# Supplementary material for: On the origin of the late-flowering ppd-H1 allele in barley
Source: Theor Appl Genet. 2025 Sep 10;138(10):246. doi: 10.1007/s00122-025-04981-1 (PMC12423146; doi:10.1007/s00122-025-04981-1)
Supplement: Supplementary file 2 — Supplementary file2 (XLSX 24 KB) [file 122_2025_4981_MOESM2_ESM.xlsx]

## Sheet: Table S1
Table S1: List of 224 domesticated barley accessions (https://gbis.ipk-gatersleben.de/) considered to establish the GWAS panel. 177 accessions are indicated, which were used for the GWAS analysis. More details are provided in Table S3.
Accession number	Row type (spike morphology)	Region of origin	GWAS_177	Country of origin
BCC118	6	WANA		Libya
BCC126	6	WANA	+	Morocco
BCC129	6	WANA	+	Morocco
BCC131	6	WANA		Morocco
BCC1367	2	EU	+	Germany
BCC1368	2	EU	+	Netherlands
BCC1370	2	EU	+	France
BCC1371	2	EU	+	France
BCC1372	2	EU	+	Poland
BCC1373	2	EU	+	UK
BCC1374	2	EU	+	Netherlands
BCC1376	2	EU	+	Denmark
BCC1377	2	EU	+	France
BCC1378	2	EU	+	UK
BCC1379	2	EU	+	Czech Republic
BCC1380	2	EU	+	France
BCC1381	2	EU	+	UK
BCC1382	2	EU	+	UK
BCC1383	2	EU	+	UK
BCC1384	2	EU	+	Germany
BCC1385	2	EU	+	Poland
BCC1386	2	EU	+	Germany
BCC1387	2	EU	+	Netherlands
BCC1389	2	EU	+	Ireland
BCC1390	2	EU	+	Sweden
BCC1391	2	EU	+	Germany
BCC1392	2	EU	+	Denmark
BCC1394	2	EU	+	Netherlands
BCC1395	2	EU	+	Netherlands
BCC1396	2	EU		Sweden
BCC1397	2	EU	+	Hungary
BCC1398	2	EU	+	Hungary
BCC1399	2	EU	+	Sweden
BCC1400	2	EU	+	France
BCC1401	2	EU	+	Germany
BCC1402	2	EU		Sweden
BCC1403	2	EU		Germany
BCC1404	2	EU		UK
BCC1405	2	EU	+	UK
BCC1407	2	EU	+	Austria
BCC1408	2	EU	+	UK
BCC1409	2	EU	+	Austria
BCC1410	2	EU	+	Sweden
BCC1411	2	EU	+	Germany
BCC1412	2	EU		Sweden
BCC1413	2	EU	+	Germany
BCC1414	2	EU	+	Czech Republic
BCC1415	2	EU		UK
BCC1416	2	EU	+	Sweden
BCC1417	2	EU	+	Germany
BCC1418	2	EU	+	Denmark
BCC1419	2	EU	+	Germany
BCC1420	2	EU	+	Netherlands
BCC1421	2	EU	+	Czech Republic
BCC1422	2	EU	+	Netherlands
BCC1423	2	EU		France
BCC1424	2	EU	+	Germany
BCC1425	2	EU		Germany
BCC1428	2	EU		UK
BCC1430	2	EU	+	France
BCC1431	2	EU		Austria
BCC1432	2	EU	+	Czech Republic
BCC1433	2	EU	+	Germany
BCC1439	2	EU		Czech Republic
BCC1440	2	EU	+	Austria
BCC1441	2	EU	+	Germany
BCC1442	2	EU	+	UK
BCC1443	2	EU	+	Germany
BCC1444	2	EU	+	Czech Republic
BCC1445	2	EU	+	France
BCC1447	2	EU	+	France
BCC1448	6	EU	+	Finland
BCC1450	6	EU	+	Finland
BCC1452	6	EU	+	Netherlands
BCC1453	6	EU	+	Finland
BCC1455	6	EU	+	Russia
BCC1456	2	EU		Russia
BCC1457	2	EU	+	Russia
BCC1458	2	EU	+	Russia
BCC1459	2	EU	+	Russia
BCC1461	2	EU	+	Russia
BCC1463	2	EU	+	Russia
BCC1465	2	EU	+	Ukraine
BCC1466	2	EU	+	Ukraine
BCC1467	2	EU	+	Bulgaria
BCC1468	2	WANA	+	Kazakhstan
BCC1469	2	WANA	+	Kazakhstan
BCC1470	2	WANA		Uzbekistan
BCC1471	2	EU	+	Armenia
BCC1472	2	EU	+	Lithuania
BCC1474	6	EU	+	Ukraine
BCC1476	6	WANA	+	Uzbekistan
BCC1479	6	EU	+	Russia
BCC1480	2	EU		Russia
BCC1481	2	EU	+	Russia
BCC1482	2	EU	+	Russia
BCC1483	2	EU	+	Russia
BCC1484	6	EU	+	Russia
BCC1485	6	EU	+	Russia
BCC1487	2	EU	+	Russia
BCC1488	6	EU	+	Russia
BCC149	6	WANA	+	Morocco
BCC1490	6	EU	+	Russia
BCC1491	6	EU	+	Russia
BCC1493	6	EU		Ukraine
BCC1494	6	WANA		Kazakhstan
BCC1497	2	WANA	+	Kazakhstan
BCC1498	6	WANA		Uzbekistan
BCC1500	6	WANA	+	Tajikistan
BCC1503	6	WANA	+	Turkmenistan
BCC1504	6	EU	+	Russia
BCC1505	6	EU	+	Ukraine
BCC1506	2	EU	+	Ukraine
BCC1524	2	EU	+	Germany
BCC1529	6	EU	+	Austria
BCC1541	2	EU	+	Yugoslavia
BCC1548	6	EU		Greece
BCC1561	6	EU	+	Bulgaria
BCC1565	6	EU	+	Albania
BCC1566	2	EU	+	Greece
BCC1589	2	EU	+	Italy
BCC161	6	WANA	+	Morocco
BCC167	6	WANA	+	Oman
BCC173	6	WANA	+	Pakistan
BCC182	6	WANA		Pakistan
BCC190	2	WANA		Syria
BCC192	2	WANA		Syria
BCC195	2	WANA		Syria
BCC197	2	WANA		Syria
BCC218	6	WANA		Tajikistan
BCC219	6	WANA	+	Tajikistan
BCC3	2	WANA		Afghanistan
BCC421	6	EA		China
BCC423	6	EA		China
BCC427	2	EA		China
BCC432	2	EA	+	China
BCC434	2	EA	+	China
BCC436	6	EA		China
BCC438	6	EA	+	China
BCC439	6	EA	+	China
BCC445	6	EA	+	China
BCC446	6	EA	+	China
BCC447	6	EA	+	China
BCC502	6	EA	+	China
BCC524	6	EA	+	India
BCC526	6	EA	+	India
BCC527	6	EA	+	India
BCC532	6	EA	+	India
BCC533	6	EA		India
BCC535	6	EA	+	India
BCC538	6	EA	+	India
BCC551	6	EA		India
BCC577	6	EA		India
BCC579	6	EA	+	India
BCC581	6	EA	+	India
BCC625	6	EA	+	Japan
BCC642	6	EA	+	Japan
BCC666	6	EA	+	KOR (Korea, Republic of)
BCC667	6	EA	+	KOR (Korea, Republic of)
BCC675	2	EA	+	KOR (Korea, Republic of)
BCC695	6	EA	+	KOR (Korea, Republic of)
BCC718	6	EA	+	KOR (Korea, Republic of)
BCC719	6	EA	+	KOR (Korea, Republic of)
BCC729	6	EA		KOR (Korea, Republic of)
BCC732	6	EA		Nepal
BCC745	6	EA		Nepal
BCC759	6	EA		Nepal
BCC761	6	EA	+	Nepal
BCC766	6	EA	+	Nepal
BCC768	6	EA	+	Nepal
BCC776	6	EA	+	Nepal
BCC801	2	AM		Canada
BCC806	6	AM	+	Mexico
BCC807	6	AM	+	Uruguay
BCC812	2	AM	+	Mexico
BCC814	6	AM	+	USA
BCC817	6	AM	+	USA
BCC818	6	AM	+	USA
BCC844	6	AM	+	Columbia
BCC846	6	AM		USA
BCC847	2	AM		USA
BCC852	6	AM	+	Canada
BCC857	6	AM	+	Mexico
BCC860	2	AM	+	Uruguay
BCC861	2	AM	+	Uruguay
BCC868	6	AM	+	Mexico
BCC869	2	AM	+	Mexico
BCC875	6	AM	+	USA
BCC881	6	AM	+	Canada
BCC888	6	AM	+	Canada
BCC892	6	AM		Bolivia
BCC893	6	AM		USA
BCC899	2	AM	+	Chile
BCC900	6	AM		Mexico
BCC903	2	AM	+	Canada
BCC907	2	AM	+	USA
BCC913	2	AM	+	USA
BCC921	6	AM	+	Columbia
BCC927	6	AM	+	Peru
BCC929	2	AM	+	Canada
BCC93	2	WANA	+	Iraq
BCC942	6	AM	+	USA
HOR11370	2	WANA	+	Israel
HOR11371	2	WANA	+	Israel
HOR11372	2	WANA	+	Israel
HOR11373	2	WANA	+	Israel
HOR11374	2	WANA	+	Israel
HOR11403	6	EA	+	India
HOR12830	6	WANA	+	Syria
HOR1391	2	EU	+	Romania
HOR1804	6	WANA	+	Afghanistan
HOR1842	6	WANA		Afghanistan
HOR1962	6	unknown	+	unknown
HOR2800	6	WANA		Iran
HOR2828	2	WANA	+	Iran
HOR2829	2	WANA		Iran
HOR2835	6	WANA	+	Iran
HOR4727	6	WANA	+	Turkey
HOR7985	2	WANA	+	Turkey
HOR8006	2	WANA	+	Turkey
HOR8050	2	WANA	+	Turkey
HOR8113	2	WANA	+	Turkey
HOR8160	2	WANA	+	Turkey
HOR930	2	WANA	+	Turkey
