# Supplementary material for: On the origin of the late-flowering ppd-H1 allele in barley
Source: Theor Appl Genet. 2025 Sep 10;138(10):246. doi: 10.1007/s00122-025-04981-1 (PMC12423146; doi:10.1007/s00122-025-04981-1)
Supplement: Supplementary file 3 — Supplementary file3 (XLSX 17 KB) [file 122_2025_4981_MOESM3_ESM.xlsx]

## Sheet: Table S2
Table S2: Details of multi-location field trials. Experimental design, locations, and trial details are provided.
Country	Location	Latitude	Longitude	Year	Field design	Sowing season	Heading date estimation
Germany	Stuttgart	48.7784	9.18001	2004, 2005	25 X15 lattice design	spring	days after sowing
Germany	Irlbach	48.8517	12.7415	2004, 2005	25 X15 lattice design	spring	days after sowing
Germany	Wohlde	54.4053	9.29765	2004, 2005	25 X15 lattice design	spring	days after sowing
USA	Montana, Bozeman	45.68	-111.045	2009	Randomised block incomplete design in two replications	spring	days after January 1st
Turkey	Adana	37.32	35.25	2008-2009	Randomised block incomplete design in three replications	autumn	days after sowing
Syria	Tell Hadia, ICARDA station	36.02	36.93	2010-2011	Augmented design with local checks	autumn	days after sowing
