# Supplementary material for: On the origin of the late-flowering ppd-H1 allele in barley
Source: Theor Appl Genet. 2025 Sep 10;138(10):246. doi: 10.1007/s00122-025-04981-1 (PMC12423146; doi:10.1007/s00122-025-04981-1)
Supplement: Supplementary file 4 — Supplementary file4 (XLSX 608 KB) [file 122_2025_4981_MOESM4_ESM.xlsx]

## Sheet: Table S3
Table S3: Overview of the geo-referenced Diversity panel. Passport data are provided for all 2057 genotypes. Haplotype numbers are provided for all re-sequenced fragments.
																									Huebner et al. (2013)
Serial number	Accession name	Accession no./name	Accession no.	Part of the GWAS panel	PPD-H1 haplotype 1367bp fragment	PPD-H1 haplotype 898bp fragment	PPD-H1 status	HvCEN/eam6 name (Comadran et al. 2012)	HvCEN/eam6 haplotype (Comadran et al. 2012)	PPD-H1+HvCEN haplotype	Spike row-type	Kernel coverage hulled (H)/naked (n)	Taxonomical classification	Nomenclature	Biological status	Country of origin, country code	Origin	LAT	LON	ALT	Selected for the photoperiod experiment used for Fig. 3	Part of Alqudah et al. (2014) used for Fig. S4	Selected for the vernalization requirement experiment at IPK in 2010	Classified growth type based on vernalization requirement experiment in 2010	Group	Flowering	Height	Spike length	No.spikes	Spike weight	Veg dry weight	Grains per spike	Grain size	Grains dry weight	Seed source or Ppd-H1 sequence source (in italics)	Accession name	Sequence names	Accession names Ppd-H1 study	Accession no./name	Accession no.	Individual	Identical accessions	Accession no.	Population-Collection-No.	Accession no.	Accession no.	USDA accession no.	ICARDA accession no.	ICARDA accession no.
1	MorexI				1	1	late-flowering	MorexK	I	H1HI	6	H	Hordeum vulgare		cultivar	USA	United States of America	38.895	-77.0367	8	no	no	no												Sequence from NCBI	MorexI	I-AY943294-Morex	AY943294-Morex
2	OpticII				2	2	late-flowering				2	H	Hordeum vulgare		cultivar	GBR	United Kingdom	51.5094	-0.118319	32	no	no	no												Sequence from NCBI	OpticII	II-AY970702-Optic	AY970702-Optic
3	GoldPromII				2	2	late-flowering				2	H	Hordeum vulgare		cultivar	GBR	United Kingdom	51.5094	-0.118319	32	no	no	no												Sequence from NCBI	GoldPromII	II-AY970703-GoldenPromise	AY970703-GoldenPromise
4	TriumphII				2	2	late-flowering				2	H	Hordeum vulgare		cultivar	DEU	Germany	52.5186	13.4081	50	no	no	no												Sequence from NCBI	TriumphII	II-AY970704-Triumph	AY970704-Triumph
5	IgriIII				3	3	wild-type				2	H	Hordeum vulgare		cultivar	DEU	Germany	52.5186	13.4081	50	no	no	no												Sequence from NCBI	IgriIII	III-AY970701-Igri	AY970701-Igri
6	SPOJIC1894IV				4b	4	wild-type				2	H	Hordeum spontaneum		wild	ISR	Israel, Omer in the Esdraelon Valley	31.2643	34.8469	317	no	no	no												Sequence from NCBI	SPOJIC1894IV	IV-AY970705-SPO-HsJIC-1894	AY970705-SPO-JIC1894							JIC1894
7	HID01V	FT229	HID01			5	wild-type	FT229F	IX	H5HIX	2	H	Hordeum spontaneum		wild	IRQ	Iraq, Arbil, 4 Km W Salahadin	36.4	44.15	996	no	no	no												ICARDA	HID01V	V-HID01-S-FT229=FT515-HID132	HID01-S-FT229=FT515-HID132	FT229	HID01	1	FT229=FT515			No.S-62		PI 219796	180046	IG 38655
8	HID02VI	FT446	HID02			6	wild-type				2	H	Hordeum spontaneum		wild	IRQ	Iraq, Sulaymaniyah, inside Chemchemal fenced area	35.5367	44.8319	713	no	no	yes	facultative											ICARDA	HID02VI	VI-HID02	HID02	FT446	HID02	1						PI 220054	180049	IG 38658
9	HID04	FT231	HID04			6	wild-type	FT231F	I	H6HI	2	H	Hordeum spontaneum		wild	IRQ	Iraq, Mosul, 20 Km S Al Hatra junction, Mosul road	35.5833	43	216	no	no	yes	winter											ICARDA	HID04	HID04	HID04	FT231	HID04	1				MSSAKB-93004			181595	IG 107423
10	HID05	FT595	HID05			6	wild-type	FT595F	I	H6HI	2	H	Hordeum spontaneum		wild	IRQ	Iraq, Mosul, Tell Afar to Sinjar, 60 Km W Mosul	36.3333	42.1667	378	no	no	yes	winter											ICARDA	HID05	HID05	HID05	FT595	HID05	1				MSSAKB-93005			181596	IG 107424
11	HID06	FT232	HID06			6	wild-type	FT232F	I	H6HI	2	H	Hordeum spontaneum		wild	IRQ	Iraq, Mosul, Jebel Sinjar Karsi	36.4167	41.65	572	no	no	yes	winter											ICARDA	HID06	HID06-S-FT232	HID06-S-FT232	FT232	HID06	1				MSSAKB-93018			181597	IG 107425
12	HID07	FT507	HID07			6	wild-type	FT507Z	I	H6HI	2	H	Hordeum spontaneum		wild	IRQ	Iraq, Mosul, 20 Km E Mosul to Aqrah, near Nineveh	36.3833	43.4167	362	no	no	yes	winter											ICARDA	HID07	HID07	HID07	FT507	HID07	1				MSSAKB-93021			181598	IG 107426
13	8HID1	FT233	8HID1			6	wild-type	FT233Z	I	H6HI	2	H	Hordeum spontaneum		wild	IRQ	Iraq	33.33	44.4	41	no	no	yes	winter											ICARDA	8HID1	8HID1	8HID1	FT233	8HID1	1		HID8-1		ARCB:IQ 76009			181600/mix	IG 108995
14	8HID2	FT596	8HID2			6	wild-type				2	H	Hordeum spontaneum		wild	IRQ	Iraq	33.33	44.4	41	no	no	yes	winter											ICARDA	8HID2	8HID2	8HID2	FT596	8HID2	1		HID8-2		ARCB:IQ 76009			181600/mix	IG 108995
15	HID09	FT597	HID09			6	wild-type				2	H	Hordeum spontaneum		wild	IRQ	Iraq	33.33	44.4	41	no	no	no												ICARDA	HID09	HID09	HID09	FT597	HID09
16	HID11	FT508	HID11			6	wild-type				2	H	Hordeum spontaneum		wild	IRQ	Iraq	33.33	44.4	41	no	no	yes	winter											ICARDA	HID11	HID11	HID11	FT508	HID11	1				ARCB:IQ 76018			181603	IG 108998
17	HID12	FT598	HID12			6	wild-type				2	H	Hordeum spontaneum		wild	IRQ	Iraq	33.33	44.4	41	no	no	no												ICARDA	HID12	HID12	HID12	FT598	HID12
18	HID13	FT599	HID13			6	wild-type				2	H	Hordeum spontaneum		wild	IRQ	Iraq	33.33	44.4	41	no	no	no												ICARDA	HID13	HID13	HID13	FT599	HID13
19	HID14	FT659	HID14			6	wild-type				2	H	Hordeum spontaneum		wild	IRQ	Iraq	33.33	44.4	41	no	no	no												ICARDA	HID14	HID14	HID14	FT659	HID14
20	HID15	FT600	HID15			6	wild-type				2	H	Hordeum spontaneum		wild	IRQ	Iraq	33.33	44.4	41	no	no	yes	winter											ICARDA	HID15	HID15	HID15	FT600	HID15	1				ARCB:IQ 76031;			181608	IG 109003
21	HID16	FT601	HID16			6	wild-type				2	H	Hordeum spontaneum		wild	IRQ	Iraq	33.33	44.4	41	no	no	yes	winter											ICARDA	HID16	HID16	HID16	FT601	HID16	1				ARCB:IQ 76034;			181609	IG 109004
22	HID17	FT602	HID17			6	wild-type				2	H	Hordeum spontaneum		wild	IRQ	Iraq	33.33	44.4	41	no	no	yes	winter											ICARDA	HID17	HID17	HID17	FT602	HID17	1				ARCB:IQ 880;			181610	IG 109005
23	HID18	FT603	HID18			6	wild-type				2	H	Hordeum spontaneum		wild	IRQ	Iraq, Mosul, Gel√§nde der landw., Fakult√§t der Uni. Mosul	36.35	43.1333	218	no	no	no												ICARDA	HID18	HID18	HID18	FT603	HID18
24	HID19	FT604	HID19			6	wild-type	FT604F	I	H6HI	2	H	Hordeum spontaneum		wild	IRQ	Iraq, Mosul, Kirba Jhaina, 10 Km S Hamam Alil	36.0833	43.1667	316	no	no	no												ICARDA	HID19	HID19	HID19	FT604	HID19	1							181656	IG 112813
25	HID23	FT606	HID23			6	wild-type				2	H	Hordeum spontaneum		wild	IRN	Iran, Station 6	32	53	1521	no	no	no												ICARDA	HID23	HID23	HID23	FT606	HID23
26	HID25	FT607	HID25			6	wild-type				2	H	Hordeum spontaneum		wild	IRN	Iran, Station 10	32	53	1521	no	no	no												ICARDA	HID25	HID25	HID25	FT607	HID25
27	HID26	FT608	HID26			6	wild-type				2	H	Hordeum spontaneum		wild	IRN	Iran, Station 10	32	53	1521	no	no	no												ICARDA	HID26	HID26	HID26	FT608	HID26
28	HID27	FT609	HID27			6	wild-type				2	H	Hordeum spontaneum		wild	IRN	Iran, Station 10	32	53	1521	no	no	no												ICARDA	HID27	HID27	HID27	FT609	HID27
29	HID29	FT423	HID29			6	wild-type	FT423F	I	H6HI	2	H	Hordeum spontaneum		wild	IRN	Iran, Station 10	32	53	1521	no	no	no												ICARDA	HID29	HID29	HID29	FT423	HID29
30	HID31	FT610	HID31			6	wild-type				2	H	Hordeum spontaneum		wild	IRN	Iran, Station 7	32	53	1521	no	no	no												ICARDA	HID31	HID31	HID31	FT610	HID31
31	HID33	FT660	HID33			6	wild-type	FT660F	I	H6HI	2	H	Hordeum spontaneum		wild	IRN	Iran, Azerbayjan West Mahabad	36.75	45.7	1381	no	no	yes	winter											ICARDA	HID33	HID33-S-FT660	HID33-S-FT660	FT660	HID33					MSMNNL-93181			181587	IG 40196
32	HID34		HID34			6	wild-type				2	H	Hordeum spontaneum		wild	IRN	Iran, Azerbayjan West, just S Urmiyah to Oshnaviyeh	37.5	45.1667	1292	no	no	no												ICARDA	HID34	HID34	HID34		HID34
33	HID35	FT509	HID35			6	wild-type	FT509F	I	H6HI	2	H	Hordeum spontaneum		wild	IRN	Iran, Azerbayjan West, Naqadeh to Haydar Abad , close to Lake Urmiyah	37.0667	45.4667	1339	no	no	yes	winter											ICARDA	HID35	HID35	HID35	FT509	HID35	1				MSMNNL-93198			181589	IG 40198
34	HID36		HID36			6	wild-type				2	H	Hordeum spontaneum		wild	IRN	Iran, Azerbayjan West, 30 Km N Urmiyah to Salamas, just S Emam kandeh, near Lake	38.0833	45	1915	no	no	no												ICARDA	HID36	HID36	HID36		HID36
35	HID37	FT661	HID37			6	wild-type	FT661Z	I	H6HI	2	H	Hordeum spontaneum		wild	IRN	Iran, Azerbayjan East, 10 Km Ahar to Meshkin Shahr	38.5	47.2	1479	no	no	yes	winter											ICARDA	HID37	HID37	HID37	FT661	HID37					MSMNNL-93246			181591	IG 40200
36	HID38	FT611	HID38			6	wild-type	FT611Z	I	H6HI	2	H	Hordeum spontaneum		wild	IRN	Iran, Tehran, 15 Km from Tehran on road to Qom	35.5	51.25	1027	no	no	yes	winter											ICARDA	HID38	HID38	HID38	FT611	HID38	1				ABD-93004			181593	IG 107046
37	HID39	FT242	HID39			6	wild-type	FT242Z	III	H6HIII	2	H	Hordeum spontaneum		wild	IRN	Iran, Arak town, Sherodi Street between train station and city center	34.0833	49.8	1673	no	no	no												ICARDA	HID39	HID39-S-FT242	HID39-S-FT242	FT242	HID39	1				ABD-93101			181594	IG 107047
38	HID40	FT243	HID40			6	wild-type				2	H	Hordeum spontaneum		wild	IRN	Iran, Agajari oil fields (Behbahan-Kalafabad)	30.5167	49.8333	61	no	no	yes	facultative											ICARDA	HID40	HID40	HID40	FT243	HID40
39	HID41	FT612	HID41			6	wild-type	FT612Z	I	H6HI	2	H	Hordeum spontaneum		wild	IRN	Iran, Masjed-Suleiman to Shushtar and Dezful, 26 km	32.55	49.8333	2555	no	no	yes	facultative											ICARDA	HID41	HID41	HID41	FT612	HID41	1							181642	IG 112670
40	HID43	FT614	HID43			6	wild-type	FT614Z	I	H6HI	2	H	Hordeum spontaneum		wild	IRN	Iran, Masjed-Suleiman to Shushtar and Dezful, 26 km	32.55	49.8333	2555	no	no	yes	facultative											ICARDA	HID43	HID43	HID43	FT614	HID43	1							181644	IG 112672
41	HID47	FT615	HID47			6	wild-type				2	H	Hordeum spontaneum		wild	IRN	Iran, Ahwaz, experimental field	31.53	48.82	23	no	no	yes	facultative											ICARDA	HID47	HID47	HID47	FT615	HID47
42	HID48	FT616	HID48			6	wild-type	FT616Z	I	H6HI	2	H	Hordeum spontaneum		wild	IRN	Iran, Susa, 118 km from Ahwaz	32.1892	48.2578	73	no	no	yes	facultative											ICARDA	HID48	HID48-S-FT616	HID48-S-FT616	FT616	HID48	1				186b			181649	IG 112677
43	HID49	FT510	HID49			6	wild-type	FT510F	I	H6HI	2	H	Hordeum spontaneum		wild	IRN	Iran, Susa, 118 km from Ahwaz	32.1892	48.2578	73	no	no	yes	facultative											ICARDA	HID49	HID49	HID49	FT510	HID49	1				FAO 3895			181650	IG 112678
44	HID51	FT618	HID51			6	wild-type	FT618Z	I	H6HI	2	H	Hordeum spontaneum		wild	IRN	Iran, Kordestan, Farm Hoseyn Abad, 116 Km	31.5333	48.8167	23	no	no	no												ICARDA	HID51	HID51-S-FT618	HID51-S-FT618	FT618	HID51	1				187b2			181652	IG 112680
45	HID53X	FT248	HID53			10	wild-type	FT248Z	I	H10HI	2	H	Hordeum spontaneum		wild	IRN	Iran, Khuzestan, 45 Km from Ahwaz to Dezful	31.6759	48.5792	31	yes	no	yes	facultative											ICARDA	HID53X	X-HID53-S-FT248	HID53-S-FT248	FT248	HID53	2	see FT355	185a		FAO 3893			181654	IG 112787
46	HID55	FT250	HID55			4	wild-type				2	H	Hordeum spontaneum		wild	TUR	Turkey, Şanlıurfa, Ceylanpınar	36.85	40.0333	368	no	no	yes	facultative											ICARDA	HID55	HID55	HID55	FT250	HID55	1						PI 245741	180065	IG 38674
47	HID56	FT251	HID56			4	wild-type				2	H	Hordeum spontaneum		wild	TUR	Turkey, Eskişehir	39.6667	31.1667	780	no	no	yes	facultative											ICARDA	HID56	HID56	HID56	FT251	HID56	1				No.A-7		PI 264220	180070	IG 38679
48	HID57	FT252	HID57			6	wild-type	FT252Z	I	H6HI	2	H	Hordeum spontaneum		wild	TUR	Turkey, Hakkari, 18 Km SW Şemdinli	37.25	44.4833	1418	no	no	yes	winter											ICARDA	HID57	HID57	HID57	FT252	HID57	1				84TK564-004		UOREGON:H85-620	181228	IG 39837
49	HID59		HID59			6	wild-type				2	H	Hordeum spontaneum		wild	TUR	Turkey, Gaziantep, Kilis	36.7167	37.1167	705	no	no	no												ICARDA	HID59	HID59	HID59		HID59
50	HID60	FT254	HID60			6	wild-type				2	H	Hordeum spontaneum		wild	TUR	Turkey, Gaziantep, Kilis	36.7167	37.1167	705	no	no	no												ICARDA	HID60	HID60	HID60	FT254	HID60
51	HID61	FT255	HID61			4	wild-type				2	H	Hordeum spontaneum		wild	TUR	Turkey, Gaziantep, 2 Km before Musabeyli.	36.8389	36.9325	714	no	no	no												ICARDA	HID61	HID61	HID61	FT255	HID61
52	HID62		HID62			6	wild-type				2	H	Hordeum spontaneum		wild	TUR	Turkey, Gaziantep, Mağaracık village; on the way from Polateli; 4 Km from Polat	36.85	37.15	764	no	no	no												ICARDA	HID62	HID62	HID62		HID62
53	HID63	FT619	HID63			6	wild-type	FT619F	III	H6HIII	2	H	Hordeum spontaneum		wild	TUR	Turkey, Gaziantep, Bostancık village, 30 Km on Gaziantep way to Kilis opposite to Budak farm	36.8819	37.3511	702	no	no	no												ICARDA	HID63	HID63	HID63	FT619	HID63
54	64HID1	FT620	64HID1			6	wild-type	FT620F	I	H6HI	2	H	Hordeum spontaneum		wild	TUR	Turkey, Gaziantep, 2Km from Alibeyli North on the way to Gaziantep	36.69	37.46	535	no	no	no												ICARDA	64HID1	64HID1	64HID1	FT620	64HID1			HID64-1
55	64HID2	FT662	64HID2			6	wild-type				2	H	Hordeum spontaneum		wild	TUR	Turkey, Gaziantep, 2Km from Alibeyli North on the way to Gaziantep	36.69	37.46	535	no	no	yes	winter											ICARDA	64HID2	64HID2	64HID2	FT662	64HID2			HID64-2				26	181679/mix	IG 116100
56	HID65	FT256	HID65			6	wild-type				2	H	Hordeum spontaneum		wild	TUR	Turkey, Gaziantep, Karacali village	36.75	37.48	594	no	no	yes	winter											ICARDA	HID65	HID65	HID65	FT256	HID65	1							181680	IG 116101
57	HID66	FT257	HID66			6	wild-type				2	H	Hordeum spontaneum		wild	TUR	Turkey, Gaziantep, 2 Km E Gebeköy	36.79	37.48	683	no	no	yes	winter											ICARDA	HID66	HID66	HID66	FT257	HID66	1							181681	IG 116102
58	HID67	FT258	HID67			6	wild-type				2	H	Hordeum spontaneum		wild	TUR	Turkey, Gaziantep, 2 Km S Sazgin village, 4 Km S Oğuzeli road to Yakacık	36.93	37.47	698	no	no	yes	winter											ICARDA	HID67	HID67	HID67	FT258	HID67	1							181682	IG 116103
59	HID68	FT259	HID68			6	wild-type				2	H	Hordeum spontaneum		wild	TUR	Turkey, Gaziantep, Asmacık village, 30 Km before the village from south (Old name is Tirkalik)	36.76	37.6297	527	no	no	no												ICARDA	HID68	HID68	HID68	FT259	HID68
60	69HID1XI	FT621	69HID1			11	wild-type				2	H	Hordeum spontaneum		wild	TUR	Turkey, Gaziantep, Yukarı Güneyce village 3 Km NW the village	36.8536	37.5214	609	no	no	no												ICARDA	69HID1XI	69HID1-XI	69HID1	FT621	69HID1			HID69-1
61	69HID2	FT622	69HID2			7	wild-type				2	H	Hordeum spontaneum		wild	TUR	Turkey, Gaziantep, Yukarı Güneyce village 3 Km NW the village	36.85	37.52	609	no	no	yes	winter											ICARDA	69HID2	69HID2	69HID2	FT622	69HID2	1		HID69-2					181685/mix	IG 116106
62	HID70	FT260	HID70			6	wild-type				2	H	Hordeum spontaneum		wild	TUR	Turkey, Gaziantep, between Düzbayıt and Taşlı, 1 Km before Taşlı	36.8381	37.7225	525	no	no	no												ICARDA	HID70	HID70	HID70	FT260	HID70
63	HID71	FT663	HID71			6	wild-type				2	H	Hordeum spontaneum		wild	TUR	Turkey, Gaziantep, 20 Km to Nizip on the Gaziantep - ŞanlıUrfa road.	37.0353	37.6075	724	no	no	no												ICARDA	HID71	HID71	HID71	FT663	HID71
64	HID72	FT664	HID72			6	wild-type				2	H	Hordeum spontaneum		wild	TUR	Turkey, Gaziantep, 1 Km to Nizip Altındağ village.	37.09	37.71	622	no	no	yes	winter											ICARDA	HID72	HID72	HID72	FT664	HID72							54	181688	IG 116109
65	HID73	FT665	HID73			4	wild-type				2	H	Hordeum spontaneum		wild	TUR	Turkey, Gaziantep, 30 Km N on the way from Gaziantep to Yavuzeli.	37.19	37.46	838	no	no	yes	winter											ICARDA	HID73	HID73	HID73	FT665	HID73							55	181689	IG 116110
66	HID75		HID75			6	wild-type				2	H	Hordeum spontaneum		wild	TUR	Turkey, Gaziantep, 1 Km before Sarıbuğday road from Yavuzeli	37.2708	37.5403	585	no	no	no												ICARDA	HID75	HID75	HID75		HID75
67	HID76	FT623	HID76			6	wild-type				2	H	Hordeum spontaneum		wild	TUR	Turkey, Gaziantep, 2 Km SW from Sarıbuğday	37.27	37.52	646	no	no	yes	winter											ICARDA	HID76	HID76	HID76	FT623	HID76	1							181692	IG 116113
68	HID77	FT666	HID77			6	wild-type				2	H	Hordeum spontaneum		wild	TUR	Turkey, Gaziantep, 400 m from Köksalan village	37.28	37.25	987	no	no	yes	winter											ICARDA	HID77	HID77	HID77	FT666	HID77							80	181693	IG 116115
69	HID78	FT667	HID78			6	wild-type				2	H	Hordeum spontaneum		wild	TUR	Turkey, Gaziantep, 1 Km N Akçaburç	37.2531	37.3331	806	no	no	no												ICARDA	HID78	HID78	HID78	FT667	HID78
70	HID79		HID79			6	wild-type				2	H	Hordeum spontaneum		wild	TUR	Turkey, Gaziantep, between Tekirsin and Çamurlu	37.2964	37.3903	672	no	no	no												ICARDA	HID79	HID79	HID79		HID79
71	HID80	FT668	HID80			3	wild-type				2	H	Hordeum spontaneum		wild	TUR	Turkey, Gaziantep, 2 Km from Karayusuflu road to Yavuzeli	37.32	37.47	661	no	no	yes	winter											ICARDA	HID80	HID80	HID80	FT668	HID80							99	181696	IG 116118
72	HID81	FT669	HID81			4	wild-type				2	H	Hordeum spontaneum		wild	TUR	Turkey, Gaziantep, 2 Km road from Burç to Kurum, 4 Km from Burç and 2 Km to left	36.97	37.19	984	no	no	yes	winter											ICARDA	HID81	HID81	HID81	FT669	HID81							101	181697	IG 116119
73	82HID1	FT624	82HID1			4	wild-type				2	H	Hordeum spontaneum		wild	TUR	Turkey, Gaziantep, 500 m before Çimenli	36.9208	37.1817	827	no	no	no												ICARDA	82HID1	82HID1	82HID1	FT624	82HID1			HID82-1
74	82HID2		82HID2			4	wild-type				2	H	Hordeum spontaneum		wild	TUR	Turkey, Gaziantep, 500 m before Çimenli	36.9208	37.1817	827	no	no	no												ICARDA	82HID2	82HID2	82HID2		82HID2			HID82-2
75	HID83		HID83			4	wild-type				2	H	Hordeum spontaneum		wild	TUR	Turkey, Gaziantep, E of Polateli 1 Km left road to Uzunluoğlu	36.8053	37.2172	697	no	no	no												ICARDA	HID83	HID83	HID83		HID83
76	HID84	FT262	HID84			4	wild-type	FT262F	III	H4HIII	2	H	Hordeum spontaneum		wild	TUR	Turkey, Gaziantep, 20 km N on the way from Kilis to Gaziantep, Highway, 1 Km fromKazıklı	36.7808	37.2833	643	no	no	yes	winter											ICARDA	HID84	HID84	HID84	FT262	HID84	1							181700	IG 116122
77	HID85	FT263	HID85			7	wild-type				2	H	Hordeum spontaneum		wild	TUR	Turkey, Gaziantep, 2 Km W Kavşak road Kuşcu	37.0086	37.1339	842	no	no	yes	winter											ICARDA	HID85	HID85	HID85	FT263	HID85
78	HID86	FT670	HID86			3	wild-type				2	H	Hordeum spontaneum		wild	TUR	Turkey, Gaziantep, 1 Km before Yeniçeli	36.9922	36.9322	1013	no	no	no												ICARDA	HID86	HID86	HID86	FT670	HID86
79	HID87XII	FT264	HID87			12	wild-type				2	H	Hordeum spontaneum		wild	TUR	Turkey, Gaziantep, between Karadut and Kızılkent villages, 2 Km before Kızılkent	36.95	36.93	960	no	no	yes	winter											ICARDA	HID87XII	HID87-XII	HID87	FT264	HID87	1							181703	IG 116126
80	HID88	FT265	HID88			4	wild-type				2	H	Hordeum spontaneum		wild	TUR	Turkey, Gaziantep	37.0111	37.0494	845	no	no	no												ICARDA	HID88	HID88	HID88	FT265	HID88
81	HID89		HID89			4	wild-type				2	H	Hordeum spontaneum		wild	TUR	Turkey, Gaziantep, road from Alaca to Musabeyli, 400 m before Yeniçeli Junction	36.9717	36.9042	907	no	no	no												ICARDA	HID89	HID89	HID89		HID89
82	HID90XIII	FT266	HID90			13	wild-type				2	H	Hordeum spontaneum		wild	TUR	Turkey, Gaziantep, between Musabeyli and Karbeyaz	36.87	36.95	613	no	no	yes	facultative											ICARDA	HID90XIII	HID90-XIII	HID90	FT266	HID90	1							181706	IG 116130
83	HID91XIV	FT625	HID91			14	wild-type				2	H	Hordeum spontaneum		wild	TUR	Turkey, Gaziantep, between Fericek and Belenözü, 1 Km from Belenözü	36.88	37.06	592	no	no	yes	facultative											ICARDA	HID91XIV	HID91-XIV	HID91	FT625	HID91	1							181707	IG 116131
84	HID92		HID92			4	wild-type				2	H	Hordeum spontaneum		wild	JOR	Jordan, Irbid, 27 Km before Jarash coming from Ramtha	32.45	35.9167	688	no	no	no												ICARDA	HID92	HID92	HID92		HID92
85	HID93XV		HID93			15	wild-type				2	H	Hordeum spontaneum		wild	JOR	Jordan, Mafraq, 22 Km before junction Mafraq-Jarash.	32.25	36.2833	649	no	no	no												ICARDA	HID93XV	HID93-XV	HID93		HID93
86	HID94		HID94			14	wild-type				2	H	Hordeum spontaneum		wild	JOR	Jordan, Irbid, Jordan valley, 1.6 Km S of left turn to Adesiya (hot spring).	32.6667	35.6167	-213	no	no	no												ICARDA	HID94	HID94	HID94		HID94
87	HID95	FT511	HID95			14	wild-type				2	H	Hordeum spontaneum		wild	JOR	Jordan, Balqa, As Sarrouk; road Suweileh-Salt 8 km after junction	32.05	35.78	862	no	no	yes	winter											ICARDA	HID95	HID95	HID95	FT511	HID95	1				SY 27059			180023	IG 38632
88	HID96	FT267	HID96			6	wild-type				2	H	Hordeum spontaneum		wild	JOR	Jordan, Amman, Madaba, Jiza 44 Km S of Amman	31.7	35.95	699	no	no	yes	facultative											ICARDA	HID96	HID96	HID96	FT267	HID96	1							181212	IG 39821
89	97HID1		97HID1			4	wild-type				2	H	Hordeum spontaneum		wild	JOR	Jordan, Irbid, Assarieh, Wadi Al Gazira, 5 Km E Irbid E of Irbid Amman hi-way.	32.4833	35.9	674	no	no	no												ICARDA	97HID1	97HID1	97HID1		97HID1			HID97-1
90	97HID2		97HID2			4	wild-type				2	H	Hordeum spontaneum		wild	JOR	Jordan, Irbid, Assarieh, Wadi Al Gazira, 5 Km E Irbid E of Irbid Amman hi-way.	32.5446	35.9155	518	no	no	no												ICARDA	97HID2	97HID2	97HID2		97HID2			HID97-2
91	HID98		HID98			6	wild-type				2	H	Hordeum spontaneum		wild	SYR	Syria, Raqqa, 12 Km S Rasafa.	35.5228	38.7572	309	no	no	no												ICARDA	HID98	HID98	HID98		HID98
92	HID99	FT268	HID99			6	wild-type	FT268F	I	H6HI	2	H	Hordeum spontaneum		wild	SYR	Syria, Homs, Central area, 10 Km S Kum	35.1672	38.8814	457	no	no	yes	facultative											ICARDA	HID99	HID99	HID99	FT268	HID99	1				ID 314			181236	IG 39845
93	HID102XVII	FT512	HID102			17	wild-type	FT512F	IX	H17HIX	2	H	Hordeum spontaneum		wild	SYR	Syria, 10km N Lattakia on Kanjara-Kasab road	35.6056	35.8208	56	no	no	yes	facultative											ICARDA	HID102XVII	XVII-HID102-S-FT512	HID102-S-FT512	FT512	HID102	1				BMW 45-2			181250	IG 39859
94	HID103		HID103			6	wild-type				2	H	Hordeum spontaneum		wild	SYR	Syria, Sweida, Awajan, 13 Km N Domier.	33.6542	36.8361	655	no	no	no												ICARDA	HID103	HID103	HID103		HID103
95	HID105XVIII	FT626	HID105			18	wild-type	FT626F	II	H18HII	2	H	Hordeum spontaneum		wild	JOR	Jordan, Balqa, Zaai.	32.0333	35.6667	456	no	no	no												ICARDA	HID105XVIII	HID105-XVIII	HID105	FT626	HID105
96	HID106XIX	FT627	HID106			19	wild-type	FT627F	IX	H19HIX	2	H	Hordeum spontaneum		wild	JOR	Jordan, Amman, Rajm Al Shouk.	32.0167	35.9	926	no	no	yes	facultative											ICARDA	HID106XIX	HID106-XIX	HID106	FT627	HID106	1				91JOR-53			181402	IG 40011
97	HID107XX	FT272	HID107			20	wild-type		III	H20HIII	2	H	Hordeum spontaneum		wild	JOR	Jordan, Mafraq, Balama on the road to Mafraq	32.2167	36.05	636	no	no	no												ICARDA	HID107XX	HID107-XX	HID107	FT272	HID107
98	HID108		HID108			6	wild-type				2	H	Hordeum spontaneum		wild	JOR	Jordan, Zarqa, Doliel, 5 Km E Doliel.	32.1167	36.2667	578	no	no	no												ICARDA	HID108	HID108	HID108		HID108
99	HID109	FT273	HID109			17	wild-type	FT273F	III	H17HIII	2	H	Hordeum spontaneum		wild	SYR	Syria, Hama, Highway between Hama and Homs, 25km from Hama; 2 Km before Rastan	34.935	36.7367	392	no	no	yes	winter											ICARDA	HID109	HID109-S-FT273	HID109-S-FT273	FT273	HID109	1				91SYR-1			181468	IG 40077
100	HID110		HID110			17	wild-type				2	H	Hordeum spontaneum		wild	SYR	Syria, Damascus, 10 Km from Nebek to Damascus.	33.9383	36.7133	1350	no	no	no												ICARDA	HID110	HID110	HID110		HID110
101	HID111		HID111			20	wild-type				2	H	Hordeum spontaneum		wild	SYR	Syria, Dar'a, 60 Km from Dar'a.	32.9528	36.1789	582	no	no	no												ICARDA	HID111	HID111	HID111		HID111
102	HID112XXI	FT628	HID112			21	wild-type	FT628F	III	H21HIII	2	H	Hordeum spontaneum		wild	SYR	Syria, Sweida, 115 Km to Bosra from Seida.	32.5964	36.3789	738	no	no	yes	facultative											ICARDA	HID112XXI	XXI-HID112-S-FT628	HID112-S-FT628	FT628	HID112	1				91SYR-8			181473	IG 40082
103	HID115	FT629	HID115			4	wild-type				2	H	Hordeum spontaneum		wild	SYR	Syria, Sweida, 3 Km before Um Dobeib, coming from Dhaqqa.	32.8667	36.6967	1201	no	no	no												ICARDA	HID115	HID115	HID115	FT629	HID115
104	HID116	FT671	HID116			16	wild-type	FT671+	II	H16HII	2	H	Hordeum spontaneum		wild	LBN	Lebanon, Zahle	33.8333	35.9167	907	no	no	yes	winter											ICARDA	HID116	HID116	HID116	FT671	HID116								181559	IG 40168
105	HID117	FT630	HID117			4	wild-type	FT630F	III	H4HIII	2	H	Hordeum spontaneum		wild	LBN	Lebanon, Rachaiya, Biader El Adas, below Sultan Ya'akoup village on the hill.	33.4667	35.8667	1462	no	no	no												ICARDA	HID117	HID117-S-FT630	HID117-S-FT630	FT630	HID117	1				MSJVSK-93048			181568	IG 40177
106	HID118XXIII	FT672	HID118			23	wild-type				2	H	Hordeum spontaneum		wild	LBN	Lebanon, Biqaa Al Gharbi, Jeb-janine, Izzi to Kend El Loz, 1 Km W Izzi.	33.6167	35.8167	948	no	no	no												ICARDA	HID118XXIII	HID118-XXIII	HID118	FT672	HID118
107	HID119	FT673	HID119			4	wild-type	FT673F	XI	H4HXI	2	H	Hordeum spontaneum		wild	LBN	Lebanon, Hasbaiya, 2 Km from Ain Ata, on road to Tfeir	33.4333	35.75	1121	no	no	yes	winter											ICARDA	HID119	HID119-S-FT673	HID119-S-FT673	FT673	HID119					MSJVSK-93075			181574	IG 40183
108	HID120XXIV	FT631	HID120			24	wild-type	FT631F	III	H24HIII	2	H	Hordeum spontaneum		wild	LBN	Lebanon, Baalbek, Baalabek, 1 Km before Talia, on the road from Zahle.	33.9333	36.1	1031	no	no	no												ICARDA	HID120XXIV	XXIV-HID120-S-FT631	HID120-S-FT631	FT631	HID120	1				MSJVSK-93082			181575	IG 40184
109	HID121	FT632	HID121			6	wild-type	FT632F	I	H6HI	2	H	Hordeum spontaneum		wild	SYR	Syria, Al Hasska, 11 Km E Roumelan road to Malkie.	37.0778	42.0706	540	no	no	yes	winter											ICARDA	HID121	HID121-S-FT632	HID121-S-FT632	FT632	HID121	1				GWJVKO-37			181619	IG 110780
110	HID123	FT276	HID123			7	wild-type	FT276F	III	H7HIII	2	H	Hordeum spontaneum		wild	JOR	Jordan, Irbid, road from Kafr Asad to North Shuneh wadi Al-Arab	32.5833	35.6667	118	no	no	yes	winter											ICARDA	HID123	HID123-S-FT276	HID123-S-FT276	FT276	HID123	1				32			181671	IG 115791
111	HID125	FT514	HID125			6	wild-type	FT514F	I	H6HI	2	H	Hordeum spontaneum		wild	IRN	Iran, Shahbad, SHAHABAD-ILAM 1	36.6217	53.0333	-2	no	no	yes	winter											Australian Winter Cereals Collection, Tamworth, Australia via MPIPZ	HID125	HID125	HID125	FT514	HID125	1						402764		AUS 402764
112	HID127	FT635	HID127			6	wild-type				2	H	Hordeum spontaneum		wild	TUR	Turkey, 60 Km S Bitlis	38.1891	41.8196	777	no	no	yes	winter											Australian Winter Cereals Collection, Tamworth, Australia via MPIPZ	HID127	HID127	HID127	FT635	HID127	1						402766		AUS 402766
113	HID128XXV	FT636	HID128			25	wild-type				2	H	Hordeum spontaneum		wild	TUR	Turkey, Diyarbakır, 43 Km North	35.03	45.72	599	no	no	yes	winter											Australian Winter Cereals Collection, Tamworth, Australia via MPIPZ	HID128XXV	HID128-XXV	HID128	FT636	HID128	1						402768		AUS 402768
114	HID129	FT674	HID129			6	wild-type				2	H	Hordeum spontaneum		wild	TUR	Turkey, 9 Km E Siverek	37.7591	39.4426	967	no	no	yes	winter											Australian Winter Cereals Collection, Tamworth, Australia via MPIPZ	HID129	HID129	HID129	FT674	HID129							402769		AUS 402769
115	HID131	FT278	HID131			13	wild-type	FT278F	I	H13HI	2	H	Hordeum spontaneum		wild	AFG	Afghanistan, Jowzjan, Shibarghan, Mazar-i-Sharif	36.667	65.754	361	no	no	yes	winter											USDA	HID131	HID131-S-FT278	HID131-S-FT278	FT278	HID131	1					12902	PI212305	IG38653	IG 38653
116	HID132	FT515	HID132			6	wild-type	FT515F	I	H6HI	2	H	Hordeum spontaneum		wild	IRQ	Iraq, Arbil, 4 Km W Salahidin	36.4	44.15	996	no	no	yes	winter											USDA	HID132	HID132-S-FT515=FT229-HID01	HID132-S-FT515=FT229-HID01	FT515	HID132	1	FT515=FT229				S-62	PI 219796	180046	IG 38655
117	HID133	FT279	HID133			6	wild-type	FT279F	I	H6HI	2	H	Hordeum spontaneum		wild	AFG	Afghanistan, Baghlan, Kataghan	35.75	69	2144	no	no	yes	winter											USDA	HID133	HID133-S-FT279	HID133-S-FT279	FT279	HID133	1					401	PI 220341		IG 38659
118	HID137	FT281	HID137			6	wild-type				2	H	Hordeum spontaneum		wild	TUR	Turkey, Şanlıurfa, Ceylanpınar	36.85	40.0333	373	no	no	no												USDA	HID137	HID137	HID137	FT281	HID137
119	HID138	FT282	HID138			10	wild-type	FT282Z	I	H10HI	2	H	Hordeum spontaneum		wild	IRN	Iran, Khuzestan, Along Ahvaz-Dizful road, via Shush and Andimishk	32	48.55	41	no	no	yes	facultative											USDA	HID138	HID138	HID138	FT282	HID138							PI 249983
120	HID139XXVII		HID139			27	wild-type				2	H	Hordeum spontaneum		wild	ISR	Israel, Jerusalem, below Hadassa Hospital, W Jersalem	31.7667	35.2333	766	no	no	no												USDA	HID139XXVII	HID139-XXVII	HID139		HID139
121	HID140	FT283	HID140			6	wild-type	FT283F	I	H6HI	2	H	Hordeum spontaneum		wild	IRQ	Iraq, Arbil, Salahudin, 127 Km E Mosul	36.4	44.2	841	no	no	yes	winter											USDA	HID140	HID140-S-FT283	HID140-S-FT283	FT283	HID140	1					K1197	PI253933
122	HID142	FT284	HID142			6	wild-type	FT284Z	I	H6HI	2	H	Hordeum spontaneum		wild	IRN	Iran, Kerman, American Hospital Compound Kerman	30.283	57.083	1760	no	no	yes	facultative											USDA	HID142	HID142-S-FT284	HID142-S-FT284	FT284	HID142	1					Jo vashi 6	PI268242		IG38680
123	HID144XXVIII	FT286	HID144			29	wild-type	FT286F	III	H29HIII	2	H	Hordeum spontaneum		wild	IRN	Iran, Boyer Ahmadi-ye, 40 Km S Dow Gonbadan, Habitat: foothills	30.0667	50.8333	537	no	no	no												USDA	HID144XXVIII	HID144-XXVIII	HID144	FT286	HID144
124	HID145	FT287	HID145			10	wild-type				2	H	Hordeum spontaneum		wild	ISR	Israel, Southern, Kfar Yerocham	31	34.9167	492	no	no	yes	facultative											USDA	HID145	HID145	HID145	FT287	HID145	1						284737		IG 38792
125	HID146	FT288	HID146			26	wild-type				2	H	Hordeum spontaneum		wild	ISR	Israel, Jerusalem, Netiv Lamid Hei	31.6833	35	318	no	no	yes	spring											USDA	HID146	HID146	HID146	FT288	HID146
126	HID147		HID147			7	wild-type				2	H	Hordeum spontaneum		wild	ISR	Israel, Central, Hulda road	31.8333	34.8833	117	no	no	no												USDA	HID147	HID147	HID147		HID147
127	HID148		HID148			7	wild-type				2	H	Hordeum spontaneum		wild	ISR	Israel, Northern, Beit Shean valley	32.4833	35.5333	-231	no	no	no												USDA	HID148	HID148	HID148		HID148
128	HID149	FT289	HID149			7	wild-type				2	H	Hordeum spontaneum		wild	ISR	Israel, Northern, Kfar Hannasi	32.9667	35.6	246	no	no	yes	winter											USDA	HID149	HID149	HID149	FT289	HID149	1						284750		IG 38805
129	HID150XXIX	FT290	HID150			30	wild-type				2	H	Hordeum spontaneum		wild	ISR	Israel, Tiberias	32.7833	35.5167	183	no	no	no												USDA	HID150XXIX	HID150-XXIX	HID150	FT290	HID150
130	HID151		HID151			30	wild-type				2	H	Hordeum spontaneum		wild	ISR	Israel, Northern, Rosh Pina Rd	32.9667	35.5333	524	no	no	no												USDA	HID151	HID151	HID151		HID151
131	HID152		HID152			7	wild-type				2	H	Hordeum spontaneum		wild	ISR	Israel, Northern, Amiaad RD	32.9167	35.5333	305	no	no	no												USDA	HID152	HID152	HID152		HID152
132	HID153		HID153			6	wild-type				2	H	Hordeum spontaneum		wild	TKM	Turkmenistan, Manyah repr	37.7167	58.6	661	no	no	no												USDA	HID153	HID153	HID153		HID153							293396
133	HID154XXX		HID154			31	wild-type				2	H	Hordeum spontaneum		wild	ISR	Israel, Jerusalem, Eshtaol	31.7833	35	291	no	no	no												USDA	HID154XXX	HID154-XXX	HID154		HID154
134	HID155		HID155			4	wild-type				2	H	Hordeum spontaneum		wild	ISR	Israel, Northern, Ayyelet Hashahar	33.0167	35.5667	179	no	no	no												USDA	HID155	HID155	HID155		HID155
135	HID157	FT292	HID157			7	wild-type				2	H	Hordeum spontaneum		wild	ISR	Israel, Southern, Tel Ashdod	31.75	34.65	29	no	no	yes	winter											USDA	HID157	HID157	HID157	FT292	HID157	1						296793		IG 38836
136	HID158		HID158			18	wild-type				2	H	Hordeum spontaneum		wild	ISR	Israel, Haifa, Bat Shelomo	32.5833	35	160	no	no	no												USDA	HID158	HID158	HID158		HID158
137	HID160	FT293	HID160			4	wild-type				2	H	Hordeum spontaneum		wild	ISR	Israel, Southern, Bet Govrin-Bet Nir (283)	31.6	34.9	313	no	no	no												USDA	HID160	HID160	HID160	FT293	HID160	1						296796		IG 38839
138	HID161		HID161			8	wild-type				2	H	Hordeum spontaneum		wild	ISR	Israel, Central, Ben Shemen	31.95	34.9333	74	no	no	no												USDA	HID161	HID161	HID161		HID161
139	HID162		HID162			4	wild-type				2	H	Hordeum spontaneum		wild	ISR	Israel, Northern, Gesher	32.6167	35.55	-193	no	no	no												USDA	HID162	HID162	HID162		HID162
140	HID163XXXIII		HID163			33	wild-type				2	H	Hordeum spontaneum		wild	ISR	Israel, Southern, Gevaram	31.5833	34.6167	83	no	no	no												USDA	HID163XXXIII	XXXIII-HID163	HID163		HID163
141	HID164		HID164			4	wild-type				2	H	Hordeum spontaneum		wild	ISR	Israel, Northern, Gesher Haziw	33.0333	35.1	9	no	no	no												USDA	HID164	HID164	HID164		HID164
142	HID165		HID165			7	wild-type				2	H	Hordeum spontaneum		wild	ISR	Israel, Haifa, Damon	32.4	35	31	no	no	no												USDA	HID165	HID165	HID165		HID165
143	HID168	FT295	HID168			5	wild-type				2	H	Hordeum spontaneum		wild	ISR	Israel, Jerusalem, Har'el	31.8	34.9667	203	no	no	no												USDA	HID168	HID168	HID168	FT295	HID168
144	HID169	FT296	HID169			7	wild-type				2	H	Hordeum spontaneum		wild	ISR	Israel, Haifa, Wadi Milik	32.7803	35.0422	4	no	no	yes	winter											USDA	HID169	HID169	HID169	FT296	HID169	1						296815		IG 38850
145	HID170		HID170			4	wild-type				2	H	Hordeum spontaneum		wild	ISR	Israel, Northern, Hanita	33.0833	35.1667	212	no	no	no												USDA	HID170	HID170	HID170		HID170
146	HID171		HID171			7	wild-type				2	H	Hordeum spontaneum		wild	ISR	Israel, Northern, Hamadaya	32.5183	35.5183	-164	no	no	no												USDA	HID171	HID171	HID171		HID171
147	HID172		HID172			4	wild-type				2	H	Hordeum spontaneum		wild	ISR	Israel, Northern, Upper Tiberias	32.7956	35.5286	-87	no	no	no												USDA	HID172	HID172	HID172		HID172
148	HID173		HID173			4	wild-type				2	H	Hordeum spontaneum		wild	ISR	Israel, Northern, Yoqne'am	32.6542	35.1139	79	no	no	no												USDA	HID173	HID173	HID173		HID173
149	HID174	FT297	HID174			7	wild-type				2	H	Hordeum spontaneum		wild	ISR	Israel, Northern, Yiftah	33.1286	35.5519	430	no	no	yes	facultative											USDA	HID174	HID174	HID174	FT297	HID174	1						296826		IG 38859
150	HID175	FT298	HID175			4	wild-type				2	H	Hordeum spontaneum		wild	ISR	Israel, Haifa, Kefar Hasadim	32.7528	35.0956	33	no	no	no												USDA	HID175	HID175	HID175	FT298	HID175
151	HID176	FT299	HID176			7	wild-type				2	H	Hordeum spontaneum		wild	ISR	Israel, Northern, Kfar Hittim	32.8	35.5	10	no	no	yes	facultative											USDA	HID176	HID176	HID176	FT299	HID176	1						296829		IG 38861
152	HID177		HID177			28	wild-type				2	H	Hordeum spontaneum		wild	ISR	Israel, Southern, Kefar Silver Junction	31.5	34.75	179	no	no	no												USDA	HID177	HID177	HID177		HID177
153	HID178		HID178			7	wild-type				2	H	Hordeum spontaneum		wild	ISR	Israel, Southern, Lahav	31.3833	34.8667	457	no	no	no												USDA	HID178	HID178	HID178		HID178
154	HID179		HID179			7	wild-type				2	H	Hordeum spontaneum		wild	ISR	Israel, Jerusalem, Luzit	31.6833	34.8833	181	no	no	no												USDA	HID179	HID179	HID179		HID179
155	HID180	FT300	HID180			28	wild-type				2	H	Hordeum spontaneum		wild	ISR	Israel, Jerusalem, Netiv HaLamed He (N.L.H.)	31.6833	35	313	no	no	yes	winter											USDA	HID180	HID180	HID180	FT300	HID180	1						296838		IG 38868
156	HID182	FT301	HID182			7	wild-type				2	H	Hordeum spontaneum		wild	ISR	Israel, Southern, N.L.H.-Aderet	31.85	34.9667	155	no	no	yes	spring											USDA	HID182	HID182	HID182	FT301	HID182	1						296841		IG 38871
157	HID183	FT302	HID183			28	wild-type				2	H	Hordeum spontaneum		wild	ISR	Israel, Northern, Nir David	32.5028	35.4569	-106	no	no	no												USDA	HID183	HID183	HID183	FT302	HID183
158	HID184	FT303	HID184			28	wild-type				2	H	Hordeum spontaneum		wild	ISR	Israel, Central, Nahal Poleg	32.2667	34.8333	17	no	no	yes	facultative											USDA	HID184	HID184	HID184	FT303	HID184	1						296846		IG 38875
159	HID185		HID185			7	wild-type				2	H	Hordeum spontaneum		wild	ISR	Israel, Southern, 'en Kerem	31.7667	35.1667	693	no	no	no												USDA	HID185	HID185	HID185		HID185
160	HID188		HID188			7	wild-type				2	H	Hordeum spontaneum		wild	ISR	Israel, Southern, Arad, Km 28	31.25	35.2167	580	no	no	no												USDA	HID188	HID188	HID188		HID188
161	HID189	FT638	HID189			7	wild-type				2	H	Hordeum spontaneum		wild	ISR	Israel, Northern, Poriyya	32.7333	35.55	7	no	no	no												USDA	HID189	HID189	HID189	FT638	HID189
162	HID190		HID190			7	wild-type				2	H	Hordeum spontaneum		wild	ISR	Israel, Jerusalem, Zafririm	31.65	34.9333	307	no	no	no												USDA	HID190	HID190	HID190		HID190
163	HID191	FT305	HID191			4	wild-type				2	H	Hordeum spontaneum		wild	ISR	Israel, Southern, Kedma	31.7	34.7667	98	no	no	yes	facultative											USDA	HID191	HID191	HID191	FT305	HID191	1						296866		IG 38894
164	HID192	FT306	HID192			28	wild-type				2	H	Hordeum spontaneum		wild	ISR	Israel, Central, Sha'ar Ephraim	32.2833	35	49	no	no	yes	winter											USDA	HID192	HID192	HID192	FT306	HID192	1						296873		IG 38899
165	HID194	FT308	HID194			7	wild-type				2	H	Hordeum spontaneum		wild	ISR	Israel, Jerusalem, Sha'ar HaGay	31.8167	35.0333	403	no	no	yes	facultative											USDA	HID194	HID194	HID194	FT308	HID194	1						296877		IG 38902
166	HID195		HID195			4	wild-type				2	H	Hordeum spontaneum		wild	ISR	Israel, Northern, Shelomi	33.0667	35.1		no	no	no												USDA	HID195	HID195	HID195		HID195
167	HID196	FT309	HID196			7	wild-type				2	H	Hordeum spontaneum		wild	ISR	Israel, Northern, Sede Eliyyahu	32.4333	35.5167	-201	no	no	no												USDA	HID196	HID196	HID196	FT309	HID196
168	HID197		HID197			7	wild-type				2	H	Hordeum spontaneum		wild	ISR	Israel, Central, Shefayim	32.2167	34.8167	43	no	no	no												USDA	HID197	HID197	HID197		HID197
169	HID198	FT310	HID198			28	wild-type				2	H	Hordeum spontaneum		wild	ISR	Israel, Jerusalem, Sedot Mikha	31.7167	34.9167	222	no	no	yes	facultative											USDA	HID198	HID198	HID198	FT310	HID198	1						296881		IG 38906
170	HID199		HID199			7	wild-type				2	H	Hordeum spontaneum		wild	ISR	Israel, Central, Tel Gezer	31.8597	34.9225	99	no	no	no												USDA	HID199	HID199	HID199		HID199
171	HID200		HID200			28	wild-type				2	H	Hordeum spontaneum		wild	ISR	Israel, Tel Aviv-Yarkon Bridge	32.1019	34.7756	10	no	no	no												USDA	HID200	HID200	HID200		HID200							296888
172	HID201		HID201			18	wild-type				2	H	Hordeum spontaneum		wild	ISR	Israel, Opp. WIZO Forest	31.5	34.75	179	no	no	no												USDA	HID201	HID201	HID201		HID201
173	HID202	FT311	HID202			26	wild-type				2	H	Hordeum spontaneum		wild	ISR	Israel, Jerusalem,Yish'i	31.7333	34.9667	215	no	no	yes	facultative											USDA	HID202	HID202	HID202	FT311	HID202	1						296901		IG 38919
174	HID204XXXV		HID204			34	wild-type				2	H	Hordeum spontaneum		wild	ISR	Israel, Northern, Misgav'Am	33.25	35.55	581	no	no	no												USDA	HID204XXXV	XXXV-HID204	HID204		HID204							296912
175	HID205		HID205			34	wild-type				2	H	Hordeum spontaneum		wild	ISR	Israel, Northern, Hayarden	32.6	35.5167	150	no	no	no												USDA	HID205	HID205	HID205		HID205
176	HID207		HID207			28	wild-type				2	H	Hordeum spontaneum		wild	ISR	Israel, West Bank, Lower Motza	31.7833	35.15	570	no	no	no												USDA	HID207	HID207	HID207		HID207
177	HID208		HID208			7	wild-type				2	H	Hordeum spontaneum		wild	ISR	Israel, West Bank, Mekor Haim	31.75	35.2167	768	no	no	no												USDA	HID208	HID208	HID208		HID208
178	HID210		HID210			7	wild-type				2	H	Hordeum spontaneum		wild	ISR	Israel, Northern, Alummot	32.7	35.55	-160	no	no	no												USDA	HID210	HID210	HID210		HID210
179	HID211		HID211			14	wild-type				2	H	Hordeum spontaneum		wild	ISR	Israel, Central, Sede Hemed	32.1614	34.9433	48	no	no	no												USDA	HID211	HID211	HID211		HID211
180	HID212		HID212			7	wild-type				2	H	Hordeum spontaneum		wild	ISR	Israel, Central, Bet Hanan	31.9386	34.7767	52	no	no	no												USDA	HID212	HID212	HID212		HID212
181	HID213	FT313	HID213			7	wild-type				2	H	Hordeum spontaneum		wild	ISR	Israel, Southern, Megalim	31.4	34.6	147	no	no	yes	winter											USDA	HID213	HID213	HID213	FT313	HID213	1						296942		IG 38946
182	HID214		HID214			28	wild-type				2	H	Hordeum spontaneum		wild	ISR	Israel, Jerusalem, Bet Shemesh	31.75	35	223	no	no	no												USDA	HID214	HID214	HID214		HID214
183	HID215	FT314	HID215			26	wild-type				2	H	Hordeum spontaneum		wild	ISR	Israel, Jerusalem, Hartuv	31.7667	35	272	no	no	no												USDA	HID215	HID215	HID215	FT314	HID215	1						296945		IG 38948
184	HID216		HID216			28	wild-type				2	H	Hordeum spontaneum		wild	ISR	Israel, Southern,Tel Lakhish	31.5667	34.85	265	no	no	no												USDA	HID216	HID216	HID216		HID216
185	HID217	FT315	HID217			28	wild-type				2	H	Hordeum spontaneum		wild	ISR	Israel, Jerusalem, Elah valley	31.7	34.95	323	no	no	yes	facultative											USDA	HID217	HID217	HID217	FT315	HID217	3						296956		IG 38956
186	HID218	FT316	HID218			5	wild-type				2	H	Hordeum spontaneum		wild	ISR	Israel, Yaar Hanassi	31.5	34.75	179	no	no	yes	facultative											USDA	HID218	HID218	HID218	FT316	HID218	1		PBICAMB:8963		G-209		354947		IG 38981
187	HID219		HID219			6	wild-type				2	H	Hordeum spontaneum		wild	AFG	Afghanistan, Farah, 11 Km N Chekao	32.6167	62.9167	1192	no	no	no												USDA	HID219	HID219	HID219		HID219
188	HID220		HID220			4	wild-type				2	H	Hordeum spontaneum		wild	ISR	Israel, Northern, Sasa, Upper Galilee, site 2	33.0283	35.3947	860	no	no	no												USDA	HID220	HID220	HID220		HID220
189	HID221		HID221			4	wild-type				2	H	Hordeum spontaneum		wild	ISR	Israel, Northern, Meron, Upper Galilee, site 2	32.9889	35.4403	696	no	no	no												USDA	HID221	HID221	HID221		HID221
190	HID222	FT317	HID222			4	wild-type				2	H	Hordeum spontaneum		wild	ISR	Israel, Northern, Meron, Upper Galilee, site 3	32.9889	35.4403	696	no	no	yes	facultative											USDA	HID222	HID222	HID222	FT317	HID222	1						391073		IG 39073
191	HID223		HID223			4	wild-type				2	H	Hordeum spontaneum		wild	ISR	Israel, Northern, Parod, Upper Galilee. Site 1	32.9333	35.4403	370	no	no	no												USDA	HID223	HID223	HID223		HID223
192	HID224	FT318	HID224			7	wild-type				2	H	Hordeum spontaneum		wild	ISR	Israel, Northern, Kefar Shammay, Upper Galilee site 2	32.9583	35.4583	593	no	no	yes	facultative											USDA	HID224	HID224	HID224	FT318	HID224	1						391079		IG 39079
193	HID225		HID225			4	wild-type				2	H	Hordeum spontaneum		wild	ISR	Israel, Northern, Shefar'am, Lower Galilee site 1	32.8	35.1667	136	no	no	no												USDA	HID225	HID225	HID225		HID225
194	HID227		HID227			14	wild-type				2	H	Hordeum spontaneum		wild	ISR	Israel, Haifa, Husfia, Mt. Carmel, site 2	32.7167	35.0628	520	no	no	no												USDA	HID227	HID227	HID227		HID227
195	HID228		HID228			7	wild-type				2	H	Hordeum spontaneum		wild	ISR	Israel, Northern, Kefar Yehoshura, valley of Esdraelom, site 1	32.6806	35.1517	52	no	no	no												USDA	HID228	HID228	HID228		HID228
196	HID229XXXVII	FT319	HID229			35	wild-type	FT319F	II	H35HII	2	H	Hordeum spontaneum		wild	ISR	Israel, West Bank, Mehola Bet Shean valley, site 1	32.35	35.5167	-201	yes	no	yes	facultative											USDA	HID229XXXVII	XXXVII-HID229	HID229	FT319	HID229	1						391095		IG 39091
197	HID230	FT320	HID230			5	wild-type				2	H	Hordeum spontaneum		wild	ISR	Israel, Yaqum, Central Coastal Plain, site 1	32.25	34.85	4	no	no	yes	winter											USDA	HID230	HID230	HID230	FT320	HID230	1						391101		IG 39097
198	HID231		HID231			5	wild-type				2	H	Hordeum spontaneum		wild	ISR	Israel, Tel Aviv, Central Coastal Plain, site 1	32.1167	34.7833		no	no	no												USDA	HID231	HID231	HID231		HID231
199	HID232XXXVIII		HID232			36	wild-type				2	H	Hordeum spontaneum		wild	ISR	Israel, Central, Wadi Sarar, Southern Coastal Plain, site 23	31.9361	34.705	7	no	no	no												USDA	HID232XXXVIII	XXXVIII-HID232	HID232		HID232
200	HID233	FT321	HID233			26	wild-type				2	H	Hordeum spontaneum		wild	ISR	Israel, Wadi Sarar, Southern Coastal Plain, site 2	31.9361	34.705	7	no	no	yes	facultative											USDA	HID233	HID233	HID233	FT321	HID233	1						391107		IG 39103
201	HID235		HID235			5	wild-type				2	H	Hordeum spontaneum		wild	ISR	Israel, Central, Rehovot, Southern Coastal Plain, site 3	31.8969	34.9853	219	no	no	no												USDA	HID235	HID235	HID235		HID235
202	HID236	FT322	HID236			5	wild-type				2	H	Hordeum spontaneum		wild	ISR	Israel, Central, Gedera, Southern Coastal Plain, site 1	31.8167	34.7667	45	no	no	yes	facultative											USDA	HID236	HID236	HID236	FT322	HID236	1						391111		IG 39107
203	HID238		HID238			28	wild-type				2	H	Hordeum spontaneum		wild	ISR	Israel, Jerusalem, Emeq HaEla, Judean Foothills, site 6	31.6667	34.9833	397	no	no	no												USDA	HID238	HID238	HID238		HID238
204	HID239	FT324	HID239			28	wild-type				2	H	Hordeum spontaneum		wild	ISR	Israel, Jerusalem, Netiv Halamed He Judean Foothills, site 1	31.6833	35	318	no	no	no												USDA	HID239	HID239	HID239	FT324	HID239
205	HID240		HID240			28	wild-type				2	H	Hordeum spontaneum		wild	ISR	Israel, Jerusalem, Netiv Halamed He Judean Foothills, site 6	31.6833	35	318	no	no	no												USDA	HID240	HID240	HID240		HID240
206	HID242	FT325	HID242			7	wild-type				2	H	Hordeum spontaneum		wild	ISR	Israel, Southern, 'En Yorqeam, Northern Negev Lowlands, site 2	30.9167	35.05	368	no	no	no												USDA	HID242	HID242	HID242	FT325	HID242
207	HID244	FT327	HID244			10	wild-type				2	H	Hordeum spontaneum		wild	ISR	Israel, Southern, 'En Yorqeam, Northern Negev Lowlands, site 4	30.9167	35.05	368	no	no	no												USDA	HID244	HID244	HID244	FT327	HID244
208	HID245	FT328	HID245			10	wild-type				2	H	Hordeum spontaneum		wild	ISR	Israel, Southern, 'En Yorqeam, Northern Negev Lowlands, site 5	30.9167	35.05	368	no	no	no												USDA	HID245	HID245	HID245	FT328	HID245
209	HID246	FT329	HID246			36	wild-type				2	H	Hordeum spontaneum		wild	ISR	Israel, Southern, 'En Yorqeam, Northern Negev Lowlands, site 6	30.9167	35.05	368	no	no	yes	facultative											USDA	HID246	HID246	HID246	FT329	HID246	1						391136		IG 39130
210	HID247		HID247			7	wild-type				2	H	Hordeum spontaneum		wild	ISR	Israel, Southern, 'En Yorqeam, Northern Negev Lowlands, site 7	30.9167	35.05	368	no	no	no												USDA	HID247	HID247	HID247		HID247
211	HID248	FT330	HID248			6	wild-type	FT330F	I	H6HI	2	H	Hordeum spontaneum		wild	IRN	Iran, Khuzestan, Dogonbaden Airport	30.3592	50.7925	729	no	no	yes	facultative											USDA	HID248	HID248	HID248	FT330	HID248	1						401367		IG 40139
212	HID249	FT331	HID249			6	wild-type	FT331F	III	H6HIII	2	H	Hordeum spontaneum		wild	IRN	Iran, Lorestan, Dez Watershed Project, 7 Km W Nuzian Pass, 50 Km SE of Khorramabad. Habitat: moist, spring area	33.2333	48.5667	1650	no	no	yes	winter											USDA	HID249	HID249	HID249	FT331	HID249	1						401368		IG 40140
213	HID250	FT332	HID250			6	wild-type	FT332Z	III	H6HIII	2	H	Hordeum spontaneum		wild	IRN	Iran, Lorestan, Near Camp, of Dez Watershed Project	33.8167	48.1833	1576	no	no	yes	winter											USDA	HID250	HID250-S-FT332	HID250-S-FT332	FT332	HID250	1					D-108	PI401369		IG 40141
214	HID251	FT333	HID251			6	wild-type	FT333F	I	H6HI	2	H	Hordeum spontaneum		wild	IRN	Iran, Khorasan, Delbaran, small village 60 Km from Mashad, toward Sabsevar	35.983	59.483	1396	no	no	yes	winter											USDA	HID251	HID251-S-FT333	HID251-S-FT333	FT333	HID251	1					D-205	PI401370		IG 40142
215	HID252		HID252			7	wild-type				2	H	Hordeum spontaneum		wild	ISR	Israel, Southern,Yad Mordekhay, Southern CoastalPlain	31.5833	34.55	27	no	no	no												USDA	HID252	HID252	HID252		HID252
216	HID253		HID253			7	wild-type				2	H	Hordeum spontaneum		wild	JOR	Jordan, Adjlun ridge, N Salt and W of Jarash, province: Irbid	32.3	35.7667	1056	no	no	no												USDA	HID253	HID253	HID253		HID253
217	HID254		HID254			6	wild-type				2	H	Hordeum spontaneum		wild	IRN	Iran, Sahra Goujeu, Baghestan	32	53	1521	no	no	no												USDA	HID254	HID254	HID254		HID254
218	HID255		HID255			13	wild-type				2	H	Hordeum spontaneum		wild	SYR	Syria	35	38	912	no	no	no												USDA	HID255	HID255	HID255		HID255
219	HID256XXXIX		HID256			37	wild-type				2	H	Hordeum spontaneum		wild	ISR	Israel, Central, Eryzariya	31.8833	34.9167	117	no	no	no												USDA	HID256XXXIX	XXXIX-HID256	HID256		HID256
220	HID258	FT335	HID258			28	wild-type				2	H	Hordeum spontaneum		wild	ISR	Israel, Haifa, 'atlit	32.6833	34.9333	1	no	no	no												USDA	HID258	HID258	HID258	FT335	HID258
221	HID259		HID259			5	wild-type				2	H	Hordeum spontaneum		wild	ISR	Israel, Southern, Ashqelon	31.6667	34.5833	36	no	no	no												USDA	HID259	HID259	HID259		HID259
222	HID260XXXX		HID260			38	wild-type				2	H	Hordeum spontaneum		wild	ISR	Israel, Northern, Tabigha	32.8667	35.5333	-178	no	no	no												USDA	HID260XXXX	XXXX-HID260	HID260		HID260
223	HID261		HID261			7	wild-type				2	H	Hordeum spontaneum		wild	ISR	Israel, West Bank, Mehola, province: Bet Shean Valley	32.35	35.5167	-201	no	no	no												USDA	HID261	HID261	HID261		HID261
224	HID262XXXXI	FT336	HID262			39	wild-type				2	H	Hordeum spontaneum		wild	ISR	Israel, Northern, Rosh Pinna	32.9667	35.5333	524	no	no	no												USDA	HID262XXXXI	XXXXI-HID262	HID262	FT336	HID262
225	HID263	FT337	HID263			39	wild-type				2	H	Hordeum spontaneum		wild	ISR	Israel, Northern, Gadot	33.0167	35.6167	104	no	no	no												USDA	HID263	HID263	HID263	FT337	HID263
226	HID264XXXXII	FT338	HID264			40	wild-type	FT338F	XI	H40HXI	2	H	Hordeum spontaneum		wild	ISR	Israel, Northern, Mt Meron	33	35.4167	793	no	no	yes	winter											USDA	HID264XXXXII	XXXXII-HID264	HID264	FT338	HID264	1						466491		IG 39697
227	HID265		HID265			7	wild-type				2	H	Hordeum spontaneum		wild	ISR	Israel, Northern, Bet She'an, province: Beit Shean Valley	32.5	35.5	-164	no	no	no												USDA	HID265	HID265	HID265		HID265
228	HID266		HID266			40	wild-type				2	H	Hordeum spontaneum		wild	ISR	Israel, West Bank, Wadi Qilt	31.8333	35.3833	60	no	no	no												USDA	HID266	HID266	HID266		HID266							466545
229	HID267		HID267			28	wild-type				2	H	Hordeum spontaneum		wild	ISR	Israel, Northern, Rosh Pinna	32.9667	35.5333	524	no	no	no												USDA	HID267	HID267	HID267		HID267
230	HID268	FT675	HID268			6	wild-type				2	H	Hordeum spontaneum		wild	IRN	Iran, Station 6	32	53	1521	no	no	yes	facultative											USDA	HID268	HID268	HID268	FT675	HID268							PI 466606		IG 39767
231	HID269		HID269			6	wild-type				2	H	Hordeum spontaneum		wild	IRN	Iran, Station 10	32	53	1521	no	no	no												USDA	HID269	HID269	HID269		HID269
232	HID270XXXXIII	FT676	HID270			41	wild-type				2	H	Hordeum spontaneum		wild	TUR	Turkey	39.9167	32.85	872	no	no	yes	winter											USDA	HID270XXXXIII	XXXXIII-HID270	HID270	FT676	HID270							466648		PI 466648
233	HID272	FT340	HID272			28	wild-type	FT340F	III	H28HIII	2	H	Hordeum spontaneum		wild	ISR	Israel, Southern, Ruhama, Northern Negev	31.5	34.7	165	no	no	yes	facultative											USDA	HID272	HID272-S-FT340	HID272-S-FT340	FT340	HID272	1					227, IB14	PI531851
234	HID273	FT341	HID273			7	wild-type				2	H	Hordeum spontaneum		wild	ISR	Israel, Central, Talkarm, Central Coastal Plain	32.3	35.0167	63	no	no	no												USDA	HID273	HID273	HID273	FT341	HID273
235	HID276		HID276			4	wild-type				2	H	Hordeum spontaneum		wild	ISR	Israel, Northern, Bet Hillel, Hula valley	33.2044	35.6056	85	no	no	no												USDA	HID276	HID276	HID276		HID276
236	HID277	FT342	HID277			4	wild-type				2	H	Hordeum spontaneum		wild	ISR	Israel, Northern, Yehi'am, Upper Galilee	32.9967	35.2239	372	no	no	yes	facultative											USDA	HID277	HID277	HID277	FT342	HID277	1						531858
237	HID278XXXXIV		HID278			42	wild-type				2	H	Hordeum spontaneum		wild	ISR	Israel, West Bank, Kafr Laqif, Samarian mountains	32.1833	35.0667	290	no	no	no												USDA	HID278XXXXIV	XXXXIV-HID278	HID278		HID278
238	HID279		HID279			7	wild-type				2	H	Hordeum spontaneum		wild	ISR	Israel, Mekora, Mountain Carmil	31.5	34.75	179	no	no	no												USDA	HID279	HID279	HID279		HID279
239	HID280	FT343	HID280			6	wild-type				2	H	Hordeum spontaneum		wild	TUR	Turkey, Mardin, 7.5 km NE of Pınardere on road to Savur from Mardin	37.5	40.85	974	no	no	yes	winter											USDA	HID280	HID280	HID280	FT343	HID280	1						596285
240	HID281		HID281			6	wild-type				2	H	Hordeum spontaneum		wild	IRN	Iran, Shahbad, ILAM-MEHRAM 1	36.6217	53.0333	-2	no	no	no												Australian Winter Cereals Collection, Tamworth, Australia via MPIPZ	HID281	HID281	HID281		HID281
241	HID282		HID282			6	wild-type				2	H	Hordeum spontaneum		wild	IRN	Iran, Am-Meheram, ILAM-MEHRAM 1	33.0997	46.1682	153	no	no	no												Australian Winter Cereals Collection, Tamworth, Australia via MPIPZ	HID282	HID282	HID282		HID282
242	HID283		HID283			6	wild-type				2	H	Hordeum spontaneum		wild	IRN	Iran, Am-Meheram, ILAM-MEHRAM 2	33.0997	46.1682	153	no	no	no												Australian Winter Cereals Collection, Tamworth, Australia via MPIPZ	HID283	HID283	HID283		HID283
243	HID285		HID285			6	wild-type				2	H	Hordeum spontaneum		wild	IRN	Iran, Am-Meheram, ILAM-MEHRAM 3	33.0997	46.1682	153	no	no	no												Australian Winter Cereals Collection, Tamworth, Australia via MPIPZ	HID285	HID285	HID285		HID285
244	HID286		HID286			6	wild-type				2	H	Hordeum spontaneum		wild	IRN	Iran, Shahbad, ILAM-MEHRAM 1	36.6217	53.0333	-2	no	no	no												Australian Winter Cereals Collection, Tamworth, Australia via MPIPZ	HID286	HID286	HID286		HID286
245	HID287		HID287			6	wild-type				2	H	Hordeum spontaneum		wild	IRN	Iran, Am-Meheram, ILAM-MEHRAM 3	33.0997	46.1682	153	no	no	no												Australian Winter Cereals Collection, Tamworth, Australia via MPIPZ	HID287	HID287	HID287		HID287
246	HID288		HID288			6	wild-type				2	H	Hordeum spontaneum		wild	IRN	Iran, Shahbad, ILAM-MEHRAM 1	36.6217	53.0333	-2	no	no	no												Australian Winter Cereals Collection, Tamworth, Australia via MPIPZ	HID288	HID288	HID288		HID288
247	HID289		HID289			6	wild-type				2	H	Hordeum spontaneum		wild	IRN	Iran, Shahbad-Dezful	32.3825	48.4019	145	no	no	no												Australian Winter Cereals Collection, Tamworth, Australia via MPIPZ	HID289	HID289	HID289		HID289
248	HID291	FT345	HID291			6	wild-type				2	H	Hordeum spontaneum		wild	IRN	Iran, Shahabad-Ilam 1	36.6217	53.0333	-2	no	no	yes	facultative											Australian Winter Cereals Collection, Tamworth, Australia via MPIPZ	HID291	HID291	HID291	FT345	HID291	1				CPI 109837		402759		AUS 402759
249	HID292		HID292			6	wild-type				2	H	Hordeum spontaneum		wild	IRN	Iran, Shahbad, ILAM-MEHRAM 1	36.6217	53.0333	-2	no	no	no												Australian Winter Cereals Collection, Tamworth, Australia via MPIPZ	HID292	HID292	HID292		HID292
250	HID293		HID293			6	wild-type				2	H	Hordeum spontaneum		wild	IRN	Iran, Shahbad-Dezful, ILAM-MEHRAM 1	33.0997	46.1682	153	no	no	no												Australian Winter Cereals Collection, Tamworth, Australia via MPIPZ	HID293	HID293	HID293		HID293
251	HID294		HID294			6	wild-type				2	H	Hordeum spontaneum		wild	IRN	Iran, Am Meheran, ILAM-MEHRAM 1	33.0997	46.1682	153	no	no	no												Australian Winter Cereals Collection, Tamworth, Australia via MPIPZ	HID294	HID294	HID294		HID294
252	HID295		HID295			6	wild-type				2	H	Hordeum spontaneum		wild	TUR	Turkey, 60 Km S Bitlis	38.1891	41.8196	777	no	no	no												Australian Winter Cereals Collection, Tamworth, Australia via MPIPZ	HID295	HID295	HID295		HID295
253	HID296		HID296			6	wild-type				2	H	Hordeum spontaneum		wild	TUR	Turkey, 9 Km E Siverek	37.7591	39.4426	967	no	no	no												Australian Winter Cereals Collection, Tamworth, Australia via MPIPZ	HID296	HID296	HID296		HID296
254	HID298		HID298			6	wild-type				2	H	Hordeum spontaneum		wild	IRN	Iran, FAO NO. 3883. Masjed-Suleiman to Shushtar and Dezful, 26 km	32.55	49.8333	2428	no	no	no												IPK	HID298	HID298	HID298		HID298
255	HID299	FT347	HID299			6	wild-type	FT347Z	I	H6HI	2	H	Hordeum spontaneum		wild	IRN	Iran, Masjed-Suleiman to Shushtar and Dezful, 26 km	32.55	49.8333	2555	no	no	no												IPK	HID299	HID299	HID299	FT347	HID299
256	HID300		HID300			6	wild-type				2	H	Hordeum spontaneum		wild	IRN	Iran, FAO NO. 3885. Masjed-Suleiman to Shushtar and Dezful, 26 km	32.55	49.8333	2428	no	no	no												IPK	HID300	HID300	HID300		HID300
257	HID302	FT349	HID302			6	wild-type				2	H	Hordeum spontaneum		wild	IRN	Iran, FAO NO. 3887. In der N√§he von Shush, Farm Hossein Abad	32.55	48.8167	746	no	no	yes	facultative											IPK	HID302	HID302	HID302	FT349	HID302
258	HID303		HID303			6	wild-type				2	H	Hordeum spontaneum		wild	IRN	Iran, FAO NO. 3890, Ahwaz, experimental field	31.5333	48.8167	23	no	no	no												IPK	HID303	HID303	HID303		HID303
259	HID305	FT351	HID305			6	wild-type	FT351Z	I	H6HI	2	H	Hordeum spontaneum		wild	IRN	Iran, Susa, 118 km from Ahwaz	32.1892	48.2578	73	no	no	yes	facultative											IPK	HID305	HID305	HID305	FT351	HID305	1				FAO NO. 3894		2688		HOR 2688
260	HID306	FT677	HID306			6	wild-type				2	H	Hordeum spontaneum		wild	IRN	Iran, FAO NO. 3895. Susa, 118 km from Ahwaz	31.53	48.82	23	no	no	yes	facultative											IPK	HID306	HID306	HID306	FT677	HID306							2689		HOR 2689
261	HID308	FT353	HID308			6	wild-type	FT353F	I	H6HI	2	H	Hordeum spontaneum		wild	IRN	Iran, Kordestan, Farm Hossein Abad, 116 km von Ahwaz	31.5333	48.8167	23	no	no	yes	facultative											IPK	HID308	HID308	HID308	FT353	HID308
262	HID310	FT355	HID310			10	wild-type	FT355F	I	H10HI	2	H	Hordeum spontaneum	Hordeum spontaneum Koch var. ischnatherum (Coss.) Thell.	wild	IRN	Iran, Khuzestan, 45 Km from Ahwaz to Dezful	31.5333	48.8167	23	no	no	yes	facultative											IPK	HID310	HID310	HID310	FT355	HID310	1	see FT248			FAO NO. 3893
263	HID312XXXXVI	FT357	HID312			43	wild-type	FT357F	III	H43HIII	2	H	Hordeum spontaneum		wild	LBY	Libya, Al Bayda, within the city on road border, FK 2067	32.7667	21.7167	582	no	no	yes	winter											IPK	HID312XXXXVI	XXXXVI-HID312-S-FT357	HID312-S-FT357	FT357	HID312	1				IDG 7404	FK 2067	9721		HOR 9721
264	HID316		HID316			43	wild-type				2	H	Hordeum spontaneum		wild	LBY	Libya, Cyrenaika, District: Al Qubbah, Safsaf. road sides, province: Tubruq	31.8333	24.2333	149	no	no	no												IPK	HID316	HID316	HID316		HID316
265	HID320		HID320			28	wild-type				2	H	Hordeum spontaneum		wild	CYP	Cyprus Arthallassa	35.1458	33.4	155	no	no	no												Swedish University of Agricultural Sciences (SLU. Swed.) via MPIPZ	HID320	HID320	HID320		HID320
266	HID321	FT362	HID321			28	wild-type	FT362F	II	H28HII	2	H	Hordeum spontaneum		wild	CYP	Cyprus, Arthallassa	35.1458	33.4	155	no	no	yes	facultative											Swedish University of Agricultural Sciences (SLU. Swed.) via MPIPZ	HID321	HID321-S-FT362	HID321-S-FT362	FT362	HID321	1						3140
267	HID322HT47	FT363	HID322			44	wild-type	FT363F	II	H44HII	2	H	Hordeum spontaneum		wild	CYP	Cyprus, C Greco	34.9833	34.0167	5	no	no	yes	facultative											Swedish University of Agricultural Sciences (SLU. Swed.) via MPIPZ	HID322HT47	XXXXVII-HID322-S-FT363	HID322-S-FT363	FT363	HID322	1						3141
268	HID323		HID323			8	wild-type				2	H	Hordeum spontaneum		wild	CYP	Cyprus, Prpteras, Ag Elias	35	32.525	538	no	no	no												Swedish University of Agricultural Sciences (SLU. Swed.) via MPIPZ	HID323	HID323	HID323		HID323
269	HID325		HID325			4	wild-type				2	H	Hordeum spontaneum		wild	GRC	Greece, Crete, Elounda, on the stony slope near the beach, 10 m	35.2401	24.8093	1439	no	no	no												Swedish University of Agricultural Sciences (SLU. Swed.) via MPIPZ	HID325	HID325	HID325		HID325
270	HID337		HID337			6	wild-type				2	H	Hordeum spontaneum		wild	RUS	Former Soviet Union by MPIZ Cologne	55.75	37.6167	155	no	no	no												Institut für Pflanzenbau und Pflanzenzüchtung, Braunschweig, Germany (BAZ Br.GB) via MPIPZ	HID337	HID337	HID337		HID337
271	HID340		HID340			6	wild-type				2	H	Hordeum spontaneum		wild	TKM	Turkmenistan, by MPIZ Cologne	37.9417	58.3836	220	no	no	no												Institut für Pflanzenbau und Pflanzenzüchtung, Braunschweig, Germany (BAZ Br.GB) via MPIPZ	HID340	HID340	HID340		HID340
272	HID341		HID341			28	wild-type				2	H	Hordeum spontaneum		wild	ISR	Israel, by MPIZ Cologne	31.77	35.23	766	no	no	no												Institut für Pflanzenbau und Pflanzenzüchtung, Braunschweig, Germany (BAZ Br.GB) via MPIPZ	HID341	HID341	HID341		HID341
273	HID342	FT371	HID342			8	wild-type				2	H	Hordeum spontaneum		wild	ISR	Israel, Northern, Amiad; by MPIZ Cologne	32.9247	35.5389	226	no	no	yes	facultative											Institut für Pflanzenbau und Pflanzenzüchtung, Braunschweig, Germany (BAZ Br.GB) via MPIPZ	HID342	HID342	HID342	FT371	HID342	1				BGRC 41952		PI 284749
274	HID344		HID344			7	wild-type				2	H	Hordeum spontaneum		wild	ISR	Israel, by MPIZ Cologne	31.77	35.23	766	no	no	no												Institut für Pflanzenbau und Pflanzenzüchtung, Braunschweig, Germany (BAZ Br.GB) via MPIPZ	HID344	HID344	HID344		HID344
275	HID345		HID345			4	wild-type				2	H	Hordeum spontaneum		wild	ISR	Israel, by MPIZ Cologne	31.77	35.23	766	no	no	no												Institut für Pflanzenbau und Pflanzenzüchtung, Braunschweig, Germany (BAZ Br.GB) via MPIPZ	HID345	HID345	HID345		HID345
276	HID346	FT681	HID346			6	wild-type				2	H	Hordeum spontaneum		wild	TUR	Turkey, Şanlıurfa, 2 Km Birecik	37.025	37.9769	367	no	no	yes	facultative											Aegean Agricultural Research institute, Menemen, Izmir, Turkey via MPIPZ	HID346	HID346	HID346	FT681	HID346					TR 50264
277	HID347		HID347			6	wild-type				2	H	Hordeum spontaneum		wild	IRN	Iran, Station 10	32	53	1521	no	no	no												USDA	HID347	HID347	HID347		HID347
278	HID348	FT682	HID348			6	wild-type				2	H	Hordeum spontaneum		wild	IRN	Iran, Station 10	32	53	1521	no	no	yes	facultative											USDA	HID348	HID348	HID348	FT682	HID348							PI 466633
279	HID349		HID349			6	wild-type				2	H	Hordeum spontaneum		wild	IRN	Iran, Station 10	32	53	1521	no	no	no												USDA	HID349	HID349	HID349		HID349
280	HID350		HID350			6	wild-type				2	H	Hordeum spontaneum		wild	IRN	Iran, Station 10	32	53	1521	no	no	no												USDA	HID350	HID350	HID350		HID350
281	HID351		HID351			6	wild-type				2	H	Hordeum spontaneum		wild	IRN	Iran, Station 10	32	53	1521	no	no	no												USDA	HID351	HID351	HID351		HID351
282	HID353		HID353			6	wild-type				2	H	Hordeum spontaneum		wild	IRN	Iran, Station 7	32	53	1521	no	no	no												USDA	HID353	HID353	HID353		HID353
283	HID354		HID354			6	wild-type				2	H	Hordeum spontaneum		wild	IRN	Iran, Station 7	32	53	1521	no	no	no												USDA	HID354	HID354	HID354		HID354
284	HID355	FT373	HID355			6	wild-type				2	H	Hordeum spontaneum		wild	TUR	Turkey, 38 Km West of Diyarbakır	37.7866	39.748	1225	no	no	yes	facultative											by Prof Salamini via MPIPZ	HID355	HID355	HID355	FT373	HID355	1				HSI 31
285	HID356	FT374	HID356			6	wild-type				2	H	Hordeum spontaneum		wild	TUR	Turkey, 38 Km West of Diyarbakır	37.7866	39.748	1225	no	no	yes	winter											by Prof Salamini via MPIPZ	HID356	HID356	HID356	FT374	HID356	1				HSI 32
286	HID357	FT375	HID357			6	wild-type	FT375F	III	H6HIII	2	H	Hordeum spontaneum		wild	TUR	Turkey, 38 Km West of Diyarbakır	37.7866	39.748	1225	no	no	yes	winter											by Prof Salamini via MPIPZ	HID357	HID357	HID357	FT375	HID357	1				HSI 33
287	HID358		HID358			6	wild-type				2	H	Hordeum spontaneum		wild	TUR	Turkey, 38 Km West of Diyarbakır	37.7866	39.748	1225	no	no	no												by Prof Salamini via MPIPZ	HID358	HID358	HID358		HID358
288	HID359		HID359			4	wild-type				2	H	Hordeum spontaneum		wild	ISR	Israel, Lahaf, Judean Foothills	31.3833	34.8667	457	no	no	no												USDA	HID359	HID359	HID359		HID359
289	HID360	FT376	HID360			6	wild-type	FT376F	I	H6HI	2	H	Hordeum spontaneum	Hordeum spontaneum Koch var. transcaspicum Vav.	wild	TKM	Turkmenistan, Kushka river valley betw. Kush	35.2758	62.3417	642	no	no	yes	winter											IPK	HID360	HID360	HID360	FT376	HID360	1							2699/82
290	HID361	FT377	HID361			7	wild-type				2	H	Hordeum spontaneum		wild	ISR	Israel	31.5	34.75	179	no	no	yes	facultative											IPK	HID361	HID361	HID361	FT377	HID361	1						PI 282631	8504/85
291	HID362	FT684	HID362			6	wild-type				2	H	Hordeum spontaneum		wild	TUR	Turkey, Şanlıurfa, Ceylanpınar	36.8508	40.0475	368	no	no	yes	winter											USDA	HID362	HID362	HID362	FT684	HID362							PI 245742	245742	IG 38675
292	HID363		HID363			5	wild-type				2	H	Hordeum spontaneum		wild	ISR	Israel, Shefayim, Central Coastal Plain, site 1	32.2167	34.8167	43	no	no	no												USDA	HID363	HID363	HID363		HID363
293	HID364		HID364			6	wild-type				2	H	Hordeum spontaneum		wild	IRN	Iran, Station 10	32	53	1521	no	no	no												USDA	HID364	HID364	HID364		HID364
294	HID365		HID365			6	wild-type				2	H	Hordeum spontaneum		wild	TUR	Turkey, Station 8	39	35	1145	no	no	no												USDA	HID365	HID365	HID365		HID365
295	HID366	FT378	HID366			9	wild-type				2	H	Hordeum spontaneum		wild	IRN	Iran, Station 7	32	53	1521	no	no	yes	facultative											USDA	HID366	HID366	HID366	FT378	HID366	1	see FT240, FT339					PI 466686	181178	IG 39787
296	HID369	FT381	HID369			6	wild-type				2	H	Hordeum spontaneum		wild	ISR	Israel, Mt. Meron	32.9948	35.4105	1152	no	no	no												by Prof Salamini via MPIPZ	HID369	HID369	HID369	FT381	HID369	1
297	HID370		HID370			28	wild-type				2	H	Hordeum spontaneum		wild	ISR	Israel	31.77	35.23	766	no	no	no												MPIZ	HID370	HID370	HID370		HID370
298	HID371		HID371			39	wild-type				2	H	Hordeum spontaneum		wild	ISR	Israel	31.77	35.23	766	no	no	no												MPIZ	HID371	HID371	HID371		HID371
299	HID372	FT382	HID372			39	wild-type				2	H	Hordeum spontaneum		wild	ISR	Israel	31.77	35.23	766	no	no	yes	facultative											MPIZ	HID372	HID372	HID372	FT382	HID372	1				n 25
300	HID374XXXXIX		HID374			46	wild-type				2	H	Hordeum spontaneum		wild	ISR	Israel	31.77	35.23	766	no	no	no												MPIZ	HID374XXXXIX	XXXXIX-HID374	HID374		HID374
301	375HD2		375HD2			28	wild-type				2	H	Hordeum spontaneum		wild	ISR	Israel?	31.77	35.23	766	no	no	no												MPIZ	375HD2	375HD2	375HD2		375HD2			HID375-2
302	376HD1		376HD1			6	wild-type				2	H	Hordeum spontaneum		wild	ISR	Israel	31.77	35.23	766	no	no	no												MPIZ	376HD1	376HD1	376HD1		376HD1			HID376-1
303	HID381		HID381			45	wild-type					H	Hordeum agriocrithon	Hordeum agriocrithon Åberg var. agriocrithon	agriocrithon	CHN	China	31.8	88.8	4539	no	no	no												MPIZ	HID381	HID381	HID381		HID381
304	383HD1	FT390	383HD1			6	wild-type	FT390Z	IV	H6HIV	6	H	Hordeum agriocrithon	Hordeum agriocrithon Åberg var. agriocrithon	agriocrithon	CHN	China	39.9	116.39	61	no	no	yes	winter											MPIZ	383HD1	383HD1-FT390	383HD1-FT390	FT390	383HD1	1		HID383-1		B 41349	BGRC 41349
305	383HD2					47	late-flowering				6		Hordum agriocrithon		agriocrithon	CHN	China	39.9	116.39		no	no	no												MPIZ	383HD2	383HD2	383HD2
306	HID385LI	FT393	HID385			48	wild-type	FT393F	III	H48HIII	2	H	Hordeum spontaneum		wild	ISR	Israel, Eastern Lower Galilee	32.7426	35.4453	147	no	no	yes	winter											Klaus Pillen	HID385LI	HID385-LI	HID385	FT393	HID385	1				ISR42-8
307	HID386	FT394	HID386			7	wild-type				2	H	Hordeum spontaneum		wild	ISR	Israel, Kisalon	31.7747	35.0485	627	no	no	yes	winter											Klaus Pillen	HID386	HID386	HID386	FT394	HID386	1				ISR101-23
308	HP011		HP011			6	wild-type				2	H	Hordeum spontaneum		wild	TUR	Turkey, 41 km E from Türkoğlu to Gaziantep	37.3297	37.1636	693	no	no	no												Hakan Özkan	HP011	HP011-S	HP011-S		HP011	1		HP-01	2005-7-5-2-7
309	HP012		HP012			6	wild-type				2	H	Hordeum spontaneum		wild	TUR	Turkey, 41 km E from Türkoğlu to Gaziantep	37.3297	37.1636	693	no	no	no												Hakan Özkan	HP012	HP012-S	HP012-S		HP012	2		HP-01	2005-7-5-2-7
310	HP013		HP013			6	wild-type				2	H	Hordeum spontaneum		wild	TUR	Turkey, 41 km E from Türkoğlu to Gaziantep	37.3297	37.1636	693	no	no	no												Hakan Özkan	HP013	HP013	HP013		HP013	3		HP-01	2005-7-5-2-7
311	HP014		HP014			6	wild-type				2	H	Hordeum spontaneum		wild	TUR	Turkey, 41 km E from Türkoğlu to Gaziantep	37.3297	37.1636	693	no	no	no												Hakan Özkan	HP014	HP014	HP014		HP014	4		HP-01	2005-7-5-2-7
312	HP015		HP015			6	wild-type				2	H	Hordeum spontaneum		wild	TUR	Turkey, 41 km E from Türkoğlu to Gaziantep	37.3297	37.1636	693	no	no	no												Hakan Özkan	HP015	HP015	HP015		HP015	5		HP-01	2005-7-5-2-7
313	HP021	FT728	HP021			4	wild-type	FT728Z	III	H4HIII	2	H	Hordeum spontaneum		wild	TUR	Turkey, 42 km E from Türkoğlu to Gaziantep	37.3253	37.1578	652	no	no	no												Hakan Özkan	HP021	HP021	HP021	FT728	HP021	1		HP-02
314	HP022		HP022			4	wild-type				2	H	Hordeum spontaneum		wild	TUR	Turkey, 42 km E from Türkoğlu to Gaziantep	37.3253	37.1578	652	no	no	no												Hakan Özkan	HP022	HP022	HP022		HP022	2		HP-02
315	HP023	FT452	HP023			4	wild-type				2	H	Hordeum spontaneum		wild	TUR	Turkey, 42 km E from Türkoğlu to Gaziantep	37.33	37.16	693	no	no	yes	winter											Hakan Özkan	HP023	HP023	HP023	FT452	HP023	3		HP-02	2005-7-5-3-10
316	HP024		HP024			4	wild-type				2	H	Hordeum spontaneum		wild	TUR	Turkey, 42 km E from Türkoğlu to Gaziantep	37.3253	37.1578	652	no	no	no												Hakan Özkan	HP024	HP024	HP024		HP024	4		HP-02
317	HP025		HP025			4	wild-type				2	H	Hordeum spontaneum		wild	TUR	Turkey, 42 km E from Türkoğlu to Gaziantep	37.3253	37.1578	652	no	no	no												Hakan Özkan	HP025	HP025	HP025		HP025	5		HP-02
318	HP026		HP026			4	wild-type				2	H	Hordeum spontaneum		wild	TUR	Turkey, 42 km E from Türkoğlu to Gaziantep	37.3253	37.1578	652	no	no	no												Hakan Özkan	HP026	HP026	HP026		HP026	6		HP-02
319	HP027		HP027			4	wild-type				2	H	Hordeum spontaneum		wild	TUR	Turkey, 42 km E from Türkoğlu to Gaziantep	37.3253	37.1578	652	no	no	no												Hakan Özkan	HP027	HP027	HP027		HP027	7		HP-02
320	HP028		HP028			4	wild-type				2	H	Hordeum spontaneum		wild	TUR	Turkey, 42 km E from Türkoğlu to Gaziantep	37.3253	37.1578	652	no	no	no												Hakan Özkan	HP028	HP028	HP028		HP028	8		HP-02
321	HP029		HP029			4	wild-type				2	H	Hordeum spontaneum		wild	TUR	Turkey, 42 km E from Türkoğlu to Gaziantep	37.3253	37.1578	652	no	no	no												Hakan Özkan	HP029	HP029	HP029		HP029	9		HP-02
322	HP031	FT729	HP031			6	wild-type	FT729F	III	H6HIII	2	H	Hordeum spontaneum		wild	TUR	Turkey, 50 km SE Türkoğlu to Gaziantep	37.2878	37.1894	893	no	no	no												Hakan Özkan	HP031	HP031-S-FT729	HP031-S-FT729	FT729	HP031	1		HP-03	2005-7-5-5-7
323	HP032	FT453	HP032			6	wild-type				2	H	Hordeum spontaneum		wild	TUR	Turkey, 50 km SE Türkoğlu to Gaziantep	37.29	37.19	893	no	no	yes	winter											Hakan Özkan	HP032	HP032-S-FT453	HP032-S-FT453	FT453	HP032	2		HP-03	2005-7-5-5-7
324	HP033		HP033			6	wild-type				2	H	Hordeum spontaneum		wild	TUR	Turkey, 50 km SE Türkoğlu to Gaziantep	37.2878	37.1894	893	no	no	no												Hakan Özkan	HP033	HP033	HP033		HP033	3		HP-03	2005-7-5-5-7
325	HP034		HP034			6	wild-type				2	H	Hordeum spontaneum		wild	TUR	Turkey, 50 km SE Türkoğlu to Gaziantep	37.2878	37.1894	893	no	no	no												Hakan Özkan	HP034	HP034	HP034		HP034	4		HP-03	2005-7-5-5-7
326	HP035		HP035			4	wild-type				2	H	Hordeum spontaneum		wild	TUR	Turkey, 50 km SE Türkoğlu to Gaziantep	37.2878	37.1894	893	no	no	no												Hakan Özkan	HP035	HP035	HP035		HP035	5		HP-03	2005-7-5-5-7
327	HP036		HP036			6	wild-type				2	H	Hordeum spontaneum		wild	TUR	Turkey, 50 km SE Türkoğlu to Gaziantep	37.2878	37.1894	893	no	no	no												Hakan Özkan	HP036	HP036	HP036		HP036	6		HP-03	2005-7-5-5-7
328	HP037		HP037			4	wild-type				2	H	Hordeum spontaneum		wild	TUR	Turkey, 50 km SE Türkoğlu to Gaziantep	37.2878	37.1894	893	no	no	no												Hakan Özkan	HP037	HP037	HP037		HP037	7		HP-03	2005-7-5-5-7
329	HP041		HP041			6	wild-type				2	H	Hordeum spontaneum		wild	TUR	Turkey, 51 km SE from Türkoğlu to Gaziantep	37.2817	37.195	917	no	no	no												Hakan Özkan	HP041	HP041	HP041		HP041	1		HP-04
330	HP042		HP042			6	wild-type				2	H	Hordeum spontaneum		wild	TUR	Turkey, 51 km SE from Türkoğlu to Gaziantep	37.2817	37.195	917	no	no	no												Hakan Özkan	HP042	HP042	HP042		HP042	2		HP-04
331	HP043		HP043			6	wild-type				2	H	Hordeum spontaneum		wild	TUR	Turkey, 51 km SE from Türkoğlu to Gaziantep	37.2817	37.195	917	no	no	no												Hakan Özkan	HP043	HP043	HP043		HP043	3		HP-04
332	HP044		HP044			6	wild-type				2	H	Hordeum spontaneum		wild	TUR	Turkey, 51 km SE from Türkoğlu to Gaziantep	37.2817	37.195	917	no	no	no												Hakan Özkan	HP044	HP044	HP044		HP044	4		HP-04
333	HP045		HP045			6	wild-type				2	H	Hordeum spontaneum		wild	TUR	Turkey, 51 km SE from Türkoğlu to Gaziantep	37.2817	37.195	917	no	no	no												Hakan Özkan	HP045	HP045	HP045		HP045	5		HP-04
334	HP052		HP052			6	wild-type				2	H	Hordeum spontaneum		wild	TUR	Turkey, 60 km SE from Türkoğlu	37.2925	37.245	874	no	no	no												Hakan Özkan	HP052	HP052-S	HP052-S		HP052	2		HP-05	2005-7-5-8-6
335	HP053		HP053			6	wild-type				2	H	Hordeum spontaneum		wild	TUR	Turkey, 60 km SE from Türkoğlu	37.2925	37.245	874	no	no	no												Hakan Özkan	HP053	HP053	HP053		HP053	3		HP-05	2005-7-5-8-6
336	HP054		HP054			6	wild-type				2	H	Hordeum spontaneum		wild	TUR	Turkey, 60 km SE from Türkoğlu	37.2925	37.245	874	no	no	no												Hakan Özkan	HP054	HP054	HP054		HP054	4		HP-05	2005-7-5-8-6
337	HP055		HP055			6	wild-type				2	H	Hordeum spontaneum		wild	TUR	Turkey, 60 km SE from Türkoğlu	37.2925	37.245	874	no	no	no												Hakan Özkan	HP055	HP055	HP055		HP055	5		HP-05	2005-7-5-8-6
338	HP056		HP056			4	wild-type				2	H	Hordeum spontaneum		wild	TUR	Turkey, 60 km SE from Türkoğlu	37.2925	37.245	874	no	no	no												Hakan Özkan	HP056	HP056	HP056		HP056	6		HP-05	2005-7-5-8-6
339	HP057		HP057			6	wild-type				2	H	Hordeum spontaneum		wild	TUR	Turkey, 60 km SE from Türkoğlu	37.2925	37.245	874	no	no	no												Hakan Özkan	HP057	HP057	HP057		HP057	7		HP-05	2005-7-5-8-6
340	HP058		HP058			6	wild-type				2	H	Hordeum spontaneum		wild	TUR	Turkey, 60 km SE from Türkoğlu	37.2925	37.245	874	no	no	no												Hakan Özkan	HP058	HP058	HP058		HP058	8		HP-05	2005-7-5-8-6
341	HP062	FT730	HP062			6	wild-type	FT730F	III	H6HIII	2	H	Hordeum spontaneum		wild	TUR	Turkey, 72 km SE from Türkoğlu	37.3294	37.2747	852	no	no	no												Hakan Özkan	HP062	HP062-S-FT730	HP062-S-FT730	FT730	HP062	2		HP-06	2005-7-5-11-8
342	HP063		HP063			6	wild-type				2	H	Hordeum spontaneum		wild	TUR	Turkey, 72 km SE from Türkoğlu	37.3294	37.2747	852	no	no	no												Hakan Özkan	HP063	HP063-S	HP063-S		HP063	3		HP-06	2005-7-5-11-8
343	HP065		HP065			6	wild-type				2	H	Hordeum spontaneum		wild	TUR	Turkey, 72 km SE from Türkoğlu	37.3294	37.2747	852	no	no	no												Hakan Özkan	HP065	HP065	HP065		HP065	5		HP-06	2005-7-5-11-8
344	HP072	FT731	HP072			6	wild-type	FT731F	III	H6HIII	2	H	Hordeum spontaneum		wild	TUR	Turkey, 22 km NEE from Narlı	37.4239	37.2814	984	no	no	no												Hakan Özkan	HP072	HP072-S-FT731	HP072-S-FT731	FT731	HP072	2		HP-07	2005-7-5-12-5
345	HP073		HP073			6	wild-type				2	H	Hordeum spontaneum		wild	TUR	Turkey, 22 km NEE from Narlı	37.4239	37.2831	984	no	no	no												Hakan Özkan	HP073	HP073	HP073		HP073	3		HP-07	2005-7-5-12-5
346	HP074		HP074			6	wild-type				2	H	Hordeum spontaneum		wild	TUR	Turkey, 22 km NEE from Narlı	37.4239	37.2831	984	no	no	no												Hakan Özkan	HP074	HP074	HP074		HP074	4		HP-07	2005-7-5-12-5
347	HP081		HP081			6	wild-type				2	H	Hordeum spontaneum		wild	TUR	Turkey, 30 km E from Narlı	37.3683	37.3086	833	no	no	no												Hakan Özkan	HP081	HP081-S	HP081-S		HP081	1		HP-08	2005-7-5-13-5
348	HP082		HP082			6	wild-type				2	H	Hordeum spontaneum		wild	TUR	Turkey, 30 km E from Narlı	37.3683	37.3086	833	no	no	no												Hakan Özkan	HP082	HP082-S	HP082-S		HP082	2		HP-08	2005-7-5-13-5
349	HP091		HP091			4	wild-type				2	H	Hordeum spontaneum		wild	TUR	Turkey, 21.9 km N from Kırıkhan to Hassa	36.7567	36.5183	344	no	no	no												Hakan Özkan	HP091	HP091-S	HP091-S		HP091	1		HP-09	2004-6-25-4-2
350	HP092		HP092			4	wild-type				2	H	Hordeum spontaneum		wild	TUR	Turkey, 21.9 km N from Kırıkhan to Hassa	36.7567	36.5183	344	no	no	no												Hakan Özkan	HP092	HP092-S	HP092-S		HP092	2		HP-09	2004-6-25-4-2
351	HP101	FT732	HP101			4	wild-type	FT732F	III	H4HIII	2	H	Hordeum spontaneum		wild	TUR	Turkey, 19.1 km E from Antakya	36.2558	36.4672	90	no	no	no												Hakan Özkan	HP101	HP101-S-FT732	HP101-S-FT732	FT732	HP101	1		HP-10	2004-6-26-5-2
352	HP103	FT733	HP103			4	wild-type	FT733Z	IX	H4HIX	2	H	Hordeum spontaneum		wild	TUR	Turkey, 19.1 km E from Antakya	36.2558	36.4672	90	no	no	no												Hakan Özkan	HP103	HP103-S-FT733	HP103-S-FT733	FT733	HP103	3		HP-10	2004-6-26-5-2
353	HP104	FT454	HP104			13	wild-type				2	H	Hordeum spontaneum		wild	TUR	Turkey, 19.1 km E from Antakya	36.2558	36.4672	90	no	no	yes	winter											Hakan Özkan	HP104	HP104	HP104	FT454	HP104	4		HP-10	2004-6-26-5-2
354	HP105	FT455	HP105			4	wild-type				2	H	Hordeum spontaneum		wild	TUR	Turkey, 19.1 km E from Antakya	36.2558	36.4672	90	no	no	yes	winter											Hakan Özkan	HP105	HP105	HP105	FT455	HP105	5		HP-10	2004-6-26-5-2
355	HP117	FT506	HP117			13	wild-type	FT506F	III	H13HIII	2	H	Hordeum spontaneum		wild	TUR	Turkey, 32.9 km E from Antakya	36.2475	36.5247	97	no	no	yes	winter											Hakan Özkan	HP117	HP117	HP117	FT506	HP117	7		HP-11	2004-6-26-6-2
356	HP121		HP121			6	wild-type				2	H	Hordeum spontaneum		wild	TUR	Turkey, 56.4 km E from Birecik to Şanlıurfa	37.0647	38.4978	649	no	no	no												Hakan Özkan	HP121	HP121-S	HP121-S		HP121	1		HP-12	2004-6-28-1-4
357	HP122		HP122			6	wild-type				2	H	Hordeum spontaneum		wild	TUR	Turkey, 56.4 km E from Birecik to Şanlıurfa	37.0647	38.4978	649	no	no	no												Hakan Özkan	HP122	HP122-S	HP122-S		HP122	2		HP-12	2004-6-28-1-4
358	HP123		HP123			6	wild-type				2	H	Hordeum spontaneum		wild	TUR	Turkey, 56.4 km E from Birecik to Şanlıurfa	37.0647	38.4978	649	no	no	no												Hakan Özkan	HP123	HP123	HP123		HP123	3		HP-12	2004-6-28-1-4
359	HP124		HP124			6	wild-type				2	H	Hordeum spontaneum		wild	TUR	Turkey, 56.4 km E from Birecik to Şanlıurfa	37.0647	38.4978	649	no	no	no												Hakan Özkan	HP124	HP124	HP124		HP124	4		HP-12	2004-6-28-1-4
360	HP125		HP125			6	wild-type				2	H	Hordeum spontaneum		wild	TUR	Turkey, 56.4 km E from Birecik to Şanlıurfa	37.0647	38.4978	649	no	no	no												Hakan Özkan	HP125	HP125	HP125		HP125	5		HP-12	2004-6-28-1-4
361	HP131		HP131			6	wild-type				2	H	Hordeum spontaneum		wild	TUR	Turkey, 85.6 km E from Birecik to Şanlıurfa	37.1231	38.6803	727	no	no	no												Hakan Özkan	HP131	HP131-S	HP131-S		HP131	1		HP-13	2004-6-28-2-8
362	HP132	FT457	HP132			16	wild-type				2	H	Hordeum spontaneum		wild	TUR	Turkey, 85.6 km E from Birecik to Şanlıurfa	37.12	38.68	727	no	no	no												Hakan Özkan	HP132	HP132-S-FT457	HP132-S-FT457	FT457	HP132	2		HP-13	2004-6-28-2-8
363	HP133		HP133			6	wild-type				2	H	Hordeum spontaneum		wild	TUR	Turkey, 85.6 km E from Birecik to Şanlıurfa	37.1231	38.6803	727	no	no	no												Hakan Özkan	HP133	HP133	HP133		HP133	3		HP-13	2004-6-28-2-8
364	HP141		HP141			6	wild-type				2	H	Hordeum spontaneum		wild	TUR	Turkey, 32.4 km N from Şanlıurfa to Siverek	37.4103	38.7786	737	no	no	no												Hakan Özkan	HP141	HP141-S	HP141-S		HP141	1		HP-14	2004-6-28-3-3
365	HP142	FT734	HP142			6	wild-type	FT734F	III	H6HIII	2	H	Hordeum spontaneum		wild	TUR	Turkey, 32.4 km N from Şanlıurfa to Siverek	37.4103	38.7786	737	no	no	no												Hakan Özkan	HP142	HP142-S-FT734	HP142-S-FT734	FT734	HP142	2		HP-14	2004-6-28-3-3
366	HP143		HP143			6	wild-type				2	H	Hordeum spontaneum		wild	TUR	Turkey, 32.4 km N from Şanlıurfa to Siverek	37.4103	38.7786	737	no	no	no												Hakan Özkan	HP143	HP143	HP143		HP143	3		HP-14	2004-6-28-3-3
367	HP151LII	FT458	HP151			49	wild-type	FT458F	III	H49HIII	2	H	Hordeum spontaneum		wild	TUR	Turkey, 48.7 km N Şanlıurfa to Siverek	37.4933	38.8767	713	no	no	yes	winter											Hakan Özkan	HP151LII	LII-HP151-S-FT458	HP151-S-FT458	FT458	HP151	1		HP-15	2004-6-28-4-8
368	HP152	FT459	HP152			6	wild-type	FT459Z	III	H6HIII	2	H	Hordeum spontaneum		wild	TUR	Turkey, 48.7 km N Şanlıurfa to Siverek	37.4933	38.8767	713	no	no	yes	winter											Hakan Özkan	HP152	HP152-S-FT459	HP152-S-FT459	FT459	HP152	2		HP-15	2004-6-28-4-8
369	HP153	FT460	HP153			6	wild-type	FT460Z	III	H6HIII	2	H	Hordeum spontaneum		wild	TUR	Turkey, 48.7 km N Şanlıurfa to Siverek	37.4933	38.8767	713	no	no	yes	winter											Hakan Özkan	HP153	HP153	HP153	FT460	HP153	3		HP-15	2004-6-28-4-8
370	HP154		HP154			49	wild-type				2	H	Hordeum spontaneum		wild	TUR	Turkey, 48.7 km N Şanlıurfa to Siverek	37.4933	38.8767	713	no	no	no												Hakan Özkan	HP154	HP154	HP154		HP154	4		HP-15	2004-6-28-4-8
371	155HP1	FT461	155HP1			49	wild-type	FT461Z	III	H49HIII	2	H	Hordeum spontaneum		wild	TUR	Turkey, 48.7 km N Şanlıurfa to Siverek	37.4933	38.8767	713	no	no	yes	winter											Hakan Özkan	155HP1	155HP1	155HP1	FT461	155HP1	5		HP-15	2004-6-28-4-8
372	155HP2		155HP2			49	wild-type				2	H	Hordeum spontaneum		wild	TUR	Turkey, 48.7 km N Şanlıurfa to Siverek	37.4933	38.8767	713	no	no	no												Hakan Özkan	155HP2	155HP2	155HP2		155HP2	5		HP-15	2004-6-28-4-8
373	155HP3		155HP3			49	wild-type				2	H	Hordeum spontaneum		wild	TUR	Turkey, 48.7 km N Şanlıurfa to Siverek	37.4933	38.8767	713	no	no	no												Hakan Özkan	155HP3	155HP3	155HP3		155HP3	5		HP-15	2004-6-28-4-8
374	HP156		HP156			49	wild-type				2	H	Hordeum spontaneum		wild	TUR	Turkey, 48.7 km N Şanlıurfa to Siverek	37.4933	38.8767	713	no	no	no												Hakan Özkan	HP156	HP156	HP156		HP156	6		HP-15	2004-6-28-4-8
375	HP157		HP157			49	wild-type				2	H	Hordeum spontaneum		wild	TUR	Turkey, 48.7 km N Şanlıurfa to Siverek	37.4933	38.8767	713	no	no	no												Hakan Özkan	HP157	HP157	HP157		HP157	7		HP-15	2004-6-28-4-8
376	HP158		HP158			49	wild-type				2	H	Hordeum spontaneum		wild	TUR	Turkey, 48.7 km N Şanlıurfa to Siverek	37.4933	38.8767	713	no	no	no												Hakan Özkan	HP158	HP158	HP158		HP158	8		HP-15	2004-6-28-4-8
377	HP161LIII	FT735	HP161			50	wild-type	FT735F	I	H50HI	2	H	Hordeum spontaneum		wild	TUR	Turkey, 12.9 NW from Ovadağ to Pirinçlik	37.7919	39.955	1008	no	no	no												Hakan Özkan	HP161LIII	LIII-HP161-S-FT735	HP161-S-FT735	FT735	HP161	1		HP-16	2004-6-29-7-3
378	HP163LIV	FT736	HP163			51	wild-type				2	H	Hordeum spontaneum		wild	TUR	Turkey, 12.9 NW from Ovadağ to Pirinçlik	37.79	39.96	1008	no	no	no												Hakan Özkan	HP163LIV	LIV-HP163-S-FT736	HP163-S-FT736	FT736	HP163	3		HP-16	2004-6-29-7-3
379	HP164		HP164			6	wild-type				2	H	Hordeum spontaneum		wild	TUR	Turkey, 12.9 NW from Ovadağ to Pirinçlik	37.7919	39.955	1008	no	no	no												Hakan Özkan	HP164	HP164	HP164		HP164	4		HP-16	2004-6-29-7-3
380	HP165		HP165			6	wild-type				2	H	Hordeum spontaneum		wild	TUR	Turkey, 12.9 NW from Ovadağ to Pirinçlik	37.7919	39.955	1008	no	no	no												Hakan Özkan	HP165	HP165	HP165		HP165	5		HP-16	2004-6-29-7-3
381	HP171		HP171			6	wild-type				2	H	Hordeum spontaneum		wild	TUR	Turkey, 18.5 km NW from Ovadağ to Pirinçlik	37.8214	39.9928	898	no	no	no												Hakan Özkan	HP171	HP171	HP171		HP171	1		HP-17
382	HP172	FT737	HP172			6	wild-type				2	H	Hordeum spontaneum		wild	TUR	Turkey, 18.5 km NW from Ovadağ to Pirinçlik	37.8214	39.9928	898	no	no	no												Hakan Özkan	HP172	HP172	HP172	FT737	HP172	2		HP-17
383	HP173		HP173			6	wild-type				2	H	Hordeum spontaneum		wild	TUR	Turkey, 18.5 km NW from Ovadağ to Pirinçlik	37.8214	39.9928	898	no	no	no												Hakan Özkan	HP173	HP173	HP173		HP173	3		HP-17
384	HP181		HP181			6	wild-type				2	H	Hordeum spontaneum		wild	TUR	Turkey, 20.1 km SW from Pirinçlik	37.8672	39.8514	1025	no	no	no												Hakan Özkan	HP181	HP181-S	HP181-S		HP181	1		HP-18	2004-6-29-9-3
385	HP183		HP183			6	wild-type				2	H	Hordeum spontaneum		wild	TUR	Turkey, 20.1 km SW from Pirinçlik	37.8672	39.8514	1025	no	no	no												Hakan Özkan	HP183	HP183-S	HP183-S		HP183	3		HP-18	2004-6-29-9-3
386	HP191		HP191			6	wild-type				2	H	Hordeum spontaneum		wild	TUR	Turkey, 20 km SW from Pirinçlik	37.8444	39.7994	1243	no	no	no												Hakan Özkan	HP191	HP191	HP191		HP191	1		HP-19
387	HP192		HP192			6	wild-type				2	H	Hordeum spontaneum		wild	TUR	Turkey, 20 km SW from Pirinçlik	37.8444	39.7994	1243	no	no	no												Hakan Özkan	HP192	HP192	HP192		HP192	2		HP-19
388	HP201	FT462	HP201			4	wild-type	FT462F	I	H4HI	2	H	Hordeum spontaneum		wild	TUR	Turkey, 37.8 km SW from Pirinçlik	37.7783	39.78	1406	no	no	yes	winter											Hakan Özkan	HP201	HP201-S-FT462-454seq	HP201-S-FT462+++++454seq	FT462	HP201	1		HP-20	2004-6-29-12-2
389	HP211	FT738	HP211			6	wild-type				2	H	Hordeum spontaneum		wild	TUR	Turkey, 6.3 km N from Karabahçe (42.9 km W from Diyarbakır to Siverek)	37.84	39.72	1083	no	no	no												Hakan Özkan	HP211	HP211-S-FT738	HP211-S-FT738	FT738	HP211	1		HP-21	2004-6-30-1-5
390	HP212	FT739	HP212			6	wild-type	FT739F	I	H6HI	2	H	Hordeum spontaneum		wild	TUR	Turkey, 6.3 km N from Karabahçe (42.9 km W from Diyarbakır to Siverek)	37.8392	39.7231	1083	no	no	no												Hakan Özkan	HP212	HP212-S-FT739	HP212-S-FT739	FT739	HP212	2		HP-21	2004-6-30-1-5
391	HP213		HP213			6	wild-type				2	H	Hordeum spontaneum		wild	TUR	Turkey, 6.3 km N from Karabahçe (42.9 km W from Diyarbakır to Siverek)	37.8392	39.7231	1083	no	no	no												Hakan Özkan	HP213	HP213	HP213		HP213	3		HP-21	2004-6-30-1-5
392	HP215		HP215			6	wild-type				2	H	Hordeum spontaneum		wild	TUR	Turkey, 6.3 km N from Karabahçe (42.9 km W from Diyarbakır to Siverek)	37.8392	39.7231	1083	no	no	no												Hakan Özkan	HP215	HP215	HP215		HP215	5		HP-21	2004-6-30-1-5
393	HP221		HP221			6	wild-type				2	H	Hordeum spontaneum		wild	TUR	Turkey, 4,6 km SW from Karabahçe	37.7719	39.7342	1223	no	no	no												Hakan Özkan	HP221	HP221	HP221		HP221	1		HP-22	2004-6-30-2-4
394	HP222	FT463	HP222			41	wild-type	FT463F	I	H41HI	2	H	Hordeum spontaneum		wild	TUR	Turkey, 4,6 km SW from Karabahçe	37.7719	39.7342	1223	no	no	yes	winter											Hakan Özkan	HP222	HP222	HP222	FT463	HP222	2		HP-22	2004-6-30-2-4
395	HP223		HP223			41	wild-type				2	H	Hordeum spontaneum		wild	TUR	Turkey, 4,6 km SW from Karabahçe	37.7719	39.7342	1223	no	no	no												Hakan Özkan	HP223	HP223	HP223		HP223	3		HP-22	2004-6-30-2-4
396	HP224		HP224			41	wild-type				2	H	Hordeum spontaneum		wild	TUR	Turkey, 4,6 km SW from Karabahçe	37.7719	39.7342	1223	no	no	no												Hakan Özkan	HP224	HP224	HP224		HP224	4		HP-22	2004-6-30-2-4
397	HP231		HP231			6	wild-type				2	H	Hordeum spontaneum		wild	TUR	Turkey, 17.9 km SW from Karabahçe	37.7414	39.7139	1188	no	no	no												Hakan Özkan	HP231	HP231-S	HP231-S		HP231	1		HP-23	2004-6-30-3-4
398	HP232		HP232			6	wild-type				2	H	Hordeum spontaneum		wild	TUR	Turkey, 17.9 km SW from Karabahçe	37.7414	39.7139	1188	no	no	no												Hakan Özkan	HP232	HP232-S	HP232-S		HP232	2		HP-23	2004-6-30-3-4
399	HP233		HP233			6	wild-type				2	H	Hordeum spontaneum		wild	TUR	Turkey, 17.9 km SW from Karabahçe	37.7414	39.7139	1188	no	no	no												Hakan Özkan	HP233	HP233	HP233		HP233	3		HP-23	2004-6-30-3-4
400	HP241	FT464	HP241			6	wild-type	FT464F	I	H6HI	2	H	Hordeum spontaneum		wild	TUR	Turkey, 21.7 km SW from Karabahçe	37.7142	39.7342	1257	no	no	yes	winter											Hakan Özkan	HP241	HP241	HP241	FT464	HP241	1		HP-24	2004-6-30-4-4
401	HP252	FT465	HP252			6	wild-type	FT465F	III	H6HIII	2	H	Hordeum spontaneum		wild	TUR	Turkey, 28.1 km SW from Karabahçe	37.6619	39.7136	1192	no	no	yes	winter											Hakan Özkan	HP252	HP252-S-FT465	HP252-S-FT465	FT465	HP252	2		HP-25	2004-6-30-5-3
402	HP261	FT466	HP261			6	wild-type	FT466F	I	H6HI	2	H	Hordeum spontaneum		wild	TUR	Turkey, 37.9 km SW from Karabahçe	37.6075	39.7281	1202	no	no	yes	winter											Hakan Özkan	HP261	HP261	HP261	FT466	HP261	1		HP-26	2004-6-30-7-3
403	HP262	FT467	HP262			6	wild-type				2	H	Hordeum spontaneum		wild	TUR	Turkey, 37.9 km SW from Karabahçe	37.6075	39.7281	1202	no	no	no												Hakan Özkan	HP262	HP262	HP262	FT467	HP262	2		HP-26
404	HP271	FT740	HP271			6	wild-type				2	H	Hordeum spontaneum		wild	TUR	Turkey, 41.6 km SW from Karabahçe	37.59	39.74	1155	no	no	no												Hakan Özkan	HP271	HP271-S-FT740	HP271-S-FT740	FT740	HP271	1		HP-27	2004-6-30-8-4
405	HP272	FT468	HP272			6	wild-type	FT468F	III	H6HIII	2	H	Hordeum spontaneum		wild	TUR	Turkey, 41.6 km SW from Karabahçe	37.5856	39.7433	1196	no	no	yes	winter											Hakan Özkan	HP272	HP272-S-FT340	HP272-S-FT340	FT468	HP272	2		HP-27	2004-6-30-8-4
406	HP273		HP273			6	wild-type				2	H	Hordeum spontaneum		wild	TUR	Turkey, 41.6 km SW from Karabahçe	37.5856	39.7433	1196	no	no	no												Hakan Özkan	HP273	HP273	HP273		HP273	3		HP-27	2004-6-30-8-4
407	HP274		HP274			6	wild-type				2	H	Hordeum spontaneum		wild	TUR	Turkey, 41.6 km SW from Karabahçe	37.5856	39.7433	1196	no	no	no												Hakan Özkan	HP274	HP274	HP274		HP274	4		HP-27	2004-6-30-8-4
408	HP281LV		HP281			52	wild-type				2	H	Hordeum spontaneum		wild	TUR	Turkey, 48.7 km SW from Karabahçe	37.5525	39.7017	1051	no	no	no												Hakan Özkan	HP281LV	HP281-LV	HP281		HP281	1		HP-28
409	HP282		HP282			52	wild-type				2	H	Hordeum spontaneum		wild	TUR	Turkey, 48.7 km SW from Karabahçe	37.5525	39.7017	1051	no	no	no												Hakan Özkan	HP282	HP282	HP282		HP282	2		HP-28
410	HP283LVI		HP283			53	wild-type				2	H	Hordeum spontaneum		wild	TUR	Turkey, 48.7 km SW from Karabahçe	37.5525	39.7017	1051	no	no	no												Hakan Özkan	HP283LVI	HP283-LVI	HP283		HP283	3		HP-28
411	HP286	FT469	HP286			52	wild-type	FT469F	III	H52HIII	2	H	Hordeum spontaneum		wild	TUR	Turkey, 48.7 km SW from Karabahçe	37.5525	39.7017	1051	no	no	yes	winter											Hakan Özkan	HP286	HP286	HP286	FT469	HP286	6		HP-28	2004-6-30-9-4
412	HP291		HP291			6	wild-type				2	H	Hordeum spontaneum		wild	TUR	Turkey, 6,2 km from Hasankeyf to Midyat	37.7111	41.4564	582	no	no	no												Hakan Özkan	HP291	HP291	HP291		HP291	1		HP-29
413	HP292		HP292			6	wild-type				2	H	Hordeum spontaneum		wild	TUR	Turkey, 6,2 km from Hasankeyf to Midyat	37.7111	41.4564	582	no	no	no												Hakan Özkan	HP292	HP292	HP292		HP292	2		HP-29
414	HP301	FT741	HP301			6	wild-type	FT741F	I	H6HI	2	H	Hordeum spontaneum		wild	TUR	Turkey, 9.7 km S from Hasankeyf to Midyat	37.6814	41.4525	655	no	no	no												Hakan Özkan	HP301	HP301-S-FT741	HP301-S-FT741	FT741	HP301	1		HP-30	2004-7-1-10-3
415	HP302		HP302			6	wild-type				2	H	Hordeum spontaneum		wild	TUR	Turkey, 9.7 km S from Hasankeyf to Midyat	37.6814	41.4525	655	no	no	no												Hakan Özkan	HP302	HP302	HP302		HP302	2		HP-30	2004-7-1-10-3
416	HP311	FT742	HP311			6	wild-type				2	H	Hordeum spontaneum		wild	TUR	Turkey, 67.9 km W from Midyat to Mardin	37.33	40.77	888	no	no	no												Hakan Özkan	HP311	HP311-S-FT742	HP311-S-FT742	FT742	HP311	1		HP-31	2004-7-1-12-7
417	HP312	FT470	HP312			6	wild-type	FT470Z	I	H6HI	2	H	Hordeum spontaneum		wild	TUR	Turkey, 67.9 km W from Midyat to Mardin	37.3319	40.7714	888	no	no	yes	winter											Hakan Özkan	HP312	HP312-S-FT470	HP312-S-FT470	FT470	HP312	2		HP-31	2004-7-1-12-7
418	HP313		HP313			6	wild-type				2	H	Hordeum spontaneum		wild	TUR	Turkey, 67.9 km W from Midyat to Mardin	37.3319	40.7714	888	no	no	no												Hakan Özkan	HP313	HP313	HP313		HP313	3		HP-31	2004-7-1-12-7
419	HP314		HP314			6	wild-type				2	H	Hordeum spontaneum		wild	TUR	Turkey, 67.9 km W from Midyat to Mardin	37.3319	40.7714	888	no	no	no												Hakan Özkan	HP314	HP314	HP314		HP314	4		HP-31	2004-7-1-12-7
420	HP321		HP321			6	wild-type				2	H	Hordeum spontaneum		wild	TUR	Turkey, 9.6 km W from Bucak to Kahta	37.8833	38.8775	719	no	no	no												Hakan Özkan	HP321	HP321	HP321		HP321	1		HP-32
421	HP331		HP331			6	wild-type				2	H	Hordeum spontaneum		wild	TUR	Turkey, 43,3 km W from Bucak to Kahta	37.8594	38.5997	797	no	no	no												Hakan Özkan	HP331	HP331	HP331		HP331	1		HP-33
422	HP341		HP341			6	wild-type				2	H	Hordeum spontaneum		wild	TUR	Turkey, 32.2 km W from Adıyaman to Besni	37.7022	38.0122	709	no	no	no												Hakan Özkan	HP341	HP341-S	HP341-S		HP341	1		HP-34	2004-7-3-2-7
423	HP342		HP342			6	wild-type				2	H	Hordeum spontaneum		wild	TUR	Turkey, 32.2 km W from Adıyaman to Besni	37.7022	38.0122	709	no	no	no												Hakan Özkan	HP342	HP342-S	HP342-S		HP342	2		HP-34	2004-7-3-2-7
424	HP343	FT471	HP343			6	wild-type				2	H	Hordeum spontaneum		wild	TUR	Turkey, 32.2 km W from Adıyaman to Besni	37.7	38.01	709	no	no	no												Hakan Özkan	HP343	HP343	HP343	FT471	HP343	3		HP-34	2004-7-3-2-7
425	HP351	FT743	HP351			6	wild-type	FT743F	III	H6HIII	2	H	Hordeum spontaneum		wild	TUR	Turkey, 41.5 km W from Adıyaman to Besni	37.7111	37.9422	616	no	no	no												Hakan Özkan	HP351	HP351-S-FT743	HP351-S-FT743	FT743	HP351	1		HP-35	2004-7-3-3-4
426	HP361		HP361			6	wild-type				2	H	Hordeum spontaneum		wild	TUR	Turkey, 44.5 km W from Adıyaman to Besni	37.7058	37.9153	685	no	no	no												Hakan Özkan	HP361	HP361-S	HP361-S		HP361	1		HP-36	2004-7-3-4-11
427	HP362		HP362			6	wild-type				2	H	Hordeum spontaneum		wild	TUR	Turkey, 44.5 km W from Adıyaman to Besni	37.7058	37.9153	685	no	no	no												Hakan Özkan	HP362	HP362-S	HP362-S		HP362	2		HP-36	2004-7-3-4-11
428	HP363		HP363			49	wild-type				2	H	Hordeum spontaneum		wild	TUR	Turkey, 44.5 km W from Adıyaman to Besni	37.7058	37.9153	685	no	no	no												Hakan Özkan	HP363	HP363	HP363		HP363	3		HP-36	2004-7-3-4-11
429	HP364		HP364			6	wild-type				2	H	Hordeum spontaneum		wild	TUR	Turkey, 44.5 km W from Adıyaman to Besni	37.7058	37.9153	685	no	no	no												Hakan Özkan	HP364	HP364	HP364		HP364	4		HP-36	2004-7-3-4-11
430	HP371		HP371			6	wild-type				2	H	Hordeum spontaneum		wild	TUR	Turkey, 2.8 km SW from Besni to Araban	37.6786	37.865	850	no	no	no												Hakan Özkan	HP371	HP371-S	HP371-S		HP371	1		HP-37	2004-7-3-5-2
431	HP372	FT472	HP372			4	wild-type	FT472F	III	H4HIII	2	H	Hordeum spontaneum		wild	TUR	Turkey, 2.8 km SW from Besni to Araban	37.6786	37.865	850	no	no	yes	winter											Hakan Özkan	HP372	HP372-S-FT472	HP372-S-FT472	FT472	HP372	2		HP-37	2004-7-3-5-2
432	HP373		HP373			6	wild-type				2	H	Hordeum spontaneum		wild	TUR	Turkey, 2.8 km SW from Besni to Araban	37.6786	37.865	850	no	no	no												Hakan Özkan	HP373	HP373	HP373		HP373	3		HP-37	2004-7-3-5-2
433	HP374		HP374			6	wild-type				2	H	Hordeum spontaneum		wild	TUR	Turkey, 2.8 km SW from Besni to Araban	37.6786	37.865	850	no	no	no												Hakan Özkan	HP374	HP374	HP374		HP374	4		HP-37	2004-7-3-5-2
434	HP375		HP375			6	wild-type				2	H	Hordeum spontaneum		wild	TUR	Turkey, 2.8 km SW from Besni to Araban	37.6786	37.865	850	no	no	no												Hakan Özkan	HP375	HP375	HP375		HP375	5		HP-37	2004-7-3-5-2
435	HP377		HP377			6	wild-type				2	H	Hordeum spontaneum		wild	TUR	Turkey, 2.8 km SW from Besni to Araban	37.6786	37.865	850	no	no	no												Hakan Özkan	HP377	HP377	HP377		HP377	7		HP-37	2004-7-3-5-2
436	HP378		HP378			6	wild-type				2	H	Hordeum spontaneum		wild	TUR	Turkey, 2.8 km SW from Besni to Araban	37.6786	37.865	850	no	no	no												Hakan Özkan	HP378	HP378	HP378		HP378	8		HP-37	2004-7-3-5-2
437	HP379		HP379			6	wild-type				2	H	Hordeum spontaneum		wild	TUR	Turkey, 2.8 km SW from Besni to Araban	37.6786	37.865	850	no	no	no												Hakan Özkan	HP379	HP379	HP379		HP379	9		HP-37	2004-7-3-5-2
438	HP381	FT473	HP381			16	wild-type	FT473F	III	H16HIII	2	H	Hordeum spontaneum		wild	TUR	Turkey, 13.5 km SW from Besni to Araban	37.6583	37.7867	900	no	no	yes	winter											Hakan Özkan	HP381	HP381-S-FT473	HP381-S-FT473	FT473	HP381	1		HP-38	2004-7-3-6-4
439	HP382	FT744	HP382			6	wild-type	FT744F	III	H6HIII	2	H	Hordeum spontaneum		wild	TUR	Turkey, 13.5 km SW from Besni to Araban	37.6583	37.7867	900	no	no	no												Hakan Özkan	HP382	HP382-S-FT744	HP382-S-FT744	FT744	HP382	2		HP-38	2004-7-3-6-4
440	HP383	FT474	HP383			4	wild-type	FT474Z	II	H4HII	2	H	Hordeum spontaneum		wild	TUR	Turkey, 13.5 km SW from Besni to Araban	37.6583	37.7867	900	no	no	yes	winter											Hakan Özkan	HP383	HP383	HP383	FT474	HP383	3		HP-38	2004-7-3-6-4
441	HP384		HP384			6	wild-type				2	H	Hordeum spontaneum		wild	TUR	Turkey, 13.5 km SW from Besni to Araban	37.6583	37.7867	906	no	no	no												Hakan Özkan	HP384	HP384	HP384		HP384	4		HP-38	2004-7-3-6-4
442	HP385		HP385			6	wild-type				2	H	Hordeum spontaneum		wild	TUR	Turkey, 13.5 km SW from Besni to Araban	37.6583	37.7867	906	no	no	no												Hakan Özkan	HP385	HP385	HP385		HP385	5		HP-38	2004-7-3-6-4
443	HP386		HP386			6	wild-type				2	H	Hordeum spontaneum		wild	TUR	Turkey, 13.5 km SW from Besni to Araban	37.6583	37.7867	906	no	no	no												Hakan Özkan	HP386	HP386	HP386		HP386	6		HP-38	2004-7-3-6-4
444	HP387		HP387			6	wild-type				2	H	Hordeum spontaneum		wild	TUR	Turkey, 13.5 km SW from Besni to Araban	37.6583	37.7867	906	no	no	no												Hakan Özkan	HP387	HP387	HP387		HP387	7		HP-38	2004-7-3-6-4
445	HP391		HP391			6	wild-type				2	H	Hordeum spontaneum		wild	TUR	Turkey, 14 km SW from Araban to Gaziantep	37.3897	37.5622	618	no	no	no												Hakan Özkan	HP391	HP391-S	HP391-S		HP391	1		HP-39	2004-7-3-8-7
446	HP392		HP392			6	wild-type				2	H	Hordeum spontaneum		wild	TUR	Turkey, 14 km SW from Araban to Gaziantep	37.3897	37.5622	618	no	no	no												Hakan Özkan	HP392	HP392-S	HP392-S		HP392	2		HP-39	2004-7-3-8-7
447	HP393		HP393			6	wild-type				2	H	Hordeum spontaneum		wild	TUR	Turkey, 14 km SW from Araban to Gaziantep	37.3897	37.5622	618	no	no	no												Hakan Özkan	HP393	HP393	HP393		HP393	3		HP-39	2004-7-3-8-7
448	HP394		HP394			6	wild-type				2	H	Hordeum spontaneum		wild	TUR	Turkey, 14 km SW from Araban to Gaziantep	37.3897	37.5622	618	no	no	no												Hakan Özkan	HP394	HP394	HP394		HP394	4		HP-39	2004-7-3-8-7
449	HP401		HP401			6	wild-type				2	H	Hordeum spontaneum		wild	TUR	Turkey, 34.2 km SW from Araban to Gaziantep	37.2728	37.5547	622	no	no	no												Hakan Özkan	HP401	HP401-S	HP401-S		HP401	1		HP-40	2004-7-3-10-7
450	HP402		HP402			6	wild-type				2	H	Hordeum spontaneum		wild	TUR	Turkey, 34.2 km SW from Araban to Gaziantep	37.2728	37.5547	622	no	no	no												Hakan Özkan	HP402	HP402-S	HP402-S		HP402	2		HP-40	2004-7-3-10-7
451	HP403		HP403			6	wild-type				2	H	Hordeum spontaneum		wild	TUR	Turkey, 34.2 km SW from Araban to Gaziantep	37.2728	37.5547	622	no	no	no												Hakan Özkan	HP403	HP403	HP403		HP403	3		HP-40	2004-7-3-10-7
452	HP404		HP404			6	wild-type				2	H	Hordeum spontaneum		wild	TUR	Turkey, 34.2 km SW from Araban to Gaziantep	37.2728	37.5547	622	no	no	no												Hakan Özkan	HP404	HP404	HP404		HP404	4		HP-40	2004-7-3-10-7
453	HP405		HP405			6	wild-type				2	H	Hordeum spontaneum		wild	TUR	Turkey, 34.2 km SW from Araban to Gaziantep	37.2728	37.5547	622	no	no	no												Hakan Özkan	HP405	HP405	HP405		HP405	5		HP-40	2004-7-3-10-7
454	HP406		HP406			6	wild-type				2	H	Hordeum spontaneum		wild	TUR	Turkey, 34.2 km SW from Araban to Gaziantep	37.2728	37.5547	622	no	no	no												Hakan Özkan	HP406	HP406	HP406		HP406	6		HP-40	2004-7-3-10-7
455	HP412	FT475	HP412			4	wild-type				2	H	Hordeum spontaneum		wild	TUR	Turkey, 17.5 km W from Gaziantep to Nurdağ	37.17	37.2	981	no	no	no												Hakan Özkan	HP412	HP412-S-FT475	HP412-S-FT475	FT475	HP412	2		HP-41	2004-7-3-11-5
456	HP413		HP413			6	wild-type				2	H	Hordeum spontaneum		wild	TUR	Turkey, 17.5 km W from Gaziantep to Nurdağ	37.1706	37.2033	981	no	no	no												Hakan Özkan	HP413	HP413	HP413		HP413	3		HP-41	2004-7-3-11-5
457	HP415		HP415			4	wild-type				2	H	Hordeum spontaneum		wild	TUR	Turkey, 17.5 km W from Gaziantep to Nurdağ	37.1706	37.2033	981	no	no	no												Hakan Özkan	HP415	HP415	HP415		HP415	5		HP-41	2004-7-3-11-5
458	HP416		HP416			6	wild-type				2	H	Hordeum spontaneum		wild	TUR	Turkey, 17.5 km W from Gaziantep to Nurdağ	37.1706	37.2033	981	no	no	no												Hakan Özkan	HP416	HP416	HP416		HP416	6		HP-41	2004-7-3-11-5
459	HP417		HP417			6	wild-type				2	H	Hordeum spontaneum		wild	TUR	Turkey, 17.5 km W from Gaziantep to Nurdağ	37.1706	37.2033	981	no	no	no												Hakan Özkan	HP417	HP417	HP417		HP417	7		HP-41	2004-7-3-11-5
460	HP418		HP418			4	wild-type				2	H	Hordeum spontaneum		wild	TUR	Turkey, 17.5 km W from Gaziantep to Nurdağ	37.1706	37.2033	981	no	no	no												Hakan Özkan	HP418	HP418	HP418		HP418	8		HP-41	2004-7-3-11-5
461	HP419		HP419			6	wild-type				2	H	Hordeum spontaneum		wild	TUR	Turkey, 17.5 km W from Gaziantep to Nurdağ	37.1706	37.2033	981	no	no	no												Hakan Özkan	HP419	HP419	HP419		HP419	9		HP-41	2004-7-3-11-5
462	HP421		HP421			6	wild-type				2	H	Hordeum spontaneum		wild	TUR	Turkey, 27.6 km SW from Karacadağ (69.6 km SW from Karabahçe)	37.6278	39.5611	951	no	no	no												Hakan Özkan	HP421	HP421-S	HP421-S		HP421	1		HP-42	2004-6-30-10-3
463	HP422		HP422			6	wild-type				2	H	Hordeum spontaneum		wild	TUR	Turkey, 27.6 km SW from Karacadağ (69.6 km SW from Karabahçe)	37.6278	39.5611	951	no	no	no												Hakan Özkan	HP422	HP422-S	HP422-S		HP422	2		HP-42	2004-6-30-10-3
464	G72U		G72U			2	late-flowering				6		Hordeum vulgare		cultivar		unknown				no	no	no												MPIZ	G72U	G72U	G72U		G72U
465	G75L	FT686	G75L			1	late-flowering				6		Hordeum vulgare		cultivar		unknown				no	no	yes	spring											MPIZ	G75L	G75L	G75L	FT686	G75L					K	BGS 152
466	G165V	FT687	G165V			2	late-flowering						Hordeum vulgare		Breeding/research material		unknown				no	no	yes	spring											MPIZ	G165V	G165V	G165V	FT687	G165V					viv-1	84/1141 r 1445
467	G174G		G174G			1	late-flowering						Hordeum vulgare		Breeding/research material		unknown				no	no	no												MPIZ	G174G	G174G	G174G		G174G
468	G180P		G180P			45	wild-type						Hordeum vulgare		Breeding/research material		unknown				no	no	no												MPIZ	G180P	G180P	G180P		G180P
469	G383G	FT689	G383G			7	wild-type				6		Hordeum vulgare		landrace	NPL	Nepal, Kosi, Tare	27.3133	87.085	1941	no	no	yes	facultative											MPIZ	G383G	G383G-FT689	G383G-FT689	FT689	G383G			BGRC2831	UCBNE B 16	502	BR02831		UCBNE B 16
470	G384A	FT690	G384A			1	late-flowering				2		Hordeum vulgare	Hordeum vulgare L.	landrace	IRN	Iran	35.7	51.4167	1199	no	no	yes	facultative											MPIZ	G384A	G384A	G384A	FT690	G384A					503	BR04183
471	G386ALVII	FT691	G386A			54	wild-type				6		Hordeum vulgare	Hordeum vulgare L. convar. vulgare var. hybernum Vib.	cultivar		unknown				no	no	yes	spring											MPIZ	G386ALVII	G386A-LVII	G386A	FT691	G386A					505	BR05192
472	G387E	FT692	G387E			1	late-flowering				6		Hordeum vulgare	Hordeum vulgare L. convar. vulgare var. hybernum Vib.	cultivar	DNK	Denmark	52.52	13.33	38	no	no	yes	facultative											MPIZ	G387E	G387E	G387E	FT692	G387E					506	BR05198
473	G388H	FT693	G388H			1	late-flowering				6		Hordeum vulgare	Hordeum vulgare L. convar. vulgare var. parallelum Körn.	cultivar	AUT	Austria, Vorarlberg, Montafon	47.2333	9.88333	772	no	no	yes	spring											MPIZ	G388H	G388H	G388H	FT693	G388H					507	BR05219
474	G390F	FT694	G390F			7	wild-type				6		Hordeum vulgare	Hordeum vulgare L. convar. vulgare var. hybernum Vib.	cultivar	ESP	Spain, Canary Islands	28.25	-16.5333	2043	no	no	yes	spring											MPIZ	G390F	G390F	G390F	FT694	G390F					509	BR05258
475	G391F	FT395	G391F			2	late-flowering				6		Hordeum vulgare	Hordeum vulgare L. var. nigroibericum	cultivar	ITA	Italy	41.8833	12.4833	51	no	no	no												MPIZ	G391F	G391F	G391F	FT395	G391F
476	G392I	FT396	G392I			1	late-flowering				6		Hordeum vulgare	Hordeum vulgare L. convar. vulgare var. hybernum Vib.	cultivar	GRC	Greece?	37.9414	22.9878	58	no	no	yes	facultative											MPIZ	G392I	G392I	G392I	FT396	G392I					511	BR05273
477	G393HLVIII	FT397	G393H			55	late-flowering				6		Hordeum vulgare	Hordeum vulgare L. convar. vulgare var. hybernum Vib.	cultivar	SRB		44.0167	20.9833	267	no	no	yes	spring											MPIZ	G393HLVIII	G393H-LVIII	G393H	FT397	G393H					512	BR05288/ BGRC 5288
478	G394I	FT695	G394I			1	late-flowering				6		Hordeum vulgare	Hordeum vulgare L. convar. vulgare var. rikotense Regel	cultivar		unknown				no	no	yes	spring											MPIZ	G394I	G394I	G394I	FT695	G394I					513	BR 05291
479	G395I	FT696	G395I			1	late-flowering				6		Hordeum vulgare	Vulgare hybernum oderbrucker N-Amerik (CV)	cultivar		unknown				no	no	yes	spring											MPIZ	G395I	G395I	G395I	FT696	G395I					514	BR05302
480	G396I	FT398	G396I			8	wild-type	FT398F	II	H8HII	6		Hordeum vulgare	Hordeum vulgare L. convar. vulgare var. hybernum Vib	landrace	ARG	South America?	-34.5997	-58.3819	41	no	no	yes	facultative											MPIZ	G396I	G396I-FT398	G396I-FT398	FT398	G396I			BGRC05359		515	BR05359
481	G397L	FT697	G397L			3	wild-type				6		Hordeum vulgare	Hordeum vulgare L. convar. vulgare var. hybernum Vib.	cultivar		unknown				no	no	yes	spring											MPIZ	G397L	G397L	G397L	FT697	G397L					516	BR05363
482	G398H	FT399	G398H			1	late-flowering				6		Hordeum vulgare	Hordeum vulgare L. convar. vulgare var. subviolaceum Körn.	landrace	ETH	Ethiopia	9.02	38.75	2357	no	no	yes	spring											MPIZ	G398H	G398H-FT399	G398H-FT399	FT399	G398H			BGRC05366		517	BR05366
483	G399H	FT400	G399H			7	wild-type				6		Hordeum vulgare	Hordeum vulgare L. convar. vulgare var. hybernum Vib.	landrace	MAR	Morocco	34.02	-6.83	38	no	no	yes	facultative											MPIZ	G399H	G399H-FT400	G399H-FT400	FT400	G399H			BGRC05367		518	BR05367
484	G400H	FT401	G400H			2	late-flowering				2		Hordeum vulgare	Hordeum vulgare L.	landrace	EGY	Egypt	30.05	31.25	34	no	no	yes	spring											MPIZ	G400H	G400H-FT401	G400H-FT401	FT401	G400H			BGRC05368		519	BR05368
485	G401I	FT402	G401I			8	wild-type				6		Hordeum vulgare	Hordeum vulgare L. convar. vulgare var. hybernum Vib.	landrace	DZA	Algeria	36.77	3.05	60	no	no	yes	facultative											MPIZ	G401I	G401I-FT402	G401I-FT402	FT402	G401I			BGRC05372		520	BR05372	CI 2612, CIho 2612
486	G402H	FT698	G402H			4	wild-type				6		Hordeum vulgare	Vulgare hybernum	cultivar	TUR	Turkey	39.9167	32.85	872	no	no	yes	spring											MPIZ	G402H	G402H	G402H	FT698	G402H					521	BR05375
487	G403I	FT699	G403I			8	wild-type				6		Hordeum vulgare	Hordeum vulgare L. convar. vulgare var. parallelum Körn.	landrace	LBN	Lebanon	33.8869	35.5131	73	no	no	yes	spring											MPIZ	G403I	G403I-FT699	G403I-FT699	FT699	G403I			BGRC5381		522	BR05381
488	G404H	FT403	G404H			45	wild-type	FT403F	I	H45HI	6		Hordeum vulgare	Hordeum vulgare L. convar. vulgare var. himalayense (Ritt.) Körn.	landrace	CHN	China, Middle Asia, Tibet	31.8	88.8	4539	no	no	yes	spring											MPIZ	G404H	G404H-FT403	G404H-FT403	FT403	G404H			BGRC05383		523	BR05383
489	G406I	FT700	G406I			2	late-flowering				6		Hordeum vulgare	Hordeum vulgare L. convar. vulgare var. horsfordianum Wittm.	landrace	DEU	Germany	52.5186	13.4081	50	no	no	yes	spring											MPIZ	G406I	G406I-FT700	G406I-FT700	FT700	G406I			BGRC5439		524	BR05439
490	G407H	FT701	G407H			45	wild-type				2		Hordeum vulgare	Hordeum vulgare L. convar. distichon (L.) Alef. var. nudifurcatum (Regel) Mansf.	cultivar	DEU	Germany	52.5186	13.4081	50	no	no	yes	spring											MPIZ	G407H	G407H	G407H	FT701	G407H					525	BR05534
491	G408I	FT404	G408I			2	late-flowering				2		Hordeum vulgare	Disticho nutans	landrace	KEN	Kenia?	-1.27	36.8	1696	no	no	yes	spring											MPIZ	G408I	G408I	G408I	FT404	G408I					526	BR05619
492	G409I	FT702	G409I			2	late-flowering				2		Hordeum vulgare	Hordeum vulgare L. convar. distichon (L.) Alef. var. nutans (Rode) Alef.	cultivar	GBR	United Kingdom	51.5094	-0.118319	32	no	no	yes	spring											MPIZ	G409I	G409I	G409I	FT702	G409I					527	BR05691
493	G410I	FT703	G410I			2	late-flowering				2		Hordeum vulgare	Hordeum vulgare L. convar. distichon (L.) Alef. var. nutans (Rode) Alef.	cultivar	DEU	Germany/Sweden	52.5186	13.4081	50	no	no	yes	spring											MPIZ	G410I	G410I	G410I	FT703	G410I					528	BR05718
494	G411I	FT704	G411I			2	late-flowering	FT704F	III	H2HIII	2		Hordeum vulgare	Hordeum vulgare L. convar. distichon (L.) Alef. var. nutans (Rode) Alef.	cultivar	AUT	Austria	48.2083	16.3731	188	no	no	yes	spring											MPIZ	G411I	G411I-FT704	G411I-FT704	FT704	G411I			BGRC5767		529	BR05767
495	G412I	FT705	G412I			2	late-flowering				2		Hordeum vulgare	Hordeum vulgare L. convar. distichon (L.) Alef. var. nutans (Rode) Alef.	cultivar	CZE	Czech Republic	50.08	14.44	246	no	no	yes	spring											MPIZ	G412I	G412I	G412I	FT705	G412I					530	BR05811
496	G413I	FT405	G413I			2	late-flowering				2		Hordeum vulgare	Hordeum vulgare L. convar. distichon (L.) Alef. var. nutans (Rode) Alef.	cultivar	POL	Triumph (CZE) or Trumpf (DEU)	52.24	21.01	115	no	no	yes	spring											MPIZ	G413I	G413I	G413I	FT405	G413I					531	BR05815
497	G414H	FT706	G414H			2	late-flowering				2		Hordeum vulgare	Hordeum vulgare L. convar. distichon (L.) Alef. var. nutans (Rode) Alef.	cultivar	ESP	Iberian Peninsula? Italy?	40.44	-3.69	691	no	no	yes	spring											MPIZ	G414H	G414H-FT706	G414H-FT706	FT706	G414H			BGRC5838		532	BR05838
498	G415I	FT707	G415I			2	late-flowering				2		Hordeum vulgare	Hordeum vulgare L. convar. distichon (L.) Alef. var. nutans (Rode) Alef.	cultivar	HUN	Hungary	47.5	19.05	118	no	no	yes	spring											MPIZ	G415I	G415I-FT707	G415I-FT707	FT707	G415I			BGRC5858		533	BR05858
499	G416I		G416I			1	late-flowering				2		Hordeum vulgare	Hordeum vulgare L. convar. distichon (L.) Alef. var. nutans (Rode) Alef.	cultivar	RUS	Russia	55.7271	37.5296	128	no	no	no												MPIZ	G416I	G416I	G416I		G416I
500	G417H	FT406	G417H			3	wild-type				2		Hordeum vulgare	Hordeum vulgare L. convar. distichon (L.) Alef. var. nutans (Rode) Alef.	cultivar	ZAF	South Africa	-30	25	1486	no	no	yes	spring											MPIZ	G417H	G417H-FT406	G417H-FT406	FT406	G417H			BGRC05894		564	BR05894
501	G418H	FT708	G418H			1	late-flowering				2		Hordeum vulgare	Hordeum vulgare L. convar. distichon (L.) Alef. var. medicum Körn.	landrace	TUR	Turkey	39.9167	32.85	872	no	no	yes	spring											MPIZ	G418H	G418H	G418H	FT708	G418H					534	BR05896
502	G419I	FT407	G419I			1	late-flowering				2		Hordeum vulgare	Disticho nigricans	landrace	CHN	China, Mandschurei M-Asien (LDS)	45.75	126.633	143	no	no	no												MPIZ	G419I	G419I	G419I	FT407	G419I
503	G420I	FT709	G420I			2	late-flowering				2		Hordeum vulgare	Hordeum vulgare L. convar. distichon (L.) Alef. var. erectum (Rode) Alef.	cultivar	JPN	Japan	35.6839	139.774	24	no	no	yes	spring											MPIZ	G420I	G420I	G420I	FT709	G420I					536	BR05949
504	G421H	FT710	G421H			3	wild-type				2		Hordeum vulgare	Hordeum vulgare L. convar. distichon (L.) Alef. var. nutans (Rode) Alef.	landrace	AUS	Australia	-35.35	149.04	609	no	no	yes	spring											MPIZ	G421H	G421H	G421H	FT710	G421H					537	BR05969
505	G422H	FT711	G422H			7	wild-type				intermedium		Hordeum vulgare	Hordeum vulgare L. convar. intermedium (Körn.) Mansf. var. gymnanomalum Körn.	landrace	BEL	Belgium	50.84	4.37	74	no	no	yes	spring											MPIZ	G422H	G422H	G422H	FT711	G422H					538	BR05983
506	G423H	FT408	G423H			2	late-flowering				deficiens		Hordeum vulgare	Hordeum vulgare L. convar. deficiens (Steud.) Mansf. var. steudelii Körn.	landrace	ETH	Ethiopia	9.02	38.75	2357	no	no	no												MPIZ	G423H	G423H-FT408	G423H-FT408	FT408	G423H			BGRC05995		539	BR05995
507	G424I	FT712	G424I			2	late-flowering				6		Hordeum vulgare	Hordeum vulgare L. convar. vulgare var. hybernum Vib.	cultivar	EGY	Egypt	30.05	31.25	34	no	no	yes	spring											MPIZ	G424I	G424I-FT712	G424I-FT712	FT712	G424I			BGRC10621		540	BR010621
508	G425I	FT409	G425I			1	late-flowering				6		Hordeum vulgare	Hordeum vulgare L. convar. vulgare var. hybernum Vib.	cultivar	PAK	Pakistan	33.72	73.06	566	no	no	yes	spring											MPIZ	G425I	G425I-FT409	G425I-FT409	FT409	G425I			BGRC10701		541	BR010701
509	G426G	FT713	G426G			4	wild-type				6		Hordeum vulgare	Hordeum vulgare L.	cultivar	USA	United States of America	38.895	-77.0367	8	no	no	yes	spring											MPIZ	G426G	G426G	G426G	FT713	G426G					542	BR010789	CIho 7123	CIho 7123
510	G427G	FT410	G427G			45	wild-type				6		Hordeum vulgare	Hordeum vulgare L.	landrace	PAK	Pakistan	33.72	73.06	566	no	no	yes	facultative											MPIZ	G427G	G427G-FT410	G427G-FT410	FT410	G427G			BGRC11929		543	BR011929
511	G428I	FT411	G428I			1	late-flowering	FT411F	III	H1HIII	2		Hordeum vulgare	Hordeum vulgare L.	landrace	CHE	Switzerland, Ausserberg	46.3136	7.85111	905	no	no	yes	spring											MPIZ	G428I	G428I	G428I	FT411	G428I					544	BR012396
512	G430I		G430I			1	late-flowering						Hordeum vulgare	Hordeum vulgare L.	landrace	AFG	Afghanistan	34.4875	69.2158	1795	no	no	no												MPIZ	G430I	G430I	G430I		G430I
513	G431I	FT714	G431I			1	late-flowering	FT714F	III	H1HIII	2		Hordeum vulgare	Hordeum vulgare L.	landrace	KEN	Kenia	-1.27	36.8	1696	no	no	yes	spring											MPIZ	G431I	G431I	G431I	FT714	G431I					546	BR013150
514	G432I	FT715	G432I			2	late-flowering				6		Hordeum vulgare	Hordeum vulgare L.	landrace	CYP	Cyprus	35.17	33.37	144	no	no	yes	spring											MPIZ	G432I	G432I-FT715	G432I-FT715	FT715	G432I			BGRC13156		547	BR013156
515	G433I	FT716	G433I			1	late-flowering				6		Hordeum vulgare	Hordeum vulgare L.	landrace	AFG	Afghanistan	34.53	69.14	1870	no	no	yes	spring											MPIZ	G433I	G433I-FT716	G433I-FT716	FT716	G433I			BGRC13158		548	BR013158
516	G434H	FT412	G434H			2	late-flowering				deficiens		Hordeum vulgare	Hordeum vulgare L. convar. deficiens (Steud.) Mansf. var. erythraeum Orl.	landrace	ETH	Ethiopia	9.02	38.75	2357	no	no	no												MPIZ	G434H	G434H-FT412	G434H-FT412	FT412	G434H					549	BR015670
517	G435E	FT413	G435E			6	wild-type				6		Hordeum vulgare	Hordeum vulgare L. convar. vulgare var. dundarbeyi Zhuk.	landrace	JPN	Japan	35.6839	139.774	24	no	no	yes	facultative											MPIZ	G435E	G435E-FT413	G435E-FT413	FT413	G435E			BGRC17711		550	BR017711
518	G436H	FT717	G436H			6	wild-type				intermedium		Hordeum vulgare	Hordeum vulgare L. convar. intermedium (Körn.) Mansf. var. harlani (Vav. et Orl.) Mansf.	cultivar	USA	United States of America	38.895	-77.0367	8	no	no	yes	facultative											MPIZ	G436H	G436H	G436H	FT717	G436H					551	BR017715	CIho 702	CIho 702
519	G437G	FT718	G437G			7	wild-type				6		Hordeum vulgare	Hordeum vulgare L.	landrace	IND	India	28.57	77.22	217	no	no	yes	facultative											MPIZ	G437G	G437G	G437G	FT718	G437G					552	BR018705
520	G438F	FT719	G438F			7	wild-type				6		Hordeum vulgare		landrace	PAK	Pakistan	33.72	73.06	566	no	no	yes	facultative											MPIZ	G438F	G438F	G438F	FT719	G438F					553	BR019389
521	G439H	FT414	G439H			2	late-flowering	FT414F	IV	H2HIV	2		Hordeum vulgare	Hordeum vulgare L.	landrace	YEM	Yemen	15.352	44.2075	2251	no	no	no												MPIZ	G439H	G439H-FT414	G439H-FT414	FT414	G439H			BGRC26054		554	BR026054
522	G440E		G440E			2	late-flowering						Hordeum vulgare	Hordeum vulgare L.	landrace	YEM	Yemen, NEAR WA'LAN VILLAGE, 33KM FROM SANA'A ON TAIZ ROAD	15.352	44.2075	2251	no	no	no												MPIZ	G440E	G440E	G440E		G440E
523	G441I	FT720	G441I			2	late-flowering				2		Hordeum vulgare	Hordeum vulgare L. convar. distichon (L.) Alef. var. glabrierectum (Vav.) Mansf.	landrace	CAN	Canada	45.42	-75.69	67	no	no	yes	spring											MPIZ	G441I	G441I	G441I	FT720	G441I					556	BR038255
524	G442G	FT721	G442G			2	late-flowering				deficiens		Hordeum vulgare	Hordeum vulgare L. convar. deficiens (Steud.) Mansf.	cultivar		unknown				no	no	yes	spring											MPIZ	G442G	G442G	G442G	FT721	G442G					557	BR038332
525	G443I	FT722	G443I			1	late-flowering				2		Hordeum vulgare	Hordeum vulgare L. convar. distichon (L.) Alef. var. nutans (Rode) Alef.	cultivar	NLD	Netherlands	52.3702	4.89044	8	no	no	yes	spring											MPIZ	G443I	G443I	G443I	FT722	G443I					558	BR038414
526	G444F	FT723	G444F			2	late-flowering				2		Hordeum vulgare	Hordeum vulgare L. convar. distichon (L.) Alef. var. nutans (Rode) Alef.	landrace	DEU	Germany	52.5186	13.4081	50	no	no	no												MPIZ	G444F	G444F	G444F	FT723	G444F
527	G445F	FT724	G445F			2	late-flowering				2		Hordeum vulgare	Hordeum vulgare L. convar. distichon (L.) Alef. var. nutans (Rode) Alef.	Breeding/research material	HUN	Hungary	47.5	19.05	118	no	no	yes	spring											MPIZ	G445F	G445F	G445F	FT724	G445F					560	BR038651
528	G451G	FT725	G451G			6	wild-type				6		Hordeum vulgare	Hordeum vulgare L. convar. vulgare var. hybernum Vib.	landrace	TKM	Turkmenistan?	37.95	58.39	213	no	no	yes	spring											MPIZ	G451G	G451G-FT725	G451G-FT725	FT725	G451G			BGRC40419		561	BR040419
529	G452H	FT415	G452H			8	wild-type				6		Hordeum vulgare	Hordeum vulgare L. convar. vulgare var. hybernum Vib.	landrace	AUS	Australia, Victoria	-34.25	141.5	44	no	no	yes	spring											MPIZ	G452H	G452H	G452H	FT415	G452H					562	BR041427	PI 48136, CIho 1433
530	G453F	FT726	G453F			2	late-flowering				2		Hordeum vulgare		cultivar	DEU	Germany?	52.5186	13.4081	50	no	no	yes	spring											MPIZ	G453F	G453F	G453F	FT726	G453F					563	BR044619
531	G1001A		G1001A			2	late-flowering				2	n	Hordeum vulgare		cultivar	DEU	Germany	52.5186	13.4081	50	no	no	no												MPIZ	G1001A	G1001A	G1001A		G1001A
532	G1002N		G1002N			8	wild-type				6	H	Hordeum vulgare		cultivar	DEU	Germany	52.5186	13.4081	50	no	no	no												MPIZ	G1002N	G1002N	G1002N		G1002N
533	G1003F		G1003F			2	late-flowering				2	H	Hordeum vulgare		cultivar	DEU	Germany	52.5186	13.4081	50	no	no	no												MPIZ	G1003F	G1003F	G1003F		G1003F
534	G1004F		G1004F			1	late-flowering				6	H	Hordeum vulgare		cultivar	DEU	Germany	52.5186	13.4081	50	no	no	no												MPIZ	G1004F	G1004F	G1004F		G1004F
535	G1005Q		G1005Q			1	late-flowering				6		Hordeum vulgare		cultivar	DEU	Germany	52.5186	13.4081	50	no	no	no												MPIZ	G1005Q	G1005Q	G1005Q		G1005Q
536	G1006D		G1006D			2	late-flowering				2	H	Hordeum vulgare		cultivar	SWE	Sweden	59.325	18.05	16	no	no	no												MPIZ	G1006D	G1006D	G1006D		G1006D
537	G1007B		G1007B			2	late-flowering				2	H	Hordeum vulgare		cultivar	SWE	Sweden	59.325	18.05	16	no	no	no												MPIZ	G1007B	G1007B	G1007B		G1007B
538	G1008B		G1008B			2	late-flowering				2	H	Hordeum vulgare		cultivar	SWE	Sweden	59.325	18.05	16	no	no	no												MPIZ	G1008B	G1008B	G1008B		G1008B
539	G1009A		G1009A			1	late-flowering				2		Hordeum vulgare		cultivar	UKR	Ukraine	50.6333	32.5167	149	no	no	no												MPIZ	G1009A	G1009A	G1009A		G1009A
540	G1010A		G1010A			2	late-flowering				2	H	Hordeum vulgare		cultivar	DEU	Germany	52.5186	13.4081	50	no	no	no												MPIZ	G1010A	G1010A	G1010A		G1010A
541	G1011E		G1011E			2	late-flowering				2	H	Hordeum vulgare		cultivar	GBR	United Kingdom	51.5094	-0.118319	32	no	no	no												MPIZ	G1011E	G1011E	G1011E		G1011E
542	G1012A		G1012A			2	late-flowering				2	H	Hordeum vulgare		cultivar	DEU	Germany	52.5186	13.4081	50	no	no	no												MPIZ	G1012A	G1012A	G1012A		G1012A
543	G1014A		G1014A			2	late-flowering				2		Hordeum vulgare		cultivar	FRA	France	48.8567	2.35167	36	no	no	no												MPIZ	G1014A	G1014A	G1014A		G1014A
544	G1015A		G1015A			1	late-flowering				6		Hordeum vulgare		cultivar	AUS	Australia	-35.3	149.117	554	no	no	no												MPIZ	G1015A	G1015A	G1015A		G1015A
545	G1016C		G1016C			2	late-flowering				2	H	Hordeum vulgare		cultivar	DEU	Germany	52.5186	13.4081	50	no	no	no												MPIZ	G1016C	G1016C	G1016C		G1016C
546	G1017A		G1017A			2	late-flowering				2	H	Hordeum vulgare		cultivar	AUS	Australia	-35.3	149.117	554	no	no	no												MPIZ	G1017A	G1017A	G1017A		G1017A
547	G1018A		G1018A			2	late-flowering				6		Hordeum vulgare		cultivar	DEU	Germany?	52.5186	13.4081	50	no	no	no												MPIZ	G1018A	G1018A	G1018A		G1018A
548	G1019R		G1019R			2	late-flowering				2	H	Hordeum vulgare		cultivar	GBR	United Kingdom	51.5094	-0.118319	32	no	no	no												MPIZ	G1019R	G1019R	G1019R		G1019R
549	G1020A		G1020A			2	late-flowering				2	n	Hordeum vulgare		cultivar	DEU	Germany	52.5186	13.4081	50	no	no	no												MPIZ	G1020A	G1020A	G1020A		G1020A
550	G1022A	FT727	G1022A			1	late-flowering		I	H1HI	2		Hordeum vulgare		cultivar	USA	United States of America	38.895	-77.0367	8	no	no	yes	spring											MPIZ	G1022A	G1022A	G1022A	FT727	G1022A							PI 483237
551	G1101A		G1101A			2	late-flowering				2		Hordeum vulgare		Breeding/research material	DEU	Proctor x Nudinka	52.5186	13.4081	50	no	no	no												MPIZ	G1101A	G1101A	G1101A		G1101A
552	G1212	FT416	G1212			2	late-flowering	FT416F	III	H2HIII	2	n	Hordeum vulgare		cultivar	DEU	Germany	52.5186	13.4081	50	no	no	yes	spring											MPIZ	G1212	G1212-FT416	G1212-FT416	FT416	G1212	1
553	G1213	FT417	G1213			2	late-flowering	FT417F	III	H2HIII	2	H	Hordeum vulgare		cultivar	GBR	United Kingdom	51.5094	-0.118319	32	no	no	yes	spring											MPIZ	G1213	G1213-FT417	G1213-FT417	FT417	G1213	1				G1019W
554	G1539C	FT418	G1539C			3	wild-type	FT418F	II	H3HII	2		Hordeum vulgare		cultivar	DEU	Germany	52.5186	13.4081	50	no	no	yes	winter											MPIZ	G1539C	G1539C-FT418	G1539C-FT418	FT418	G1539C	1
555	G1540C		G1540C			3	wild-type				2		Hordeum vulgare		cultivar	DEU	Germany	52.5186	13.4081	50	no	no	no												MPIZ	G1540C	G1540C	G1540C		G1540C
556	G1558A		G1558A			39	wild-type				2	H	Hordeum spontaneum		wild	ISR	Israel, Northern, Gadot	33.018	35.6172	104	no	no	no												MPIZ	G1558A	G1558A	G1558A		G1558A
557	G1559A		G1559A			6	wild-type				2		Hordeum vulgare		cultivar	ARG	Argentinia	-34.5997	-58.3819	41	no	no	no												MPIZ	G1559A	G1559A-FT431	G1559A-FT431		G1559A
558	G1560A		G1560A			8	wild-type				2		Hordeum vulgare		cultivar	ARG	Argentinia	-34.5997	-58.3819	41	no	no	no												MPIZ	G1560A	G1560A-FT432	G1560A-FT432		G1560A
559	G1562		G1562			3	wild-type				2		Hordeum vulgare		cultivar	DEU	Germany	52.5186	13.4081	50	no	no	no												MPIZ	G1562	G1562	G1562		G1562
560	G1564A		G1564A			6	wild-type				2		Hordeum vulgare	Hordeum vulgare L. convar. distichon (L.) Alef. var. breve Alef.	cultivar	CHN	China, Hubei	30.9678	112.231	91	no	no	no												MPIZ	G1564A	G1564A	G1564A		G1564A
561	G1565A		G1565A			6	wild-type				6	H	Hordeum vulgare	Hordeum vulgare L. convar. vulgare var. subpyramidatum (Orl.) Mansf.	cultivar	KOR	Republic of Korea, Gyeongsangnam	35.2708	128.663	23	no	no	no												MPIZ	G1565A	G1565A	G1565A		G1565A
562	G1566A		G1566A			7	wild-type				6?		Hordeum vulgare	H. vulgare L.	cultivar	MEX	Mexico	19.4194	-99.1456	2243	no	no	no												MPIZ	G1566A	G1566A	G1566A		G1566A
563	G1567A	FT419	G1567A			3	wild-type	FT419F	III	H3HIII	2		Hordeum vulgare	Hordeum vulgare L. convar. distichon (L.) Alef. var. nutans (Rode) Alef.	cultivar	NLD	Netherlands	52.3702	4.89044	8	no	no	yes	spring											MPIZ	G1567A	G1567A-FT419	G1567A-FT419	FT419	G1567A					BCC 1394
564	G1568A		G1568A			4	wild-type				2		Hordeum vulgare	Hordeum vulgare L. convar. distichon (L.) Alef. var. nutans (Rode) Alef.	landrace	UZB	Uzbekistan	39.6542	66.9597	720	no	no	no												MPIZ	G1568A	G1568A	G1568A		G1568A
565	G1569A		G1569A			1	late-flowering				6		Hordeum vulgare	Hordeum vulgare L. convar. vulgare var. hybernum Vib.	cultivar	RUS	Russia, Sahalin	55.7512	37.6184	155	no	no	no												MPIZ	G1569A	G1569A	G1569A		G1569A
566	G1570ALIX		G1570A			56	late-flowering				6		Hordeum vulgare	Hordeum vulgare L. convar. vulgare var. hybernum Vib.	cultivar	RUS	Russia, Sakha	62.0333	129.733		no	no	no												MPIZ	G1570ALIX	G1570A-LIX	G1570A		G1570A
567	G1571A	FT420	G1571A			1	late-flowering				6		Hordeum vulgare	Hordeum vulgare L. convar. vulgare var. hybernum Vib.	cultivar	UKR	Ukraine, Odessa	50.4501	30.5234	182	no	no	yes	spring											MPIZ	G1571A	G1571A-FT420	G1571A-FT420	FT420	G1571A
568	G1572A		G1572A			4	wild-type				2		Hordeum vulgare	Hordeum vulgare L. convar. distichon (L.) Alef. var. nutans (Rode) Alef.	landrace	TUR	Turkey, Kütahya	39.4167	29.9833	959	no	no	no												MPIZ	G1572A	G1572A	G1572A		G1572A
569	G1573A	FT421	G1573A			7	wild-type				2		Hordeum vulgare	Hordeum vulgare L. convar. distichon (L.) Alef. var. nutans (Rode) Alef.	landrace	SYR	Syria, Idlib, Salkin	36.1167	36.4631	611	no	no	yes	facultative											MPIZ	G1573A	G1573A-FT421	G1573A-FT421	FT421	G1573A									IG 31522
570	G1574A		G1574A			6	wild-type				6		Hordeum vulgare	Hordeum vulgare L. convar. vulgare var. hybernum Vib.	landrace	CHN	China, Manchuria	45.75	126.633	143	no	no	no												MPIZ	G1574A	G1574A	G1574A		G1574A
571	G1575ALX		G1575A			57	wild-type				6		Hordeum vulgare	Hordeum vulgare L. convar. vulgare var. hybernum Vib.	cultivar	IND	India	28.6667	77.2167	219	no	no	no												MPIZ	G1575ALX	G1575A-LX	G1575A		G1575A
572	G1576A		G1576A			2	late-flowering				2		Hordeum vulgare	H. vulgare L.	cultivar	CAN	Canada	45.42	-75.69	67	no	no	no												MPIZ	G1576A	G1576A	G1576A		G1576A
573	G1577A	FT422	G1577A			8	wild-type	FT422F	III	H8HIII	2		Hordeum vulgare	H. vulgare L.	cultivar	USA	United States of America	38.895	-77.0367	8	no	no	yes	facultative											MPIZ	G1577A	G1577A	G1577A	FT422	G1577A					BCC 907
574	G1578A		G1578A			2	late-flowering				2		Hordeum vulgare	Hordeum vulgare L. convar. distichon (L.) Alef. var. nutans (Rode) Alef.	cultivar	DEU	Germany	52.5186	13.4081	50	no	no	no												MPIZ	G1578A	G1578A	G1578A		G1578A
575	G1579A		G1579A			2	late-flowering				2		Hordeum vulgare	Hordeum vulgare L. convar. distichon (L.) Alef. var. nutans (Rode) Alef.	cultivar	GBR	United Kingdom	51.5094	-0.118319	32	no	no	no												MPIZ	G1579A	G1579A	G1579A		G1579A
576	G1580A		G1580A			3	wild-type				6		Hordeum vulgare	Hordeum vulgare L. convar. vulgare var. hybernum Vib.	landrace	ALB	Albania	41.3256	19.8197	115	no	no	no												MPIZ	G1580A	G1580A	G1580A		G1580A
577	G1581A		G1581A			4	wild-type				2		Hordeum vulgare	Hordeum vulgare L. convar. distichon (L.) Alef. var. medicum Körn.	landrace	TUR	Turkey, Uşak	38.5	29.4167	895	no	no	no												MPIZ	G1581A	G1581A	G1581A		G1581A
578	G1582A		G1582A			2	late-flowering				2		Hordeum vulgare	Hordeum vulgare L. convar. distichon (L.) Alef. var. nutans (Rode) Alef.	cultivar	ISR	Israel	31.77	35.23	766	no	no	no												MPIZ	G1582A	G1582A	G1582A		G1582A
579	G1583	FT424	G1583		1	1	late-flowering				6		Hordeum vulgare		cultivar	USA	United States of America	38.895	-77.0367	8	no	no	yes	spring											MPIZ	G1583	G1583-FT424	G1583-FT424	FT424	G1583	1
580	G1584	FT425	G1584			8	wild-type				6		Hordeum vulgare		cultivar	USA	United States of America	38.895	-77.0367	8	no	no	yes	spring											MPIZ	G1584	G1584-FT425	G1584-FT425	FT425	G1584	3
581	G1585	FT426	G1585			2	late-flowering				2		Hordeum vulgare		cultivar	GBR	United Kingdom	51.5094	-0.118319	32	no	no	yes	spring											MPIZ	G1585	G1585-FT426	G1585-FT426	FT426	G1585	1
582	G1586	FT427	G1586			2	late-flowering				2		Hordeum vulgare		cultivar	DEU	Germany	52.5186	13.4081	50	no	no	yes	spring											MPIZ	G1586	G1586-FT427	G1586-FT427	FT427	G1586	1
583	H33	FT518	H33			3	wild-type	FT518F	II	H3HII	2		Hordeum vulgare		cultivar	TUR	Turkey, Thrace Agricultural Research Institute / Edirne	41.6744	26.5608	47	no	no	yes	winter											Hakan Özkan	H33	H33-S-FT518	H33-S-FT518	FT518	H33
584	H1	FT476	H1			4	wild-type				2		Hordeum vulgare		cultivar	TUR	Turkey, Anatolian Agricultural Research Institute / Eskişehir	39.7767	30.5206	796	no	no	yes	spring											Hakan Özkan	H1	H1-S-FT476	H1-S-FT476	FT476	H1
585	H2	FT477	H2			4	wild-type				2		Hordeum vulgare		cultivar	TUR	Turkey, Field Crops Central Research Institute / Ankara	39.9272	32.8644	889	no	no	yes	spring											Hakan Özkan	H2	H2-S-FT477	H2-S-FT477	FT477	H2
586	H3	FT478	H3			4	wild-type	FT478F	III	H4HIII	2		Hordeum vulgare		cultivar	TUR	Turkey, Field Crops Central Research Institute / Ankara	39.9272	32.8644	889	no	no	yes	spring											Hakan Özkan	H3	H3-S-FT478	H3-S-FT478	FT478	H3
587	H4	FT479	H4			4	wild-type	FT479F	III	H4HIII	6		Hordeum vulgare		cultivar	TUR	Turkey, Bahri Dağdaş International Winter Cereals Research Institute / Konya	37.8656	32.4825	1033	no	no	yes	spring											Hakan Özkan	H4	H4-S-FT479	H4-S-FT479	FT479	H4
588	H5	FT480	H5			3	wild-type				6		Hordeum vulgare		cultivar	TUR	Turkey, Field Crops Central Research Institute / Ankara	39.9167	32.85	872	no	no	no												Hakan Özkan	H5	H5-S	H5-S	FT480	H5
589	H6		H6			4	wild-type				6		Hordeum vulgare		cultivar	TUR	Turkey	39.9167	32.85	872	no	no	no												Hakan Özkan	H6	H6-S	H6-S		H6
590	H7	FT481	H7			4	wild-type	FT481F	III	H4HIII	2		Hordeum vulgare		cultivar	TUR	Turkey, Field Crops Central Research Institute / Ankara	39.9167	32.85	872	no	no	yes	spring											Hakan Özkan	H7	H7-S-FT481	H7-S-FT481	FT481	H7
591	H8	FT504	H8			2	late-flowering	FT504F	III	H2HIII	2		Hordeum vulgare		cultivar	TUR	Turkey, Anatolian Agricultural Research Institute / Eskişehir	39.7767	30.5206	796	no	no	yes	spring											Hakan Özkan	H8	H8-S-FT504	H8-S-FT504	FT504	H8
592	H9	FT482	H9			4	wild-type				2		Hordeum vulgare		cultivar	TUR	Turkey, Anatolian Beer Malt and Southearn Industry Company / Konya	37.8656	32.4825	1033	no	no	yes	spring											Hakan Özkan	H9	H9-S-FT482	H9-S-FT482	FT482	H9
593	H10	FT483	H10			4	wild-type				2		Hordeum vulgare		cultivar	TUR	Turkey, Anatolian Beer Malt and Southearn Industry Company / Konya	37.8656	32.4825	1033	no	no	yes	spring											Hakan Özkan	H10	H10-S-FT483	H10-S-FT483	FT483	H10
594	H11	FT484	H11			3	wild-type				6		Hordeum vulgare		cultivar	TUR	Turkey, Field Crops Central Research Institute / Ankara	39.9272	32.8644	889	no	no	yes	winter											Hakan Özkan	H11	H11-S-FT484	H11-S-FT484	FT484	H11
595	H12	FT485	H12			4	wild-type				2		Hordeum vulgare		cultivar	TUR	Turkey, Anatolian Beer Malt and Southearn Industry Company / Konya	37.8656	32.4825	1033	no	no	yes	spring											Hakan Özkan	H12	H12-S-FT485	H12-S-FT485	FT485	H12
596	H13		H13			3	wild-type				6		Hordeum vulgare		cultivar	TUR	Turkey, Field Crops Central Research Institute / Ankara	39.9167	32.85	872	no	no	no												Hakan Özkan	H13	H13-S	H13-S		H13
597	H14	FT486	H14			4	wild-type				2		Hordeum vulgare		cultivar	TUR	Turkey, Anatolian Beer Malt and Southearn Industry Company / Konya	37.8656	32.4825	1033	no	no	yes	spring											Hakan Özkan	H14	H14-S-FT486	H14-S-FT486	FT486	H14
598	H15	FT487	H15			4	wild-type				2		Hordeum vulgare		cultivar	TUR	Turkey, Anatolian Efes Beer and Malt Company / Konya	37.8656	32.4825	1033	no	no	yes	spring											Hakan Özkan	H15	H15-S-FT487	H15-S-FT487	FT487	H15
599	H16	FT488	H16			4	wild-type				2		Hordeum vulgare		cultivar	TUR	Turkey, Anatolian Beer Malt and Southearn Industry Company / Konya	37.8656	32.4825	1033	no	no	yes	spring											Hakan Özkan	H16	H16-S-FT488	H16-S-FT488	FT488	H16
600	H17	FT503	H17			3	wild-type	FT503F	II	H3HII	6		Hordeum vulgare		cultivar	TUR	Turkey, Anatolian Agricultural Research Institute / Eskişehir	39.7767	30.5206	796	no	no	yes	winter											Hakan Özkan	H17	H17-S-FT503	H17-S-FT503	FT503	H17
601	H18	FT489	H18			4	wild-type				2		Hordeum vulgare		cultivar	TUR	Turkey, Field Crops Central Research Institute / Ankara	39.9272	32.8644	889	no	no	yes	spring											Hakan Özkan	H18	H18-S-FT489	H18-S-FT489	FT489	H18
602	H19	FT490	H19			3	wild-type	FT490F	II	H3HII	6		Hordeum vulgare		cultivar	TUR	Turkey, Thrace Agricultural Research Institute / Edirne	41.6744	26.5608	47	no	no	yes	winter											Hakan Özkan	H19	H19-S-FT490	H19-S-FT490	FT490	H19
603	H20	FT491	H20			4	wild-type				2		Hordeum vulgare		cultivar	TUR	Turkey, Bahri Dagdas International Winter Cereals Research Institute / Konya	37.8656	32.4825	1033	no	no	yes	spring											Hakan Özkan	H20	H20-S-FT491	H20-S-FT491	FT491	H20
604	H21	FT492	H21			4	wild-type				2		Hordeum vulgare		cultivar	TUR	Turkey, Field Crops Central Research Institute / Ankara	39.9272	32.8644	889	no	no	yes	spring											Hakan Özkan	H21	H21-S-FT492	H21-S-FT492	FT492	H21
605	H22	FT493	H22			4	wild-type				2		Hordeum vulgare		cultivar	TUR	Turkey, Anatolian Beer Malt and Southearn Industry Company / Konya	37.8656	32.4825	1033	no	no	yes	facultative											Hakan Özkan	H22	H22-S-FT493	H22-S-FT493	FT493	H22
606	H23	FT494	H23			4	wild-type				2		Hordeum vulgare		cultivar	TUR	Turkey, Field Crops Central Research Institute / Ankara	39.9272	32.8644	889	no	no	yes	spring											Hakan Özkan	H23	H23-S-FT494	H23-S-FT494	FT494	H23
607	H24	FT495	H24			3	wild-type				2		Hordeum vulgare		cultivar	TUR	Turkey, Anatolian Agricultural Research Institute / Eskişehir	39.7767	30.5206	796	no	no	yes	spring											Hakan Özkan	H24	H24-S-FT495	H24-S-FT495	FT495	H24
608	H25	FT496	H25			2	late-flowering				2		Hordeum vulgare		cultivar	TUR	Turkey, Anatolian Agricultural Research Institute / Eskişehir	39.7767	30.5206	796	no	no	no												Hakan Özkan	H25	H25-S-FT496	H25-S-FT496	FT496	H25
609	H26	FT502	H26			4	wild-type				2		Hordeum vulgare		cultivar	TUR	Turkey, Anatolian Beer Malt and Southearn Industry Company / Konya	37.8656	32.4825	1033	no	no	yes	spring											Hakan Özkan	H26	H26-S-FT502	H26-S-FT502	FT502	H26
610	H27	FT505	H27			2	late-flowering	FT505F	II	H2HII	2		Hordeum vulgare		cultivar	TUR	Turkey, Thrace Agricultural Research Institute / Edirne	41.6744	26.5608	47	no	no	yes	winter											Hakan Özkan	H27	H27-S-FT505	H27-S-FT505	FT505	H27
611	H28	FT497	H28			4	wild-type				2		Hordeum vulgare		cultivar	TUR	Turkey, Anatolian Beer Malt and Southearn Industry Company / Konya	37.8656	32.4825	1033	no	no	yes	spring											Hakan Özkan	H28	H28-S-FT497	H28-S-FT497	FT497	H28
612	H29	FT498	H29			4	wild-type				2		Hordeum vulgare		cultivar	TUR	Turkey, Field Crops Central Research Institute / Ankara	39.9272	32.8644	889	no	no	yes	spring											Hakan Özkan	H29	H29-S-FT498	H29-S-FT498	FT498	H29
613	H30	FT499	H30			4	wild-type				2		Hordeum vulgare		cultivar	TUR	Turkey, Southeastern Anatolian Agricultural Research Institute / Diyarbakır	37.9189	40.2106	690	no	no	yes	winter											Hakan Özkan	H30	H30-S-FT499	H30-S-FT499	FT499	H30
614	H31	FT501	H31			4	wild-type				6		Hordeum vulgare		cultivar	TUR	Turkey	39.9167	32.85	872	no	no	no												Hakan Özkan	H31	H31-S	H31-S	FT501	H31
615	H32	FT500	H32			4	wild-type				2		Hordeum vulgare		cultivar	TUR	Turkey, Field Crops Central Research Institute / Ankara	39.9272	32.8644	889	no	no	yes	spring											Hakan Özkan	H32	H32-S-FT500	H32-S-FT500	FT500	H32
616	K1FT593	FT593	K1			2	late-flowering	FT593F	III	H2HIII	2		Hordeum vulgare		cultivar	DEU	Germany, Saatzucht Breun	52.52	13.33	38	no	no	yes	spring											Klaus Pillen	K1FT593	K1-FT593	K1-FT593	FT593	K1
617	K3FT594		K3			2	late-flowering				2		Hordeum vulgare		cultivar	DEU	Germany, Saatzucht Hadmersleben	52.5186	13.4081	50	no	no	no												Klaus Pillen	K3FT594	K3-FT594	K3-FT594		K3
618	K4		K4			1	late-flowering				6		Hordeum vulgare		cultivar	DEU	Germany, Nordsaat	52.5186	13.4081	50	no	no	no												Klaus Pillen	K4	K4	K4		K4
619	K5		K5			7	wild-type				2	H	Hordeum spontaneum		wild	ISR	Israel, Judean Foothills	31.6989	35.3064	434	no	no	no												Klaus Pillen	K5	K5	K5		K5
620	K6FT594	FT594	K6			8	wild-type				6	H	Hordeum vulgare		cultivar	FRA	France, Secobra Recherche	48.8567	2.35167	36	no	no	no												Klaus Pillen	K6FT594	K6-FT594	K6-FT594	FT594	K6
621	BV01	FT519	BV01			3	wild-type	FT519F	II	H3HII	6	H	Hordeum vulgare		landrace	CHN	China, Hubei, Han River,	30.9678	112.231	91	no	no	yes	winter											USDA	BV01	BV01	BV01	FT519	BV01	1						PI 6658
622	BV02	FT520	BV02			1	late-flowering	FT520F	III	H1HIII	2	H	Hordeum vulgare		landrace	KGZ	Kyrgyzstan, Chuy, Pishpek District, Semiryetchensk Government	42.8747	74.6122	764	no	no	yes	spring											USDA	BV02	BV02	BV02	FT520	BV02	1						PI 35053
623	BV03	FT521	BV03			3	wild-type	FT521F	III	H3HIII	6	H	Hordeum vulgare		landrace	ESP	Spain, Burgos, Uzquiano. Habitat: market	42.7333	2.68333	221	no	no	yes	spring											USDA	BV03	BV03	BV03	FT521	BV03	1						PI 58063
624	BV04a	FT522	BV04			45	wild-type	FT522F	II	H45HII	6	n	Hordeum vulgare		landrace	IND	India, Jammu and Kashmir, Himsa Kharbu	34.55	75.9833	3230	no	no	yes	spring											USDA	BV04a	BV04a	BV04a	FT522	BV04	1		BV04a				PI 58416
625	BV04b		BV04			45	wild-type				6	n	Hordeum vulgare		landrace	IND	India, Jammu and Kashmir, Himsa Kharbu	34.55	75.9833	3230	no	no	no												USDA	BV04b	BV04b	BV04b		BV04			BV04b				PI 58416
626	BV05	FT523	BV05			58	wild-type	FT523F	II	H58HII	6	H	Hordeum vulgare		landrace	UZB	Uzbekistan, Khorazm, Chavat, between Khiva and Tashans. Habitat: market	41.6	60.15	90	no	no	yes	spring											USDA	BV05	BV05	BV05	FT523	BV05	3						PI 84311
627	BV06	FT524	BV06			6	wild-type	FT524F	II	H6HII	6	n	Hordeum vulgare		landrace	KOR	Republic of Korea, North, Pyongan Nam	39.5	126.4	229	no	no	yes	spring											USDA	BV06	BV06	BV06	FT524	BV06	1						PI 87780
628	BV08FT525	FT525	BV08			9	wild-type	FT525F	III	H9HIII	2	H	Hordeum vulgare		landrace	TUR	Turkey, Urfa, near Birecik	37.0294	37.9903	424	no	no	yes	winter											USDA	BV08FT525	BV08-FT525	BV08-FT525	FT525	BV08	2						PI 119321
629	BV09FT526	FT526	BV09			6	wild-type	FT526F	II	H6HII	6	H	Hordeum vulgare		landrace	IRN	Iran, West Azerbaijan, Saujbulagh	36.75	45.7167	1346	no	no	yes	winter											USDA	BV09FT526	BV09-FT526	BV09-FT526	FT526	BV09	1						PI 143454
630	BV10FT527	FT527	BV10			1	late-flowering				6	H	Hordeum vulgare		landrace	IRN	Iran, West Azerbaijan, Saujbulagh	36.75	45.7167	1346	no	no	yes	spring											USDA	BV10FT527	BV10-FT527	BV10-FT527	FT527	BV10	1						PI 143457
631	BV11FT528	FT528	BV11			59	wild-type				6	H	Hordeum vulgare		landrace	IRN	Iran, West Azerbaijan, Rezaieh	37.55	45.0667	1351	no	no	yes	spring											USDA	BV11FT528	BV11-FT528	BV11-FT528	FT528	BV11	1						PI 143458
632	BV12FT529	FT529	BV12			6	wild-type	FT529F	II	H6HII	6	H	Hordeum vulgare		landrace	IRN	Iran, Hamadan, Hamadan	34.8333	48.5833	1804	no	no	yes	winter											USDA	BV12FT529	BV12-FT529	BV12-FT529	FT529	BV12	1						PI 143462
633	BV13	FT530	BV13			4	wild-type				6	H	Hordeum vulgare		landrace	TUR	Turkey, Şanlıurfa, Akçakale	36.7111	38.9475	366	no	no	yes	winter											USDA	BV13	BV13	BV13	FT530	BV13	3						PI 168372
634	BV14	FT531	BV14			4	wild-type				2	H	Hordeum vulgare		landrace	TUR	Turkey, Afyon, Şuhut	38.5311	30.5458	1136	no	no	yes	spring											USDA	BV14	BV14	BV14	FT531	BV14	2						PI 168377
635	BV15	FT532	BV15			9	wild-type				2	H	Hordeum vulgare		landrace	TUR	Turkey, Mardin, Derbesiye (Şenyurt)	37.0839	40.6469	478	no	no	yes	facultative											USDA	BV15	BV15	BV15	FT532	BV15	1						PI 168431
636	BV16	FT533	BV16			6	wild-type	FT533F	III	H6HIII	2	H	Hordeum vulgare		landrace	TUR	Turkey, Şanlıurfa, Murşitpınar	36.9039	38.3478	522	no	no	yes	winter											USDA	BV16	BV16	BV16	FT533	BV16	1						PI 170946
637	BV17	FT534	BV17			8	wild-type				6	H	Hordeum vulgare		landrace	TUR	Turkey,Şanlıurfa, Ceylanpınar	36.8508	40.0475	368	no	no	yes	facultative											USDA	BV17	BV17	BV17	FT534	BV17	1				CIho 8172		PI 172510
638	BV18	FT535	BV18			7	wild-type				6	H	Hordeum vulgare		landrace	NPL	Nepal, Tusera Pani	28	84	812	no	no	yes	facultative											USDA	BV18	BV18	BV18	FT535	BV18	1						PI 176066
639	BV19	FT536	BV19			7	wild-type				2	H	Hordeum vulgare		landrace	TUR	Turkey, Şanlıurfa, Murşitpınar	36.9039	38.3478	522	no	no	yes	winter											USDA	BV19	BV19	BV19	FT536	BV19	1						PI 178369
640	BV20FT537	FT537	BV20			10	wild-type				2	n	Hordeum vulgare		landrace	TUR	Turkey, Urfa, Şükürali, Akçakale	36.8833	39.0667	367	yes	no	yes	spring											USDA	BV20FT537	BV20-FT537	BV20-FT537	FT537	BV20	1						PI 178378
641	BV21FT538	FT538	BV21			8	wild-type				2	H	Hordeum vulgare		landrace	TUR	Turkey, Mardin, Girmuzan, Derbesiye (Şenyurt)	37.1	40.6667	486	no	no	yes	facultative											USDA	BV21FT538	BV21-FT538	BV21-FT538	FT538	BV21	1						PI 178381
642	BV22FT539	FT539	BV22			1	late-flowering	FT539F	III	H1HIII	6	H	Hordeum vulgare		landrace	TUR	Turkey, Hakkari, Yuksekova	37.5717	44.2833	1893	no	no	yes	spring											USDA	BV22FT539	BV22-FT539	BV22-FT539	FT539	BV22	1						PI 178388
643	BV23FT540	FT540	BV23			1	late-flowering	FT540F	IV	H1HIV	6	H	Hordeum vulgare		landrace	TUR	Turkey, Hakkari	37.585	43.5669	1887	no	no	yes	spring											USDA	BV23FT540	BV23-FT540	BV23-FT540	FT540	BV23	1						PI 178389
644	BV24FT541	FT541	BV24			1	late-flowering				6	H	Hordeum vulgare		landrace	TUR	Turkey, Hakkari	37.585	43.5669	1887	no	no	yes	spring											USDA	BV24FT541	BV24-FT541	BV24-FT541	FT541	BV24	1						PI 178399
645	BV25	FT542	BV25			9	wild-type	FT542F	IV	H9HIV	2	H	Hordeum vulgare		landrace	TUR	Turkey, Gaziantep, Nizip	37.0097	37.7942	522	no	no	yes	winter											USDA	BV25	BV25	BV25	FT542	BV25	2						PI 178410
646	BV26FT543	FT543	BV26			60	wild-type				2	H	Hordeum vulgare		landrace	TUR	Turkey, Şanlıurfa	37.05	39.4333	552	no	no	yes	winter											USDA	BV26FT543	BV26-FT543	BV26-FT543	FT543	BV26	3						PI 178633
647	BV27	FT544	BV27			7	wild-type	FT544F	III	H7HIII	2	H	Hordeum vulgare		landrace	SYR	Syria, Dimashq, Arnet, near Damascus	33.5097	36.3092	687	no	no	yes	facultative											USDA	BV27	BV27	BV27	FT544	BV27	2						PI 182659
648	BV28	FT545	BV28			9	wild-type	FT545F	III	H9HIII	2	H	Hordeum vulgare		landrace	SYR	Syria, Al Hasakah, Jezireh	36.5	41	353	no	no	yes	facultative											USDA	BV28	BV28	BV28	FT545	BV28	1						PI 182693
649	BV29	FT546	BV29			6	wild-type	FT546F	III	H6HIII	2	H	Hordeum vulgare		landrace	TUR	Turkey, Hakkari, Beytüşşebap	37.5694	43.1681	1573	no	no	yes	winter											USDA	BV29	BV29	BV29	FT546	BV29	1						PI 182730
650	BV30FT547	FT547	BV30			6	wild-type	FT547F	II	H6HII	2	H	Hordeum vulgare		landrace	TUR	Turkey, Mardin, Nusaybin	37.075	41.2183	469	no	no	yes	facultative											USDA	BV30FT547	BV30-FT547	BV30-FT547	FT547	BV30	3						PI 182732
651	BV31	FT548	BV31			6	wild-type	FT548F	III	H6HIII	6	H	Hordeum vulgare		cultivar	CHN	China, central China	36.05	103.783	1567	no	no	yes	winter											USDA	BV31	BV31	BV31	FT548	BV31	1		BV31-2				PI 190682
652	BV32	FT549	BV32			7	wild-type	FT549F	II	H7HII	2	H	Hordeum vulgare		landrace	JOR	Jordan, general vicinity of Madaba	31.7167	35.8	761	no	no	yes	spring											USDA	BV32	BV32	BV32	FT549	BV32	1		BV32-1				PI 203144
653	BV33	FT550	BV33			6	wild-type				6	H	Hordeum vulgare		landrace	IRN	Iran	35.7	51.4167	1199	no	no	yes	winter											USDA	BV33	BV33	BV33	FT550	BV33	3		BV33-1				PI 225135
654	BV34	FT551	BV34			45	wild-type	FT551F	IV	H45HIV	6	n	Hordeum vulgare		landrace	PAK	Pakistan, Northern Areas, 67 km above Gilgit	36.1833	73.7667	1852	no	no	yes	spring											USDA	BV34	BV34	BV34	FT551	BV34	3		USDA orig				PI 269907
655	BV35	FT552	BV35			2	late-flowering				2	H	Hordeum vulgare		landrace	ETH	Ethiopia, Harer, Chercher Highlands, 100 km west of Dire Dawa	9.25	41.25	1989	no	no	no												USDA	BV35	BV35	BV35	FT552	BV35	3		BV35-1				PI 298303
656	BV36	FT553	BV36			7	wild-type	FT553F	II	H7HII	2	H	Hordeum vulgare		landrace	ISR	Israel, Jerusalem. Habitat: market	31.7667	35.2333	685	no	no	yes	facultative											USDA	BV36	BV36	BV36	FT553	BV36	1		BV36-1				PI 298655
657	BV37	FT554	BV37			61	wild-type	FT554F	III	H61HIII	6	H	Hordeum vulgare		landrace	TJK	Tajikistan, Qurghonteppa, Kumsangir	37.3333	68.6667	384	no	no	yes	spring											USDA	BV37	BV37	BV37	FT554	BV37	1		BV37-2				PI 327640
658	BV38	FT555	BV38			8	wild-type	FT555F	II	H8HII	6	H	Hordeum vulgare		landrace	TUR	Turkey, Bingöl, Çatak	39.1833	41.1667	1854	no	no	yes	spring											USDA	BV38	BV38	BV38	FT555	BV38	3		BV38-3				PI 328533
659	BV39	FT556	BV39			8	wild-type	FT556F	II	H8HII	6	H	Hordeum vulgare		landrace	TUR	Turkey, Manisa, Kula	38.5458	28.6494	663	no	no	yes	facultative											USDA	BV39	BV39	BV39	FT556	BV39	2		USDA orig				PI 329061
660	BV40	FT557	BV40			8	wild-type				6	H	Hordeum vulgare		landrace	TUR	Turkey	39.9167	32.85	872	no	no	no												USDA	BV40	BV40	BV40	FT557	BV40						H HOR 1084/61	PI 329091
661	BV41FT558	FT558	BV41			6	wild-type	FT558F	II	H6HII	2	H	Hordeum vulgare		landrace	SYR	Syria, Al Hasakah, Ghorbet Alkoss, Hassake	36.7833	40.6833	381	no	no	yes	winter											USDA	BV41FT558	BV41-FT558	BV41-FT558	FT558	BV41	3		BV41-1				PI 564617
662	BV42FT559	FT559	BV42			4	wild-type	FT559F	II	H4HII	6	H	Hordeum vulgare		landrace	GEO	Georgia, Senako, northeast of Omalo, Jenseits der Pirikita Alazani, Hochbecken, Rayon Achaeta, historical province Tuschetien	42.3719	45.6625	1931	no	no	yes	spring											USDA	BV42FT559	BV42-FT559	BV42-FT559	FT559	BV42	3		BV42-1				PI 573691
663	BV43FT560	FT560	BV43			4	wild-type	FT560F	III	H4HIII	6	H	Hordeum vulgare		landrace	GEO	Georgia, Rayon Achaeta, historical province Kachetien; originally from Sovchoz	42.2	45.3	873	no	no	yes	spring											USDA	BV43FT560	BV43-FT560	BV43-FT560	FT560	BV43	3		USDA orig				PI 573695
664	BV44	FT561	BV44			6	wild-type	FT561F	III	H6HIII	6	n	Hordeum vulgare		landrace	NPL	Nepal, Seti, Gaira, Doti	29.25	80.9167	881	no	no	yes	facultative											USDA	BV44	BV44	BV44	FT561	BV44	3		BV44-1				PI 573822
665	BV45	FT562	BV45			6	wild-type	FT562F	II	H6HII	6	H	Hordeum vulgare		landrace	IRQ	Iraq	33.3333	44.3833	27	no	no	yes	facultative											USDA	BV45	BV45	BV45	FT562	BV45	1		USDA orig				PI 584784
666	BS02FT563	FT563	BS02			6	wild-type	FT563Z	I	H6HI	2	H	Hordeum spontaneum		wild	SYR	Syria, Dimashq, Yarmouk Valley	33.483	36.317	670	no	no	no												USDA	BS02FT563	BS02-S-FT563	BS02-S-FT563	FT563	BS02	2		BS02-2			Yarmouk Valley No. 49	PI 236388
667	BS03FT565	FT565	BS03			6	wild-type	FT565F	II	H6HII	2	H	Hordeum spontaneum		wild	TUR	Turkey, Şanlıurfa, Ceylanpınar	36.85	40.0333	368	no	no	yes	winter											USDA	BS03FT565	BS03-S-FT565	BS03-S-FT565	FT565	BS03	2		BS03-1				PI 245740
668	BS04FT566	FT566	BS04			6	wild-type	FT566F	III	H6HIII	2	H	Hordeum spontaneum		wild	TKM	Turkmenistan, Koshtemir	38.417	56.683	722	no	no	no												USDA	BS04FT566	BS04-S-FT566	BS04-S-FT566	FT566	BS04	2		BS04-3				PI 293402		IG38817
669	BS06FT567	FT567	BS06			6	wild-type	FT567F	I	H6HI	2	H	Hordeum spontaneum		wild	TKM	Turkmenistan, Lebap, Chandyr	41.05	61.8833	129	no	no	yes	winter											USDA	BS06FT567	BS06-S-FT567	BS06-S-FT567	FT567	BS06	1		BS06-1				PI 293409
670	BS08FT568	FT568	BS08			6	wild-type	FT568Z	I	H6HI	2	H	Hordeum spontaneum		wild	AFG	Afghanistan, Herat, Hot springs 16 km north of Obeh dry hillside	34.5	63.183	1959	no	no	no												USDA	BS08FT568	BS08-S-FT568	BS08-S-FT568	FT568	BS08	1		BS08-1			487	PI 366446
671	BS11FT571	FT571	BS11			4	wild-type	FT571F	III	H4HIII	2	H	Hordeum spontaneum		wild	JOR	Jordan, 3 km east of Um Queis	32.65	35.717	427	no	no	yes	facultative											USDA	BS11FT571	BS11-S-FT571	BS11-S-FT571	FT571	BS11	3		BS11-3			7	PI 420913		IG39395
672	BS13	FT573	BS13			13	wild-type				2	H	Hordeum spontaneum		wild	SYR	Syria	33.5097	36.3092	687	no	no	yes	winter											USDA	BS13	BS13	BS13	FT573	BS13	2		BS13-2				PI 466047
673	BS14	FT574	BS14			15	wild-type				2	H	Hordeum spontaneum		wild	SYR	Syria	33.5097	36.3092	687	no	no	yes	winter											USDA	BS14	BS14	BS14	FT574	BS14	1		BS14-1				PI 466093
674	BS15	FT575	BS15			4	wild-type				2	H	Hordeum spontaneum		wild	SYR	Syria	33.5097	36.3092	687	no	no	yes	winter											USDA	BS15	BS15	BS15	FT575	BS15	1		BS15-1				PI 466147
675	BS17	FT577	BS17			6	wild-type				2	H	Hordeum spontaneum		wild	TUR	Turkey, Hakkari, 18 km southwest of Semdinli	37.1333	44.5167	1690	no	no	yes	winter											USDA	BS17	BS17	BS17	FT577	BS17	1		BS17-3				PI 554427
676	BS20FT580	FT580	BS20			6	wild-type				2	H	Hordeum spontaneum		wild	TUR	Turkey, Siirt, North side of road, just over bridge on road to Eruh, S of Siirt	37.82	41.87	510	no	no	yes	winter											USDA	BS20FT580	BS20-S-FT580	BS20-S-FT580	FT580	BS20	3		BS20-2			TU85-008-04	PI 560558
677	BS21FT581	FT581	BS21			6	wild-type	FT581F	I	H6HI	2	H	Hordeum spontaneum		wild	TUR	Turkey, Siirt, 4.2km W of junction roads Diyarbakır-Siirt and Siirt-Bitlis	37.9667	41.7167	788	no	no	yes	winter											USDA	BS21FT581	BS21-S-FT581	BS21-S-FT581	FT581	BS21	3	d	BS21-2			TU85-010-01	PI 560559
678	HP431		HP431			6	wild-type				2	H	Hordeum spontaneum		wild	TUR	Turkey, 31.5 km S from Hasankeyf to Midyat	37.5322	41.3583	1019	no	no	no												Hakan Özkan	HP431	HP431	HP431		HP431	1		HP-43
679	HP432		HP432			6	wild-type				2	H	Hordeum spontaneum		wild	TUR	Turkey, 31.5 km S from Hasankeyf to Midyat	37.5322	41.3583	1019	no	no	no												Hakan Özkan	HP432	HP432	HP432		HP432	2		HP-43
680	HP433		HP433			6	wild-type				2	H	Hordeum spontaneum		wild	TUR	Turkey, 31.5 km S from Hasankeyf to Midyat	37.5322	41.3583	1019	no	no	no												Hakan Özkan	HP433	HP433	HP433		HP433	3		HP-43
681	HP434		HP434			6	wild-type				2	H	Hordeum spontaneum		wild	TUR	Turkey, 31.5 km S from Hasankeyf to Midyat	37.5322	41.3583	1019	no	no	no												Hakan Özkan	HP434	HP434	HP434		HP434	4		HP-43
682	HP435		HP435			6	wild-type				2	H	Hordeum spontaneum		wild	TUR	Turkey, 31.5 km S from Hasankeyf to Midyat	37.5322	41.3583	1019	no	no	no												Hakan Özkan	HP435	HP435	HP435		HP435	5		HP-43
683	HP436		HP436			6	wild-type				2	H	Hordeum spontaneum		wild	TUR	Turkey, 31.5 km S from Hasankeyf to Midyat	37.5322	41.3583	1019	no	no	no												Hakan Özkan	HP436	HP436	HP436		HP436	6		HP-43
684	HP437		HP437			6	wild-type				2	H	Hordeum spontaneum		wild	TUR	Turkey, 31.5 km S from Hasankeyf to Midyat	37.5322	41.3583	1019	no	no	no												Hakan Özkan	HP437	HP437	HP437		HP437	7		HP-43
685	HP438		HP438			6	wild-type				2	H	Hordeum spontaneum		wild	TUR	Turkey, 31.5 km S from Hasankeyf to Midyat	37.5322	41.3583	1019	no	no	no												Hakan Özkan	HP438	HP438	HP438		HP438	8		HP-43
686	HP441		HP441			6	wild-type				2	H	Hordeum spontaneum		wild	TUR	Turkey, Near Mazıdağı, 37.5 km NW from Mardin to Diyarbakır	37.5317	40.5231	930	no	no	no												Hakan Özkan	HP441	HP441	HP441		HP441	1		HP44
687	HP442		HP442			6	wild-type				2	H	Hordeum spontaneum		wild	TUR	Turkey, Near Mazıdağı, 37.5 km NW from Mardin to Diyarbakır	37.5317	40.5231	930	no	no	no												Hakan Özkan	HP442	HP442	HP442		HP442	2		HP44
688	HP443		HP443			6	wild-type				2	H	Hordeum spontaneum		wild	TUR	Turkey, Near Mazıdağı, 37.5 km NW from Mardin to Diyarbakır	37.5317	40.5231	930	no	no	no												Hakan Özkan	HP443	HP443	HP443		HP443	3		HP44
689	HP444		HP444			6	wild-type				2	H	Hordeum spontaneum		wild	TUR	Turkey, Near Mazıdağı, 37.5 km NW from Mardin to Diyarbakır	37.5317	40.5231	930	no	no	no												Hakan Özkan	HP444	HP444	HP444		HP444	4		HP44
690	HP451		HP451			3	wild-type				2	H	Hordeum spontaneum		wild	TUR	Turkey, Tilmen Höyük, 9 km E from Islahiye to Musabeyli	37.0306	36.7061	461	no	no	no												Hakan Özkan	HP451	HP451-S	HP451-S		HP451	1		HP45	2006-6-16-1-3
691	HP453		HP453			3	wild-type				2	H	Hordeum spontaneum		wild	TUR	Turkey, Tilmen Höyük, 9 km E from Islahiye to Musabeyli	37.0306	36.7061	461	no	no	no												Hakan Özkan	HP453	HP453-S	HP453-S		HP453	3		HP45	2006-6-16-1-3
692	HP461	FT745	HP461			16	wild-type				2	H	Hordeum spontaneum		wild	TUR	Turkey, 15 km E from Islahiye to Musabeyli	36.98	36.73	428	no	no	no												Hakan Özkan	HP461	HP461-S-FT745	HP461-S-FT745	FT745	HP461	1		HP46	2006-6-16-2-5
693	HP462	FT746	HP462			16	wild-type	FT746F	III	H16HIII	2	H	Hordeum spontaneum		wild	TUR	Turkey, 15 km E from Islahiye to Musabeyli	36.9786	36.7281	428	no	no	yes	winter											Hakan Özkan	HP462	HP462-S-FT746	HP462-S-FT746	FT746	HP462	2		HP46	2006-6-16-2-5
694	HP463		HP463			16	wild-type				2	H	Hordeum spontaneum		wild	TUR	Turkey, 15 km E from Islahiye to Musabeyli	36.9786	36.7281	428	no	no	no												Hakan Özkan	HP463	HP463	HP463		HP463	3		HP46	2006-6-16-2-5
695	HP464		HP464			16	wild-type				2	H	Hordeum spontaneum		wild	TUR	Turkey, 15 km E from Islahiye to Musabeyli	36.9786	36.7281	428	no	no	no												Hakan Özkan	HP464	HP464	HP464		HP464	4		HP46	2006-6-16-2-5
696	HP465		HP465			16	wild-type				2	H	Hordeum spontaneum		wild	TUR	Turkey, 15 km E from Islahiye to Musabeyli	36.9786	36.7281	428	no	no	no												Hakan Özkan	HP465	HP465	HP465		HP465	5		HP46	2006-6-16-2-5
697	HP466		HP466			16	wild-type				2	H	Hordeum spontaneum		wild	TUR	Turkey, 15 km E from Islahiye to Musabeyli	36.9786	36.7281	428	no	no	no												Hakan Özkan	HP466	HP466	HP466		HP466	6		HP46	2006-6-16-2-5
698	HP471		HP471			4	wild-type				2	H	Hordeum spontaneum		wild	TUR	Turkey, 35 km SE from Islahiye to Musabeyli	36.9728	36.9028	907	no	no	no												Hakan Özkan	HP471	HP471-S	HP471-S		HP471	1		HP47	2006-6-16-6-4
699	HP472		HP472			4	wild-type				2	H	Hordeum spontaneum		wild	TUR	Turkey, 35 km SE from Islahiye to Musabeyli	36.9728	36.9028	907	no	no	no												Hakan Özkan	HP472	HP472-S	HP472-S		HP472	2		HP47	2006-6-16-6-4
700	HP473		HP473			4	wild-type				2	H	Hordeum spontaneum		wild	TUR	Turkey, 35 km SE from Islahiye to Musabeyli	36.9728	36.9028	907	no	no	no												Hakan Özkan	HP473	HP473	HP473		HP473	3		HP47	2006-6-16-6-4
701	HP474		HP474			4	wild-type				2	H	Hordeum spontaneum		wild	TUR	Turkey, 35 km SE from Islahiye to Musabeyli	36.9728	36.9028	907	no	no	no												Hakan Özkan	HP474	HP474	HP474		HP474	4		HP47	2006-6-16-6-4
702	HP475		HP475			4	wild-type				2	H	Hordeum spontaneum		wild	TUR	Turkey, 35 km SE from Islahiye to Musabeyli	36.9728	36.9028	907	no	no	no												Hakan Özkan	HP475	HP475	HP475		HP475	5		HP47	2006-6-16-6-4
703	HP476		HP476			4	wild-type				2	H	Hordeum spontaneum		wild	TUR	Turkey, 35 km SE from Islahiye to Musabeyli	36.9728	36.9028	907	no	no	no												Hakan Özkan	HP476	HP476	HP476		HP476	6		HP47	2006-6-16-6-4
704	HP481	FT747	HP481			13	wild-type	FT747F	III	H13HIII	2	H	Hordeum spontaneum		wild	TUR	Turkey, 4 km SE from Musabeyli to Kilis	36.8661	36.9519	616	no	no	yes	winter											Hakan Özkan	HP481	HP481-S-FT747	HP481-S-FT747	FT747	HP481	1		HP48	2006-6-16-7-6
705	HP482		HP482			13	wild-type				2	H	Hordeum spontaneum		wild	TUR	Turkey, 4 km SE from Musabeyli to Kilis	36.8661	36.9519	616	no	no	no												Hakan Özkan	HP482	HP482-S	HP482-S		HP482	2		HP48	2006-6-16-7-6
706	HP483		HP483			13	wild-type				2	H	Hordeum spontaneum		wild	TUR	Turkey, 4 km SE from Musabeyli to Kilis	36.8661	36.9519	616	no	no	no												Hakan Özkan	HP483	HP483	HP483		HP483	3		HP48	2006-6-16-7-6
707	HP484		HP484			12	wild-type				2	H	Hordeum spontaneum		wild	TUR	Turkey, 4 km SE from Musabeyli to Kilis	36.8661	36.9519	616	no	no	no												Hakan Özkan	HP484	HP484	HP484		HP484	4		HP48	2006-6-16-7-6
708	HP485		HP485			13	wild-type				2	H	Hordeum spontaneum		wild	TUR	Turkey, 4 km SE from Musabeyli to Kilis	36.8661	36.9519	616	no	no	no												Hakan Özkan	HP485	HP485	HP485		HP485	5		HP48	2006-6-16-7-6
709	HP486		HP486			13	wild-type				2	H	Hordeum spontaneum		wild	TUR	Turkey, 4 km SE from Musabeyli to Kilis	36.8661	36.9519	616	no	no	no												Hakan Özkan	HP486	HP486	HP486		HP486	6		HP48	2006-6-16-7-6
710	HP487		HP487			13	wild-type				2	H	Hordeum spontaneum		wild	TUR	Turkey, 4 km SE from Musabeyli to Kilis	36.8661	36.9519	616	no	no	no												Hakan Özkan	HP487	HP487	HP487		HP487	7		HP48	2006-6-16-7-6
711	HP491		HP491			62	wild-type				2	H	Hordeum spontaneum		wild	TUR	Turkey, 22 km NE from Kilis to Gaziantep	36.8381	37.3358	703	no	no	no												Hakan Özkan	HP491	HP491-S	HP491-S		HP491	1		HP49	2006-6-16-9-1
712	HP492		HP492			3	wild-type				2	H	Hordeum spontaneum		wild	TUR	Turkey, 22 km NE from Kilis to Gaziantep	36.8381	37.3358	703	no	no	no												Hakan Özkan	HP492	HP492-S	HP492-S		HP492	2		HP49	2006-6-16-9-1
713	HP493		HP493			3	wild-type				2	H	Hordeum spontaneum		wild	TUR	Turkey, 22 km NE from Kilis to Gaziantep	36.8381	37.3358	703	no	no	no												Hakan Özkan	HP493	HP493	HP493		HP493	3		HP49	2006-6-16-9-1
714	HP494		HP494			62	wild-type				2	H	Hordeum spontaneum		wild	TUR	Turkey, 22 km NE from Kilis to Gaziantep	36.8381	37.3358	703	no	no	no												Hakan Özkan	HP494	HP494	HP494		HP494	4		HP49	2006-6-16-9-1
715	HP495		HP495			4	wild-type				2	H	Hordeum spontaneum		wild	TUR	Turkey, 22 km NE from Kilis to Gaziantep	36.8381	37.3358	703	no	no	no												Hakan Özkan	HP495	HP495	HP495		HP495	5		HP49	2006-6-16-9-1
716	HP496		HP496			4	wild-type				2	H	Hordeum spontaneum		wild	TUR	Turkey, 22 km NE from Kilis to Gaziantep	36.8381	37.3358	703	no	no	no												Hakan Özkan	HP496	HP496	HP496		HP496	6		HP49	2006-6-16-9-1
717	HP497		HP497			3	wild-type				2	H	Hordeum spontaneum		wild	TUR	Turkey, 22 km NE from Kilis to Gaziantep	36.8381	37.3358	703	no	no	no												Hakan Özkan	HP497	HP497	HP497		HP497	7		HP49	2006-6-16-9-1
718	HP501		HP501			4	wild-type				2	H	Hordeum spontaneum		wild	TUR	Turkey, 23 km NE from Kilis to Gaziantep	36.8403	37.2825	672	no	no	no												Hakan Özkan	HP501	HP501	HP501		HP501	1		HP50
719	HP502		HP502			4	wild-type				2	H	Hordeum spontaneum		wild	TUR	Turkey, 23 km NE from Kilis to Gaziantep	36.8403	37.2825	672	no	no	no												Hakan Özkan	HP502	HP502	HP502		HP502	2		HP50
720	HP503		HP503			3	wild-type				2	H	Hordeum spontaneum		wild	TUR	Turkey, 23 km NE from Kilis to Gaziantep	36.8403	37.2825	672	no	no	no												Hakan Özkan	HP503	HP503	HP503		HP503	3		HP50
721	HP511		HP511			17	wild-type				2	H	Hordeum spontaneum		wild	TUR	Turkey, 24 km NE from Kilis to Gaziantep	36.8722	37.2033	701	no	no	no												Hakan Özkan	HP511	HP511	HP511		HP511	1		HP51
722	HP512		HP512			17	wild-type				2	H	Hordeum spontaneum		wild	TUR	Turkey, 24 km NE from Kilis to Gaziantep	36.8722	37.2033	701	no	no	no												Hakan Özkan	HP512	HP512	HP512		HP512	2		HP51
723	HP521		HP521			3	wild-type				2	H	Hordeum spontaneum		wild	TUR	Turkey, 26 km NE from Kilis to Gaziantep	36.9081	37.1969	812	no	no	no												Hakan Özkan	HP521	HP521-S	HP521-S		HP521	1		HP52	2006-6-17-4-3
724	HP522		HP522			3	wild-type				2	H	Hordeum spontaneum		wild	TUR	Turkey, 26 km NE from Kilis to Gaziantep	36.9081	37.1969	812	no	no	no												Hakan Özkan	HP522	HP522-S	HP522-S		HP522	2		HP52	2006-6-17-4-3
725	HP523		HP523			3	wild-type				2	H	Hordeum spontaneum		wild	TUR	Turkey, 26 km NE from Kilis to Gaziantep	36.9081	37.1969	812	no	no	no												Hakan Özkan	HP523	HP523	HP523		HP523	3		HP52	2006-6-17-4-3
726	HP524		HP524			4	wild-type				2	H	Hordeum spontaneum		wild	TUR	Turkey, 26 km NE from Kilis to Gaziantep	36.9081	37.1969	812	no	no	no												Hakan Özkan	HP524	HP524	HP524		HP524	4		HP52	2006-6-17-4-3
727	HP525		HP525			3	wild-type				2	H	Hordeum spontaneum		wild	TUR	Turkey, 26 km NE from Kilis to Gaziantep	36.9081	37.1969	812	no	no	no												Hakan Özkan	HP525	HP525	HP525		HP525	5		HP52	2006-6-17-4-3
728	HP526		HP526			6	wild-type				2	H	Hordeum spontaneum		wild	TUR	Turkey, 26 km NE from Kilis to Gaziantep	36.9081	37.1969	812	no	no	no												Hakan Özkan	HP526	HP526	HP526		HP526	6		HP52	2006-6-17-4-3
729	HP527		HP527			3	wild-type				2	H	Hordeum spontaneum		wild	TUR	Turkey, 26 km NE from Kilis to Gaziantep	36.9081	37.1969	812	no	no	no												Hakan Özkan	HP527	HP527	HP527		HP527	7		HP52	2006-6-17-4-3
730	HP528		HP528			24	wild-type				2	H	Hordeum spontaneum		wild	TUR	Turkey, 26 km NE from Kilis to Gaziantep	36.9081	37.1969	812	no	no	no												Hakan Özkan	HP528	HP528	HP528		HP528	8		HP52	2006-6-17-4-3
731	HP531		HP531			4	wild-type				2	H	Hordeum spontaneum		wild	TUR	Turkey, 28 km NE from Kilis to Gaziantep	36.9206	37.1447	872	no	no	no												Hakan Özkan	HP531	HP531	HP531		HP531	1		HP53
732	HP532		HP532			4	wild-type				2	H	Hordeum spontaneum		wild	TUR	Turkey, 28 km NE from Kilis to Gaziantep	36.9206	37.1447	872	no	no	no												Hakan Özkan	HP532	HP532	HP532		HP532	2		HP53
733	HP541		HP541			3	wild-type				2	H	Hordeum spontaneum		wild	TUR	Turkey, 29 km NE from Kilis to Gaziantep	36.9242	37.0786	781	no	no	no												Hakan Özkan	HP541	HP541	HP541		HP541	1		HP54
734	HP542		HP542			4	wild-type				2	H	Hordeum spontaneum		wild	TUR	Turkey, 29 km NE from Kilis to Gaziantep	36.9242	37.0786	781	no	no	no												Hakan Özkan	HP542	HP542	HP542		HP542	2		HP54
735	HP543		HP543			4	wild-type				2	H	Hordeum spontaneum		wild	TUR	Turkey, 29 km NE from Kilis to Gaziantep	36.9242	37.0786	781	no	no	no												Hakan Özkan	HP543	HP543	HP543		HP543	3		HP54
736	HP544		HP544			16	wild-type				2	H	Hordeum spontaneum		wild	TUR	Turkey, 29 km NE from Kilis to Gaziantep	36.9242	37.0786	781	no	no	no												Hakan Özkan	HP544	HP544	HP544		HP544	4		HP54
737	HP551		HP551			3	wild-type				2	H	Hordeum spontaneum		wild	TUR	Turkey, 30 km NE from Kilis to Gaziantep	36.9125	37.0269	661	no	no	no												Hakan Özkan	HP551	HP551-S	HP551-S		HP551	1		HP55	2006-6-17-8-2
738	HP552		HP552			3	wild-type				2	H	Hordeum spontaneum		wild	TUR	Turkey, 30 km NE from Kilis to Gaziantep	36.9125	37.0269	661	no	no	no												Hakan Özkan	HP552	HP552-S	HP552-S		HP552	2		HP55	2006-6-17-8-2
739	HP553		HP553			3	wild-type				2	H	Hordeum spontaneum		wild	TUR	Turkey, 30 km NE from Kilis to Gaziantep	36.9125	37.0269	661	no	no	no												Hakan Özkan	HP553	HP553	HP553		HP553	3		HP55	2006-6-17-8-2
740	HP561		HP561			4	wild-type				2	H	Hordeum spontaneum		wild	TUR	Turkey, 32 km NE from Kilis to Gaziantep	36.9944	36.9664	934	no	no	no												Hakan Özkan	HP561	HP561	HP561		HP561	1		HP56
741	HP562		HP562			4	wild-type				2	H	Hordeum spontaneum		wild	TUR	Turkey, 32 km NE from Kilis to Gaziantep	36.9944	36.9664	934	no	no	no												Hakan Özkan	HP562	HP562	HP562		HP562	2		HP56
742	HP563		HP563			4	wild-type				2	H	Hordeum spontaneum		wild	TUR	Turkey, 32 km NE from Kilis to Gaziantep	36.9944	36.9664	934	no	no	no												Hakan Özkan	HP563	HP563	HP563		HP563	3		HP56
743	HP564		HP564			4	wild-type				2	H	Hordeum spontaneum		wild	TUR	Turkey, 32 km NE from Kilis to Gaziantep	36.9944	36.9664	934	no	no	no												Hakan Özkan	HP564	HP564	HP564		HP564	4		HP56
744	HP565		HP565			4	wild-type				2	H	Hordeum spontaneum		wild	TUR	Turkey, 32 km NE from Kilis to Gaziantep	36.9944	36.9664	934	no	no	no												Hakan Özkan	HP565	HP565	HP565		HP565	5		HP56
745	HP571	FT748	HP571			4	wild-type	FT748K	III	H4HIII	2	H	Hordeum spontaneum		wild	TUR	Turkey, 50 km NE from Kilis to Gaziantep	37.315	37.7347	483	no	no	yes	winter											Hakan Özkan	HP571	HP571-S-FT748	HP571-S-FT748	FT748	HP571	1		HP57	2006-6-21-5-4
746	HP572		HP572			4	wild-type				2	H	Hordeum spontaneum		wild	TUR	Turkey, 50 km NE from Kilis to Gaziantep	37.315	37.7347	483	no	no	no												Hakan Özkan	HP572	HP572-S	HP572-S		HP572	2		HP57	2006-6-21-5-4
747	HP573		HP573			4	wild-type				2	H	Hordeum spontaneum		wild	TUR	Turkey, 50 km NE from Kilis to Gaziantep	37.315	37.7347	483	no	no	no												Hakan Özkan	HP573	HP573	HP573		HP573	3		HP57	2006-6-21-5-4
748	HP574		HP574			4	wild-type				2	H	Hordeum spontaneum		wild	TUR	Turkey, 50 km NE from Kilis to Gaziantep	37.315	37.7347	483	no	no	no												Hakan Özkan	HP574	HP574	HP574		HP574	4		HP57	2006-6-21-5-4
749	HP575		HP575			4	wild-type				2	H	Hordeum spontaneum		wild	TUR	Turkey, 50 km NE from Kilis to Gaziantep	37.315	37.7347	483	no	no	no												Hakan Özkan	HP575	HP575	HP575		HP575	5		HP57	2006-6-21-5-4
750	HP576		HP576			4	wild-type				2	H	Hordeum spontaneum		wild	TUR	Turkey, 50 km NE from Kilis to Gaziantep	37.315	37.7347	483	no	no	no												Hakan Özkan	HP576	HP576	HP576		HP576	6		HP57	2006-6-21-5-4
751	HP581		HP581			6	wild-type				2	H	Hordeum spontaneum		wild	TUR	Turkey, 53 km NE from Kilis to Gaziantep	37.3361	37.8128	549	no	no	no												Hakan Özkan	HP581	HP581-S	HP581-S		HP581	1		HP58	2006-6-21-8-4
752	HP582		HP582			6	wild-type				2	H	Hordeum spontaneum		wild	TUR	Turkey, 53 km NE from Kilis to Gaziantep	37.3361	37.8128	549	no	no	no												Hakan Özkan	HP582	HP582-S	HP582-S		HP582	2		HP58	2006-6-21-8-4
753	HP591		HP591			6	wild-type				2	H	Hordeum spontaneum		wild	TUR	Turkey	38.2969	39.7611	1331	no	no	no												Hakan Özkan	HP591	HP591	HP591		HP591	1		HP59
754	HP592		HP592			6	wild-type				2	H	Hordeum spontaneum		wild	TUR	Turkey	38.2969	39.7611	1331	no	no	no												Hakan Özkan	HP592	HP592	HP592		HP592	2		HP59
755	HP593		HP593			6	wild-type				2	H	Hordeum spontaneum		wild	TUR	Turkey	38.2969	39.7611	1331	no	no	no												Hakan Özkan	HP593	HP593	HP593		HP593	3		HP59
756	HP594		HP594			6	wild-type				2	H	Hordeum spontaneum		wild	TUR	Turkey	38.2969	39.7611	1331	no	no	no												Hakan Özkan	HP594	HP594	HP594		HP594	4		HP59
757	HP604	FT749	HP604			6	wild-type				2	H	Hordeum spontaneum		wild	TUR	Turkey, between Hilvan and Siverek, 15 km SW Siverek	37.6453	39.2119	677	no	no	yes	winter											Hakan Özkan	HP604	HP604	HP604	FT749	HP604	4		HP60	20-06-2007-02
758	HP611		HP611			6	wild-type				2	H	Hordeum spontaneum		wild	TUR	Turkey, Ergani - Makam dağı - Diyarbakır	38.2972	39.7586	1331	no	no	no												Hakan Özkan	HP611	HP611	HP611		HP611	1		HP61
759	HP612		HP612			41	wild-type				2	H	Hordeum spontaneum		wild	TUR	Turkey, Ergani - Makam dağı - Diyarbakır	38.2972	39.7586	1331	no	no	no												Hakan Özkan	HP612	HP612	HP612		HP612	2		HP61
760	HP613		HP613			50	wild-type				2	H	Hordeum spontaneum		wild	TUR	Turkey, Ergani - Makam dağı - Diyarbakır	38.2972	39.7586	1331	no	no	no												Hakan Özkan	HP613	HP613	HP613		HP613	3		HP61
761	HP614		HP614			6	wild-type				2	H	Hordeum spontaneum		wild	TUR	Turkey, Ergani - Makam dağı - Diyarbakır	38.2972	39.7586	1331	no	no	no												Hakan Özkan	HP614	HP614	HP614		HP614	4		HP61
762	HP621		HP621			41	wild-type				2	H	Hordeum spontaneum		wild	TUR	Turkey	38.2908	39.765	1244	no	no	no												Hakan Özkan	HP621	HP621	HP621		HP621	1		HP62
763	HP622		HP622			41	wild-type				2	H	Hordeum spontaneum		wild	TUR	Turkey	38.2908	39.765	1244	no	no	no												Hakan Özkan	HP622	HP622	HP622		HP622	2		HP62
764	HP631		HP631			6	wild-type				2	H	Hordeum spontaneum		wild	TUR	Turkey, Ceylanpınar road, Şanlıurfa	36.95	40.0006	429	no	no	no												Hakan Özkan	HP631	HP631-S	HP631-S		HP631	1		HP63	19-06-2007-04
765	HP632	FT750	HP632			6	wild-type				2	H	Hordeum spontaneum		wild	TUR	Turkey, Ceylanpınar road, Şanlıurfa	36.95	40	429	no	no	no												Hakan Özkan	HP632	HP632-S-FT750	HP632-S-FT750	FT750	HP632	2		HP63	19-06-2007-04
766	HP633		HP633			6	wild-type				2	H	Hordeum spontaneum		wild	TUR	Turkey, Ceylanpınar road, Şanlıurfa	36.95	40.0006	429	no	no	no												Hakan Özkan	HP633	HP633	HP633		HP633	3		HP63	19-06-2007-04
767	HP634	FT751	HP634			6	wild-type	FT751Z	I	H6HI	2	H	Hordeum spontaneum		wild	TUR	Turkey, Ceylanpınar road, Şanlıurfa	36.95	40.0006	429	no	no	yes	winter											Hakan Özkan	HP634	HP634	HP634	FT751	HP634	4		HP63	19-06-2007-04
768	HP636	FT752	HP636			6	wild-type	FT752K	I	H6HI	2	H	Hordeum spontaneum		wild	TUR	Turkey, Ceylanpınar road, Şanlıurfa	36.95	40.0006	429	no	no	yes	winter											Hakan Özkan	HP636	HP636	HP636	FT752	HP636	6		HP63	19-06-2007-04
769	HP637		HP637			6	wild-type				2	H	Hordeum spontaneum		wild	TUR	Turkey, Ceylanpınar road, Şanlıurfa	36.95	40.0006	429	no	no	no												Hakan Özkan	HP637	HP637	HP637		HP637	7		HP63	19-06-2007-04
770	HP638	FT753	HP638			6	wild-type				2	H	Hordeum spontaneum		wild	TUR	Turkey, Ceylanpınar road, Şanlıurfa	36.95	40.0006	429	no	no	yes	winter											Hakan Özkan	HP638	HP638	HP638	FT753	HP638	8		HP63	19-06-2007-04
771	HP639	FT754	HP639			6	wild-type	FT754K	I	H6HI	2	H	Hordeum spontaneum		wild	TUR	Turkey, Ceylanpınar road, Şanlıurfa	36.95	40.0006	429	no	no	yes	winter											Hakan Özkan	HP639	HP639	HP639	FT754	HP639	9		HP63	19-06-2007-04
772	HP641		HP641			6	wild-type				2	H	Hordeum spontaneum		wild	TUR	Turkey, Derik - Mazıdağı road, Mardin	37.4	40.2978	1143	no	no	no												Hakan Özkan	HP641	HP641	HP641		HP641	1		HP64
773	HP642		HP642			6	wild-type				2	H	Hordeum spontaneum		wild	TUR	Turkey, Derik - Mazıdağı road, Mardin	37.4	40.2978	1143	no	no	no												Hakan Özkan	HP642	HP642	HP642		HP642	2		HP64
774	HP643		HP643			6	wild-type				2	H	Hordeum spontaneum		wild	TUR	Turkey, Derik - Mazıdağı road, Mardin	37.4	40.2978	1143	no	no	no												Hakan Özkan	HP643	HP643	HP643		HP643	3		HP64
775	HP644		HP644			6	wild-type				2	H	Hordeum spontaneum		wild	TUR	Turkey, Derik - Mazıdağı road, Mardin	37.4	40.2978	1143	no	no	no												Hakan Özkan	HP644	HP644	HP644		HP644	4		HP64
776	HP651		HP651			6	wild-type				2	H	Hordeum spontaneum		wild	TUR	Turkey, Mazıdağı, Mardin	37.4717	40.4392	960	no	no	no												Hakan Özkan	HP651	HP651	HP651		HP651	1		HP65
777	HP653		HP653			6	wild-type				2	H	Hordeum spontaneum		wild	TUR	Turkey, Mazıdağı, Mardin	37.4717	40.4392	960	no	no	no												Hakan Özkan	HP653	HP653	HP653		HP653	3		HP65
778	HP654		HP654			6	wild-type				2	H	Hordeum spontaneum		wild	TUR	Turkey, Mazıdağı, Mardin	37.4717	40.4392	960	no	no	no												Hakan Özkan	HP654	HP654	HP654		HP654	4		HP65
779	HP661		HP661			6	wild-type				2	H	Hordeum spontaneum		wild	TUR	Turkey	37.2978	40.2711	587	no	no	no												Hakan Özkan	HP661	HP661	HP661		HP661	1		HP66
780	HP662		HP662			6	wild-type				2	H	Hordeum spontaneum		wild	TUR	Turkey	37.2978	40.2711	587	no	no	no												Hakan Özkan	HP662	HP662	HP662		HP662	2		HP66
781	HP664		HP664			6	wild-type				2	H	Hordeum spontaneum		wild	TUR	Turkey	37.2978	40.2711	587	no	no	no												Hakan Özkan	HP664	HP664	HP664		HP664	4		HP66
782	HP665		HP665			6	wild-type				2	H	Hordeum spontaneum		wild	TUR	Turkey	37.2978	40.2711	587	no	no	no												Hakan Özkan	HP665	HP665	HP665		HP665	5		HP66
783	HP673	FT755	HP673			6	wild-type				2	H	Hordeum spontaneum		wild	TUR	Turkey, Ceylanpınar - Viranşehir road, Şanlıurfa	37.1339	39.8408	500	no	no	yes	winter											Hakan Özkan	HP673	HP673	HP673	FT755	HP673	3		HP67	19-06-2007-05
784	HP674	FT756	HP674			6	wild-type	FT756F	III	H6HIII	2	H	Hordeum spontaneum		wild	TUR	Turkey, Ceylanpınar - Viranşehir road, Şanlıurfa	37.1339	39.8408	500	no	no	yes	winter											Hakan Özkan	HP674	HP674	HP674	FT756	HP674	4		HP67	19-06-2007-05
785	HP675	FT757	HP675			6	wild-type	FT757Z	III	H6HIII	2	H	Hordeum spontaneum		wild	TUR	Turkey, Ceylanpınar - Viranşehir road, Şanlıurfa	37.1339	39.8408	500	no	no	yes	winter											Hakan Özkan	HP675	HP675	HP675	FT757	HP675	5		HP67	19-06-2007-05
786	HP677	FT758	HP677			6	wild-type				2	H	Hordeum spontaneum		wild	TUR	Turkey, Ceylanpınar - Viranşehir road, Şanlıurfa	37.1339	39.8408	500	no	no	yes	winter											Hakan Özkan	HP677	HP677	HP677	FT758	HP677	7		HP67	19-06-2007-05
787	HP678	FT759	HP678			6	wild-type				2	H	Hordeum spontaneum		wild	TUR	Turkey, Ceylanpınar - Viranşehir road, Şanlıurfa	37.13	39.84	493	no	no	yes	winter											Hakan Özkan	HP678	HP678-S-FT759	HP678-S-FT759	FT759	HP678	8		HP67	19-06-2007-05
788	HP679	FT760	HP679			6	wild-type				2	H	Hordeum spontaneum		wild	TUR	Turkey, Ceylanpınar - Viranşehir road, Şanlıurfa	37.13	39.84	493	no	no	yes	winter											Hakan Özkan	HP679	HP679-S-FT760	HP679-S-FT760	FT760	HP679	9		HP67	19-06-2007-05
789	HP6710	FT761	HP6710			6	wild-type				2	H	Hordeum spontaneum		wild	TUR	Turkey, Ceylanpınar - Viranşehir road, Şanlıurfa	37.1339	39.8408	500	no	no	yes	winter											Hakan Özkan	HP6710	HP6710	HP6710	FT761	HP6710	10		HP67	19-06-2007-05
790	HP682		HP682			52	wild-type				2	H	Hordeum spontaneum		wild	TUR	Turkey	37.4875	40.6217	946	no	no	no												Hakan Özkan	HP682	HP682	HP682		HP682	2		HP68
791	HP684		HP684			52	wild-type				2	H	Hordeum spontaneum		wild	TUR	Turkey	37.4875	40.6217	946	no	no	no												Hakan Özkan	HP684	HP684	HP684		HP684	4		HP68
792	HP685		HP685			50	wild-type				2	H	Hordeum spontaneum		wild	TUR	Turkey	37.4875	40.6217	946	no	no	no												Hakan Özkan	HP685	HP685	HP685		HP685	5		HP68
793	HP686		HP686			50	wild-type				2	H	Hordeum spontaneum		wild	TUR	Turkey	37.4875	40.6217	946	no	no	no												Hakan Özkan	HP686	HP686	HP686		HP686	6		HP68
794	SH011	FT582	SH011			6	wild-type	FT582F	I	H6HI	2	H	Hordeum spontaneum		wild	SYR	Syria, Al Hasakah, Malkeih, 2 km from Karatchook junction road	37.0925	42.0989	525	no	no	no												ICARDA	SH011	SH011	SH011	FT582	SH011	1		SH01
795	SH033		SH033			6	wild-type				2	H	Hordeum spontaneum		wild	SYR	Syria, Al Hasakah	36.7719	40.8619	364	no	no	no												ICARDA	SH033	SH033	SH033		SH033	3		SH03
796	SH043	FT583	SH043			6	wild-type	FT583F	I	H6HI	2	H	Hordeum spontaneum		wild	SYR	Syria, Al Hasakah, 83 km from Al Hasakah; on Kamishly Aleppo road	37.0378	41.2156	443	no	no	yes	winter											ICARDA	SH043	SH043-S-FT583	SH043-S-FT583	FT583	SH043	3		SH04		DFKO-19			181334	IG 39943
797	SH053		SH053			17	wild-type				2	H	Hordeum spontaneum		wild	SYR	Syria, Homs	34.935	36.7367	392	no	no	no												ICARDA	SH053	SH053	SH053		SH053	3		SH05
798	SH082	FT584	SH082			6	wild-type	FT584F	I	H6HI	2	H	Hordeum spontaneum		wild	SYR	Syria, Al Hasakah, A Tall 3 km S of the road to Darbasiyah 47km from Ra's al 'Ayn	36.9669	40.4975	430	no	no	yes	winter											ICARDA	SH082	SH082-S-FT584	SH082-S-FT584	FT584	SH082	2		SH08		GWJVKO-19			181614	IG 110762
799	SH093	FT585	SH093			6	wild-type	FT585W	I	H6HI	2	H	Hordeum spontaneum		wild	SYR	Syria, Al Hasakah, 6 km E Amudah road to Kamishly 3km before Omarabia	37.0822	40.9986	458	no	no	yes	winter											ICARDA	SH093	SH093	SH093	FT585	SH093	3		SH09					181615	IG 110767
800	SH102		SH102			6	wild-type				2	H	Hordeum spontaneum		wild	SYR	Syria, Al Hasakah, Aleppo road from Kamishli; junction with road to Tall Faris	37.0322	41.2156	441	no	no	no												ICARDA	SH102	SH102	SH102		SH102	2		SH10
801	SH112	FT586	SH112			6	wild-type	FT586Z	I	H6HI	2	H	Hordeum spontaneum		wild	SYR	Syria, Al Hasakah, Amudah-Hassaka road 10 km S of junction with Kamishli-Aleppo road	36.8203	40.8806	372	no	no	yes	winter											ICARDA	SH112	SH112	SH112	FT586	SH112	2		SH11					181617	IG 110772
802	SH121		SH121			6	wild-type				2	H	Hordeum spontaneum		wild	SYR	Syria, Al Hasakah, 7 km E Kakhtanieh road Jawadieh	37.0144	41.6403	430	no	no	no												ICARDA	SH121	SH121	SH121		SH121	1		SH12
803	SH132		SH132			6	wild-type				2	H	Hordeum spontaneum		wild	SYR	Syria, Al Hasakah	37.0778	42.0706	540	no	no	no												ICARDA	SH132	SH132	SH132		SH132	2		SH13
804	SH143		SH143			6	wild-type				2	H	Hordeum spontaneum		wild	SYR	Syria, Al Hasakah, 500m of Ain Diwar road to Malkie	37.2931	42.2119	364	no	no	no												ICARDA	SH143	SH143	SH143		SH143	3		SH14
805	SH153		SH153			6	wild-type				2	H	Hordeum spontaneum		wild	SYR	Syria, Al Hasakah, Rajem As Seeb; 1 km W 3km E Sabaazlam	36.3803	40.3428	674	no	no	no												ICARDA	SH153	SH153	SH153		SH153	3		SH15
806	SH173	FT588	SH173			4	wild-type	FT588F	III	H4HIII	2	H	Hordeum spontaneum		wild	SYR	Syria, Homs, Arkays; 2 km N of the village	34.8225	36.4742	530	no	no	no												ICARDA	SH173	SH173	SH173	FT588	SH173	3		SH17
807	SH233	FT592	SH233			6	wild-type	FT592Z	III	H6HIII	2	H	Hordeum spontaneum		wild	SYR	Syria, Al Hasakah, Dodan village, W Kamishly on the road to Amouda	37.0738	41.0856	478	no	no	no												ICARDA	SH233	SH233	SH233	FT592	SH233	3		SH23
808	FT001	FT001	B1K-02-02			10	wild-type	FT001F	III	H10HIII	2	H	Hordeum spontaneum		wild	ISR	Israel, Yeruham	30.9341	34.8658	542	no	no	yes	facultative											Hübner et al. 2009	FT001	FT001	FT001	FT001	B1K-02-02			2245
809	FT002	FT002	B1K-02-05			10	wild-type				2	H	Hordeum spontaneum		wild	ISR	Israel, Yeruham	30.9335	34.8653	542	no	no	yes	winter											Hübner et al. 2009	FT002	FT002	FT002	FT002	B1K-02-05			2246
810	FT003	FT003	B1K-02-08			10	wild-type				2	H	Hordeum spontaneum		wild	ISR	Israel, Yeruham	30.9335	34.8653	542	no	no	yes	facultative	Desert	53	109	10.8	51	0.98	49.19	17.2	0.25	28.87	Hübner et al. 2009	FT003	FT003	FT003	FT003	B1K-02-08
811	FT004	FT004	B1K-02-10			28	wild-type				2	H	Hordeum spontaneum		wild	ISR	Israel, Yeruham	30.9336	34.8647	542	no	no	yes	facultative											Hübner et al. 2009	FT004	FT004	FT004	FT004	B1K-02-10			2247
812	FT005	FT005	B1K-02-18			28	wild-type				2	H	Hordeum spontaneum		wild	ISR	Israel, Yeruham	30.9332	34.8648	554	no	no	yes	facultative	Desert	55	119	10.2	57	0.98	46.76	18.8	0.17	20.75	Hübner et al. 2009	FT005	FT005	FT005	FT005	B1K-02-18			2249
813	FT006	FT006	B1K-03-04			28	wild-type				2	H	Hordeum spontaneum		wild	ISR	Israel, Michmoret	32.4118	34.8777	16	no	no	yes	facultative	Coast	57	126	13	50	2.22	118.66	24.2	0.31	46	Hübner et al. 2009	FT006	FT006	FT006	FT006	B1K-03-04			2250
814	FT007	FT007	B1K-03-07			28	wild-type	FT007F	IX	H28HIX	2	H	Hordeum spontaneum		wild	ISR	Israel, Michmoret	32.414	34.8802	16	no	no	yes	facultative	Coast	69	123	9.26	49	0.96	42.36	14	0.22	16.56	Hübner et al. 2009	FT007	FT007	FT007	FT007	B1K-03-07			2251
815	FT008	FT008	B1K-03-09			28	wild-type				2	H	Hordeum spontaneum		wild	ISR	Israel, Michmoret	32.4149	34.8804	16	no	no	yes	facultative	Coast	55	134	11.7	54	1.82	89.02	21.2	0.28	43.09	Hübner et al. 2009	FT008	FT008	FT008	FT008	B1K-03-09			2252
816	FT009	FT009	B1K-04-04			7	wild-type				2	H	Hordeum spontaneum		wild	ISR	Israel, Ein Prat	31.8346	35.3057	455	no	no	yes	facultative											Hübner et al. 2009	FT009	FT009	FT009	FT009	B1K-04-04			2255
817	FT010	FT010	B1K-04-08			65	wild-type				2	H	Hordeum spontaneum		wild	ISR	Israel, Ein Prat	31.8344	35.3053	455	no	no	yes	facultative											Hübner et al. 2009	FT010	FT010	FT010	FT010	B1K-04-08			2256
818	FT011	FT011	B1K-04-12			37	wild-type	FT011F	II	H37HII	2	H	Hordeum spontaneum		wild	ISR	Israel, Ein Prat	31.8347	35.3048	455	no	no	yes	facultative											Hübner et al. 2009	FT011	FT011-454	FT011_454seq	FT011	B1K-04-12			2257
819	FT012	FT012	B1K-04-13			66	wild-type				2	H	Hordeum spontaneum		wild	ISR	Israel, Ein Prat	31.8344	35.3043	455	no	no	yes	facultative											Hübner et al. 2009	FT012	FT012	FT012	FT012	B1K-04-13			2258
820	FT013	FT013	B1K-05-11			66	wild-type				2	H	Hordeum spontaneum		wild	ISR	Israel, Neomi	31.9261	35.4691	-255	no	no	yes	facultative											Hübner et al. 2009	FT013	FT013	FT013	FT013	B1K-05-11			2262
821	FT014	FT014	B1K-05-13			66	wild-type				2	H	Hordeum spontaneum		wild	ISR	Israel, Neomi	31.9262	35.4687	-255	no	no	yes	facultative											Hübner et al. 2009	FT014	FT014	FT014	FT014	B1K-05-13			2263
822	FT015	FT015	B1K-05-17			66	wild-type	FT015F	II	H66HII	2	H	Hordeum spontaneum		wild	ISR	Israel, Neomi	31.9262	35.4684	-255	no	no	yes	facultative											Hübner et al. 2009	FT015	FT015	FT015	FT015	B1K-05-17			2264
823	FT016	FT016	B1K-05-18			66	wild-type				2	H	Hordeum spontaneum		wild	ISR	Israel, Neomi	31.9262	35.4684	-255	no	no	yes	winter	Desert	55	94	8.6	20	0.42	17.93	9.27	0.21	1.43	Hübner et al. 2009	FT016	FT016	FT016	FT016	B1K-05-18
824	FT017	FT017	B1K-06-07			7	wild-type	FT017Z	IX	H7HIX	2	H	Hordeum spontaneum		wild	ISR	Israel, Maale Efraim	32.0686	35.3984	258	no	no	yes	facultative	Desert	48	95	8.9	45.67	1.05	30	18.47	0.24	15.16	Hübner et al. 2009	FT017	FT017	FT017	FT017	B1K-06-07			2266
825	FT018	FT018	B1K-06-09			66	wild-type	FT018Z	IX	H66HIX	2	H	Hordeum spontaneum		wild	ISR	Israel, Maale Efraim	32.0687	35.3994	258	no	no	yes	facultative											Hübner et al. 2009	FT018	FT018	FT018	FT018	B1K-06-09			2267
826	FT019	FT019	B1K-06-14			7	wild-type				2	H	Hordeum spontaneum		wild	ISR	Israel, Maale Efraim	32.0688	35.3999	258	no	no	yes	spring	Desert	48	106	7.3	41	0.68	48.99	9.6	0.18	8.28	Hübner et al. 2009	FT019	FT019	FT019	FT019	B1K-06-14			2268
827	FT020	FT020	B1K-06-20			67	wild-type	FT020Z	IX	H67HIX	2	H	Hordeum spontaneum		wild	ISR	Israel, Maale Efraim	32.0686	35.4007	196	no	no	yes	facultative											Hübner et al. 2009	FT020	FT020	FT020	FT020	B1K-06-20			2269
828	FT021	FT021	B1K-07-02			68	wild-type				2	H	Hordeum spontaneum		wild	ISR	Israel, Rotem	32.3422	35.5157	-174	no	no	yes	facultative											Hübner et al. 2009	FT021	FT021	FT021	FT021	B1K-07-02			2270
829	FT022	FT022	B1K-07-11			7	wild-type				2	H	Hordeum spontaneum		wild	ISR	Israel, Rotem	32.3427	35.5165	-174	no	no	yes	facultative	Desert	69	114	10.7	88	0.93	57.54	23.6	0.14	38.37	Hübner et al. 2009	FT022	FT022	FT022	FT022	B1K-07-11			2272
830	FT024-1	FT024	B1K-07-17			7	wild-type	FT024Z	X	H7HX	2	H	Hordeum spontaneum		wild	ISR	Israel, Rotem	32.343	35.5171	-98	no	no	yes	facultative											Hübner et al. 2009	FT024-1	FT024-1	FT024-1	FT024	B1K-07-17			2274
831	FT025	FT025	B1K-08-06			66	wild-type				2	H	Hordeum spontaneum		wild	ISR	Israel, Talkid Stream	32.2839	35.5484	-165	no	no	yes	facultative											Hübner et al. 2009	FT025	FT025	FT025	FT025	B1K-08-06			2276
832	FT026	FT026	B1K-08-07			66	wild-type				2	H	Hordeum spontaneum		wild	ISR	Israel, Talkid Stream	32.2839	35.5484	-165	no	no	yes	facultative	Desert	55	133	11.4	19	2.5	27.63	17.8	0.19	11.02	Hübner et al. 2009	FT026	FT026	FT026	FT026	B1K-08-07
833	FT027	FT027	B1K-08-10			7	wild-type	FT027F	III	H7HIII	2	H	Hordeum spontaneum		wild	ISR	Israel, Talkid Stream	32.2829	35.5484	-126	no	no	yes	facultative											Hübner et al. 2009	FT027	FT027	FT027	FT027	B1K-08-10			2277
834	FT028	FT028	B1K-08-13			66	wild-type				2	H	Hordeum spontaneum		wild	ISR	Israel, Talkid Stream	32.2824	35.5484	-126	no	no	yes	facultative											Hübner et al. 2009	FT028	FT028	FT028	FT028	B1K-08-13			2278
835	FT029	FT029	B1K-08-18			7	wild-type				2	H	Hordeum spontaneum		wild	ISR	Israel, Talkid Stream	32.2845	35.549	-165	no	no	yes	facultative											Hübner et al. 2009	FT029	FT029	FT029	FT029	B1K-08-18			2279
836	FT030	FT030	B1K-09-03			7	wild-type				2	H	Hordeum spontaneum		wild	ISR	Israel, Ashqelon	31.6978	34.5849	34	no	no	yes	winter	Coast	73	110	9.6	8	1	10.68	13.8	0.18	2.1	Hübner et al. 2009	FT030	FT030	FT030	FT030	B1K-09-03			2280
837	FT031	FT031	B1K-09-07			26	wild-type	FT031F	IX	H26HIX	2	H	Hordeum spontaneum		wild	ISR	Israel, Ashqelon	31.6983	34.5851	34	no	no	yes	facultative											Hübner et al. 2009	FT031	FT031	FT031	FT031	B1K-09-07			2281
838	FT032	FT032	B1K-09-10			7	wild-type				2	H	Hordeum spontaneum		wild	ISR	Israel, Ashqelon	31.6989	34.5842	34	no	no	yes	winter											Hübner et al. 2009	FT032	FT032	FT032	FT032	B1K-09-10			2282
839	FT033	FT033	B1K-09-16			7	wild-type				2	H	Hordeum spontaneum		wild	ISR	Israel, Ashqelon	31.6979	34.5849	34	no	no	yes	facultative											Hübner et al. 2009	FT033	FT033	FT033	FT033	B1K-09-16			2283
840	FT034	FT034	B1K-09-18			26	wild-type				2	H	Hordeum spontaneum		wild	ISR	Israel, Ashqelon	31.6973	34.5842	34	no	no	yes	facultative											Hübner et al. 2009	FT034	FT034	FT034	FT034	B1K-09-18			2284
841	FT035	FT035	B1K-10-01			5	wild-type				2	H	Hordeum spontaneum		wild	ISR	Israel, Re'im	31.6973	34.5842	34	no	no	yes	facultative	Coast	69	92	9.1	8	1.09	7.99	12.6	0.18	2.16	Hübner et al. 2009	FT035	FT035	FT035	FT035	B1K-10-01			2285
842	FT036	FT036	B1K-10-05			5	wild-type				2	H	Hordeum spontaneum		wild	ISR	Israel, Re'im	31.4015	34.4737	52	no	no	yes	facultative											Hübner et al. 2009	FT036	FT036	FT036	FT036	B1K-10-05			2286
843	FT037	FT037	B1K-10-10			10	wild-type	FT037Z	IX	H10HIX	2	H	Hordeum spontaneum		wild	ISR	Israel, Re'im	31.4012	34.473	52	yes	no	yes	facultative											Hübner et al. 2009	FT037	FT037	FT037	FT037	B1K-10-10			2287
844	FT038	FT038	B1K-10-13			5	wild-type				2	H	Hordeum spontaneum		wild	ISR	Israel, Re'im	31.402	34.4727	52	no	no	yes	facultative											Hübner et al. 2009	FT038	FT038	FT038	FT038	B1K-10-13			2288
845	FT039	FT039	B1K-10-18			26	wild-type				2	H	Hordeum spontaneum		wild	ISR	Israel, Re'im	31.4024	34.4726	52	no	no	yes	facultative											Hübner et al. 2009	FT039	FT039	FT039	FT039	B1K-10-18			2289
846	FT040	FT040	B1K-11-03			7	wild-type				2	H	Hordeum spontaneum		wild	ISR	Israel, Shivta	30.8904	34.6303	340	no	no	yes	facultative											Hübner et al. 2009	FT040	FT040	FT040	FT040	B1K-11-03			2290
847	FT041	FT041	B1K-11-05			7	wild-type				2	H	Hordeum spontaneum		wild	ISR	Israel, Shivta	30.8898	34.6311	340	no	no	yes	facultative											Hübner et al. 2009	FT041	FT041	FT041	FT041	B1K-11-05			2291
848	FT042	FT042	B1K-11-11			10	wild-type	FT042F	III	H10HIII	2	H	Hordeum spontaneum		wild	ISR	Israel, Shivta	30.89	34.6315	340	yes	no	yes	facultative	Desert	55	113	10.2	52	1	37.87	18.4	0.19	19.86	Hübner et al. 2009	FT042	FT042	FT042	FT042	B1K-11-11			2292
849	FT043	FT043	B1K-11-19			69	wild-type				2	H	Hordeum spontaneum		wild	ISR	Israel, Shivta	30.8897	34.6315	340	no	no	no												Hübner et al. 2009	FT043	FT043	FT043	FT043	B1K-11-19			2294
850	FT044	FT044	B1K-12-01			28	wild-type				2	H	Hordeum spontaneum		wild	ISR	Israel, Kidron streem	31.6733	35.4373	-378	no	no	yes	facultative	Desert	48	77	7.2	48	0.54	11.8	11.6	0.19	9.89	Hübner et al. 2009	FT044	FT044	FT044	FT044	B1K-12-01
851	FT045	FT045	B1K-12-06			66	wild-type	FT045Z	II	H66HII	2	H	Hordeum spontaneum		wild	ISR	Israel, Kidron streem	31.6729	35.4367	-378	no	no	yes	facultative											Hübner et al. 2009	FT045	FT045	FT045	FT045	B1K-12-06			2296
852	FT047	FT047	B1K-12-17			7	wild-type	FT047F	II	H7HII	2	H	Hordeum spontaneum		wild	ISR	Israel, Kidron streem	31.6749	35.4354	-378	no	no	yes	winter											Hübner et al. 2009	FT047	FT047	FT047	FT047	B1K-12-17			2298
853	FT048	FT048	B1K-13-01			7	wild-type				2	H	Hordeum spontaneum		wild	ISR	Israel, Ramot	32.8522	35.6801	50	no	no	yes	facultative											Hübner et al. 2009	FT048	FT048	FT048	FT048	B1K-13-01			2299
854	FT049	FT049	B1K-13-06			8	wild-type				2	H	Hordeum spontaneum		wild	ISR	Israel, Ramot	32.8523	35.6802	50	no	no	yes	facultative											Hübner et al. 2009	FT049	FT049	FT049	FT049	B1K-13-06			2300
855	FT050	FT050	B1K-13-10			6	wild-type				2	H	Hordeum spontaneum		wild	ISR	Israel, Ramot	32.8523	35.6796	50	no	no	yes	spring											Hübner et al. 2009	FT050	FT050	FT050	FT050	B1K-13-10			2301
856	FT051	FT051	B1K-13-14			8	wild-type	FT051Z	III	H8HIII	2	H	Hordeum spontaneum		wild	ISR	Israel, Ramot	32.8524	35.6796	50	no	no	yes	facultative											Hübner et al. 2009	FT051	FT051	FT051	FT051	B1K-13-14			2302
857	FT052	FT052	B1K-13-20			7	wild-type				2	H	Hordeum spontaneum		wild	ISR	Israel, Ramot	32.853	35.6791	50	no	no	yes	facultative	North	57	115	7.9	16	1.14	14.7	12.8	0.27	6.82	Hübner et al. 2009	FT052	FT052	FT052	FT052	B1K-13-20			2303
858	FT053	FT053	B1K-14-04			7	wild-type				2	H	Hordeum spontaneum		wild	ISR	Israel, Susita	32.7791	35.6607	5	no	no	yes	facultative											Hübner et al. 2009	FT053	FT053	FT053	FT053	B1K-14-04			2304
859	FT054	FT054	B1K-14-06			70	wild-type	FT054Z	III	H70HIII	2	H	Hordeum spontaneum		wild	ISR	Israel, Susita	32.7793	35.6601	5	no	no	yes	facultative											Hübner et al. 2009	FT054	FT054	FT054	FT054	B1K-14-06			2305
860	FT055	FT055	B1K-14-10			39	wild-type				2	H	Hordeum spontaneum		wild	ISR	Israel, Susita	32.7803	35.6597	5	no	no	yes	facultative											Hübner et al. 2009	FT055	FT055	FT055	FT055	B1K-14-10			2306
861	FT057	FT057	B1K-15-07			7	wild-type				2	H	Hordeum spontaneum		wild	ISR	Israel, Hamat Gader	32.6906	35.6622	-88	no	no	yes	facultative											Hübner et al. 2009	FT057	FT057	FT057	FT057	B1K-15-07			2310
862	FT058	FT058	B1K-15-12			72	wild-type				2	H	Hordeum spontaneum		wild	ISR	Israel, Hamat Gader	32.6901	35.6621	-88	no	no	yes	facultative											Hübner et al. 2009	FT058	FT058	FT058	FT058	B1K-15-12			2311
863	FT059	FT059	B1K-15-15			39	wild-type	FT059Z	III	H39HIII	2	H	Hordeum spontaneum		wild	ISR	Israel, Hamat Gader	32.6899	35.6623	-88	no	no	yes	facultative	North	55	105	9.4	47	0.8	49.41	1.8	0.17	2.35	Hübner et al. 2009	FT059	FT059	FT059	FT059	B1K-15-15			2312
864	FT061	FT061	B1K-16-01			73	wild-type				2	H	Hordeum spontaneum		wild	ISR	Israel, Tel Arad	31.3473	35.1224	654	no	no	yes	facultative											Hübner et al. 2009	FT061	FT061	FT061	FT061	B1K-16-01			2314
865	FT062	FT062	B1K-16-07			66	wild-type	FT062Z	II	H66HII	2	H	Hordeum spontaneum		wild	ISR	Israel, Tel Arad	31.3478	35.1229	654	no	no	yes	facultative	Desert	62	117	8.86	37	0.87	34.48	9	0.2	5.62	Hübner et al. 2009	FT062	FT062	FT062	FT062	B1K-16-07			2315
866	FT063	FT063	B1K-16-10			74	wild-type				2	H	Hordeum spontaneum		wild	ISR	Israel, Tel Arad	31.3471	35.1227	654	no	no	yes	facultative											Hübner et al. 2009	FT063	FT063	FT063	FT063	B1K-16-10			2316
867	FT064	FT064	B1K-16-15			28	wild-type				2	H	Hordeum spontaneum		wild	ISR	Israel, Tel Arad	31.347	35.1233	654	no	no	yes	facultative											Hübner et al. 2009	FT064	FT064	FT064	FT064	B1K-16-15			2317
868	FT066	FT066	B1K-17-03			28	wild-type				2	H	Hordeum spontaneum		wild	ISR	Israel, Amatzya	31.5377	34.8906	386	no	no	yes	facultative											Hübner et al. 2009	FT066	FT066	FT066	FT066	B1K-17-03			2319
869	FT067	FT067	B1K-17-07			7	wild-type	FT067F	IX	H7HIX	2	H	Hordeum spontaneum		wild	ISR	Israel, Amatzya	31.5373	34.8904	386	no	no	yes	facultative											Hübner et al. 2009	FT067	FT067	FT067	FT067	B1K-17-07			2320
870	FT068	FT068	B1K-17-10			7	wild-type				2	H	Hordeum spontaneum		wild	ISR	Israel, Amatzya	31.5376	34.89	386	no	no	yes	facultative	Coast	64	143	11.82	63	2.41	142.95	23.2	0.32	59.47	Hübner et al. 2009	FT068	FT068	FT068	FT068	B1K-17-10			2321
871	FT069	FT069	B1K-17-13			7	wild-type				2	H	Hordeum spontaneum		wild	ISR	Israel, Amatzya	31.5384	34.8903	386	no	no	yes	facultative	Coast	63	161	11.49	42	1.87	77.3	22.2	0.28	30.85	Hübner et al. 2009	FT069	FT069	FT069	FT069	B1K-17-13			2322
872	FT070	FT070	B1K-17-17			7	wild-type				2	H	Hordeum spontaneum		wild	ISR	Israel, Amatzya	31.5386	34.8897	386	no	no	yes	facultative											Hübner et al. 2009	FT070	FT070	FT070	FT070	B1K-17-17			2323
873	FT071	FT071	B1K-18-03			7	wild-type				2	H	Hordeum spontaneum		wild	ISR	Israel, Shomerya	31.4375	34.8877	450	no	no	yes	facultative											Hübner et al. 2009	FT071	FT071	FT071	FT071	B1K-18-03			2324
874	FT073	FT073	B1K-18-09			7	wild-type				2	H	Hordeum spontaneum		wild	ISR	Israel, Shomerya	31.4365	34.8878	450	no	no	yes	facultative											Hübner et al. 2009	FT073	FT073	FT073	FT073	B1K-18-09			2326
875	FT074	FT074	B1K-18-16			7	wild-type				2	H	Hordeum spontaneum		wild	ISR	Israel, Shomerya	31.4369	34.8886	450	no	no	yes	facultative											Hübner et al. 2009	FT074	FT074	FT074	FT074	B1K-18-16			2327
876	FT075	FT075	B1K-18-17			7	wild-type				2	H	Hordeum spontaneum		wild	ISR	Israel, Shomerya	31.4374	34.8881	450	no	no	yes	facultative											Hübner et al. 2009	FT075	FT075	FT075	FT075	B1K-18-17			2328
877	FT076	FT076	B1K-19-01			75	wild-type				2	H	Hordeum spontaneum		wild	ISR	Israel, Shilat	31.9178	35.0215	255	no	no	yes	facultative											Hübner et al. 2009	FT076	FT076	FT076	FT076	B1K-19-01			2329
878	FT077	FT077	B1K-19-08			7	wild-type				2	H	Hordeum spontaneum		wild	ISR	Israel, Shilat	31.9179	35.0208	255	no	no	yes	facultative											Hübner et al. 2009	FT077	FT077	FT077	FT077	B1K-19-08			2330
879	FT078	FT078	B1K-19-12			7	wild-type				2	H	Hordeum spontaneum		wild	ISR	Israel, Shilat	31.918	35.0199	255	no	no	yes	facultative											Hübner et al. 2009	FT078	FT078	FT078	FT078	B1K-19-12			2331
880	FT079	FT079	B1K-19-15			75	wild-type	FT079F	I	H75HI	2	H	Hordeum spontaneum		wild	ISR	Israel, Shilat	31.9179	35.0214	255	yes	no	yes	facultative											Hübner et al. 2009	FT079	FT079	FT079	FT079	B1K-19-15			2332
881	FT080	FT080	B1K-19-20			7	wild-type				2	H	Hordeum spontaneum		wild	ISR	Israel, Shilat	31.9177	35.0209	255	no	no	yes	facultative											Hübner et al. 2009	FT080	FT080	FT080	FT080	B1K-19-20			2333
882	FT081	FT081	B1K-20-02			4	wild-type				2	H	Hordeum spontaneum		wild	ISR	Israel, Dor	32.6179	34.9314	14	no	no	yes	facultative											Hübner et al. 2009	FT081	FT081	FT081	FT081	B1K-20-02			2334
883	FT082	FT082	B1K-20-10			7	wild-type				2	H	Hordeum spontaneum		wild	ISR	Israel, Dor	32.6177	34.9323	14	no	no	yes	facultative											Hübner et al. 2009	FT082	FT082	FT082	FT082	B1K-20-10			2336
884	FT083	FT083	B1K-20-13			7	wild-type				2	H	Hordeum spontaneum		wild	ISR	Israel, Dor	32.6172	34.9323	14	no	no	yes	facultative	Coast	73	140	12.4	47.67	2.57	71.94	19.07	0.31	43.94	Hübner et al. 2009	FT083	FT083	FT083	FT083	B1K-20-13			2337
885	FT084	FT084	B1K-20-17			7	wild-type	FT084F	IX	H7HIX	2	H	Hordeum spontaneum		wild	ISR	Israel, Dor	32.6167	34.9324	14	no	no	yes	facultative	Coast	69	94	11.3	20	1.92	24.7	5	0.36	3.36	Hübner et al. 2009	FT084	FT084	FT084	FT084	B1K-20-17			2338
886	FT085	FT085	B1K-21-02			4	wild-type				2	H	Hordeum spontaneum		wild	ISR	Israel, Kerem Maharal	32.6531	34.9744	91	no	no	yes	facultative											Hübner et al. 2009	FT085	FT085	FT085	FT085	B1K-21-02			2339
887	FT086	FT086	B1K-21-08			39	wild-type	FT086Z	I	H39HI	2	H	Hordeum spontaneum		wild	ISR	Israel, Kerem Maharal	32.6478	34.9673	123	no	no	yes	facultative											Hübner et al. 2009	FT086	FT086	FT086	FT086	B1K-21-08			2340
888	FT087	FT087	B1K-21-11			39	wild-type				2	H	Hordeum spontaneum		wild	ISR	Israel, Kerem Maharal	32.6476	34.9678	123	no	no	yes	facultative	Coast	58	124	12.2	56	3.44	89.26	15.2	0.32	41.89	Hübner et al. 2009	FT087	FT087	FT087	FT087	B1K-21-11			2341
889	FT088	FT088	B1K-21-20			39	wild-type				2	H	Hordeum spontaneum		wild	ISR	Israel, Kerem Maharal	32.6477	34.9669	123	no	no	yes	facultative											Hübner et al. 2009	FT088	FT088	FT088	FT088	B1K-21-20			2342
890	FT089	FT089	B1K-22-03			7	wild-type	FT089Z	IX	H7HIX	2	H	Hordeum spontaneum		wild	ISR	Israel, Ramat David	32.6857	35.1714	58	no	no	yes	facultative											Hübner et al. 2009	FT089	FT089	FT089	FT089	B1K-22-03			2343
891	FT090	FT090	B1K-22-06			7	wild-type				2	H	Hordeum spontaneum		wild	ISR	Israel, Ramat David	32.6859	35.1705	58	no	no	yes	facultative											Hübner et al. 2009	FT090	FT090	FT090	FT090	B1K-22-06			2344
892	FT091	FT091	B1K-22-10			7	wild-type				2	H	Hordeum spontaneum		wild	ISR	Israel, Ramat David	32.6856	35.1713	58	no	no	yes	facultative											Hübner et al. 2009	FT091	FT091	FT091	FT091	B1K-22-10			2345
893	FT092	FT092	B1K-22-16			7	wild-type				2	H	Hordeum spontaneum		wild	ISR	Israel, Ramat David	32.6848	35.1706	58	no	no	yes	facultative											Hübner et al. 2009	FT092	FT092	FT092	FT092	B1K-22-16			2346
894	FT093	FT093	B1K-22-18			39	wild-type				2	H	Hordeum spontaneum		wild	ISR	Israel, Ramat David	32.6858	35.1712	58	no	no	yes	facultative											Hübner et al. 2009	FT093	FT093	FT093	FT093	B1K-22-18			2347
895	FT094	FT094	B1K-23-02			42	wild-type	FT094Z	II	H42HII	2	H	Hordeum spontaneum		wild	ISR	Israel, Neot Kdumim	31.9567	34.9727	148	no	no	yes	facultative	Coast	64	114	10.6	46	1.32	55.36	17.8	0.3	23.83	Hübner et al. 2009	FT094	FT094	FT094	FT094	B1K-23-02			2348
896	FT095	FT095	B1K-23-06			28	wild-type				2	H	Hordeum spontaneum		wild	ISR	Israel, Neot Kdumim	31.9564	34.9722	148	no	no	yes	winter											Hübner et al. 2009	FT095	FT095	FT095	FT095	B1K-23-06			2349
897	FT096	FT096	B1K-23-12			7	wild-type				2	H	Hordeum spontaneum		wild	ISR	Israel, Neot Kdumim	31.9556	34.9716	148	no	no	yes	facultative	Coast	66	126	10.4	65	1.23	58.38	16.8	0.19	27.17	Hübner et al. 2009	FT096	FT096	FT096	FT096	B1K-23-12			2350
898	FT097	FT097	B1K-23-14			7	wild-type				2	H	Hordeum spontaneum		wild	ISR	Israel, Neot Kdumim	31.9551	34.9719	148	no	no	yes	facultative	Coast	51	133	10.8	39	1.8	68.12	17	0.29	28.24	Hübner et al. 2009	FT097	FT097	FT097	FT097	B1K-23-14			2351
899	FT098	FT098	B1K-24-02			76	wild-type				2	H	Hordeum spontaneum		wild	ISR	Israel, Gan Ner	32.5489	35.3387	62	no	no	yes	facultative											Hübner et al. 2009	FT098	FT098	FT098	FT098	B1K-24-02			2352
900	FT099	FT099	B1K-24-05			76	wild-type				2	H	Hordeum spontaneum		wild	ISR	Israel, Gan Ner	32.5492	35.3396	62	no	no	yes	facultative											Hübner et al. 2009	FT099	FT099	FT099	FT099	B1K-24-05			2353
901	FT100	FT100	B1K-24-10			42	wild-type				2	H	Hordeum spontaneum		wild	ISR	Israel, Gan Ner	32.5491	35.3403	62	no	no	yes	facultative											Hübner et al. 2009	FT100	FT100	FT100	FT100	B1K-24-10			2354
902	FT101	FT101	B1K-24-13			76	wild-type	FT101F	IX	H76HIX	2	H	Hordeum spontaneum		wild	ISR	Israel, Gan Ner	32.5487	35.34	62	no	no	yes	facultative											Hübner et al. 2009	FT101	FT101	FT101	FT101	B1K-24-13			2355
903	FT102	FT102	B1K-24-18			76	wild-type				2	H	Hordeum spontaneum		wild	ISR	Israel, Gan Ner	32.5486	35.3391	62	no	no	yes	winter											Hübner et al. 2009	FT102	FT102	FT102	FT102	B1K-24-18			2356
904	FT103	FT103	B1K-25-01			77	wild-type	FT103Z	IX	H77HIX	2	H	Hordeum spontaneum		wild	ISR	Israel, Avinadav	32.4633	35.4338	270	no	no	yes	facultative											Hübner et al. 2009	FT103	FT103	FT103	FT103	B1K-25-01			2357
905	FT104	FT104	B1K-25-05			77	wild-type				2	H	Hordeum spontaneum		wild	ISR	Israel, Avinadav	32.4632	35.4344	270	no	no	yes	winter											Hübner et al. 2009	FT104	FT104	FT104	FT104	B1K-25-05			2358
906	FT105	FT105	B1K-25-09			77	wild-type				2	H	Hordeum spontaneum		wild	ISR	Israel, Avinadav	32.4629	35.4352	270	no	no	yes	facultative											Hübner et al. 2009	FT105	FT105	FT105	FT105	B1K-25-09			2359
907	FT106	FT106	B1K-25-15			78	wild-type				2	H	Hordeum spontaneum		wild	ISR	Israel, Avinadav	32.4631	35.4358	270	no	no	yes	facultative											Hübner et al. 2009	FT106	FT106	FT106	FT106	B1K-25-15			2360
908	FT107	FT107	B1K-25-20			77	wild-type				2	H	Hordeum spontaneum		wild	ISR	Israel, Avinadav	32.4632	35.4352	270	no	no	yes	facultative											Hübner et al. 2009	FT107	FT107	FT107	FT107	B1K-25-20			2361
909	FT109	FT109	B1K-26-08			39	wild-type				2	H	Hordeum spontaneum		wild	ISR	Israel, Ein Gev	32.7471	35.6387	-190	no	no	yes	facultative											Hübner et al. 2009	FT109	FT109	FT109	FT109	B1K-26-08			2363
910	FT110	FT110	B1K-26-11			7	wild-type				2	H	Hordeum spontaneum		wild	ISR	Israel, Ein Gev	32.7467	35.6385	-190	no	no	yes	facultative											Hübner et al. 2009	FT110	FT110	FT110	FT110	B1K-26-11			2364
911	FT111	FT111	B1K-26-16			39	wild-type				2	H	Hordeum spontaneum		wild	ISR	Israel, Ein Gev	32.7462	35.6383	-190	no	no	yes	facultative											Hübner et al. 2009	FT111	FT111	FT111	FT111	B1K-26-16			2365
912	FT112	FT112	B1K-26-17			4	wild-type				2	H	Hordeum spontaneum		wild	ISR	Israel, Ein Gev	32.7458	35.6381	-190	no	no	yes	facultative	North	63	129	9.42	36	1.04	68.48	14.4	0.19	13.18	Hübner et al. 2009	FT112	FT112	FT112	FT112	B1K-26-17			2366
913	FT113	FT113	B1K-27-02			7	wild-type	FT113Z	IX	H7HIX	2	H	Hordeum spontaneum		wild	ISR	Israel, Tabgha	32.8754	35.5441	-148	no	no	yes	facultative	North	69	103	9.5	17	1.09	47.74	11.2	0.23	3.81	Hübner et al. 2009	FT113	FT113	FT113	FT113	B1K-27-02			2367
914	FT114	FT114	B1K-27-08			4	wild-type				2	H	Hordeum spontaneum		wild	ISR	Israel, Tabgha	32.875	35.5438	-209	no	no	yes	facultative											Hübner et al. 2009	FT114	FT114	FT114	FT114	B1K-27-08			2368
915	FT115	FT115	B1K-27-11			4	wild-type				2	H	Hordeum spontaneum		wild	ISR	Israel, Tabgha	32.8745	35.5434	-209	no	no	yes	facultative											Hübner et al. 2009	FT115	FT115	FT115	FT115	B1K-27-11			2369
916	FT116	FT116	B1K-27-15			80	wild-type				2	H	Hordeum spontaneum		wild	ISR	Israel, Tabgha	32.8742	35.5429	-209	no	no	yes	facultative											Hübner et al. 2009	FT116	FT116	FT116	FT116	B1K-27-15			2370
917	FT117	FT117	B1K-27-19			7	wild-type				2	H	Hordeum spontaneum		wild	ISR	Israel, Tabgha	32.8736	35.5425	-209	no	no	yes	facultative											Hübner et al. 2009	FT117	FT117	FT117	FT117	B1K-27-19			2371
918	FT118	FT118	B1K-28-04			39	wild-type				2	H	Hordeum spontaneum		wild	ISR	Israel, Mt. Arbel	32.8235	35.4962	136	no	no	yes	facultative											Hübner et al. 2009	FT118	FT118	FT118	FT118	B1K-28-04			2372
919	FT119	FT119	B1K-28-06			7	wild-type				2	H	Hordeum spontaneum		wild	ISR	Israel, Mt. Arbel	32.8243	35.496	136	no	no	yes	facultative											Hübner et al. 2009	FT119	FT119	FT119	FT119	B1K-28-06			2373
920	FT120	FT120	B1K-28-10			7	wild-type				2	H	Hordeum spontaneum		wild	ISR	Israel, Mt. Arbel	32.8239	35.4975	136	no	no	yes	facultative	North	69	130	11	72	1.33	115.47	10.2	0.22	16.99	Hübner et al. 2009	FT120	FT120	FT120	FT120	B1K-28-10			2374
921	FT121	FT121	B1K-28-15			7	wild-type				2	H	Hordeum spontaneum		wild	ISR	Israel, Mt. Arbel	32.8235	35.4983	136	no	no	yes	facultative											Hübner et al. 2009	FT121	FT121	FT121	FT121	B1K-28-15			2375
922	FT122	FT122	B1K-28-17			4	wild-type				2	H	Hordeum spontaneum		wild	ISR	Israel, Mt. Arbel	32.8235	35.4952	136	no	no	yes	facultative											Hübner et al. 2009	FT122	FT122	FT122	FT122	B1K-28-17			2376
923	FT123	FT123	B1K-29-04			7	wild-type	FT123Z	IX	H7HIX	2	H	Hordeum spontaneum		wild	ISR	Israel, Mt. Arbel	32.822	35.5033	147	no	no	yes	facultative											Hübner et al. 2009	FT123	FT123	FT123	FT123	B1K-29-04			2377
924	FT124	FT124	B1K-29-13			7	wild-type				2	H	Hordeum spontaneum		wild	ISR	Israel, Mt. Arbel	32.8225	35.5042	147	no	no	yes	facultative	North	62	128	10.22	39	1.52	52.7	17	0.29	23.17	Hübner et al. 2009	FT124	FT124	FT124	FT124	B1K-29-13			2379
925	FT125	FT125	B1K-29-20			7	wild-type				2	H	Hordeum spontaneum		wild	ISR	Israel, Mt. Arbel	32.821	35.5072	147	no	no	yes	facultative											Hübner et al. 2009	FT125	FT125	FT125	FT125	B1K-29-20			2380
926	FT126	FT126	B1K-30-03			7	wild-type				2	H	Hordeum spontaneum		wild	ISR	Israel, Oren canyon	32.7153	34.9768	58	no	no	yes	facultative											Hübner et al. 2009	FT126	FT126	FT126	FT126	B1K-30-03			2381
927	FT127	FT127	B1K-30-07			6	wild-type				2	H	Hordeum spontaneum		wild	ISR	Israel, Oren canyon	32.716	34.9763	58	no	no	yes	winter	Coast	62	139	8.26	29	1.16	38.24	15.2	0.22	13.57	Hübner et al. 2009	FT127	FT127	FT127	FT127	B1K-30-07			2382
928	FT128	FT128	B1K-30-09			39	wild-type				2	H	Hordeum spontaneum		wild	ISR	Israel, Oren canyon	32.7158	34.9757	58	no	no	yes	facultative	Coast	62	116	11.95	29	0.3	90.03	15.4	0.26	11.83	Hübner et al. 2009	FT128	FT128	FT128	FT128	B1K-30-09
929	FT129	FT129	B1K-30-11			6	wild-type	FT129Z	I	H6HI	2	H	Hordeum spontaneum		wild	ISR	Israel, Oren canyon	32.7158	34.9757	58	no	no	yes	winter											Hübner et al. 2009	FT129	FT129	FT129	FT129	B1K-30-11			2383
930	FT130	FT130	B1K-30-13			7	wild-type				2	H	Hordeum spontaneum		wild	ISR	Israel, Oren canyon	32.715	34.9753	58	no	no	yes	facultative											Hübner et al. 2009	FT130	FT130	FT130	FT130	B1K-30-13			2384
931	FT131	FT131	B1K-30-20			39	wild-type				2	H	Hordeum spontaneum		wild	ISR	Israel, Oren canyon	32.7136	34.9753	58	no	no	yes	facultative	Coast	66	124	9.78	66	1.6	65.11	17	0.24	39.2	Hübner et al. 2009	FT131	FT131	FT131	FT131	B1K-30-20			2385
932	FT133	FT133	B1K-31-05			7	wild-type	FT133Z	III	H7HIII	2	H	Hordeum spontaneum		wild	ISR	Israel, Avny hill	32.7735	35.4472	254	no	no	yes	facultative	North	57	142	13.6	66	1.74	110.51	7.2	0.41	18.48	Hübner et al. 2009	FT133	FT133	FT133	FT133	B1K-31-05			2387
933	FT135	FT135	B1K-31-15			7	wild-type				2	H	Hordeum spontaneum		wild	ISR	Israel, Avny hill	32.7718	35.4486	254	no	no	yes	facultative											Hübner et al. 2009	FT135	FT135	FT135	FT135	B1K-31-15			2389
934	FT136	FT136	B1K-31-19			7	wild-type				2	H	Hordeum spontaneum		wild	ISR	Israel, Avny hill	32.7725	35.4488	254	no	no	yes	facultative											Hübner et al. 2009	FT136	FT136	FT136	FT136	B1K-31-19			2390
935	FT137	FT137	B1K-32-02			6	wild-type	FT137Z	I	H6HI	2	H	Hordeum spontaneum		wild	ISR	Israel, Moledet	32.5784	35.4707	7	no	no	yes	winter											Hübner et al. 2009	FT137	FT137	FT137	FT137	B1K-32-02			2391
936	FT138	FT138	B1K-32-08			10	wild-type				2	H	Hordeum spontaneum		wild	ISR	Israel, Moledet	32.5786	35.4713	7	no	no	yes	facultative											Hübner et al. 2009	FT138	FT138	FT138	FT138	B1K-32-08			2392
937	FT139	FT139	B1K-32-09			7	wild-type				2	H	Hordeum spontaneum		wild	ISR	Israel, Moledet	32.5783	35.4718	7	no	no	yes	facultative											Hübner et al. 2009	FT139	FT139	FT139	FT139	B1K-32-09			2393
938	FT140	FT140	B1K-32-13			7	wild-type				2	H	Hordeum spontaneum		wild	ISR	Israel, Moledet	32.5789	35.4724	7	no	no	yes	facultative											Hübner et al. 2009	FT140	FT140	FT140	FT140	B1K-32-13			2394
939	FT142	FT142	B1K-33-03			37	wild-type	FT142F	III	H37HIII	2	H	Hordeum spontaneum		wild	ISR	Israel, Mt. Harif	30.5716	34.677	866	no	no	yes	facultative											Hübner et al. 2009	FT142	FT142	FT142	FT142	B1K-33-03			2396
940	FT143	FT143	B1K-33-09			4	wild-type				2	H	Hordeum spontaneum		wild	ISR	Israel, Mt. Harif	30.5713	34.679	866	no	no	yes	facultative	Desert	56	143	12.3	72	2	156.62	17.6	0.39	46.94	Hübner et al. 2009	FT143	FT143	FT143	FT143	B1K-33-09			2398
941	FT144	FT144	B1K-33-13			7	wild-type	FT144F	III	H7HIII	2	H	Hordeum spontaneum		wild	ISR	Israel, Mt. Harif	30.5718	34.6796	866	no	no	yes	facultative	Desert	58	126	12.1	82	0.82	105.15	23.6	0.17	37.39	Hübner et al. 2009	FT144	FT144	FT144	FT144	B1K-33-13			2399
942	FT145	FT145	B1K-33-19			39	wild-type	FT145Z	III	H39HIII	2	H	Hordeum spontaneum		wild	ISR	Israel, Mt. Harif	30.5717	34.6764	866	no	no	yes	facultative											Hübner et al. 2009	FT145	FT145	FT145	FT145	B1K-33-19			2400
943	FT146	FT146	B1K-34-04			7	wild-type				2	H	Hordeum spontaneum		wild	ISR	Israel, Havarim stream	30.8451	34.745	493	no	no	yes	facultative											Hübner et al. 2009	FT146	FT146	FT146	FT146	B1K-34-04			2401
944	FT147	FT147	B1K-34-06			10	wild-type	FT147F	III	H10HIII	2	H	Hordeum spontaneum		wild	ISR	Israel, Havarim stream	30.8454	34.7444	493	yes	no	yes	spring											Hübner et al. 2009	FT147	FT147	FT147	FT147	B1K-34-06			2402
945	FT148	FT148	B1K-34-09			7	wild-type	FT148F	III	H7HIII	2	H	Hordeum spontaneum		wild	ISR	Israel, Havarim stream	30.8451	34.7449	493	no	no	yes	facultative											Hübner et al. 2009	FT148	FT148	FT148	FT148	B1K-34-09
946	FT149	FT149	B1K-34-10			7	wild-type				2	H	Hordeum spontaneum		wild	ISR	Israel, Havarim stream	30.8451	34.7449	493	no	no	yes	facultative											Hübner et al. 2009	FT149	FT149	FT149	FT149	B1K-34-10			2403
947	FT150	FT150	B1K-34-14			7	wild-type				2	H	Hordeum spontaneum		wild	ISR	Israel, Havarim stream	30.8446	34.7456	493	no	no	yes	facultative											Hübner et al. 2009	FT150	FT150	FT150	FT150	B1K-34-14			2404
948	FT151	FT151	B1K-34-20			7	wild-type	FT151Z	IX	H7HIX	2	H	Hordeum spontaneum		wild	ISR	Israel, Havarim stream	30.8444	34.7469	493	no	no	yes	winter											Hübner et al. 2009	FT151	FT151	FT151	FT151	B1K-34-20			2405
949	FT152	FT152	B1K-35-04			28	wild-type	FT152Z	IX	H28HIX	2	H	Hordeum spontaneum		wild	ISR	Israel, Beit Govrin	31.5969	34.8988	324	no	no	yes	facultative											Hübner et al. 2009	FT152	FT152	FT152	FT152	B1K-35-04			2406
950	FT153	FT153	B1K-35-08			28	wild-type				2	H	Hordeum spontaneum		wild	ISR	Israel, Beit Govrin	31.5963	34.899	324	no	no	yes	facultative											Hübner et al. 2009	FT153	FT153	FT153	FT153	B1K-35-08			2407
951	FT154	FT154	B1K-35-11			7	wild-type				2	H	Hordeum spontaneum		wild	ISR	Israel, Beit Govrin	31.5958	34.8991	324	no	no	yes	facultative	Coast	56	123	9.7	57	1.18	23.02	17.8	0.19	23.71	Hübner et al. 2009	FT154	FT154	FT154	FT154	B1K-35-11			2408
952	FT155	FT155	B1K-35-16			28	wild-type				2	H	Hordeum spontaneum		wild	ISR	Israel, Beit Govrin	31.5953	34.8992	324	no	no	yes	facultative	Coast	66	132	13.76	55	1.63	86.17	23.2	0.27	37.07	Hübner et al. 2009	FT155	FT155	FT155	FT155	B1K-35-16			2409
953	FT156	FT156	B1K-35-19			7	wild-type				2	H	Hordeum spontaneum		wild	ISR	Israel, Beit Govrin	31.5947	34.8998	324	no	no	yes	facultative											Hübner et al. 2009	FT156	FT156	FT156	FT156	B1K-35-19			2410
954	FT157	FT157	B1K-36-02			4	wild-type				2	H	Hordeum spontaneum		wild	ISR	Israel, Amiad	32.9256	35.5315	433	no	no	yes	winter											Hübner et al. 2009	FT157	FT157	FT157	FT157	B1K-36-02			2411
955	FT158	FT158	B1K-36-05			80	wild-type	FT158Z	XI	H80HXI	2	H	Hordeum spontaneum		wild	ISR	Israel, Amiad	32.9259	35.5311	433	no	no	yes	winter	North	63	131	13.1	33	2.85	63.29	10.6	0.27	14.92	Hübner et al. 2009	FT158	FT158	FT158	FT158	B1K-36-05			2412
956	FT159	FT159	B1K-36-15			4	wild-type				2	H	Hordeum spontaneum		wild	ISR	Israel, Amiad	32.9259	35.5319	433	no	no	yes	facultative											Hübner et al. 2009	FT159	FT159	FT159	FT159	B1K-36-15			2414
957	FT160	FT160	B1K-36-20			81	wild-type				2	H	Hordeum spontaneum		wild	ISR	Israel, Amiad	32.9265	35.5317	433	no	no	yes	facultative											Hübner et al. 2009	FT160	FT160	FT160	FT160	B1K-36-20			2415
958	FT161	FT161	B1K-37-03			39	wild-type				2	H	Hordeum spontaneum		wild	ISR	Israel, Almagor	32.9062	35.6067	-80	no	no	yes	facultative											Hübner et al. 2009	FT161	FT161	FT161	FT161	B1K-37-03			2416
959	FT162	FT162	B1K-37-09			82	wild-type	FT162Z	IX	H82HIX	2	H	Hordeum spontaneum		wild	ISR	Israel, Almagor	32.9103	35.6056	-1	no	no	yes	facultative											Hübner et al. 2009	FT162	FT162	FT162	FT162	B1K-37-09
960	FT163	FT163	B1K-37-11			39	wild-type				2	H	Hordeum spontaneum		wild	ISR	Israel, Almagor	32.9103	35.6056	-1	no	no	yes	facultative											Hübner et al. 2009	FT163	FT163	FT163	FT163	B1K-37-11			2418
961	FT164	FT164	B1K-37-15			83	wild-type				2	H	Hordeum spontaneum		wild	ISR	Israel, Almagor	32.9104	35.605	-1	no	no	yes	facultative											Hübner et al. 2009	FT164	FT164	FT164	FT164	B1K-37-15			2419
962	FT165	FT165	B1K-37-19			38	wild-type				2	H	Hordeum spontaneum		wild	ISR	Israel, Almagor	32.9108	35.6046	-1	no	no	yes	winter											Hübner et al. 2009	FT165	FT165	FT165	FT165	B1K-37-19			2420
963	FT166	FT166	B1K-38-01			39	wild-type	FT166Z	III	H39HIII	2	H	Hordeum spontaneum		wild	ISR	Israel, Yehudia	32.944	35.7015	187	no	no	yes	facultative	North	69	149	11.7	28	1.83	53.66	14.8	0.29	14.9	Hübner et al. 2009	FT166	FT166	FT166	FT166	B1K-38-01			2421
964	FT167	FT167	B1K-38-12			38	wild-type				2	H	Hordeum spontaneum		wild	ISR	Israel, Yehudia	32.9434	35.7004	187	no	no	yes	winter											Hübner et al. 2009	FT167	FT167	FT167	FT167	B1K-38-12			2423
965	FT168	FT168	B1K-38-14			39	wild-type				2	H	Hordeum spontaneum		wild	ISR	Israel, Yehudia	32.9428	35.7003	187	no	no	yes	facultative	North	53	114	10.1	35.5	2.5	83.92	18.6	0.34	39.52	Hübner et al. 2009	FT168	FT168	FT168	FT168	B1K-38-14			2424
966	FT170	FT170	B1K-39-20			39	wild-type				2	H	Hordeum spontaneum		wild	ISR	Israel, Mt. Shifon	33.0708	35.7694	899	no	no	yes	winter											Hübner et al. 2009	FT170	FT170	FT170	FT170	B1K-39-20			2428
967	FT171	FT171	B1K-40-02			7	wild-type				2	H	Hordeum spontaneum		wild	ISR	Israel, Sa'ar stream	33.2298	35.7304	656	no	no	yes	winter											Hübner et al. 2009	FT171	FT171	FT171	FT171	B1K-40-02			2429
968	FT172	FT172	B1K-40-08			39	wild-type	FT172F	III	H39HIII	2	H	Hordeum spontaneum		wild	ISR	Israel, Sa'ar stream	33.2294	35.7307	656	no	no	yes	facultative											Hübner et al. 2009	FT172	FT172	FT172	FT172	B1K-40-08			2430
969	FT173	FT173	B1K-40-16			38	wild-type				2	H	Hordeum spontaneum		wild	ISR	Israel, Sa'ar stream	33.2304	35.731	656	no	no	yes	winter											Hübner et al. 2009	FT173	FT173	FT173	FT173	B1K-40-16			2432
970	FT174	FT174	B1K-41-03			84	wild-type				2	H	Hordeum spontaneum		wild	ISR	Israel, Dan stream	33.2515	35.6479	211	no	no	yes	winter											Hübner et al. 2009	FT174	FT174	FT174	FT174	B1K-41-03			2434
971	FT175	FT175	B1K-41-08			40	wild-type	FT175Z	IX	H40HIX	2	H	Hordeum spontaneum		wild	ISR	Israel, Dan stream	33.2511	35.6455	211	no	no	yes	facultative											Hübner et al. 2009	FT175	FT175	FT175	FT175	B1K-41-08			2435
972	FT176	FT176	B1K-41-11			4	wild-type				2	H	Hordeum spontaneum		wild	ISR	Israel, Dan stream	33.2514	35.646	211	no	no	yes	facultative											Hübner et al. 2009	FT176	FT176	FT176	FT176	B1K-41-11			2436
973	FT177	FT177	B1K-41-13			7	wild-type				2	H	Hordeum spontaneum		wild	ISR	Israel, Dan stream	33.2513	35.6448	211	no	no	yes	facultative	North	71	157	15.24	69	2.02	162.97	16.8	0.27	29.53	Hübner et al. 2009	FT177	FT177	FT177	FT177	B1K-41-13			2437
974	FT178	FT178	B1K-41-18			4	wild-type				2	H	Hordeum spontaneum		wild	ISR	Israel, Dan stream	33.25	35.6461	211	no	no	yes	facultative											Hübner et al. 2009	FT178	FT178	FT178	FT178	B1K-41-18			2438
975	FT179	FT179	B1K-42-01			39	wild-type				2	H	Hordeum spontaneum		wild	ISR	Israel, Jordan est. Chanal	33.1397	35.63	68	no	no	yes	facultative	North	69	116	13	39	1.79	82.04	9.2	0.26	11.08	Hübner et al. 2009	FT179	FT179	FT179	FT179	B1K-42-01			2439
976	FT180	FT180	Tokak-Salar			2	late-flowering				2		Hordeum vulgare		cultivar	TUR	Turkey	39.9167	32.85	872	no	no	no												Hakan Özkan	FT180	FT180	FT180	FT180	Tokak-Salar					20249
977	FT181	FT181	B1K-42-07			85	wild-type	FT181F	III	H85HIII	2	H	Hordeum spontaneum		wild	ISR	Israel, Jordan est. Chanal	33.1406	35.63	68	no	no	yes	facultative											Hübner et al. 2009	FT181	FT181	FT181	FT181	B1K-42-07			2440
978	FT182	FT182	B1K-42-10			4	wild-type				2	H	Hordeum spontaneum		wild	ISR	Israel, Jordan est. Chanal	33.141	35.6302	68	no	no	yes	facultative											Hübner et al. 2009	FT182	FT182	FT182	FT182	B1K-42-10			2441
979	FT183	FT183	B1K-42-16			84	wild-type				2	H	Hordeum spontaneum		wild	ISR	Israel, Jordan est. Chanal	33.1394	35.63	68	no	no	yes	facultative	North	56	140	12	32	1.3	67.5	13.2	0.29	16.45	Hübner et al. 2009	FT183	FT183	FT183	FT183	B1K-42-16			2442
980	FT184	FT184	B1K-42-17			39	wild-type				2	H	Hordeum spontaneum		wild	ISR	Israel, Jordan est. Chanal	33.1465	35.6297	73	no	no	yes	facultative											Hübner et al. 2009	FT184	FT184	FT184	FT184	B1K-42-17			2443
981	FT185	FT185	B1K-43-01			4	wild-type	FT185Z	III	H4HIII	2	H	Hordeum spontaneum		wild	ISR	Israel, Yftach	33.1311	35.5564	430	no	no	yes	facultative	North	63	125	10.06	43	1.44	55.79	13.6	0.29	26.57	Hübner et al. 2009	FT185	FT185	FT185	FT185	B1K-43-01			2444
982	FT186	FT186	B1K-43-05			4	wild-type				2	H	Hordeum spontaneum		wild	ISR	Israel, Yftach	33.1315	35.5566	430	no	no	yes	facultative											Hübner et al. 2009	FT186	FT186	FT186	FT186	B1K-43-05			2445
983	FT187	FT187	B1K-43-14			4	wild-type				2	H	Hordeum spontaneum		wild	ISR	Israel, Yftach	33.1326	35.5576	430	no	no	yes	facultative											Hübner et al. 2009	FT187	FT187	FT187	FT187	B1K-43-14			2447
984	FT188	FT188	B1K-43-19			39	wild-type				2	H	Hordeum spontaneum		wild	ISR	Israel, Yftach	33.1315	35.5575	430	no	no	yes	facultative											Hübner et al. 2009	FT188	FT188	FT188	FT188	B1K-43-19			2448
985	FT189	FT189	B1K-44-03			4	wild-type	FT189Z	IX	H4HIX	2	H	Hordeum spontaneum		wild	ISR	Israel, Klil	32.9878	35.1903	182	no	no	yes	winter											Hübner et al. 2009	FT189	FT189	FT189	FT189	B1K-44-03			2449
986	FT191	FT191	B1K-44-07			7	wild-type				2	H	Hordeum spontaneum		wild	ISR	Israel, Klil	32.9867	35.1912	182	no	no	yes	winter	North	71	157	11.68	37	1.63	62.64	18.4	0.27	20.87	Hübner et al. 2009	FT191	FT191	FT191	FT191	B1K-44-07			2450
987	FT192	FT192	B1K-44-09			4	wild-type				2	H	Hordeum spontaneum		wild	ISR	Israel, Klil	32.9866	35.1926	213	no	no	yes	winter	North	74	135	11.6	2	1.41	63.74	16.8	0.37	12.25	Hübner et al. 2009	FT192	FT192	FT192	FT192	B1K-44-09			2451
988	FT193	FT193	B1K-44-13			4	wild-type				2	H	Hordeum spontaneum		wild	ISR	Israel, Klil	32.9867	35.1924	213	no	no	yes	facultative											Hübner et al. 2009	FT193	FT193	FT193	FT193	B1K-44-13			2452
989	FT194	FT194	B1K-44-20			7	wild-type				2	H	Hordeum spontaneum		wild	ISR	Israel, Klil	32.9869	35.1921	213	no	no	yes	winter											Hübner et al. 2009	FT194	FT194	FT194	FT194	B1K-44-20			2453
990	FT195	FT195	B1K-45-02			4	wild-type				2	H	Hordeum spontaneum		wild	ISR	Israel, Goren	33.0468	35.2481	355	no	no	yes	facultative											Hübner et al. 2009	FT195	FT195	FT195	FT195	B1K-45-02			2454
991	FT196	FT196	B1K-45-08			4	wild-type	FT196Z	IX	H4HIX	2	H	Hordeum spontaneum		wild	ISR	Israel, Goren	33.0463	35.2488	355	no	no	yes	facultative	North	63	124	11.2	53	1.73	97.06	5.2	0.32	7.74	Hübner et al. 2009	FT196	FT196	FT196	FT196	B1K-45-08			2455
992	FT197	FT197	B1K-45-09			7	wild-type				2	H	Hordeum spontaneum		wild	ISR	Israel, Goren	33.0458	35.2488	355	no	no	yes	facultative											Hübner et al. 2009	FT197	FT197	FT197	FT197	B1K-45-09			2456
993	FT198impu	FT198	B1K-45-14			7	wild-type				2	H	Hordeum spontaneum		wild	ISR	Israel, Goren	33.0456	35.2493	355	no	no	yes	facultative											Hübner et al. 2009	FT198impu	FT198impu	FT198	FT198	B1K-45-14			2457
994	FT199	FT199	B1K-46-03			7	wild-type				2	H	Hordeum spontaneum		wild	ISR	Israel, Amud stream	32.8701	35.5029	-84	no	no	yes	facultative	North	62	122	11.2	45	1.15	103.91	8	0.22	5.94	Hübner et al. 2009	FT199	FT199	FT199	FT199	B1K-46-03			2458
995	FT200	FT200	B1K-46-07			4	wild-type	FT200F	IX	H4HIX	2	H	Hordeum spontaneum		wild	ISR	Israel, Amud stream	32.8726	35.502	-84	no	no	yes	facultative	North	57	142	12.6	38	1.81	60.42	23.4	0.24	29.11	Hübner et al. 2009	FT200	FT200	FT200	FT200	B1K-46-07			2459
996	FT201	FT201	B1K-46-12			7	wild-type				2	H	Hordeum spontaneum		wild	ISR	Israel, Amud stream	32.8736	35.5027	-84	no	no	yes	facultative	North	71	112	11.6	21	1.81	42.3	4.4	0.34	2.52	Hübner et al. 2009	FT201	FT201	FT201	FT201	B1K-46-12			2460
997	FT202	FT202	B1K-46-15			4	wild-type	FT202Z	IX	H4HIX	2	H	Hordeum spontaneum		wild	ISR	Israel, Amud stream	32.8743	35.5022	-84	no	no	yes	winter											Hübner et al. 2009	FT202	FT202	FT202	FT202	B1K-46-15			2461
998	FT203	FT203	B1K-46-20			7	wild-type				2	H	Hordeum spontaneum		wild	ISR	Israel, Amud stream	32.8724	35.5028	-84	no	no	yes	facultative											Hübner et al. 2009	FT203	FT203	FT203	FT203	B1K-46-20			2462
999	FT204	FT204	B1K-47-04			7	wild-type				2	H	Hordeum spontaneum		wild	ISR	Israel, Canada park	31.8392	35.011	356	no	no	yes	facultative	Coast	64	137	13.1	45	1.78	99.12	19.6	0.26	22.05	Hübner et al. 2009	FT204	FT204	FT204	FT204	B1K-47-04			2463
1000	FT205	FT205	B1K-47-08			7	wild-type	FT205Z	IX	H7HIX	2	H	Hordeum spontaneum		wild	ISR	Israel, Canada park	31.8396	35.0092	356	no	no	yes	facultative	Coast	73	158	12.23	34.67	1.43	74.8	19.6	0.22	18.84	Hübner et al. 2009	FT205	FT205	FT205	FT205	B1K-47-08			2464
1001	FT206	FT206	B1K-47-12			28	wild-type				2	H	Hordeum spontaneum		wild	ISR	Israel, Canada park	31.8404	35.0087	356	no	no	yes	facultative											Hübner et al. 2009	FT206	FT206	FT206	FT206	B1K-47-12			2465
1002	FT207	FT207	B1K-47-13			7	wild-type				2	H	Hordeum spontaneum		wild	ISR	Israel, Canada park	31.8391	35.0094	356	no	no	yes	facultative											Hübner et al. 2009	FT207	FT207	FT207	FT207	B1K-47-13			2466
1003	FT208	FT208	B1K-47-20			7	wild-type				2	H	Hordeum spontaneum		wild	ISR	Israel, Canada park	31.8389	35.0108	356	no	no	yes	facultative											Hübner et al. 2009	FT208	FT208	FT208	FT208	B1K-47-20			2467
1004	FT209	FT209	B1K-48-03			4	wild-type				2	H	Hordeum spontaneum		wild	ISR	Israel, Sinsan stream	31.6902	35.0126	361	no	no	yes	facultative											Hübner et al. 2009	FT209	FT209	FT209	FT209	B1K-48-03			2468
1005	FT210	FT210	B1K-48-06			5	wild-type				2	H	Hordeum spontaneum		wild	ISR	Israel, Sinsan stream	31.69	35.0137	361	no	no	yes	facultative	Coast	65	120	10.54	55	1.57	64.89	16.6	0.3	41.47	Hübner et al. 2009	FT210	FT210	FT210	FT210	B1K-48-06			2469
1006	FT211	FT211	B1K-48-11			7	wild-type				2	H	Hordeum spontaneum		wild	ISR	Israel, Sinsan stream	31.6905	35.0139	361	no	no	yes	facultative											Hübner et al. 2009	FT211	FT211	FT211	FT211	B1K-48-11			2470
1007	FT212	FT212	B1K-48-16			7	wild-type	FT212Z	IX	H7HIX	2	H	Hordeum spontaneum		wild	ISR	Israel, Sinsan stream	31.6909	35.0132	361	no	no	yes	facultative	Coast	57	127	11.96	57	0	19.18	17.87	0.28	37.65	Hübner et al. 2009	FT212	FT212	FT212	FT212	B1K-48-16			2471
1008	FT213	FT213	B1K-48-19			7	wild-type				2	H	Hordeum spontaneum		wild	ISR	Israel, Sinsan stream	31.6907	35.0127	361	no	no	yes	facultative	Coast	62	135	11.31	56.67	1.49	115.94	17.27	0.25	33.48	Hübner et al. 2009	FT213	FT213	FT213	FT213	B1K-48-19			2472
1009	FT214	FT214	B1K-49-04			7	wild-type				2	H	Hordeum spontaneum		wild	ISR	Israel, Mt. Eitan	31.7704	35.1128	782	no	no	yes	facultative											Hübner et al. 2009	FT214	FT214	FT214	FT214	B1K-49-04			2473
1010	FT215	FT215	B1K-49-08			42	wild-type				2	H	Hordeum spontaneum		wild	ISR	Israel, Mt. Eitan	31.7698	35.1125	782	no	no	yes	facultative											Hübner et al. 2009	FT215	FT215	FT215	FT215	B1K-49-08			2474
1011	FT216	FT216	B1K-49-11			7	wild-type				2	H	Hordeum spontaneum		wild	ISR	Israel, Mt. Eitan	31.7716	35.1124	782	no	no	yes	winter											Hübner et al. 2009	FT216	FT216	FT216	FT216	B1K-49-11			2475
1012	FT217	FT217	B1K-49-13			28	wild-type	FT217Z	IX	H28HIX	2	H	Hordeum spontaneum		wild	ISR	Israel, Mt. Eitan	31.772	35.1124	782	no	no	yes	facultative	Coast	60	137	13.8	86	2.09	145.49	19.2	0.25	67.42	Hübner et al. 2009	FT217	FT217	FT217	FT217	B1K-49-13			2476
1013	FT218	FT218	B1K-49-18			26	wild-type	FT218F	IX	H26HIX	2	H	Hordeum spontaneum		wild	ISR	Israel, Mt. Eitan	31.772	35.1129	782	no	no	yes	winter											Hübner et al. 2009	FT218	FT218	FT218	FT218	B1K-49-18			2477
1014	FT219	FT219	B1K-50-08			4	wild-type	FT219F	XI	H4HXI	2	H	Hordeum spontaneum		wild	ISR	Israel, Mt. Hermon	33.2872	35.7635	1450	no	no	yes	winter											Hübner et al. 2009	FT219	FT219	FT219	FT219	B1K-50-08			2479
1015	FT220	FT220	B1K-50-14			16	wild-type	FT220Z	II	H16HII	2	H	Hordeum spontaneum		wild	ISR	Israel, Mt. Hermon	33.2873	35.763	1450	no	no	yes	winter	North	77	109	13.2	27	1.58	43	16.8	0.29	9.77	Hübner et al. 2009	FT220	FT220	FT220	FT220	B1K-50-14			2481
1016	FT221	FT221	B1K-51-01			4	wild-type	FT221Z	XI	H4HXI	2	H	Hordeum spontaneum		wild	ISR	Israel, Mt. Meron	32.9736	35.4239	945	no	no	yes	winter	North	73	114	11.8	62	1.83	75.46	19	0.25	46.13	Hübner et al. 2009	FT221	FT221	FT221	FT221	B1K-51-01			2483
1017	FT222	FT222	B1K-51-07			4	wild-type	FT222F	IX	H4HIX	2	H	Hordeum spontaneum		wild	ISR	Israel, Mt. Meron	32.9743	35.4239	945	no	no	yes	winter											Hübner et al. 2009	FT222	FT222	FT222	FT222	B1K-51-07			2484
1018	FT224	FT224	B1K-55-01			2	late-flowering				2	H	Hordeum vulgare		landrace	ISR	Israel, Bedouin landraces	31.7833	35.2167	790	no	no	yes	spring											Hübner et al. 2009	FT224	FT224	FT224	FT224	B1K-55-01
1019	FT225impu	FT225	B1K-55-02			1	late-flowering				6	H	Hordeum vulgare		landrace	ISR	Israel, Bedouin landraces	31.7833	35.2167	790	no	no	yes	spring											Hübner et al. 2009	FT225impu	FT225impu	FT225	FT225	B1K-55-02
1020	FT226	FT226	B1K-55-06			2	late-flowering	FT226F	III	H2HIII	2	H	Hordeum vulgare		landrace	ISR	Israel, Bedouin landraces	31.7792	35.2236	790	no	no	yes	spring											Hübner et al. 2009	FT226	FT226	FT226	FT226	B1K-55-06
1021	FT227	FT227	B1K-70-01			1	late-flowering	FT227F	I	H1HI	6	H	Hordeum vulgare		cultivar	ISR	Israel	31.7792	35.2236	790	no	no	yes	spring											Hübner et al. 2009	FT227	FT227	FT227	FT227	B1K-70-01
1022	FT228	FT228	B1K-70-02			6	wild-type	FT228W	III	H6HIII	2	H	Hordeum vulgare		cultivar	ISR	Israel	31.7792	35.2236	790	no	no	yes	spring											Hübner et al. 2009	FT228	FT228	FT228	FT228	B1K-70-02
1023	FT229	FT229				5	wild-type	FT229F	IX	H5HIX	2	H	Hordeum spontaneum		wild	IRQ	Iraq, Arbil, 4 Km W Salahadin	36.4	44.15	996	no	no	yes	facultative											ICARDA	FT229	FT229	FT229	FT229				HID01
1024	FT240	FT240				9	wild-type	FT240F	II	H9HII	2	H	Hordeum spontaneum		wild	IRN	Iran, Station 7	32	53	1521	no	no	yes	facultative											ICARDA	FT240	FT240	FT240	FT240		1	see FT378, FT339	HID30		No.2		PI 466686	181178	IG 39787
1025	FT242	FT242				6	wild-type				2	H	Hordeum spontaneum		wild	IRN	Iran, Markazi, Arak town, Sherodi Street between train station and city center	34.0833	49.8	1678	no	no	yes	winter											ICARDA	FT242	FT242	FT242	FT242				HID39
1026	FT254	FT254				6	wild-type				2	H	Hordeum spontaneum		wild	TUR	Turkey, Gaziantep, Kilis	36.7167	37.1167	705	no	no	yes	winter											ICARDA	FT254	FT254	FT254	FT254		1		HID60		85-Turk-T13-10			181267	IG 39876
1027	FT255	FT255				13	wild-type				2	H	Hordeum spontaneum		wild	TUR	Turkey,Gaziantep, 2 Km before Musabeyli	36.8389	36.9325	714	no	no	yes	winter											ICARDA	FT255	FT255	FT255	FT255		1		HID61					181676	IG 116097
1028	FT259	FT259				6	wild-type				2	H	Hordeum spontaneum		wild	TUR	Turkey, Gaziantep, Asmacık village, 30 Km before the village from south (Old name is Tirkalik).	36.76	37.6297	527	no	no	yes	winter											ICARDA	FT259	FT259	FT259	FT259		1		HID68					181684	IG 116105
1029	FT260	FT260				6	wild-type				2	H	Hordeum spontaneum		wild	TUR	Turkey, Gaziantep, between Düzbayır and Taşlı, 1 Km before Taşlı	36.84	37.72	525	no	no	yes	winter											ICARDA	FT260	FT260	FT260	FT260		1		HID70					181686	IG 116107
1030	FT272	FT272				4	wild-type	FT272F	III	H4HIII	2	H	Hordeum spontaneum		wild	JOR	Jordan, Mafraq, Balama on the road to Mafraq	32.2167	36.05	636	no	no	yes	winter											ICARDA	FT272	FT272	FT272	FT272		1		HID107					181413	IG 40022
1031	FT281	FT281				6	wild-type				2	H	Hordeum spontaneum		wild	TUR	Turkey, Şanlıurfa, Ceylanpınar	36.8508	40.0475	368	no	no	yes	winter											USDA	FT281	FT281	FT281	FT281		1		HID137				245739
1032	FT286	FT286				29	wild-type	FT286F	III	H29HIII	2	H	Hordeum spontaneum		wild	IRN	Iran, Boyer Ahmadi-ye, 40 Km S Dow Gonbadan, Habitat: foothills	30.0667	50.8333	537	no	no	yes	facultative											USDA	FT286	FT286	FT286	FT286		1		HID144				268244
1033	FT295	FT295				5	wild-type				2	H	Hordeum spontaneum		wild	ISR	Israel, Jerusalem, Har'el	31.8	34.9667	203	no	no	yes	facultative											USDA	FT295	FT295	FT295	FT295		1		HID168				296813		IG 38849
1034	FT298	FT298				4	wild-type				2	H	Hordeum spontaneum		wild	ISR	Israel, Haifa, Kefar Hasadim	32.7528	35.0956	33	no	no	yes	winter											USDA	FT298	FT298	FT298	FT298		1		HID175				296827		IG 38860
1035	FT302	FT302				28	wild-type				2	H	Hordeum spontaneum		wild	ISR	Israel, Northern, Nir David	32.5028	35.4569	-106	no	no	yes	facultative											USDA	FT302	FT302	FT302	FT302		1		HID183				296843		IG 38873
1036	FT309	FT309				7	wild-type				2	H	Hordeum spontaneum		wild	ISR	Israel, Northern, Sede Eliyyahu	32.4333	35.5167	-206	no	no	yes	facultative											USDA	FT309	FT309	FT309	FT309		1		HID196				296879		IG 38904
1037	FT314	FT314				26	wild-type				2	H	Hordeum spontaneum		wild	ISR	Israel, Jerusalem, Hartov	31.7667	35	272	no	no	yes	facultative											USDA	FT314	FT314	FT314	FT314				HID215
1038	FT324	FT324				4	wild-type				2	H	Hordeum spontaneum		wild	ISR	Israel, Jerusalem, Netiv Halamed He Judean Foothills, site 1	31.6833	35	313	no	no	yes	facultative											USDA	FT324	FT324	FT324	FT324		1		HID239				391123		IG 39118
1039	FT325	FT325				7	wild-type				2	H	Hordeum spontaneum		wild	ISR	Israel, Southern, 'En Yorqeam, Northern Negev Lowlands, site 2	30.9167	35.05	368	no	no	yes	facultative											USDA	FT325	FT325	FT325	FT325		1		HID242				391132		IG 39126
1040	FT327	FT327				10	wild-type				2	H	Hordeum spontaneum		wild	ISR	Israel, Southern, 'En Yorqeam, Northern Negev Lowlands, site 4	30.9167	35.05	368	no	no	yes	facultative											USDA	FT327	FT327	FT327	FT327		1		HID244				391134		IG 39128
1041	FT328	FT328				10	wild-type				2	H	Hordeum spontaneum		wild	ISR	Israel, Southern, 'En Yorqeam, Northern Negev Lowlands, site 5	30.9167	35.05	368	no	no	yes	facultative											USDA	FT328	FT328	FT328	FT328		1		HID245				391135		IG 39129
1042	FT335	FT335				28	wild-type				2	H	Hordeum spontaneum		wild	ISR	Israel, Haifa, 'Atlit	32.6833	34.9333	4	no	no	yes	facultative											USDA	FT335	FT335	FT335	FT335		1		HID258				466316		IG 39586
1043	FT336	FT336				39	wild-type				2	H	Hordeum spontaneum		wild	ISR	Israel, Northern, Rosh Pinna	32.9667	35.5333	423	no	no	yes	facultative											USDA	FT336	FT336	FT336	FT336		1		HID262				466446		IG 39670
1044	FT337	FT337				39	wild-type				2	H	Hordeum spontaneum		wild	ISR	Israel, Northern, Gadot	33.0167	35.6167	104	no	no	yes	facultative											USDA	FT337	FT337	FT337	FT337		1		HID263				466470
1045	FT339	FT339				9	wild-type				2	H	Hordeum spontaneum		wild	IRN	Iran, Station 7	32	53	1521	no	no	yes	facultative											USDA	FT339	FT339	FT339	FT339		1	see FT240, FT378	HID271				466686		IG 39787
1046	FT341	FT341				7	wild-type				2	H	Hordeum spontaneum		wild	ISR	Israel, Central, Tulkarm, Central Coastal Plain	32.3	35.0167	63	no	no	yes	facultative											USDA	FT341	FT341	FT341	FT341		1		HID273				PI 531852
1047	FT347	FT347				6	wild-type	FT347Z	I	H6HI	2	H	Hordeum spontaneum		wild	IRN	Iran, Masjed-Suleiman to Shushtar and Dezful, 26 km	32.55	49.8333	2555	no	no	yes	facultative											IPK	FT347	FT347	FT347	FT347		1		HID299		FAO 3884				HOR 2682
1048	FT388	FT388				45	wild-type				6	H	Hordeum agriocrithon	Hordeum agriocrithon Åberg var. Agriocrithon	agriocrithon	CHN	China	39.9289	116.388	53	no	no	yes	facultative											MPIZ	FT388	FT388	FT388	FT388				HID380
1049	FT389	FT389				6	wild-type				2	H	Hordeum agriocrithon	Hordeum agriocrithon Åberg var. Agriocrithon	agriocrithon	CHN	China, Guizhou Sheng, Taofu	28.6331	107.867	596	no	no	yes	facultative											MPIZ	FT389	FT389	FT389	FT389				HID382
1050	FT395	FT395	G391F			2	late-flowering	FT395F	IV	H2HIV	6		Hordeum vulgare	Hordeum vulgare L. var. nigroibericum	cultivar	ITA	Italy	41.9015	12.4608	31	no	no	yes	spring											MPIZ	FT395	FT395	FT395	FT395	G391F					510		BR05268
1051	FT407	FT407	G419I			1	late-flowering				2		Hordeum vulgare	Disticho nigricans	landrace	CHN	China, Mandschurei M-Asien (LDS)	45.75	126.633	143	no	no	yes	spring											MPIZ	FT407	FT407	FT407	FT407	G419I					535		BR05948
1052	FT408	FT408	423 H			2	late-flowering				deficiens		Hordeum vulgare	Hordeum vulgare L. convar. deficiens (Steud.) Mansf. var. steudelii Körn.	landrace	ETH	Ethiopia	9.01667	38.7583	2396	no	no	yes	spring											MPIZ	FT408	FT408	FT408	FT408	423 H
1053	FT412	FT412	434 H			2	late-flowering				deficiens		Hordeum vulgare	Hordeum vulgare L. convar. deficiens (Steud.) Mansf. var. erythraeum Orl.	landrace	ETH	Ethiopia	9.01667	38.7583	2396	no	no	yes	spring											MPIZ	FT412	FT412	FT412	FT412	434 H			BGRC15670			BR015670
1054	FT414	FT414	439 H			2	late-flowering				2		Hordeum vulgare	Hordeum vulgare L.	landrace	YEM	Yemen	15.352	44.2075	2251	no	no	yes	spring											MPIZ	FT414	FT414	FT414	FT414	439 H
1055	FT423	FT423				6	wild-type	FT423F	I	H6HI	2	H	Hordeum spontaneum		wild	IRN	Iran, Station 10	32	53	1521	no	no	yes	winter											ICARDA	FT423	FT423	FT423	FT423		1		HID29				PI 466640	181174	IG 39783
1056	FT428	FT428				8	wild-type	FT428F	II	H8HII	2		Hordeum vulgare		cultivar	ARG	Argentinia	-34.5997	-58.3819	41	no	no	yes	facultative											MPIZ	FT428	FT428s	FT428s	FT428
1057	FT431	FT431				6	wild-type				2		Hordeum vulgare		cultivar	ARG	Argentinia	-34.5997	-58.3819	41	no	no	yes	spring											MPIZ	FT431	FT431s	FT431s	FT431				(G1559A)		=Ceb Cap1?
1058	FT432	FT432				8	wild-type				2		Hordeum vulgare		cultivar	ARG	Argentinia	-34.5997	-58.3819	41	no	no	yes	spring											MPIZ	FT432	FT432s	FT432s	FT432				(G1560A)		=Ceb Cap2?
1059	FT447	FT447	BCC129			8	wild-type	FT447F	II	H8HII	6		Hordeum vulgare	Hordeum vulgare L. convar. vulgare var. hybernum Vib.	landrace	MAR	Morocco, Meknes, near Tedders	34.015	-6.83272	46	no	no	yes	spring											IPK	FT447	FT447	FT447	FT447	BCC129		doppelt							IG 31925
1060	FT448	FT448	BCC131			8	wild-type	FT448F	II	H8HII	6		Hordeum vulgare	Hordeum vulgare L. convar. vulgare var. hybernum Vib	landrace	MAR	Morocco, Bouarfa, Bouanane Oasis	34.015	-6.83272	46	no	no	yes	spring											IPK	FT448	FT448	FT448	FT448	BCC131		doppelt							IG 31933
1061	FT449	FT449	BCC929			2	late-flowering	FT449F	III	H2HIII	2	H	Hordeum vulgare		cultivar	CAN	Canada	45.42	-75.69	67	no	no	yes	spring											IPK	FT449	FT449	FT449	FT449	BCC929		doppelt					CIho 6087
1062	FT450	FT450	HOR1804			86	wild-type	FT450F	II	H86HII	6		Hordeum vulgare		landrace	AFG	Afghanistan, Hindukush / high levels N Hindukush	36.255	71.8397	7514	no	no	yes	spring											IPK	FT450	FT450	FT450	FT450	HOR1804		doppelt
1063	FT451	FT451	HOR7985			4	wild-type				2	H	Hordeum vulgare	Hordeum vulgare L. convar. distichon (L.) Alef. var. medicum Körn.	landrace	TUR	Turkey, Uşak	38.5	29.4167	895	no	no	yes	spring											IPK	FT451	FT451	FT451	FT451	HOR7985		doppelt					PI 342041
1064	FT557	FT557	BV40			8	wild-type				6	H	Hordeum vulgare		landrace	TUR	Turkey	39.9167	32.85	872	no	no	yes	winter											USDA	FT557	FT557	FT557	FT557	BV40	USDA orig					H HOR 1084/61	PI 329091
1065	FT563	FT563				4	wild-type				2	H	Hordeum spontaneum		wild	SYR	Syria, Dimashq, Yarmouk Valley	33.483	36.317	670	no	no	yes	winter											USDA	FT563	FT563	FT563	FT563				BS02
1066	FT566	FT566				6	wild-type				2	H	Hordeum spontaneum		wild	TKM	Turkmenistan, Balkan, Koshtemir	38.417	56.683	722	no	no	yes	winter											USDA	FT566	FT566	FT566	FT566				BS04
1067	FT568	FT568				6	wild-type				2	H	Hordeum spontaneum		wild	AFG	Afghanistan, Herat, Hot springs 16 km north of Obeh dry hillside	36.9833	39.9667	459	no	no	yes	winter											USDA	FT568	FT568	FT568	FT568				BS08
1068	FT579	FT579				6	wild-type				2	H	Hordeum spontaneum		wild	TUR	Turkey, Şanlıurfa, 20.5 km north of Ceylanpınar	37.0925	42.0989	525	no	no	yes	winter											USDA	FT579	FT579	FT579	FT579				BS19
1069	FT582	FT582	SH01-2			6	wild-type	FT582F	I	H6HI	2	H	Hordeum spontaneum		wild	SYR	Syria, Al Hasakah, Malkeih, 2 km from Karatchook junction road	36.4839	37.77	532	no	no	yes	winter											ICARDA	FT582	FT582	FT582	FT582	SH01-2			SH01(1)					180030	IG 38639
1070	FT587	FT587	SH16-1-2			4	wild-type	FT587Z	III	H4HIII	2	H	Hordeum spontaneum		wild	SYR	Syria, Aleppo, 10 km W Manbij on Munbig-Al Bab highway; junction Al Aousaglie	34.8225	36.4742	530	no	no	yes	winter											ICARDA	FT587	FT587	FT587	FT587	SH16-1-2			SH16					181711	IG 119386
1071	FT588	FT588	SH17-1-1			88	wild-type	FT588F	III	H88HIII	2	H	Hordeum spontaneum		wild	SYR	Syria, Homs, Arkays; 2 km N of the village	35.0289	37.0069	493	no	no	yes	winter											ICARDA	FT588	FT588	FT588	FT588	SH17-1-1			SH17(3)					181712	IG 119402
1072	FT589	FT589	SH19-1-1			17	wild-type	FT589F	IX	H17HIX	2	H	Hordeum spontaneum		wild	SYR	Syria, Hama, 7 km NW Salamiyah, Zein Alabdeen, top of the hill	37.0738	41.0856	478	no	no	yes	winter											ICARDA	FT589	FT589	FT589	FT589	SH19-1-1			SH19					181721	IG 119435
1073	FT592	FT592	SH23-1-3			6	wild-type	FT592Z	III	H6HIII	2	H	Hordeum spontaneum		wild	SYR	Syria, Al Hasakah, Dodan village, W Kamishly on the road to Amouda	37.0738	41.0856	478	no	no	yes	facultative											ICARDA	FT592	FT592	FT592	FT592	SH23-1-3			SH23(3)						IG 135351
1074	FT594		K6			8	wild-type				6	H	Hordeum vulgare		cultivar	FRA	France, Secobra Recherche	48.8567	2.35167	36	no	no	yes	winter											Klaus Pillen	FT594	FT594	FT594		K6
1075	FT597	FT597	HID09			6	wild-type				2	H	Hordeum spontaneum		wild	IRQ	Iraq	33.33	44.4	41	no	no	yes	winter											ICARDA	FT597	FT597	FT597	FT597	HID09	1				ARCB:IQ 76013			181601	IG 108996
1076	FT598	FT598	HID12			6	wild-type				2	H	Hordeum spontaneum		wild	IRQ	Iraq	33.33	44.4	41	no	no	yes	winter											ICARDA	FT598	FT598	FT598	FT598	HID12	1				ARCB:IQ 76019			181604	IG 108999
1077	FT599	FT599	HID13			6	wild-type				2	H	Hordeum spontaneum		wild	IRQ	Iraq	33.33	44.4	41	no	no	yes	winter											ICARDA	FT599	FT599	FT599	FT599	HID13	1				ARCB:IQ 76020			181605	IG 109000
1078	FT603	FT603	HID18			6	wild-type	FT603F	I	H6HI	2	H	Hordeum spontaneum		wild	IRQ	Iraq, Neinawa, Mosul, Gel√§nde der landw., Fakult√§t der Uni. Mosul	36.35	43.1333	216	no	no	yes	facultative											ICARDA	FT603	FT603	FT603	FT603	HID18	1				HOR 10478			181655	IG 112797
1079	FT604	FT604	HID19			6	wild-type				2	H	Hordeum spontaneum		wild	IRQ	Iraq, Mosul, Kirba Jhaina, 10 Km S Hamam Alil	36.0833	43.1667	311	no	no	yes	winter											ICARDA	FT604	FT604	FT604	FT604	HID19
1080	FT606	FT606	HID23			6	wild-type				2	H	Hordeum spontaneum		wild	IRN	Iran, Station 6	32	53	1521	no	no	yes	facultative											ICARDA	FT606	FT606	FT606	FT606	HID23	1						PI 466604	181156	IG 39765
1081	FT607	FT607	HID25			6	wild-type				2	H	Hordeum spontaneum		wild	IRN	Iran, Station 10	32	53	1521	no	no	yes	facultative											ICARDA	FT607	FT607	FT607	FT607	HID25	1						PI 466626	181162	IG 39771
1082	FT608	FT608	HID26			6	wild-type				2	H	Hordeum spontaneum		wild	IRN	Iran, Station 10	32	53	1521	no	no	yes	facultative											ICARDA	FT608	FT608	FT608	FT608	HID26	2						PI 466628	181164	IG 39773
1083	FT609	FT609	HID27			6	wild-type				2	H	Hordeum spontaneum		wild	IRN	Iran, Station 10	32	53	1521	no	no	yes	facultative											ICARDA	FT609	FT609	FT609	FT609	HID27	1						PI 466634	181170	IG 39779
1084	FT610	FT610	HID31			6	wild-type				2	H	Hordeum spontaneum		wild	IRN	Iran, Station 7	32	53	1521	no	no	yes	facultative											ICARDA	FT610	FT610	FT610	FT610	HID31	1						PI 466689	181180	IG 39789
1085	FT618	FT618	HID51			6	wild-type				2	H	Hordeum spontaneum		wild	IRN	Iran, Kordestan, Farm Hoseyn Abad, 116 Km	31.5333	48.8167	23	no	no	yes	facultative											ICARDA	FT618	FT618	FT618	FT618	HID51
1086	FT619	FT619	HID63			6	wild-type	FT619F	III	H6HIII	2	H	Hordeum spontaneum		wild	TUR	Turkey, Gaziantep, Bostancık village, 30 Km on Gaziantep way to Kilis opposite to Budak farm	36.8819	37.3511	702	no	no	yes	winter											ICARDA	FT619	FT619	FT619	FT619	HID63	1							181678	IG 116099
1087	FT620	FT620	64HID1			6	wild-type	FT620F	I	H6HI	2	H	Hordeum spontaneum		wild	TUR	Turkey, Gaziantep, 2 Km from Alibeyli North on the way to Gaziantep	36.6911	37.4644	535	no	no	yes	winter											ICARDA	FT620	FT620	FT620	FT620	64HID1	1							181679/mix	IG 116100
1088	FT621	FT621	69HID1			6	wild-type	FT621F	I	H6HI	2	H	Hordeum spontaneum		wild	TUR	Turkey, Gaziantep, Yukarı güneyce village 3 Km NW the village	36.8536	37.5214	609	no	no	yes	winter											ICARDA	FT621	FT621	FT621	FT621	69HID1	1							181685/mix	IG 116106
1089	FT624	FT624	82HID1			4	wild-type				2	H	Hordeum spontaneum		wild	TUR	Turkey, Gaziantep, 500 m before Çimenli	36.9208	37.1817	827	no	no	yes	winter											ICARDA	FT624	FT624	FT624	FT624	82HID1	1							181698/mix	IG 116120
1090	FT626	FT626	HID105			42	wild-type	FT626F	II	H42HII	2	H	Hordeum spontaneum		wild	JOR	Jordan, Balqa, Zaai.	32.1	35.7167	863	no	no	yes	facultative											ICARDA	FT626	FT626	FT626	FT626	HID105	1				91JOR-25			181391	IG 40000
1091	FT629	FT629	HID115			4	wild-type	FT629F	III	H4HIII	2	H	Hordeum spontaneum		wild	SYR	Syria, Sweida, 3 Km before Um Dobeib, coming from Dhaqqa.	32.8667	36.6967	1201	no	no	yes	winter											ICARDA	FT629	FT629	FT629	FT629	HID115	1				SYR-JVAD 9219			181549	IG 40158
1092	FT630	FT630	HID117			4	wild-type				2	H	Hordeum spontaneum		wild	LBN	Lebanon, Rachaiya, Biader El Adas, below Sultan Ya'akoup village on the hill.	33.4667	35.8667	1462	no	no	yes	winter											ICARDA	FT630	FT630	FT630	FT630	HID117
1093	FT631	FT631	HID120			4	wild-type				2	H	Hordeum spontaneum		wild	LBN	Lebanon, Baalbek, Baalabek, 1 Km before Talia, on the road from Zahle.	33.9333	36.1	1041	no	no	yes	winter											ICARDA	FT631	FT631	FT631	FT631	HID120
1094	FT638	FT638	HID189			7	wild-type				2	H	Hordeum spontaneum		wild	ISR	Israel, Northern, Poriyya	32.7333	35.55	7	no	no	yes	facultative											USDA	FT638	FT638	FT638	FT638	HID189	1						PI 296860		IG 38888
1095	FT639	FT639	B1K-01-20			10	wild-type				2	H	Hordeum spontaneum		wild	ISR	Israel, Almog	31.7897	35.4611	-277	no	no	yes	facultative											Hübner et al. 2009	FT639	FT639	FT639	FT639	B1K-01-20			2244		SH0010504001
1096	FT640	FT640	B1K-05-06			66	wild-type				2	H	Hordeum spontaneum		wild	ISR	Israel, Neomi	31.9261	35.4685	-255	no	no	yes	facultative											Hübner et al. 2009	FT640	FT640	FT640	FT640	B1K-05-06			2261		SH0050202001
1097	FT641	FT641	B1K-08-04			89	wild-type				2	H	Hordeum spontaneum		wild	ISR	Israel, Talkid Stream	32.2844	35.5489	-165	no	no	yes	facultative											Hübner et al. 2009	FT641	FT641	FT641	FT641	B1K-08-04			2275		SH0080104001
1098	FT642	FT642	B1K-11-14			26	wild-type				2	H	Hordeum spontaneum		wild	ISR	Israel, Shivta	30.8896	34.6315	340	no	no	yes	facultative											Hübner et al. 2009	FT642	FT642	FT642	FT642	B1K-11-14			2293		SH0110402001
1099	FT643	FT643	B1K-12-03			6	wild-type				2	H	Hordeum spontaneum		wild	ISR	Israel, Kidron streem	31.6729	35.4367	-378	no	no	no												Hübner et al. 2009	FT643	FT643	FT643	FT643	B1K-12-03			2295		SH0120103001
1100	FT644	FT644	B1K-14-17			90	wild-type				2	H	Hordeum spontaneum		wild	ISR	Israel, Susita	32.7805	35.436	258	no	no	yes	facultative											Hübner et al. 2009	FT644	FT644	FT644	FT644	B1K-14-17			2308		SH0140501001
1101	FT645	FT645	B1K-20-07			28	wild-type				2	H	Hordeum spontaneum		wild	ISR	Israel, Dor	32.6172	34.9323	14	no	no	yes	facultative											Hübner et al. 2009	FT645	FT645	FT645	FT645	B1K-20-07			2335		SH0200203001
1102	FT646	FT646	B1K-33-06			4	wild-type				2	H	Hordeum spontaneum		wild	ISR	Israel, Mt. Harif	30.5717	34.6795	866	no	no	yes	spring											Hübner et al. 2009	FT646	FT646	FT646	FT646	B1K-33-06			2397		SH0330202001
1103	FT647	FT647	B1K-37-06			91	wild-type				2	H	Hordeum spontaneum		wild	ISR	Israel, Almagor	32.9102	35.6056	-1	no	no	yes	facultative											Hübner et al. 2009	FT647	FT647	FT647	FT647	B1K-37-06			2417		SH0370202001
1104	FT648	FT648	B1K-38-20			83	wild-type				2	H	Hordeum spontaneum		wild	ISR	Israel, Yehudia	32.9428	35.7002	187	no	no	yes	winter											Hübner et al. 2009	FT648	FT648	FT648	FT648	B1K-38-20			2425		SH0380504001
1105	FT649	FT649	B1K-40-20			4	wild-type				2	H	Hordeum spontaneum		wild	ISR	Israel, Sa'ar stream	33.23	35.73	656	no	no	yes	winter											Hübner et al. 2009	FT649	FT649	FT649	FT649	B1K-40-20			2433		SH0400504001
1106	FT650	FT650	B1K-43-11			4	wild-type				2	H	Hordeum spontaneum		wild	ISR	Israel, Yftach	33.1315	35.5575	430	no	no	yes	facultative											Hübner et al. 2009	FT650	FT650	FT650	FT650	B1K-43-11			2446		SH0430303001
1107	FT651	FT651	B1K-50-12			4	wild-type				2	H	Hordeum spontaneum		wild	ISR	Israel, Mt. Hermon	33.2873	35.7629	1450	no	no	yes	winter											Hübner et al. 2009	FT651	FT651	FT651	FT651	B1K-50-12			2480		SH0500304001
1108	FT652	FT652	B1K-50-20			4	wild-type				2	H	Hordeum spontaneum		wild	ISR	Israel, Mt. Hermon	33.2873	35.7629	1450	no	no	yes	winter											Hübner et al. 2009	FT652	FT652	FT652	FT652	B1K-50-20			2482		SH0500504001
1109	FT653	FT653	B1K-51-10			4	wild-type				2	H	Hordeum spontaneum		wild	ISR	Israel, Mt. Meron	32.9742	35.4238	945	no	no	yes	winter											Hübner et al. 2009	FT653	FT653	FT653	FT653	B1K-51-10			2485		SH0510302001
1110	FT654	FT654	B1K-51-13			6	wild-type				2	H	Hordeum spontaneum		wild	ISR	Israel, Mt. Meron	32.9742	35.4238	945	no	no	yes	winter											Hübner et al. 2009	FT654	FT654	FT654	FT654	B1K-51-13			2486		SH0510401001
1111	FT656	FT656	WBDC 024			6	wild-type	FT656Z	I	H6HI	2	H	Hordeum spontaneum		wild	IRN	Iran, Khuzestan, Foothills, 40 km south of Dow Gonbadan (Dogonbadan, Gachsaran)	30.1164	50.82	494	no	no	yes	winter											USDA	FT656	FT656	FT656	FT656	WBDC 024			2004				PI 268244		IG 38682
1112	FT657	FT657	WBDC 121			6	wild-type	FT657Z	I	H6HI	2	H	Hordeum spontaneum		wild	IRN	Iran, Fars, Between Shiraz and Khuzestan Tanyeh_bolhayat	30.3606	50.752	761	no	no	yes	facultative											USDA	FT657	FT657	FT657	FT657	WBDC 121			2005				PI 401366		IG 40138
1113	FT658	FT658	WBDC 158			6	wild-type	FT658Z	I	H6HI	2	H	Hordeum spontaneum		wild	IRQ	Iraq, Mosul, Salah ed Din; 20 km Achur Ash Shergat on Jebel Makhuf	35.3667	43.2	240	no	no	yes	facultative											ICARDA	FT658	FT658	FT658	FT658	WBDC 158			2027		MSSAKB-93047				IG 107427
1114	FT659	FT659	HID14			6	wild-type				2	H	Hordeum spontaneum		wild	IRQ	Iraq	33.3333	44.3833	27	no	no	yes	winter											ICARDA	FT659	FT659	FT659	FT659	HID14					IQ 76026			181606	IG 109001
1115	FT663	FT663	HID71			6	wild-type				2	H	Hordeum spontaneum		wild	TUR	Turkey, Gaziantep, 20 Km to Nizip on the Gaziantep - Şanlıurfa road	37.0353	37.6075	724	no	no	yes	winter											ICARDA	FT663	FT663	FT663	FT663	HID71								181687	IG 116108
1116	FT667	FT667	HID78			6	wild-type				2	H	Hordeum spontaneum		wild	TUR	Turkey, Gaziantep, 1 Km N Akçaburç	37.2531	37.3331	806	no	no	yes	winter											ICARDA	FT667	FT667	FT667	FT667	HID78						88		181694	IG 116116
1117	FT670	FT670	HID86			3	wild-type				2	H	Hordeum spontaneum		wild	TUR	Turkey, Gaziantep, 1 Km before Yeniceli	36.9922	36.9322	1013	no	no	yes	winter											ICARDA	FT670	FT670	FT670	FT670	HID86						131		181702	IG 116125
1118	FT672	FT672	HID118			23	wild-type				2	H	Hordeum spontaneum		wild	LBN	Lebanon, Biqaa Al Gharbi, Jeb-janine, Izzi to Kend El Loz, 1 Km W Izzi.	33.6167	35.8167	948	no	no	yes	winter											ICARDA	FT672	FT672	FT672	FT672	HID118						MSJVSK-93049		181569	IG 40178
1119	FT723	FT723	G444F			2	late-flowering				2		Hordeum vulgare	Hordeum vulgare L. convar. distichon (L.) Alef. var. nutans (Rode) Alef.	landrace	DEU	Germany	52.5186	13.4081	50	no	no	yes	spring											MPIZ	FT723	FT723	FT723	FT723	G444F					559	BR038451			BGRC 38451
1120	FT728	FT728	HP021			4	wild-type	FT728Z	III	H4HIII	2	H	Hordeum spontaneum		wild	TUR	Turkey, 42 km E from Türkoğlu to Gaziantep	37.3253	37.1578	652	no	no	yes	winter											Hakan Özkan	FT728	FT728	FT728	FT728	HP021				2005-7-5-3-10
1121	FT729	FT729	HP031			6	wild-type				2	H	Hordeum spontaneum		wild	TUR	Turkey, 50 km SE Türkoğlu to Gaziantep	37.2878	37.1894	893	no	no	yes	winter											Hakan Özkan	FT729	FT729	FT729	FT729	HP031			HP-03
1122	FT730	FT730	HP062			6	wild-type				2	H	Hordeum spontaneum		wild	TUR	Turkey, 72 km SE from Türkoğlu	37.3294	37.2747	852	no	no	yes	winter											Hakan Özkan	FT730	FT730	FT730	FT730	HP062			HP-06
1123	FT731	FT731	HP072			6	wild-type				2	H	Hordeum spontaneum		wild	TUR	Turkey, 22 km NEE from Narlı	37.4239	37.2814	984	no	no	yes	winter											Hakan Özkan	FT731	FT731	FT731	FT731	HP072			HP-07
1124	FT732	FT732	HP101			4	wild-type				2	H	Hordeum spontaneum		wild	TUR	Turkey, 19.1 km E from Antakya	36.2558	36.4672	90	no	no	yes	winter											Hakan Özkan	FT732	FT732	FT732	FT732	HP101			HP-10
1125	FT733	FT733	HP103			4	wild-type				2	H	Hordeum spontaneum		wild	TUR	Turkey, 19.1 km E from Antakya	36.2558	36.4672	90	no	no	yes	winter											Hakan Özkan	FT733	FT733	FT733	FT733	HP103			HP-10
1126	FT734	FT734	HP142			6	wild-type				2	H	Hordeum spontaneum		wild	TUR	Turkey, 32.4 km N from Şanlıurfa to Siverek	37.4103	38.7786	737	no	no	yes	winter											Hakan Özkan	FT734	FT734	FT734	FT734	HP142			HP-14
1127	FT735	FT735	HP161			50	wild-type				2	H	Hordeum spontaneum		wild	TUR	Turkey, 12.9 NW from Ovadağ to Pirinçlik	37.7919	39.955	1008	no	no	yes	winter											Hakan Özkan	FT735	FT735	FT735	FT735	HP161			HP-16
1128	FT736	FT736	HP163			51	wild-type				2	H	Hordeum spontaneum		wild	TUR	Turkey, 12.9 NW from Ovadağ to Pirinçlik	37.7919	39.955	1008	no	no	yes	winter											Hakan Özkan	FT736	FT736	FT736	FT736	HP163			HP-16
1129	FT737	FT737	HP172			6	wild-type				2	H	Hordeum spontaneum		wild	TUR	Turkey, 18.5 km NW from Ovadağ to Pirinlik	37.8214	39.9928	898	no	no	yes	winter											Hakan Özkan	FT737	FT737	FT737	FT737	HP172			HP-17	2004-6-29-8-3
1130	FT738	FT738	HP211			6	wild-type				2	H	Hordeum spontaneum		wild	TUR	Turkey, 6.3 km N from Karabahçe (42.9 km W from Diyarbakır to Siverek)	37.8392	39.7231	1083	no	no	yes	winter											Hakan Özkan	FT738	FT738	FT738	FT738	HP211			HP-21
1131	FT739	FT739	HP212			6	wild-type				2	H	Hordeum spontaneum		wild	TUR	Turkey, 6.3 km N from Karabahçe (42.9 km W from Diyarbakır to Siverek)	37.8392	39.7231	1083	no	no	yes	winter											Hakan Özkan	FT739	FT739	FT739	FT739	HP212			HP-21
1132	FT741	FT741	HP301			6	wild-type				2	H	Hordeum spontaneum		wild	TUR	Turkey, 9.7 km S from Hasankeyf to Midyat	37.6814	41.4525	655	no	no	yes	winter											Hakan Özkan	FT741	FT741	FT741	FT741	HP301			HP-30
1133	FT742	FT742	HP311			6	wild-type				2	H	Hordeum spontaneum		wild	TUR	Turkey, 67.9 km W from Midyat to Mardin	37.3319	40.7714	888	no	no	yes	winter											Hakan Özkan	FT742	FT742	FT742	FT742	HP311			HP-31
1134	FT743	FT743	HP351			6	wild-type				2	H	Hordeum spontaneum		wild	TUR	Turkey, 41.5 km W from Adıyaman to Besni	37.7111	37.9422	616	no	no	yes	winter											Hakan Özkan	FT743	FT743	FT743	FT743	HP351			HP-35
1135	FT744	FT744	HP382			6	wild-type				2	H	Hordeum spontaneum		wild	TUR	Turkey, 13.5 km SW from Besni to Araban	37.6583	37.7867	906	no	no	yes	winter											Hakan Özkan	FT744	FT744	FT744	FT744	HP382			HP-38
1136	FT745	FT745	HP461			16	wild-type				2	H	Hordeum spontaneum		wild	TUR	Turkey, 15 km E from Islahiye to Musabeyli	36.9786	36.7281	428	no	no	yes	winter											Hakan Özkan	FT745	FT745	FT745	FT745	HP461			HP46
1137	FT762	FT762	BCC003			7	wild-type	FT762F	I	H7HI	2	H	Hordeum vulgare	H. distichon var. nutans	landrace	AFG	Afghanistan, Ghowr, Gormao village, Poon Hills. Habitat: hillside, barley stack	34.633	65.75	2538	no	no	yes	spring											IPK	FT762	FT762	FT762	FT762	BCC003		doppelt					PI 366441		IG 128089
1138	FT763	FT763	BCC093			3	wild-type				2		Hordeum vulgare	H. distichon var. nutans	landrace	IRQ	Iraq	33.33	44.4	41	no	no	yes	facultative											IPK	FT763	FT763	FT763	FT763	BCC093		doppelt				IQ 70061
1139	FT764	FT764	BCC118			4	wild-type	FT764F	II	H4HII	6		Hordeum vulgare	Hordeum vulgare L. convar. vulgare var. subviolaceum Körn.	landrace	LBY	Libya, Sabha, Ghadduwah	32.8762	13.1875	20	no	no	yes	spring											IPK	FT764	FT764	FT764	FT764	BCC118		doppelt							IG 128216
1140	FT765	FT765	BCC1405			2	late-flowering	FT765F	III	H2HIII	2		Hordeum vulgare	Hordeum vulgare L. convar. distichon (L.) Alef. var. nutans (Rode) Alef.	cultivar	GBR	United Kingdom	51.5094	-0.118319	32	no	no	yes	spring											IPK	FT765	FT765	FT765	FT765	BCC1405		doppelt
1141	FT766	FT766	BCC1417			2	late-flowering				2		Hordeum vulgare	Hordeum vulgare L. convar. distichon (L.) Alef. var. nutans (Rode) Alef.	cultivar	DEU	Germany	52.5186	13.4081	50	no	no	yes	spring											IPK	FT766	FT766	FT766	FT766	BCC1417		doppelt
1142	FT767	FT767	BCC1444			2	late-flowering				2		Hordeum vulgare	Hordeum vulgare L. convar. distichon (L.) Alef. var. nutans (Rode) Alef.	cultivar	CZE	Czech Republic	50.0886	14.4214	202	no	no	yes	spring											IPK	FT767	FT767	FT767	FT767	BCC1444		doppelt
1143	FT768	FT768	BCC1453			1	late-flowering	FT768F	II	H1HII	6		Hordeum vulgare	Hordeum vulgare L. convar. vulgare var. hybernum Vib.	cultivar	FIN	Finland	60.1667	24.9333		no	no	yes	spring											IPK	FT768	FT768	FT768	FT768	BCC1453		doppelt
1144	FT769	FT769	BCC1458			2	late-flowering				2		Hordeum vulgare	Hordeum vulgare L. convar. distichon (L.) Alef. var. nutans (Rode) Alef.	cultivar	RUS	Russia, Ekaterinburg	56.8333	60.5833	257	no	no	yes	spring											IPK	FT769	FT769	FT769	FT769	BCC1458		doppelt			VIR 26968
1145	FT770	FT770	BCC1469			1	late-flowering				2		Hordeum vulgare	Hordeum vulgare L. convar. distichon (L.) Alef. var. inerme Körn.	cultivar	KAZ	Kazakhstan	51.1667	71.4167	353	no	no	yes	spring											IPK	FT770	FT770	FT770	FT770	BCC1469		doppelt			VIR 29342
1146	FT771	FT771	BCC1471			1	late-flowering	FT771F	III	H1HIII	2		Hordeum vulgare	Hordeum vulgare L. convar. distichon (L.) Alef. var. nutans (Rode) Alef.	cultivar	ARM	Armenia	40.1833	44.5167	1028	no	no	yes	spring											IPK	FT771	FT771	FT771	FT771	BCC1471		doppelt			VIR 19355
1147	FT772	FT772	BCC1476			8	wild-type	FT772F	II	H8HII	6		Hordeum vulgare	Hordeum vulgare L. convar. vulgare var. hybernum Vib.	cultivar	UZB	Uzbekistan, Samarkand	39.6542	66.9597	720	no	no	yes	spring											IPK	FT772	FT772	FT772	FT772	BCC1476		doppelt			VIR 29103
1148	FT773	FT773	BCC1479			1	late-flowering				6		Hordeum vulgare	Hordeum vulgare L. convar. vulgare var. hybernum Vib.	landrace	RUS	Russia, Archangelsk	64.55	40.5333		no	no	yes	spring											IPK	FT773	FT773	FT773	FT773	BCC1479		doppelt			VIR 9338	K 9338
1149	FT774	FT774	BCC1487			1	late-flowering	FT774F	III	H1HIII	2		Hordeum vulgare	Hordeum vulgare L. convar. distichon (L.) Alef. var. nutans (Rode) Alef.	landrace	RUS	Russia, Dagestan, Makhachkala	42.1333	47.0019	2536	no	no	yes	spring											IPK	FT774	FT774	FT774	FT774	BCC1487		doppelt			VIR 21820	K 21820
1150	FT775	FT775	BCC149			8	wild-type	FT775F	II	H8HII	6		Hordeum vulgare	Hordeum vulgare L. convar. vulgare var. hybernum Vib.	landrace	MAR	Morocco, Fes, Imarzen; 5km N of Taounate	34.4333	-4.65	412	no	no	yes	spring											IPK	FT775	FT775	FT775	FT775	BCC149		doppelt						IG 32019
1151	FT776	FT776	BCC1494			3	wild-type	FT776F	III	H3HIII	6		Hordeum vulgare	Hordeum vulgare L. convar. vulgare var. hybernum Vib.	landrace	KAZ	Kazakhstan, Aqtobe	50.2831	57.1667	212	no	no	yes	spring											IPK	FT776	FT776	FT776	FT776	BCC1494		doppelt			VIR 4847	K 4847
1152	FT777	FT777	BCC1497			4	wild-type	FT777F	III	H4HIII	2		Hordeum vulgare	Hordeum vulgare L. convar. distichon (L.) Alef. var. persicum Körn.	landrace	KGZ	Kyrgyzstan	42.8667	74.5667	756	no	no	yes	spring											IPK	FT777	FT777	FT777	FT777	BCC1497		doppelt			VIR 11749	K 11749
1153	FT778	FT778	BCC1500			4	wild-type	FT778F	V	H4HV	6		Hordeum vulgare	Hordeum vulgare L. convar. vulgare var. hybernum Vib.	landrace	TJK	Tajikistan	38.56	68.7739	799	no	no	yes	spring											IPK	FT778	FT778	FT778	FT778	BCC1500		doppelt			VIR 10628	K 10628
1154	FT779	FT779	BCC1503			3	wild-type	FT779F	III	H3HIII	6		Hordeum vulgare	Hordeum vulgare L. convar. vulgare var. densum Sér.	landrace	TKM	Turkmenistan	37.9417	58.3836	220	no	no	yes	spring											IPK	FT779	FT779	FT779	FT779	BCC1503		doppelt			VIR 10877	K 10877
1155	FT780	FT780	BCC1505			4	wild-type				6		Hordeum vulgare	Hordeum vulgare L. convar. vulgare var. hybernum Vib.	cultivar	UKR	Ukraine, Dnepropetrovsk	48.4644	35.0461	75	no	no	yes	spring											IPK	FT780	FT780	FT780	FT780	BCC1505		doppelt			VIR 13035
1156	FT781	FT781	BCC1541			3	wild-type				2		Hordeum vulgare	Hordeum vulgare L. convar. distichon (L.) Alef. var. nutans (Rode) Alef.	cultivar	SRB	former Yugoslavia	44.8206	20.4622	90	no	no	yes	spring											IPK	FT781	FT781	FT781	FT781	BCC1541		doppelt
1157	FT782	FT782	BCC1561			4	wild-type	FT782F	III	H4HIII	6		Hordeum vulgare	Hordeum vulgare L. convar. vulgare var. hybernum Vib.	landrace	BGR	Bulgaria	42.6972	23.3233	558	no	no	yes	spring											IPK	FT782	FT782	FT782	FT782	BCC1561		doppelt				HOR 383
1158	FT783	FT783	BCC1565			3	wild-type	FT783F	III	H3HIII	6		Hordeum vulgare	Hordeum vulgare L. convar. vulgare var. hybernum Vib.	landrace	ALB	Albania	41.3256	19.8197	115	no	no	yes	spring											IPK	FT783	FT783	FT783	FT783	BCC1565		doppelt				HOR 750
1159	FT784	FT784	BCC1566			1	late-flowering	FT784F	III	H1HIII	2		Hordeum vulgare	Hordeum vulgare L. convar. distichon (L.) Alef. var. nutans (Rode) Alef.	landrace	GRC	Greece, N Greece, Mega Rema	40.3139	21.7972	811	no	no	yes	spring											IPK	FT784	FT784	FT784	FT784	BCC1566		doppelt				HOR 753
1160	FT785	FT785	BCC1589			2	late-flowering	FT785F	III	H2HIII	2		Hordeum vulgare	Hordeum vulgare L. convar. distichon (L.) Alef. var. nutans (Rode) Alef.	landrace	ITA	Italy, Sicily, N of Ummari	41.8833	12.4833	51	no	no	yes	spring											IPK	FT785	FT785	FT785	FT785	BCC1589		doppelt				HOR 10555
1161	FT786	FT786	BCC167			8	wild-type	FT786F	II	H8HII	6		Hordeum vulgare	Hordeum vulgare L. convar. vulgare var. rikotense Regel	landrace	OMN	Oman, Interior, 35km S Jabrin	22.6667	57.3333	379	no	no	yes	spring											IPK	FT786	FT786	FT786	FT786	BCC167		doppelt							IG 32973
1162	FT787	FT787	BCC173			45	wild-type				6	n	Hordeum vulgare	Hordeum vulgare L.	landrace	PAK	Pakistan, Northern Areas, Naltar	36.1833	73.7667	1852	no	no	yes	spring											IPK	FT787	FT787	FT787	FT787	BCC173		doppelt					PI 410492		IG 128104
1163	FT788	FT788	BCC197			7	wild-type	FT788F	III	H7HIII	2		Hordeum vulgare	Hordeum vulgare L. convar. distichon (L.) Alef. var. nutans (Rode) Alef.	landrace	SYR	Syria, Idlib, Salkin	36.1167	36.4631	611	no	no	yes	facultative											IPK	FT788	FT788	FT788	FT788	BCC197		doppelt							IG 31522
1164	FT789	FT789	BCC219			4	wild-type	FT789F	V	H4HV	6		Hordeum vulgare	Hordeum vulgare L. convar. vulgare var. coeleste L.	landrace	TJK	Tajikistan	38.56	68.7739	799	no	no	yes	spring											IPK	FT789	FT789	FT789	FT789	BCC219		doppelt				K-10628
1165	FT790	FT790	BCC421			8	wild-type	FT790F	II	H8HII	6		Hordeum vulgare	Hordeum vulgare L. convar. vulgare var. hybernum Vib.	cultivar	CHN	China, Jiangsu	33.0271	119.707	0	no	no	yes	spring											IPK	FT790	FT790	FT790	FT790	BCC421		doppelt
1166	FT791	FT791	BCC447			1	late-flowering	FT791F	III	H1HIII	6		Hordeum vulgare	Hordeum vulgare L. convar. vulgare var. hybernum Vib.	cultivar	CHN	China, Manchuria	45.75	126.633	143	no	no	yes	spring											IPK	FT791	FT791	FT791	FT791	BCC447		doppelt
1167	FT792	FT792	BCC579			7	wild-type				6		Hordeum vulgare	Hordeum vulgare L. convar. vulgare var. hybernum Vib.	cultivar	IND	India	28.6667	77.2167	219	no	no	yes	facultative											IPK	FT792	FT792	FT792	FT792	BCC579		doppelt
1168	FT793	FT793	BCC625			6	wild-type	FT793F	II	H6HII	6		Hordeum vulgare	Hordeum vulgare L. convar. vulgare var. subpyramidatum (Orl.) Mansf.	cultivar	JPN	Japan, Nagano	35.6839	139.774	24	no	no	yes	spring											IPK	FT793	FT793	FT793	FT793	BCC625		doppelt
1169	FT794	FT794	BCC719			6	wild-type				6		Hordeum vulgare	Hordeum vulgare L. convar. vulgare var. hybernum Vib.	cultivar	KOR	Republic of Korea, Gyeongsangnam	39.5	126.4	229	no	no	yes	spring											IPK	FT794	FT794	FT794	FT794	BCC719		doppelt
1170	FT795	FT795	BCC768			7	wild-type	FT795F	II	H7HII	intermedium		Hordeum vulgare	Hordeum vulgare L. convar. intermedium (Körn.) Mansf. var. haxtoni Körn.	landrace	NPL	Nepal, Upper Kali Gandaki Basin, Ulleri	28.3561	83.7361	1838	no	no	yes	facultative											IPK	FT795	FT795	FT795	FT795	BCC768		doppelt
1171	FT796	FT796	BCC817			8	wild-type				6		Hordeum vulgare	Hordeum vulgare L	cultivar	USA	United States of America	38.895	-77.0367	8	no	no	yes	spring											IPK	FT796	FT796	FT796	FT796	BCC817		doppelt
1172	FT797	FT797	BCC869			1	late-flowering	FT797F	II	H1HII	2		Hordeum vulgare	Hordeum vulgare L.	cultivar	MEX	Mexico	19.4194	-99.1456	2243	no	no	yes	spring											IPK	FT797	FT797	FT797	FT797	BCC869		doppelt
1173	FT798	FT798	BCC899			2	late-flowering	FT798F	II	H2HII	2		Hordeum vulgare	Hordeum vulgare L. convar. distichon (L.) Alef. var. nutans (Rode) Alef.	cultivar	CHL	Chile	-33.45	-70.6667	554	no	no	yes	spring											IPK	FT798	FT798	FT798	FT798	BCC899		doppelt
1174	FT799	FT799	HOR11373			2	late-flowering	FT799F	III	H2HIII	2		Hordeum vulgare	Hordeum vulgare L. convar. distichon (L.) Alef. var. nutans (Rode) Alef.	cultivar	ISR	Israel	31.7792	35.2236	790	no	no	yes	spring											IPK	FT799	FT799	FT799	FT799	HOR11373		doppelt				W 23833/2196 11
1175	FT800	FT800	HOR2835			6	wild-type	FT800F	II	H6HII	6		Hordeum vulgare	Hordeum vulgare L. convar. vulgare var. hybernum Vib.	landrace	IRN	Iran, Hamadan, Nahavand, 31 km	34.5833	48.8167	1853	no	no	yes	spring											IPK	FT800	FT800	FT800	FT800	HOR2835		doppelt			FAO 3450	FAO 3450
1176	FT801	FT801	HOR4727			3	wild-type				6		Hordeum vulgare	Hordeum vulgare L. convar. vulgare var. densum Sér.	landrace	TUR	Turkey	39.9167	32.85	872	no	no	yes	spring											IPK	FT801	FT801	FT801	FT801	HOR4727		doppelt			K 8985
1177	FT802	FT802	HOR8006			4	wild-type	FT802F	III	H4HIII	2	H	Hordeum vulgare	Hordeum vulgare L. convar. distichon (L.) Alef. var. medicum Körn.	landrace	TUR	Turkey, Uşak	38.5	29.4167	895	no	no	yes	spring											IPK	FT802	FT802	FT802	FT802	HOR8006		doppelt					PI 342064
1178	FT803	FT803	HOR8050			2	late-flowering	FT803F	III	H2HIII	2	H	Hordeum vulgare	Hordeum vulgare L. convar. distichon (L.) Alef. var. nutans (Rode) Alef.	landrace	TUR	Turkey, Afyonkarahisar	38.75	30.6667	1138	no	no	yes	spring											IPK	FT803	FT803	FT803	FT803	HOR8050		doppelt					PI 342116
1179	FT804	FT804	HOR930			3	wild-type				2		Hordeum vulgare	Hordeum vulgare L.	landrace	TUR	Turkey	39.9167	32.85	872	no	no	yes	spring											IPK	FT804	FT804	FT804	FT804	HOR930		doppelt
1180	FT805	FT805	Steptoe			8	wild-type	FT805F	III	H8HIII	6		Hordeum vulgare		cultivar	USA	United States of America	38.895	-77.0367	8	no	no	yes	spring											IPK	FT805	FT805	FT805	FT805	Steptoe		doppelt
1181	FT806	FT806	Morex			1	late-flowering	FT806F	I	H1HI	6		Hordeum vulgare		cultivar	USA	United States of America	38.895	-77.0367	8	no	no	yes	spring											IPK	FT806	FT806	FT806	FT806	Morex		doppelt
1182	FT807	FT807	Barke			2	late-flowering	FT807F	III	H2HIII	2		Hordeum vulgare		cultivar	DEU	Germany	52.5186	13.4081	50	no	no	yes	spring											IPK	FT807	FT807	FT807	FT807	Barke
1183	FT808	FT808	OWB rec			6	wild-type	FT808F	II	H6HII	6		Hordeum vulgare		cultivar	USA	United States of America	38.895	-77.0367	8	no	no	yes	spring											IPK	FT808	FT808	FT808	FT808	OWB rec
1184	FT809	FT809	OWB dom			6	wild-type	FT809F	IV	H6HIV	2		Hordeum vulgare		cultivar	USA	United States of America	38.895	-77.0367	8	no	no	yes	winter											IPK	FT809	FT809	FT809	FT809	OWB dom
1185	FT814	FT814	BCC1415			2	late-flowering				2		Hordeum vulgare		cultivar	GBR	United Kingdom	51.5094	-0.118319	32	no	no	yes	spring											IPK	FT814	FT814	FT814	FT814	BCC1415		doppelt
1186	FT815	FT815	BCC1548			3	wild-type	FT815F	II	H3HII	6		Hordeum vulgare		cultivar	CYP	Cyprus	35.1167	33.4	161	no	no	yes	winter											IPK	FT815	FT815	FT815	FT815	BCC1548		doppelt
1187	FT816	FT816	BCC812			7	wild-type				2		Hordeum vulgare		cultivar	MEX	Mexico	19.4194	-99.1456	2243	no	no	yes	spring											IPK	FT816	FT816	FT816	FT816	BCC812		doppelt
1188	FTALGER	FT817	ALGER			3	wild-type				6		Hordeum vulgare		cultivar	DZA	Algeria	36.77	3.05	60	no	no	yes	winter											Seed and plant improvement institute-Karaj-Iran	FTALGER	FT-ALGER	FT-ALGER	FT817	ALGER					20235
1189	FTARAS	FT818	ARAS			2	late-flowering				2		Hordeum vulgare		cultivar	FRA	France	48.8567	2.35167	36	no	no	yes	spring											Seed and plant improvement institute-Karaj-Iran	FTARAS	FT-ARAS	FT-ARAS	FT818	ARAS					-
1190	FTBADIA	FT819	BADIA			92	wild-type				6		Hordeum vulgare		cultivar	SYR	Syria, ICARDA	33.5097	36.3092	687	no	no	yes	spring											Seed and plant improvement institute-Karaj-Iran	FTBADIA	FT-BADIA	FT-BADIA	FT819	BADIA					20261
1191	FTBLACK	FT822	BLACK			4	wild-type				2		Hordeum vulgare		landrace	IRN	Iran, Mahabad	35.6961	51.4231	1182	no	no	yes	spring											Salar Shaaf	FTBLACK	FT-BLACK	FT-BLACK	FT822	BLACK					-
1192	FTCOPAL	FT823	COPAL			3	wild-type				6		Hordeum vulgare		cultivar	MEX	Mexico	19.4194	-99.1456	2243	no	no	yes	winter											Seed and plant improvement institute-Karaj-Iran	FTCOPAL	FT-COPAL	FT-COPAL	FT823	COPAL		see FT265			20219
1193	FTDASHT	FT824	DASHT			3	wild-type				2		Hordeum vulgare		cultivar		unknown				no	no	yes	winter											Seed and plant improvement institute-Karaj-Iran	FTDASHT	FT-DASHT	FT-DASHT	FT824	DASHT					-
1194	FTESPE	FT825	ESPE			8	wild-type				6		Hordeum vulgare		cultivar		unknown				no	no	yes	winter											Seed and plant improvement institute-Karaj-Iran	FTESPE	FT-ESPE	FT-ESPE	FT825	ESPE					20234
1195	FTFAJR	FT826	FAJR30			8	wild-type				6		Hordeum vulgare		cultivar	IRN	Iran, (INTRACROSS)	35.7	51.4167	1199	no	no	yes	spring											Seed and plant improvement institute-Karaj-Iran	FTFAJR	FT-FAJR	FT-FAJR	FT826	FAJR30					-
1196	FTGORGAN	FT827	GORGAN04			4	wild-type				2		Hordeum vulgare		cultivar	SWE	Sweden	59.325	18.05	16	no	no	yes	spring											Seed and plant improvement institute-Karaj-Iran	FTGORGAN	FT-GORGAN	FT-GORGAN	FT827	GORGAN04					-
1197	FTHESK	FT828	HESK			8	wild-type				6	H	Hordeum vulgare		cultivar	USA	United States of America	38.895	-77.0367	8	no	no	yes	winter											Seed and plant improvement institute-Karaj-Iran	FTHESK	FT-HESK	FT-HESK	FT828	HESK					20225
1198	FTJONOOB	FT829	JONOOB			1	late-flowering				6		Hordeum vulgare		cultivar	MEX	Mexico, CIMMYT	19.4194	-99.1456	2243	no	no	yes	spring											Seed and plant improvement institute-Karaj-Iran	FTJONOOB	FT-JONOOB	FT-JONOOB	FT829	JONOOB		see FT813			-
1199	FTKAROON	FT830	KAROON			6	wild-type				6		Hordeum vulgare		cultivar	USA	United States of America	38.895	-77.0367	8	no	no	yes	winter											Seed and plant improvement institute-Karaj-Iran	FTKAROON	FT-KAROON	FT-KAROON	FT830	KAROON		see FT810			-
1200	FTKAWIR	FT831	KAWIR			8	wild-type				6		Hordeum vulgare		cultivar	USA	United States of America	38.895	-77.0367	8	no	no	yes	spring											Seed and plant improvement institute-Karaj-Iran	FTKAWIR	FT-KAWIR	FT-KAWIR	FT831	KAWIR					-
1201	FTKC70115	FT833	KC-70115			4	wild-type	KC70115F	III	H4HIII	2		Hordeum vulgare		landrace	IRN	Iran, Sardasht	36.1531	45.4847	1442	no	no	yes	spring											NPGBI-Karaj-Iran	FTKC70115	FT-KC-70115	FT-KC-70115	FT833	KC-70115					-
1202	FTKC70365	FT832	KC-70365			1	late-flowering				2		Hordeum vulgare		landrace	IRN	Iran, Qazvin	36.2797	50.0049	1309	no	no	yes	spring											NPGBI-Karaj-Iran	FTKC70365	FT-KC-70365	FT-KC-70365	FT832	KC-70365					-
1203	FTNIMROOZ	FT834	NIMROOZ			3	wild-type				2		Hordeum vulgare		cultivar	MEX	Mexico, CIMMYT	19.4194	-99.1456	2243	no	no	yes	spring											Seed and plant improvement institute-Karaj-Iran	FTNIMROOZ	FT-NIMROOZ	FT-NIMROOZ	FT834	NIMROOZ		see FT812			-
1204	FTNOSRAT	FT835	NOSRAT			6	wild-type				6		Hordeum vulgare		cultivar	IRN	Iran, (INTRACROSS)	35.7	51.4167	1199	no	no	yes	winter											Seed and plant improvement institute-Karaj-Iran	FTNOSRAT	FT-NOSRAT	FT-NOSRAT	FT835	NOSRAT					-
1205	FTNUMAR	FT836	NUMAR			8	wild-type				6		Hordeum vulgare		cultivar	USA	United States of America	38.895	-77.0367	8	no	no	yes	spring											Seed and plant improvement institute-Karaj-Iran	FTNUMAR	FT-NUMAR	FT-NUMAR	FT836	NUMAR		see FT480			20302
1206	FTPRODUCT	FT837	PRODUCTIVE			6	wild-type				6		Hordeum vulgare		cultivar	FRA	France	48.8567	2.35167	36	no	no	yes	winter											Seed and plant improvement institute-Karaj-Iran	FTPRODUCT	FT-PRODUCTIVE	FT-PRODUCTIVE	FT837	PRODUCTIVE					20211
1207	FTREYHAN	FT838	REYHAN03			8	wild-type				6		Hordeum vulgare		cultivar	SYR	Syria, ICARDA	33.5097	36.3092	687	no	no	yes	spring											Seed and plant improvement institute-Karaj-Iran	FTREYHAN	FT-REYHAN	FT-REYHAN	FT838	REYHAN03					-
1208	FTROJO	FT839	ROJO			1	late-flowering				6		Hordeum vulgare		cultivar	USA	United States of America	38.895	-77.0367	8	no	no	yes	spring											Seed and plant improvement institute-Karaj-Iran	FTROJO	FT-ROJO	FT-ROJO	FT839	ROJO		see FT290			20300
1209	FTSAHRA	FT840	SAHRA			1	late-flowering				6		Hordeum vulgare		cultivar	MEX	Mexico, CIMMYT	19.4194	-99.1456	2243	no	no	yes	spring											Seed and plant improvement institute-Karaj-Iran	FTSAHRA	FT-SAHRA	FT-SAHRA	FT840	SAHRA		see FT811			-
1210	FTSAWSON	FT841	SAWSON			2	late-flowering				2		Hordeum vulgare		cultivar		unknown				no	no	yes	spring											Seed and plant improvement institute-Karaj-Iran	FTSAWSON	FT-SAWSON	FT-SAWSON	FT841	SAWSON					20295
1211	FTSHIRIN	FT842				6	wild-type				6		Hordeum vulgare		cultivar	IRN	Iran	35.7	51.4167	1199	no	no	yes	winter											Seed and plant improvement institute-Karaj-Iran	FTSHIRIN	FT-SHIRIN	FT-SHIRIN	FT842						-
1212	FTTERAN	FT843	TERAN78			7	wild-type				6		Hordeum vulgare		cultivar	MEX	Mexico, CIMMYT	19.4194	-99.1456	2243	no	no	yes	spring											Seed and plant improvement institute-Karaj-Iran	FTTERAN	FT-TERAN	FT-TERAN	FT843	TERAN78					20289
1213	FTTN3267	FT844	TN-3267			9	wild-type				2		Hordeum vulgare		landrace	IRN	Iran, Kurdistan	35.3097	46.9997	1501	no	no	yes	spring											NPGBI-Karaj-Iran	FTTN3267	FT-TN3267	FT-TN-3267	FT844	TN-3267					-
1214	FTTN3821	FT845	TN-3821			9	wild-type				6		Hordeum vulgare		landrace	IRN	Iran, Gilan	37.2833	49.5958	2	no	no	yes	winter											NPGBI-Karaj-Iran	FTTN3821	FT-TN3821	FT-TN-3821	FT845	TN-3821					-
1215	FTTN3824	FT846	TN-3824			1	late-flowering				2		Hordeum vulgare		landrace	IRN	Iran, Gilan	37.2833	49.5958	-6	no	no	yes	spring											NPGBI-Karaj-Iran	FTTN3824	FT-TN3824	FT-TN-3824	FT846	TN-3824					-
1216	FTTN3826	FT847	TN-3826			1	late-flowering	TN3826F	III	H1HIII	2		Hordeum vulgare		landrace	IRN	Iran, Gilan	37.2833	49.5958	-6	no	no	yes	spring											NPGBI-Karaj-Iran	FTTN3826	FT-TN3826	FT-TN-3826	FT847	TN-3826					-
1217	FTTN3827	FT848	TN-3827			1	late-flowering				6		Hordeum vulgare		landrace	IRN	Iran, Gilan	37.2833	49.5958	-6	no	no	yes	spring											NPGBI-Karaj-Iran	FTTN3827	FT-TN3827	FT-TN-3827	FT848	TN-3827					-
1218	FTTN4537	FT849	TN-4537			7	wild-type				6		Hordeum vulgare		landrace	IRN	Iran, Shiraz	29.6081	52.5247	1546	no	no	yes	spring											NPGBI-Karaj-Iran	FTTN4537	FT-TN4537	FT-TN-4537	FT849	TN-4537					-
1219	FTTN4791	FT850	TN-4791			9	wild-type				2		Hordeum vulgare		landrace	IRN	Iran, Bushehr	28.9625	50.8336	9	no	no	yes	spring											NPGBI-Karaj-Iran	FTTN4791	FT-TN4791	FT-TN-4791	FT850	TN-4791					-
1220	FTTN4792	FT851	TN-4792			9	wild-type	TN4792F	II	H9HII	2		Hordeum vulgare		landrace	IRN	Iran, Bushehr	28.9625	50.8336	9	no	no	yes	spring											NPGBI-Karaj-Iran	FTTN4792	FT-TN4792	FT-TN-4792	FT851	TN-4792					-
1221	FTTN4793	FT852	TN-4793			9	wild-type				2		Hordeum vulgare		landrace	IRN	Iran, Bushehr	28.9625	50.8336	9	no	no	yes	spring											NPGBI-Karaj-Iran	FTTN4793	FT-TN4793	FT-TN-4793	FT852	TN-4793					-
1222	FTTN4815	FT853	TN-4815			7	wild-type				2		Hordeum vulgare		landrace	IRN	Iran, Bojnoord	37.475	57.3333	1068	no	no	yes	spring											NPGBI-Karaj-Iran	FTTN4815	FT-TN4815	FT-TN-4815	FT853	TN-4815					-
1223	FTTN4817	FT854	TN-4817			7	wild-type				2		Hordeum vulgare		landrace	IRN	Iran, Birjand	32.8667	59.2	1452	no	no	yes	spring											NPGBI-Karaj-Iran	FTTN4817	FT-TN4817	FT-TN-4817	FT854	TN-4817					-
1224	FTTN4821	FT855	TN-4821			6	wild-type				6		Hordeum vulgare		landrace	IRN	Iran, Birjand	32.8667	59.2	1452	no	no	yes	winter											NPGBI-Karaj-Iran	FTTN4821	FT-TN4821	FT-TN-4821	FT855	TN-4821					-
1225	FTTN4854	FT856	TN-4854			9	wild-type				2		Hordeum vulgare		landrace	IRN	Iran, Dashtestan	29.2833	51.25	166	no	no	yes	spring											NPGBI-Karaj-Iran	FTTN4854	FT-TN4854	FT-TN-4854	FT856	TN-4854					-
1226	FTTN6363	FT857	TN-6363			6	wild-type				6		Hordeum vulgare		landrace	IRN	Iran, Gonaveh	29.65	50.65	40	no	no	yes	spring											NPGBI-Karaj-Iran	FTTN6363	FT-TN6363	FT-TN-6363	FT857	TN-6363					-
1227	FTTN6393	FT858	TN-6393			8	wild-type				6		Hordeum vulgare		landrace	IRN	Iran, Ramhormoz	31.2783	49.6064	162	no	no	yes	spring											NPGBI-Karaj-Iran	FTTN6393	FT-TN6393	FT-TN-6393	FT858	TN-6393					-
1228	FTTN6394	FT859	TN-6394			93	wild-type				6		Hordeum vulgare		landrace	IRN	Iran, Ramhormoz	31.2783	49.6064	162	no	no	yes	spring											NPGBI-Karaj-Iran	FTTN6394	FT-TN6394	FT-TN-6394	FT859	TN-6394					-
1229	FTTN6396	FT860	TN-6396			8	wild-type	TN6396F	II	H8HII	6		Hordeum vulgare		landrace	IRN	Iran, Behbahan	30.5833	50.2667	328	no	no	yes	spring											NPGBI-Karaj-Iran	FTTN6396	FT-TN6396	FT-TN-6396	FT860	TN-6396					-
1230	FTTN6415	FT861	TN-6415			6	wild-type				6		Hordeum vulgare		landrace	IRN	Iran, Yazd	31.85	54.3667	1230	no	no	yes	spring											NPGBI-Karaj-Iran	FTTN6415	FT-TN6415	FT-TN-6415	FT861	TN-6415					-
1231	FTTOKAK	FT862	TOKAK			4	wild-type				2		Hordeum vulgare		cultivar	TUR	Turkey	39.9167	32.85	872	no	no	yes	spring											Seed and plant improvement institute-Karaj-Iran	FTTOKAK	FT-TOKAK	FT-TOKAK	FT862	TOKAK		see FT180			20249
1232	FTTORKAMAN	FT863	TORKAMAN			8	wild-type				6		Hordeum vulgare		cultivar	SYR	Syria, ICARDA	33.5097	36.3092	687	no	no	yes	spring											Seed and plant improvement institute-Karaj-Iran	FTTORKAMAN	FT-TORKAMAN	FT-TORKAMAN	FT863	TORKAMAN		see FT501			-
1233	FTTORSHI	FT864				6	wild-type				6		Hordeum vulgare		cultivar	IRN	Iran	35.7	51.4167	1199	no	no	yes	facultative											Seed and plant improvement institute-Karaj-Iran	FTTORSHI	FT-TORSHI	FT-TORSHI	FT864						-
1234	FTTROMPILO	FT865	TROMPILO			1	late-flowering				6		Hordeum vulgare		cultivar	MEX	Mexico, CIMMYT	19.4194	-99.1456	2243	no	no	yes	spring											Seed and plant improvement institute-Karaj-Iran	FTTROMPILO	FT-TROMPILO	FT-TROMPILO	FT865	TROMPILO		see FT467			20287
1235	FTVALFAJR	FT866	VALFAJR			8	wild-type				6		Hordeum vulgare		cultivar	EGY	Egypt	30.05	31.25	34	no	no	yes	facultative											Seed and plant improvement institute-Karaj-Iran	FTVALFAJR	FT-VALFAJR	FT-VALFAJR	FT866	VALFAJR					-
1236	FTVARUNDA	FT867	VARUNDA			2	late-flowering				2		Hordeum vulgare		cultivar	MEX	Mexico, CIMMYT	19.4194	-99.1456	2243	no	no	yes	spring											Seed and plant improvement institute-Karaj-Iran	FTVARUNDA	FT-VARUNDA	FT-VARUNDA	FT867	VARUNDA					20288
1237	FTVICTORIA	FT868	VICTORIA			2	late-flowering				2		Hordeum vulgare		cultivar		unknown				no	no	yes	winter											Seed and plant improvement institute-Karaj-Iran	FTVICTORIA	FT-VICTORIA	FT-VICTORIA	FT868	VICTORIA					20221
1238	FTWHITE	FT869	WHITE			8	wild-type				6		Hordeum vulgare		landrace	IRN	Iran, Mahabad	35.6961	51.4231	1182	no	no	yes	winter											Salar Shaaf	FTWHITE	FT-WHITE	FT-WHITE	FT869	WHITE					-
1239	FTYELLOW	FT870	YELLOW			9	wild-type				2		Hordeum vulgare		landrace	IRN	Iran, Mahabad	35.6961	51.4231	1182	no	no	yes	spring											Salar Shaaf	FTYELLOW	FT-YELLOW	FT-YELLOW	FT870	YELLOW					-
1240	BCC003	BCC003		+	7a	7	wild-type	BCC003G	I	H7HI	2	H	Hordeum vulgare	H. distichon var. nutans	landrace	AFG	Afghanistan, Ghowr, Gormao village, Poon Hills	34.633	65.75	2538	yes	yes	no												IPK	BCC003	BCC003	BCC003	BCC003			doppelt					PI 366441	IG 128089
1241	BCC118	BCC118		+	4b	4	wild-type	BCC118G	II	H4HII	6		Hordeum vulgare	Hordeum vulgare L. convar. vulgare var. subviolaceum Körn.	landrace	LBY	Libya, Sabha, Ghadduwah	26.4667	14.3833	456	yes	yes	no												IPK	BCC118	BCC118	BCC118	BCC118			doppelt						IG 128216
1242	BCC126	BCC126		+	7a	7	wild-type	BCC126G	II	H7HII	6		Hordeum vulgare	Hordeum vulgare L. convar. vulgare var. hybernum Vib	landrace	MAR	Morocco, Tiznit, Timadriouine; 5km E of Imiter	29.6667	-8.28333	825	yes	yes	no												IPK	BCC126	BCC126	BCC126	BCC126									IG 31903
1243	BCC129	BCC129		+	8	8	wild-type	BCC129G	II	H8HII	6		Hordeum vulgare	Hordeum vulgare L. convar. vulgare var. hybernum Vib.	landrace	MAR	Morocco, Meknes, near Tedders	33.6333	-6.28333	405	yes	yes	no												IPK	BCC129	BCC129	BCC129	BCC129			doppelt						IG 31925
1244	BCC131	BCC131		+	8	8	wild-type	BCC131G	II	H8HII	6		Hordeum vulgare	Hordeum vulgare L. convar. vulgare var. hybernum Vib	landrace	MAR	Morocco, Bouarfa, Bouanane Oasis	32.05	-3.05	862	no	yes	no												IPK	BCC131	BCC131	BCC131	BCC131			doppelt						IG 31933
1245	BCC1367	BCC1367		+	2	2	late-flowering	BCC1367G	III	H2HIII	2		Hordeum vulgare	Hordeum vulgare L. convar. distichon (L.) Alef. var. nutans (Rode) Alef.	cultivar	DEU	Germany	52.5186	13.4081	50	yes	yes	no												IPK	BCC1367	BCC1367	BCC1367	BCC1367
1246	BCC1368	BCC1368		+	2	2	late-flowering	BCC1368G	III	H2HIII	2		Hordeum vulgare	Hordeum vulgare L. convar. distichon (L.) Alef. var. nutans (Rode) Alef.	cultivar	NLD	Netherlands	52.3702	4.89044	8	no	yes	no												IPK	BCC1368	BCC1368	BCC1368	BCC1368
1247	BCC1370	BCC1370		+	1	1	late-flowering	BCC1370G	III	H1HIII	2		Hordeum vulgare	Hordeum vulgare L. convar. distichon (L.) Alef. var. nutans (Rode) Alef.	cultivar	FRA	France	48.8567	2.35167	36	no	yes	no												IPK	BCC1370	BCC1370	BCC1370	BCC1370
1248	BCC1371	BCC1371		+	2	2	late-flowering	BCC1371G	III	H2HIII	2		Hordeum vulgare	Hordeum vulgare L. convar. distichon (L.) Alef. var. nutans (Rode) Alef.	cultivar	FRA	France	48.8567	2.35167	36	no	yes	no												IPK	BCC1371	BCC1371	BCC1371	BCC1371
1249	BCC1372	BCC1372		+	2	2	late-flowering	BCC1372G	III	H2HIII	2		Hordeum vulgare	Hordeum vulgare L. convar. distichon (L.) Alef. var. nutans (Rode) Alef.	cultivar	POL	Poland	52.2167	21.0333	85	no	yes	no												IPK	BCC1372	BCC1372	BCC1372	BCC1372
1250	BCC1373	BCC1373		+	2	2	late-flowering	BCC1373G	III	H2HIII	2		Hordeum vulgare	Hordeum vulgare L. convar. distichon (L.) Alef. var. nutans (Rode) Alef.	cultivar	GBR	United Kingdom	51.5094	-0.118319	32	no	yes	no												IPK	BCC1373	BCC1373	BCC1373	BCC1373
1251	BCC1374	BCC1374		+	2	2	late-flowering	BCC1374G	III	H2HIII	2		Hordeum vulgare	Hordeum vulgare L. convar. distichon (L.) Alef. var. nutans (Rode) Alef.	cultivar	NLD	Netherlands	52.3702	4.89044	8	no	yes	no												IPK	BCC1374	BCC1374	BCC1374	BCC1374
1252	BCC1376	BCC1376		+	2	2	late-flowering	BCC1376G	III	H2HIII	2		Hordeum vulgare	Hordeum vulgare L. convar. distichon (L.) Alef. var. nutans (Rode) Alef.	cultivar	DNK	Denmark	55.6757	12.5787	15	no	yes	no												IPK	BCC1376	BCC1376	BCC1376	BCC1376
1253	BCC1377	BCC1377		+	2	2	late-flowering	BCC1377G	III	H2HIII	2		Hordeum vulgare	Hordeum vulgare L. convar. distichon (L.) Alef. var. nutans (Rode) Alef.	cultivar	FRA	France	48.8567	2.35167	36	no	yes	no												IPK	BCC1377	BCC1377	BCC1377	BCC1377
1254	BCC1378	BCC1378		+	2	2	late-flowering	BCC1378G	III	H2HIII	2		Hordeum vulgare	Hordeum vulgare L. convar. distichon (L.) Alef. var. nutans (Rode) Alef.	cultivar	GBR	United Kingdom	51.5094	-0.118319	32	no	yes	no												IPK	BCC1378	BCC1378	BCC1378	BCC1378
1255	BCC1379	BCC1379		+	2	2	late-flowering	BCC1379G	III	H2HIII	2		Hordeum vulgare	Hordeum vulgare L. convar. distichon (L.) Alef. var. nutans (Rode) Alef.	cultivar	CZE	Czech Republic	50.0886	14.4214	202	no	yes	no												IPK	BCC1379	BCC1379	BCC1379	BCC1379
1256	BCC1380	BCC1380		+	2	2	late-flowering	BCC1380G	III	H2HIII	2		Hordeum vulgare	Hordeum vulgare L. convar. distichon (L.) Alef. var. nutans (Rode) Alef.	cultivar	FRA	France	48.8567	2.35167	36	no	yes	no												IPK	BCC1380	BCC1380	BCC1380	BCC1380
1257	BCC1381	BCC1381		+	2	2	late-flowering	BCC1381G	III	H2HIII	2		Hordeum vulgare	Hordeum vulgare L. convar. distichon (L.) Alef. var. nutans (Rode) Alef.	cultivar	GBR	United Kingdom	51.5094	-0.118319	32	no	yes	no												IPK	BCC1381	BCC1381	BCC1381	BCC1381
1258	BCC1382	BCC1382		+	2	2	late-flowering	BCC1382G	III	H2HIII	2		Hordeum vulgare	Hordeum vulgare L. convar. distichon (L.) Alef. var. nutans (Rode) Alef.	cultivar	GBR	United Kingdom	51.5094	-0.118319	32	no	yes	no												IPK	BCC1382	BCC1382	BCC1382	BCC1382
1259	BCC1383	BCC1383		+	2	2	late-flowering	BCC1383G	III	H2HIII	2		Hordeum vulgare	Hordeum vulgare L. convar. distichon (L.) Alef. var. nutans (Rode) Alef.	cultivar	GBR	United Kingdom	51.5094	-0.118319	32	no	yes	no												IPK	BCC1383	BCC1383	BCC1383	BCC1383
1260	BCC1384	BCC1384		+	2	2	late-flowering	BCC1384G	III	H2HIII	2		Hordeum vulgare	Hordeum vulgare L. convar. distichon (L.) Alef. var. nutans (Rode) Alef.	cultivar	DEU	Germany	52.5186	13.4081	50	no	yes	no												IPK	BCC1384	BCC1384	BCC1384	BCC1384
1261	BCC1385	BCC1385		+	2	2	late-flowering	BCC1385G	III	H2HIII	2		Hordeum vulgare	Hordeum vulgare L. convar. distichon (L.) Alef. var. nutans (Rode) Alef.	cultivar	POL	Poland	52.2167	21.0333	85	no	yes	no												IPK	BCC1385	BCC1385	BCC1385	BCC1385
1262	BCC1386	BCC1386		+	2	2	late-flowering	BCC1386G	III	H2HIII	2		Hordeum vulgare	Hordeum vulgare L. convar. distichon (L.) Alef. var. nutans (Rode) Alef.	cultivar	DEU	Germany	52.5186	13.4081	50	no	yes	no												IPK	BCC1386	BCC1386	BCC1386	BCC1386
1263	BCC1387	BCC1387		+	2	2	late-flowering	BCC1387G	III	H2HIII	2		Hordeum vulgare	Hordeum vulgare L. convar. distichon (L.) Alef. var. nutans (Rode) Alef.	cultivar	NLD	Netherlands	52.3702	4.89044	8	no	yes	no												IPK	BCC1387	BCC1387	BCC1387	BCC1387
1264	BCC1388	BCC1388			2	2	late-flowering	BCC1388G	III	H2HIII	2		Hordeum vulgare	Hordeum vulgare L. convar. distichon (L.) Alef. var. nutans (Rode) Alef.	cultivar	DEU	Germany	52.5186	13.4081	50	no	no	no												IPK	BCC1388	BCC1388	BCC1388	BCC1388
1265	BCC1389	BCC1389		+	2	2	late-flowering	BCC1389G	III	H2HIII	2		Hordeum vulgare	Hordeum vulgare L. convar. distichon (L.) Alef. var. nutans (Rode) Alef.	cultivar	IRL	Ireland	53.3425	-6.26583	7	no	yes	no												IPK	BCC1389	BCC1389	BCC1389	BCC1389
1266	BCC1390	BCC1390		+	2	2	late-flowering	BCC1390G	III	H2HIII	2		Hordeum vulgare	Hordeum vulgare L. convar. distichon (L.) Alef. var. nutans (Rode) Alef.	cultivar	SWE	Sweden	59.325	18.05	16	no	yes	no												IPK	BCC1390	BCC1390	BCC1390	BCC1390
1267	HOR1391	HOR1391		+	2	2	late-flowering	HOR1391G	III	H2HIII	2	H	Hordeum vulgare	Hordeum vulgare L. convar. distichon (L.) Alef. var. nigricans Sér.	landrace	ROU	Romania	44.4333	26.1	86	no	yes	no												IPK	HOR1391	HOR1391	HOR1391	HOR1391
1268	BCC1391	BCC1391		+	2	2	late-flowering	BCC1391G	III	H2HIII	2		Hordeum vulgare	Hordeum vulgare L. convar. distichon (L.) Alef. var. nutans (Rode) Alef.	cultivar	DEU	Germany	52.5186	13.4081	50	no	yes	no												IPK	BCC1391	BCC1391	BCC1391	BCC1391
1269	BCC1392	BCC1392		+	1	1	late-flowering	BCC1392G	III	H1HIII	2		Hordeum vulgare	Hordeum vulgare L. convar. distichon (L.) Alef. var. nutans (Rode) Alef.	cultivar	DNK	Denmark	55.6757	12.5787	15	no	yes	no												IPK	BCC1392	BCC1392	BCC1392	BCC1392
1270	BCC1394	BCC1394		+	3	3	wild-type	BCC1394G	III	H3HIII	2		Hordeum vulgare	Hordeum vulgare L. convar. distichon (L.) Alef. var. nutans (Rode) Alef.	cultivar	NLD	Netherlands	52.3702	4.89044	8	no	yes	no												IPK	BCC1394	BCC1394	BCC1394	BCC1394
1271	BCC1395	BCC1395		+	2	2	late-flowering	BCC1395G	III	H2HIII	2		Hordeum vulgare	Hordeum vulgare L. convar. distichon (L.) Alef. var. nutans (Rode) Alef.	cultivar	NLD	Netherlands	52.3702	4.89044	8	no	yes	no												IPK	BCC1395	BCC1395	BCC1395	BCC1395
1272	BCC1396	BCC1396		+	1	1	late-flowering	BCC1396G	III	H1HIII	2		Hordeum vulgare	Hordeum vulgare L. convar. distichon (L.) Alef. var. nutans (Rode) Alef.	cultivar	SWE	Sweden	59.325	18.05	16	no	yes	no												IPK	BCC1396	BCC1396	BCC1396	BCC1396
1273	BCC1397	BCC1397		+	2	2	late-flowering	BCC1397G	III	H2HIII	2		Hordeum vulgare	Hordeum vulgare L. convar. distichon (L.) Alef. var. nutans (Rode) Alef.	cultivar	HUN	Hungary	47.5	19.05	118	no	yes	no												IPK	BCC1397	BCC1397	BCC1397	BCC1397
1274	BCC1398	BCC1398		+	2	2	late-flowering	BCC1398G	III	H2HIII	2		Hordeum vulgare	Hordeum vulgare L. convar. distichon (L.) Alef. var. nutans (Rode) Alef.	cultivar	HUN	Hungary	47.5	19.05	118	no	yes	no												IPK	BCC1398	BCC1398	BCC1398	BCC1398
1275	BCC1399	BCC1399		+	2	2	late-flowering	BCC1399G	III	H2HIII	2		Hordeum vulgare	Hordeum vulgare L. convar. distichon (L.) Alef. var. nutans (Rode) Alef.	cultivar	SWE	Sweden	59.325	18.05	16	no	yes	no												IPK	BCC1399	BCC1399	BCC1399	BCC1399
1276	BCC1400	BCC1400		+	2	2	late-flowering	BCC1400G	III	H2HIII	2		Hordeum vulgare	Hordeum vulgare L. convar. distichon (L.) Alef. var. nutans (Rode) Alef.	cultivar	FRA	France	48.8567	2.35167	36	no	yes	no												IPK	BCC1400	BCC1400	BCC1400	BCC1400
1277	BCC1401	BCC1401		+	2	2	late-flowering	BCC1401G	III	H2HIII	2		Hordeum vulgare	Hordeum vulgare L. convar. distichon (L.) Alef. var. nutans (Rode) Alef.	cultivar	DEU	Germany	52.5186	13.4081	50	no	yes	no												IPK	BCC1401	BCC1401	BCC1401	BCC1401
1278	BCC1402	BCC1402		+	2	2	late-flowering	BCC1402G	III	H2HIII	2		Hordeum vulgare	Hordeum vulgare L. convar. distichon (L.) Alef. var. nutans (Rode) Alef.	cultivar	SWE	Sweden	59.325	18.05	16	no	yes	no												IPK	BCC1402	BCC1402	BCC1402	BCC1402
1279	BCC1403	BCC1403		+	2	2	late-flowering	BCC1403G	III	H2HIII	2		Hordeum vulgare	Hordeum vulgare L. convar. distichon (L.) Alef. var. nutans (Rode) Alef.	cultivar	DEU	Germany	52.5186	13.4081	50	no	yes	no												IPK	BCC1403	BCC1403	BCC1403	BCC1403
1280	BCC1404	BCC1404		+	2	2	late-flowering	BCC1404G	III	H2HIII	2		Hordeum vulgare	Hordeum vulgare L. convar. distichon (L.) Alef. var. nutans (Rode) Alef.	cultivar	GBR	United Kingdom	51.5094	-0.118319	32	no	no	no												IPK	BCC1404	BCC1404	BCC1404	BCC1404
1281	BCC1405	BCC1405		+	2	2	late-flowering	BCC1405G	III	H2HIII	2		Hordeum vulgare	Hordeum vulgare L. convar. distichon (L.) Alef. var. nutans (Rode) Alef.	cultivar	GBR	United Kingdom	51.5094	-0.118319	32	no	yes	no												IPK	BCC1405	BCC1405	BCC1405	BCC1405			doppelt
1282	BCC1407	BCC1407		+	2	2	late-flowering	BCC1407G	III	H2HIII	2		Hordeum vulgare	Hordeum vulgare L. convar. distichon (L.) Alef. var. nutans (Rode) Alef.	cultivar	AUT	Austria	48.2083	16.3731	188	no	yes	no												IPK	BCC1407	BCC1407	BCC1407	BCC1407
1283	BCC1408	BCC1408		+	2	2	late-flowering	BCC1408G	III	H2HIII	2	H	Hordeum vulgare	Hordeum vulgare L. convar. distichon (L.) Alef. var. nutans (Rode) Alef.	cultivar	GBR	United Kingdom	51.5094	-0.118319	32	no	yes	no												IPK	BCC1408	BCC1408	BCC1408	BCC1408
1284	BCC1409	BCC1409		+	2	2	late-flowering	BCC1409G	III	H2HIII	2		Hordeum vulgare	Hordeum vulgare L. convar. distichon (L.) Alef. var. nutans (Rode) Alef.	cultivar	AUT	Austria	48.2083	16.3731	188	no	yes	no												IPK	BCC1409	BCC1409	BCC1409	BCC1409
1285	BCC1410	BCC1410		+	2	2	late-flowering	BCC1410G	III	H2HIII	2		Hordeum vulgare	Hordeum vulgare L. convar. distichon (L.) Alef. var. nutans (Rode) Alef.	cultivar	SWE	Sweden	59.325	18.05	16	yes	yes	no												IPK	BCC1410	BCC1410	BCC1410	BCC1410
1286	BCC1411	BCC1411		+	2	2	late-flowering	BCC1411G	III	H2HIII	2		Hordeum vulgare	Hordeum vulgare L. convar. distichon (L.) Alef. var. nutans (Rode) Alef.	cultivar	DEU	Germany	52.5186	13.4081	50	no	yes	no												IPK	BCC1411	BCC1411	BCC1411	BCC1411
1287	BCC1412	BCC1412		+	2	2	late-flowering	BCC1412G	III	H2HIII	2		Hordeum vulgare	Hordeum vulgare L. convar. distichon (L.) Alef. var. nutans (Rode) Alef.	cultivar	SWE	Sweden	59.325	18.05	16	no	yes	no												IPK	BCC1412	BCC1412	BCC1412	BCC1412
1288	BCC1413	BCC1413		+	2	2	late-flowering	BCC1413G	III	H2HIII	2		Hordeum vulgare	Hordeum vulgare L. convar. distichon (L.) Alef. var. nutans (Rode) Alef.	cultivar	DEU	Germany	52.5186	13.4081	50	no	yes	no												IPK	BCC1413	BCC1413	BCC1413	BCC1413
1289	BCC1414	BCC1414		+	2	2	late-flowering	BCC1414G	III	H2HIII	2		Hordeum vulgare	Hordeum vulgare L. convar. distichon (L.) Alef. var. nutans (Rode) Alef.	cultivar	CZE	Czech Republic	50.0886	14.4214	202	no	yes	no												IPK	BCC1414	BCC1414	BCC1414	BCC1414
1290	BCC1415	BCC1415		+	2	2	late-flowering	BCC1415G	III	H2HIII	2		Hordeum vulgare	Hordeum vulgare L. convar. distichon (L.) Alef. var. nutans (Rode) Alef.	cultivar	GBR	United Kingdom	51.5094	-0.118319	32	no	yes	no												IPK	BCC1415	BCC1415	BCC1415	BCC1415			doppelt
1291	BCC1416	BCC1416		+	2	2	late-flowering	BCC1416G	III	H2HIII	2		Hordeum vulgare	Hordeum vulgare L. convar. distichon (L.) Alef. var. nutans (Rode) Alef.	cultivar	SWE	Sweden	59.325	18.05	16	no	yes	no												IPK	BCC1416	BCC1416	BCC1416	BCC1416
1292	BCC1417	BCC1417		+	2	2	late-flowering	BCC1417G	III	H2HIII	2		Hordeum vulgare	Hordeum vulgare L. convar. distichon (L.) Alef. var. nutans (Rode) Alef.	cultivar	DEU	Germany	52.5186	13.4081	50	no	yes	no												IPK	BCC1417	BCC1417	BCC1417	BCC1417			doppelt
1293	BCC1418	BCC1418		+	2	2	late-flowering	BCC1418G	II	H2HII	2		Hordeum vulgare	Hordeum vulgare L. convar. distichon (L.) Alef. var. nutans (Rode) Alef.	cultivar	DNK	Denmark	55.6757	12.5787	15	yes	yes	no												IPK	BCC1418	BCC1418	BCC1418	BCC1418
1294	BCC1419	BCC1419		+	2	2	late-flowering	BCC1419G	III	H2HIII	2		Hordeum vulgare	Hordeum vulgare L. convar. distichon (L.) Alef. var. nutans (Rode) Alef.	cultivar	DEU	Germany	52.5186	13.4081	50	no	yes	no												IPK	BCC1419	BCC1419	BCC1419	BCC1419
1295	BCC1420	BCC1420		+	2	2	late-flowering	BCC1420G	III	H2HIII	2		Hordeum vulgare	Hordeum vulgare L. convar. distichon (L.) Alef. var. nutans (Rode) Alef.	cultivar	NLD	Netherlands	52.3702	4.89044	8	no	yes	no												IPK	BCC1420	BCC1420	BCC1420	BCC1420
1296	BCC1421	BCC1421		+	2	2	late-flowering	BCC1421G	III	H2HIII	2		Hordeum vulgare	Hordeum vulgare L. convar. distichon (L.) Alef. var. nutans (Rode) Alef.	cultivar	CZE	Czech Republic	50.0886	14.4214	202	no	yes	no												IPK	BCC1421	BCC1421	BCC1421	BCC1421
1297	BCC1422	BCC1422		+	2	2	late-flowering	BCC1422G	III	H2HIII	2		Hordeum vulgare	Hordeum vulgare L. convar. distichon (L.) Alef. var. nutans (Rode) Alef.	cultivar	NLD	Netherlands	52.3702	4.89044	8	no	yes	no												IPK	BCC1422	BCC1422	BCC1422	BCC1422
1298	BCC1423	BCC1423		+	2	2	late-flowering	BCC1423G	III	H2HIII	2		Hordeum vulgare	Hordeum vulgare L. convar. distichon (L.) Alef. var. nutans (Rode) Alef.	cultivar	FRA	France	48.8567	2.35167	36	no	yes	no												IPK	BCC1423	BCC1423	BCC1423	BCC1423
1299	BCC1424	BCC1424		+	2	2	late-flowering	BCC1424G	III	H2HIII	2		Hordeum vulgare	Hordeum vulgare L. convar. distichon (L.) Alef. var. nutans (Rode) Alef.	cultivar	DEU	Germany	52.5186	13.4081	50	no	yes	no												IPK	BCC1424	BCC1424	BCC1424	BCC1424
1300	BCC1425	BCC1425		+	2	2	late-flowering	BCC1425G	III	H2HIII	2		Hordeum vulgare	Hordeum vulgare L. convar. distichon (L.) Alef. var. nutans (Rode) Alef.	cultivar	DEU	Germany	52.5186	13.4081	50	no	yes	no												IPK	BCC1425	BCC1425	BCC1425	BCC1425
1301	BCC1428	BCC1428		+	1	1	late-flowering	BCC1428G	III	H1HIII	2	H	Hordeum vulgare	Hordeum vulgare L. convar. distichon (L.) Alef. var. nutans (Rode) Alef.	cultivar	GBR	United Kingdom	51.5094	-0.118319	32	yes	yes	no												IPK	BCC1428	BCC1428	BCC1428	BCC1428								PI 467655
1302	BCC1430	BCC1430		+	1	1	late-flowering	BCC1430G	III	H1HIII	2	H	Hordeum vulgare	Hordeum vulgare L. convar. distichon (L.) Alef. var. nutans (Rode) Alef.	cultivar	FRA	France, Allier	48.8567	2.35167	36	yes	yes	no												IPK	BCC1430	BCC1430	BCC1430	BCC1430								CIho 156
1303	BCC1431	BCC1431		+	2	2	late-flowering	BCC1431G	III	H2HIII	2		Hordeum vulgare	Hordeum vulgare L. convar. distichon (L.) Alef. var. nutans (Rode) Alef.	cultivar	AUT	Austria	48.2083	16.3731	188	no	yes	no												IPK	BCC1431	BCC1431	BCC1431	BCC1431								-
1304	BCC1432	BCC1432		+	2	2	late-flowering	BCC1432G	III	H2HIII	2		Hordeum vulgare	Hordeum vulgare L. convar. distichon (L.) Alef. var. nutans (Rode) Alef.	cultivar	CZE	Czech Republic	50.0886	14.4214	202	no	yes	no												IPK	BCC1432	BCC1432	BCC1432	BCC1432
1305	BCC1433	BCC1433		+	2	2	late-flowering	BCC1433G	III	H2HIII	2		Hordeum vulgare	Hordeum vulgare L. convar. distichon (L.) Alef. var. nutans (Rode) Alef.	cultivar	DEU	Germany, Franconia	49.4528	11.0778	302	yes	yes	no												IPK	BCC1433	BCC1433	BCC1433	BCC1433
1306	BCC1439	BCC1439		+	1	1	late-flowering	BCC1439G	III	H1HIII	2		Hordeum vulgare	Hordeum vulgare L. convar. distichon (L.) Alef. var. nutans (Rode) Alef.	cultivar	CZE	Czech Republic	50.0886	14.4214	202	no	yes	no												IPK	BCC1439	BCC1439	BCC1439	BCC1439
1307	BCC1440	BCC1440		+	2	2	late-flowering	BCC1440G	III	H2HIII	2		Hordeum vulgare	Hordeum vulgare L. convar. distichon (L.) Alef. var. nutans (Rode) Alef.	cultivar	AUT	Austria	48.2083	16.3731	188	no	yes	no												IPK	BCC1440	BCC1440	BCC1440	BCC1440
1308	BCC1441	BCC1441		+	2	2	late-flowering	BCC1441G	III	H2HIII	2		Hordeum vulgare	Hordeum vulgare L. convar. distichon (L.) Alef. var. nutans (Rode) Alef.	cultivar	DEU	Germany, Saarland	49.3833	6.83333	236	no	yes	no												IPK	BCC1441	BCC1441	BCC1441	BCC1441
1309	BCC1442	BCC1442		+	1	1	late-flowering	BCC1442G	VIII	H1HVIII	2	H	Hordeum vulgare	Hordeum vulgare L. convar. distichon (L.) Alef. var. nutans (Rode) Alef.	cultivar	GBR	United Kingdom	51.5094	-0.118319	32	no	yes	no												IPK	BCC1442	BCC1442	BCC1442	BCC1442								CIho 2511
1310	BCC1443	BCC1443		+	2	2	late-flowering	BCC1443G	III	H2HIII	2	H	Hordeum vulgare	Hordeum vulgare L. convar. distichon (L.) Alef. var. nutans (Rode) Alef.	cultivar	DEU	Germany, Schleswig	54.5153	9.56972	7	no	yes	no												IPK	BCC1443	BCC1443	BCC1443	BCC1443
1311	BCC1444	BCC1444		+	2	2	late-flowering	BCC1444G	III	H2HIII	2		Hordeum vulgare	Hordeum vulgare L. convar. distichon (L.) Alef. var. nutans (Rode) Alef.	cultivar	CZE	Czech Republic	50.0886	14.4214	202	no	yes	no												IPK	BCC1444	BCC1444	BCC1444	BCC1444			doppelt
1312	BCC1445	BCC1445		+	1	1	late-flowering	BCC1445G	III	H1HIII	2	H	Hordeum vulgare	Hordeum vulgare L. convar. distichon (L.) Alef. var. nutans (Rode) Alef.	cultivar	FRA	France, Upper Rhine region, Bas-Rhin	45.583	7.65	2340	no	yes	no												IPK	BCC1445	BCC1445	BCC1445	BCC1445								PI 467374
1313	BCC1447	BCC1447		+	2	2	late-flowering	BCC1447G	III	H2HIII	2	H	Hordeum vulgare	Hordeum vulgare L. convar. distichon (L.) Alef. var. nutans (Rode) Alef.	cultivar	FRA	France, Indre	48.8567	2.35167	36	no	yes	no												IPK	BCC1447	BCC1447	BCC1447	BCC1447								PI 174479
1314	BCC1448	BCC1448		+	1	1	late-flowering	BCC1448G	II	H1HII	6		Hordeum vulgare	Hordeum vulgare L. convar. vulgare var. hybernum Vib.	cultivar	FIN	Finland	60.1667	24.9333		no	yes	no												IPK	BCC1448	BCC1448	BCC1448	BCC1448
1315	BCC1450	BCC1450		+	1	1	late-flowering	BCC1450G	III	H1HIII	6		Hordeum vulgare	Hordeum vulgare L. convar. vulgare var. parallelum Körn.	cultivar	FIN	Finland	60.1667	24.9333		yes	yes	no												IPK	BCC1450	BCC1450	BCC1450	BCC1450
1316	BCC1452	BCC1452		+	1	1	late-flowering	BCC1452G	I	H1HI	6		Hordeum vulgare	Hordeum vulgare L. convar. vulgare var. hybernum Vib.	cultivar	NLD	Netherlands	52.3702	4.89044	8	yes	yes	no												IPK	BCC1452	BCC1452	BCC1452	BCC1452
1317	BCC1453	BCC1453		+	1	1	late-flowering	BCC1453G	II	H1HII	6		Hordeum vulgare	Hordeum vulgare L. convar. vulgare var. hybernum Vib.	cultivar	FIN	Finland	60.1667	24.9333		yes	yes	no												IPK	BCC1453	BCC1453	BCC1453	BCC1453			doppelt
1318	BCC1455	BCC1455		+	1	1	late-flowering	BCC1455G	III	H1HIII	6		Hordeum vulgare	Hordeum vulgare L. convar. vulgare var. hybernum Vib.	cultivar	RUS	Russia, Leningrad	59.9333	30.2667	14	no	yes	no												IPK	BCC1455	BCC1455	BCC1455	BCC1455						VIR 22089
1319	BCC1456	BCC1456		+	2	2	late-flowering	BCC1456G	III	H2HIII	2		Hordeum vulgare	Hordeum vulgare L. convar. distichon (L.) Alef. var. nutans (Rode) Alef.	cultivar	RUS	Russia, Kirov	58.6	49.65	162	no	yes	no												IPK	BCC1456	BCC1456	BCC1456	BCC1456						VIR 24700
1320	BCC1457	BCC1457		+	3	3	wild-type	BCC1457G	III	H3HIII	2		Hordeum vulgare	Hordeum vulgare L. convar. distichon (L.) Alef. var. nutans (Rode) Alef.	cultivar	RUS	Russia, Moscow	55.75	37.6167	155	no	yes	no												IPK	BCC1457	BCC1457	BCC1457	BCC1457						VIR 29352
1321	BCC1458	BCC1458		+	2	2	late-flowering	BCC1458G	III	H2HIII	2		Hordeum vulgare	Hordeum vulgare L. convar. distichon (L.) Alef. var. nutans (Rode) Alef.	cultivar	RUS	Russia, Ekaterinburg	56.8333	60.5833	257	no	yes	no												IPK	BCC1458	BCC1458	BCC1458	BCC1458			doppelt			VIR 26968
1322	BCC1459	BCC1459		+	3	3	wild-type	BCC1459G	III	H3HIII	2		Hordeum vulgare	Hordeum vulgare L. convar. distichon (L.) Alef. var. nutans (Rode) Alef.	cultivar	RUS	Russia, Krasnodar	45.0333	38.9833	28	no	yes	no												IPK	BCC1459	BCC1459	BCC1459	BCC1459						VIR 22055
1323	BCC1461	BCC1461		+	1	1	late-flowering	BCC1461G	III	H1HIII	2		Hordeum vulgare	Hordeum vulgare L. convar. distichon (L.) Alef. var. medicum Körn.	cultivar	RUS	Russia, Omsk	54.9667	73.3833	92	no	yes	no												IPK	BCC1461	BCC1461	BCC1461	BCC1461						VIR 26179
1324	BCC1463	BCC1463		+	2	2	late-flowering	BCC1463G	III	H2HIII	2		Hordeum vulgare	Hordeum vulgare L. convar. distichon (L.) Alef. var. nutans (Rode) Alef.	cultivar	RUS	Russia, Promorye	45.3333	134.667	597	no	yes	no												IPK	BCC1463	BCC1463	BCC1463	BCC1463						VIR 27055
1325	BCC1465	BCC1465		+	2	2	late-flowering	BCC1465G	III	H2HIII	2		Hordeum vulgare	Hordeum vulgare L. convar. distichon (L.) Alef. var. nutans (Rode) Alef.	cultivar	UKR	Ukraine, Donetsk	48.0028	37.8053	194	no	yes	no												IPK	BCC1465	BCC1465	BCC1465	BCC1465						VIR 18331
1326	BCC1466	BCC1466		+	2	2	late-flowering	BCC1466G	III	H2HIII	2		Hordeum vulgare	Hordeum vulgare L. convar. distichon (L.) Alef. var. nutans (Rode) Alef.	cultivar	UKR	Ukraine, Odessa	46.4833	30.7333	38	no	yes	no												IPK	BCC1466	BCC1466	BCC1466	BCC1466						VIR 26864
1327	BCC1467	BCC1467		+	2	2	late-flowering	BCC1467G	III	H2HIII	2		Hordeum vulgare	Hordeum vulgare L. convar. distichon (L.) Alef. var. nutans (Rode) Alef.	cultivar	BGR	Bulgaria	42.6972	23.3233	558	no	yes	no												IPK	BCC1467	BCC1467	BCC1467	BCC1467						VIR 27372
1328	BCC1468	BCC1468		+	1	1	late-flowering	BCC1468G	III	H1HIII	2		Hordeum vulgare	Hordeum vulgare L. convar. distichon (L.) Alef. var. medicum Körn.	cultivar	SRB	Kazakhstan	51.1667	71.4167	353	no	yes	no												IPK	BCC1468	BCC1468	BCC1468	BCC1468						VIR 28015
1329	BCC1469	BCC1469		+	1	1	late-flowering	BCC1469G	I	H1HI	2		Hordeum vulgare	Hordeum vulgare L. convar. distichon (L.) Alef. var. inerme Körn.	cultivar	KAZ	Kazakhstan	51.1667	71.4167	353	no	yes	no												IPK	BCC1469	BCC1469	BCC1469	BCC1469			doppelt			VIR 29342
1330	BCC1470	BCC1470		+	4a	4	wild-type	BCC1470G	II	H4HII	2		Hordeum vulgare	Hordeum vulgare L. convar. distichon (L.) Alef. var. nutans (Rode) Alef.	cultivar	UZB	Uzbekistan	39.6542	66.9597	720	no	yes	no												IPK	BCC1470	BCC1470	BCC1470	BCC1470			doppelt			VIR 19177
1331	BCC1471	BCC1471		+	1	1	late-flowering	BCC1471G	III	H1HIII	2		Hordeum vulgare	Hordeum vulgare L. convar. distichon (L.) Alef. var. nutans (Rode) Alef.	cultivar	ARM	Armenia	40.1833	44.5167	1028	no	yes	no												IPK	BCC1471	BCC1471	BCC1471	BCC1471			doppelt			VIR 19355
1332	BCC1472	BCC1472		+	2	2	late-flowering	BCC1472G	III	H2HIII	2		Hordeum vulgare	Hordeum vulgare L. convar. distichon (L.) Alef. var. nutans (Rode) Alef.	cultivar	LTU	Lithuania	54.6833	25.2667	107	no	yes	no												IPK	BCC1472	BCC1472	BCC1472	BCC1472						VIR 28117
1333	BCC1474	BCC1474		+	4a	4	wild-type	BCC1474G	III	H4HIII	6		Hordeum vulgare	Hordeum vulgare L. convar. vulgare var. hybernum Vib.	cultivar	UKR	Ukraine, Crimea	44.9333	34.0999	267	yes	yes	no												IPK	BCC1474	BCC1474	BCC1474	BCC1474						VIR 25302
1334	BCC1476	BCC1476		+	8	8	wild-type	BCC1476G	II	H8HII	6		Hordeum vulgare	Hordeum vulgare L. convar. vulgare var. hybernum Vib.	cultivar	UZB	Uzbekistan, Samarkand	39.6542	66.9597	720	no	yes	no												IPK	BCC1476	BCC1476	BCC1476	BCC1476			doppelt			VIR 29103
1335	BCC1479	BCC1479		+	1	1	late-flowering	BCC1479G	III	H1HIII	6		Hordeum vulgare	Hordeum vulgare L. convar. vulgare var. hybernum Vib.	landrace	RUS	Russia, Archangelsk	64.55	40.5333		no	yes	no												IPK	BCC1479	BCC1479	BCC1479	BCC1479			doppelt			VIR 9338	K 9338
1336	BCC1480	BCC1480		+	1	1	late-flowering	BCC1480G	III	H1HIII	2		Hordeum vulgare	Hordeum vulgare L. convar. distichon (L.) Alef. var. nutans (Rode) Alef.	landrace	RUS	Russia, Archangelsk	64.55	40.5333		no	yes	no												IPK	BCC1480	BCC1480	BCC1480	BCC1480						VIR 16411	K 16411
1337	BCC1481	BCC1481		+	1	1	late-flowering	BCC1481G	III	H1HIII	2	H	Hordeum vulgare	Hordeum vulgare L. convar. distichon (L.) Alef. var. nutans (Rode) Alef.	landrace	RUS	Russia, Karelia, Petrosavodsk	61.7833	34.35		no	yes	no												IPK	BCC1481	BCC1481	BCC1481	BCC1481						VIR 3222	K 3222
1338	BCC1482	BCC1482		+	2	2	late-flowering	BCC1482G	III	H2HIII	2		Hordeum vulgare	Hordeum vulgare L. convar. distichon (L.) Alef. var. nutans (Rode) Alef.	cultivar	RUS	Russia, Kirov	58.6	49.65	162	no	yes	no												IPK	BCC1482	BCC1482	BCC1482	BCC1482						VIR 26823
1339	BCC1483	BCC1483		+	1	1	late-flowering	BCC1483G	III	H1HIII	2		Hordeum vulgare	Hordeum vulgare L. convar. distichon (L.) Alef. var. nutans (Rode) Alef.	landrace	RUS	Russia, Wologda	59.2167	39.9	115	no	yes	no												IPK	BCC1483	BCC1483	BCC1483	BCC1483						VIR 4511	K 4511
1340	BCC1484	BCC1484		+	1	1	late-flowering	BCC1484G	III	H1HIII	6		Hordeum vulgare	Hordeum vulgare L. convar. vulgare var. hybernum Vib.	landrace	RUS	Russia, Kostroma	57.7667	40.9333	109	no	yes	no												IPK	BCC1484	BCC1484	BCC1484	BCC1484						VIR 9511	K 9511
1341	BCC1485	BCC1485		+	3	3	wild-type	BCC1485G	III	H3HIII	6		Hordeum vulgare	Hordeum vulgare L. convar. vulgare var. hybernum Vib.	cultivar	RUS	Russia, Saratov	51.5333	46	72	no	yes	no												IPK	BCC1485	BCC1485	BCC1485	BCC1485						VIR 11856
1342	BCC1487	BCC1487		+	1	1	late-flowering	BCC1487G	III	H1HIII	2		Hordeum vulgare	Hordeum vulgare L. convar. distichon (L.) Alef. var. nutans (Rode) Alef.	landrace	RUS	Russia, Dagestan, Makhachkala	42.1333	47.0019	2536	no	yes	no												IPK	BCC1487	BCC1487	BCC1487	BCC1487			doppelt			VIR 21820	K 21820
1343	BCC1488	BCC1488		+	1	1	late-flowering				6	H	Hordeum vulgare	Hordeum vulgare L. convar. vulgare var. hybernum Vib.	landrace	RUS	Russia, Sahalin	55.7512	37.6184	155	no	yes	no												IPK	BCC1488	BCC1488	BCC1488	BCC1488						VIR 4972	K 4972
1344	BCC1490	BCC1490		+	1	1	late-flowering	BCC1490G	III	H1HIII	6		Hordeum vulgare	Hordeum vulgare L. convar. vulgare var. hybernum Vib.	cultivar	RUS	Russia, Irkutskaya obl., Irkutsk	62.0333	129.733		no	yes	no												IPK	BCC1490	BCC1490	BCC1490	BCC1490						VIR 16478
1345	BCC1491	BCC1491		+	56	56	late-flowering	BCC1491G	III	H56HIII	6		Hordeum vulgare	Hordeum vulgare L. convar. vulgare var. hybernum Vib.	landrace	RUS	Russia, Sakha	62.0333	129.733		no	no	no												IPK	BCC1491	BCC1491	BCC1491	BCC1491						VIR 10693	K 10693
1346	BCC1493	BCC1493		+	1	1	late-flowering	BCC1493G	II	H1HII	6		Hordeum vulgare	Hordeum vulgare L. convar. vulgare var. hybernum Vib.	cultivar	UKR	Ukraine, Odessa	46.4833	30.7333	38	no	yes	no												IPK	BCC1493	BCC1493	BCC1493	BCC1493						VIR 28936
1347	BCC1494	BCC1494		+	3	3	wild-type	BCC1494G	III	H3HIII	6		Hordeum vulgare	Hordeum vulgare L. convar. vulgare var. hybernum Vib.	landrace	KAZ	Kazakhstan, Aqtobe	50.2831	57.1667	212	no	yes	no												IPK	BCC1494	BCC1494	BCC1494	BCC1494			doppelt			VIR 4847	K 4847
1348	BCC1497	BCC1497		+	4a	4	wild-type	BCC1497G	III	H4HIII	2		Hordeum vulgare	Hordeum vulgare L. convar. distichon (L.) Alef. var. persicum Körn.	landrace	KGZ	Kyrgyzstan	42.8747	74.6122	764	no	yes	no												IPK	BCC1497	BCC1497	BCC1497	BCC1497			doppelt			VIR 11749	K 11749
1349	BCC1498	BCC1498		+	94	94	wild-type	BCC1498G	III	H94HIII	6		Hordeum vulgare	Hordeum vulgare L. convar. vulgare var. hybernum Vib.	landrace	UZB	Uzbekistan	39.6542	66.9597	720	no	yes	no												IPK	BCC1498	BCC1498	BCC1498	BCC1498						VIR 17227	K 17227
1350	BCC149	BCC149		+	7a	7	wild-type	BCC149G	II	H7HII	6		Hordeum vulgare	Hordeum vulgare L. convar. vulgare var. hybernum Vib.	landrace	MAR	Morocco, Fes, Imarzen; 5km N of Taounate	34.4333	-4.65	412	no	yes	no												IPK	BCC149	BCC149	BCC149	BCC149			doppelt						IG 32019
1351	BCC1500	BCC1500		+	4a	4	wild-type	BCC1500G	V	H4HV	6		Hordeum vulgare	Hordeum vulgare L. convar. vulgare var. hybernum Vib.	landrace	TJK	Tajikistan	38.56	68.7739	799	no	yes	no												IPK	BCC1500	BCC1500	BCC1500	BCC1500			doppelt			VIR 10628	K 10628
1352	BCC1503	BCC1503		+	3	3	wild-type	BCC1503G	III	H3HIII	6		Hordeum vulgare	Hordeum vulgare L. convar. vulgare var. densum Sér.	landrace	TKM	Turkmenistan	37.9417	58.3836	220	no	yes	no												IPK	BCC1503	BCC1503	BCC1503	BCC1503			doppelt			VIR 10877	K 10877
1353	BCC1504	BCC1504		+	1	1	late-flowering	BCC1504G	III	H1HIII	6		Hordeum vulgare	Hordeum vulgare L. convar. vulgare var. hybernum Vib.	cultivar	RUS	Russia, Krasnojarsk	56	92.9333	148	no	yes	no												IPK	BCC1504	BCC1504	BCC1504	BCC1504						VIR 27649
1354	BCC1505	BCC1505		+	4a	4	wild-type	BCC1505G	III	H4HIII	6		Hordeum vulgare	Hordeum vulgare L. convar. vulgare var. hybernum Vib.	cultivar	UKR	Ukraine, Dnepropetrovsk	48.4644	35.0461	75	no	yes	no												IPK	BCC1505	BCC1505	BCC1505	BCC1505			doppelt			VIR 13035
1355	BCC1506	BCC1506		+	1	1	late-flowering	BCC1506G	III	H1HIII	2		Hordeum vulgare	Hordeum vulgare L. convar. distichon (L.) Alef. var. medicum Körn.	cultivar	UKR	Ukraine, Odessa	46.4833	30.7333	38	no	yes	no												IPK	BCC1506	BCC1506	BCC1506	BCC1506						VIR 19934
1356	BCC1524	BCC1524		+	2	2	late-flowering	BCC1524G	III	H2HIII	2		Hordeum vulgare	Hordeum vulgare L. convar. distichon (L.) Alef. var. nutans (Rode) Alef.	cultivar	DEU	Germany, Lower Bavaria	48.5372	12.1522	399	no	yes	no												IPK	BCC1524	BCC1524	BCC1524	BCC1524
1357	BCC1529	BCC1529		+	1	1	late-flowering	BCC1529G	III	H1HIII	6		Hordeum vulgare	Hordeum vulgare L. convar. vulgare var. densum Sér.	cultivar	AUT	Austria	48.2083	16.3731	188	no	yes	no												IPK	BCC1529	BCC1529	BCC1529	BCC1529
1358	BCC1541	BCC1541		+	3	3	wild-type	BCC1541G	III	H3HIII	2		Hordeum vulgare	Hordeum vulgare L. convar. distichon (L.) Alef. var. nutans (Rode) Alef.	cultivar	SRB	former Yugoslavia	44.8206	20.4622	90	no	yes	no												IPK	BCC1541	BCC1541	BCC1541	BCC1541			doppelt
1359	BCC1548	BCC1548		+	3	3	wild-type	BCC1548G	II	H3HII	6		Hordeum vulgare	Hordeum vulgare L. convar. vulgare var. hybernum Vib.	cultivar	CYP	Cyprus	35.1167	33.4	161	yes	no	no												IPK	BCC1548	BCC1548	BCC1548	BCC1548			doppelt
1360	BCC1561	BCC1561		+	4a	4	wild-type	BCC1561G	III	H4HIII	6		Hordeum vulgare	Hordeum vulgare L. convar. vulgare var. hybernum Vib.	landrace	BGR	Bulgaria	42.6972	23.3233	558	no	yes	no												IPK	BCC1561	BCC1561	BCC1561	BCC1561			doppelt			HOR 383
1361	BCC1565	BCC1565		+	7a	7	wild-type	BCC1565G	III	H7HIII	6		Hordeum vulgare	Hordeum vulgare L. convar. vulgare var. hybernum Vib.	landrace	ALB	Albania	41.3256	19.8197	115	no	yes	no												IPK	BCC1565	BCC1565	BCC1565	BCC1565			doppelt			HOR 750
1362	BCC1566	BCC1566		+	1	1	late-flowering	BCC1566G	III	H1HIII	2		Hordeum vulgare	Hordeum vulgare L. convar. distichon (L.) Alef. var. nutans (Rode) Alef.	landrace	GRC	Greece, Mega Rema	40.3139	21.7972	811	no	yes	no												IPK	BCC1566	BCC1566	BCC1566	BCC1566			doppelt			HOR 753
1363	BCC1589	BCC1589		+	2	2	late-flowering	BCC1589G	III	H2HIII	2		Hordeum vulgare	Hordeum vulgare L. convar. distichon (L.) Alef. var. nutans (Rode) Alef.	landrace	ITA	Italy, Sicily, N of Ummari	41.8833	12.4833	51	no	yes	no												IPK	BCC1589	BCC1589	BCC1589	BCC1589			doppelt			HOR 10555
1364	BCC161	BCC161		+	8	8	wild-type	BCC161G	II	H8HII	6		Hordeum vulgare	Hordeum vulgare L. convar. vulgare var. hybernum Vib	landrace	MAR	Morocco, Oujda, Berkane; Dauar Ouled El-Hadj; 92km to Oujda	34.95	-2.33333	123	no	yes	no												IPK	BCC161	BCC161	BCC161	BCC161						IG 32086
1365	BCC167a	BCC167		+	8	8	wild-type	BCC167G	II	H8HII	6		Hordeum vulgare	Hordeum vulgare L. convar. vulgare var. rikotense Regel	landrace	OMN	Oman, Interior, 35km S Jabrin	22.6667	57.3333	379	no	yes	no												IPK	BCC167a	BCC167	BCC167	BCC167			doppelt						Shayir IG 32973
1366	BCC173	BCC173		+	7a	7	wild-type	BCC173G	II	H7HII	6	n	Hordeum vulgare	Hordeum vulgare L.	landrace	PAK	Pakistan, Northern Areas, Naltar	36.1333	73.2333	4206	no	yes	no												IPK	BCC173	BCC173	BCC173	BCC173			doppelt					PI 410492	IG 128104
1367	BCC182	BCC182		+	7a	7	wild-type	BCC182G	II	H7HII	6		Hordeum vulgare	Hordeum vulgare L. convar. vulgare var. coeleste L.	landrace	PAK	Pakistan, Northern Areas, Sali Harng; 16km from Yasin to Gupus	36.3	73.3667	2673	no	yes	no												IPK	BCC182	BCC182	BCC182	BCC182									IG 128162
1368	BCC190	BCC190		+	9	9	wild-type	BCC190G	III	H9HIII	2		Hordeum vulgare	Hordeum vulgare L. convar. distichon (L.) Alef. var. nigrescens Körn.	landrace	SYR	Syria, Al Hasakah, Ra's al 'Ayn	36.8333	40.0722	351	no	yes	no												IPK	BCC190	BCC190	BCC190	BCC190									IG 31424
1369	BCC192a	BCC192		+	9	9	wild-type	BCC192G	III	H9HIII	2		Hordeum vulgare	Hordeum vulgare L. convar. distichon (L.) Alef. var. nigrescens Körn.	landrace	SYR	Syria, Raqqa, Tall Abiad	36.3833	38.9597	312	no	yes	no												IPK	BCC192a	BCC192	BCC192	BCC192									IG 31444
1370	BCC195a	BCC195		+	7b	7	wild-type	BCC195G	IV	H7HIV	2		Hordeum vulgare	Hordeum vulgare L. convar. distichon (L.) Alef. var. nutans (Rode) Alef.	landrace	SYR	Syria, Damascus, Ma'aloula	33.8167	36.5442	1365	no	yes	no												IPK	BCC195a	BCC195	BCC195	BCC195									IG 31513
1371	BCC197a	BCC197		+	7a	7	wild-type	BCC197G	III	H7HIII	2		Hordeum vulgare	Hordeum vulgare L. convar. distichon (L.) Alef. var. nutans (Rode) Alef.	landrace	SYR	Syria, Idlib, Salkin	36.1167	36.4631	611	no	yes	no												IPK	BCC197a	BCC197	BCC197	BCC197			doppelt						IG 31522
1372	BCC218	BCC218		+	7a	7	wild-type	BCC218G	II	H7HII	6		Hordeum vulgare	Hordeum vulgare L. convar. vulgare var. coeleste L.	landrace	TJK	Tajikistan	38.56	68.7739	799	no	yes	no												IPK	BCC218	BCC218	BCC218	BCC218						K-14943
1373	BCC219	BCC219		+	4a	4	wild-type	BCC219G	V	H4HV	6		Hordeum vulgare	Hordeum vulgare L. convar. vulgare var. coeleste L.	landrace	TJK	Tajikistan	38.56	68.7739	799	no	yes	no												IPK	BCC219	BCC219	BCC219	BCC219			doppelt			K-10628
1374	BCC421	BCC421		+	8	8	wild-type	BCC421G	II	H8HII	6		Hordeum vulgare	Hordeum vulgare L. convar. vulgare var. hybernum Vib.	cultivar	CHN	China, Jiangsu	33.0271	119.707	0	no	yes	no												IPK	BCC421	BCC421	BCC421	BCC421			doppelt
1375	BCC423	BCC423		+	7a	7	wild-type	BCC423G	I	H7HI	6		Hordeum vulgare	Hordeum vulgare L. convar. vulgare var. subpyramidatum (Orl.) Mansf.	cultivar	CHN	China, Sichuan	30.7135	103.403	1163	no	yes	no												IPK	BCC423	BCC423	BCC423	BCC423
1376	BCC427	BCC427		+	8	8	wild-type	BCC427G	III	H8HIII	2		Hordeum vulgare	Hordeum vulgare L. convar. distichon (L.) Alef. var. breve Alef.	cultivar	CHN	China, Hubei	30.9678	112.231	91	no	yes	no												IPK	BCC427	BCC427	BCC427	BCC427
1377	BCC432	BCC432		+	2	2	late-flowering	BCC432G	III	H2HIII	2		Hordeum vulgare	Hordeum vulgare L. convar. distichon (L.) Alef. var. nutans (Rode) Alef.	cultivar	CHN	China, Nei Mongol	43.644	115.664	1165	no	yes	no												IPK	BCC432	BCC432	BCC432	BCC432
1378	BCC434	BCC434		+	6a	6	wild-type	BCC434G	III	H6HIII	2		Hordeum vulgare	Hordeum vulgare L. convar. distichon (L.) Alef. var. breve Alef.	cultivar	CHN	China, Hubei	30.9678	112.231	91	yes	yes	no												IPK	BCC434	BCC434	BCC434	BCC434
1379	BCC436	BCC436		+	1	1	late-flowering	BCC436G	III	H1HIII	6		Hordeum vulgare	Hordeum vulgare L. convar. vulgare var. hybernum Vib.	cultivar	CHN	China, Manchuria	45.75	126.633	143	no	yes	no												IPK	BCC436	BCC436	BCC436	BCC436
1380	BCC438	BCC438		+	6a	6	wild-type	BCC438G	I	H6HI	6		Hordeum vulgare	Hordeum vulgare L. convar. vulgare var. hybernum Vib.	cultivar	CHN	China, Manchuria	45.75	126.633	143	yes	yes	no												IPK	BCC438	BCC438	BCC438	BCC438
1381	BCC439	BCC439		+	6a	6	wild-type	BCC439G	I	H6HI	6		Hordeum vulgare	Hordeum vulgare L. convar. vulgare var. nigrum (Willd.) Link	cultivar	CHN	China, Manchuria	45.75	126.633	143	yes	yes	no												IPK	BCC439	BCC439	BCC439	BCC439
1382	BCC445	BCC445		+	1	1	late-flowering	BCC445G	III	H1HIII	6		Hordeum vulgare	Hordeum vulgare L. convar. vulgare var. hybernum Vib.	cultivar	CHN	China, Manchuria	45.75	126.633	143	no	yes	no												IPK	BCC445	BCC445	BCC445	BCC445
1383	BCC446	BCC446		+	1	1	late-flowering	BCC446G	III	H1HIII	6		Hordeum vulgare	Hordeum vulgare L. convar. vulgare var. hybernum Vib.	cultivar	CHN	China, Manchuria	45.75	126.633	143	no	yes	no												IPK	BCC446	BCC446	BCC446	BCC446
1384	BCC447	BCC447		+	1	1	late-flowering	BCC447G	III	H1HIII	6		Hordeum vulgare	Hordeum vulgare L. convar. vulgare var. hybernum Vib.	cultivar	CHN	China, Manchuria	45.75	126.633	143	no	yes	no												IPK	BCC447	BCC447	BCC447	BCC447			doppelt
1385	BCC502	BCC502		+	6a	6	wild-type	BCC502G	II	H6HII	6		Hordeum vulgare	Hordeum vulgare L. convar. vulgare var. hybernum Vib.	cultivar	CHN	China, Tsingtao	36.0867	120.341	15	no	yes	no												IPK	BCC502	BCC502	BCC502	BCC502
1386	BCC524	BCC524		+	8	8	wild-type	BCC524G	II	H8HII	6		Hordeum vulgare	Hordeum vulgare L. convar. vulgare var. breviaristatum (Vav.) Mansf.	cultivar	IND	India	28.6667	77.2167	219	no	yes	no												IPK	BCC524	BCC524	BCC524	BCC524
1387	BCC526	BCC526		+	7b	7	wild-type	BCC526G	I	H7HI	6		Hordeum vulgare	Hordeum vulgare L. convar. vulgare var. rikotense Regel	cultivar	IND	India	28.6667	77.2167	219	yes	yes	no												IPK	BCC526	BCC526	BCC526	BCC526
1388	BCC527	BCC527		+	7a	7	wild-type	BCC527G	I	H7HI	6		Hordeum vulgare	Hordeum vulgare L. convar. vulgare var. breviaristatum (Vav.) Mansf.	cultivar	IND	India	28.6667	77.2167	219	no	yes	no												IPK	BCC527	BCC527	BCC527	BCC527
1389	BCC532	BCC532		+	7a	7	wild-type	BCC532G	II	H7HII	6		Hordeum vulgare	Hordeum vulgare L. convar. vulgare var. hybernum Vib.	cultivar	IND	India	28.6667	77.2167	219	no	yes	no												IPK	BCC532	BCC532	BCC532	BCC532
1390	BCC533	BCC533		+	10	10	wild-type	BCC533G	I	H10HI	6	H	Hordeum vulgare	Hordeum vulgare L. convar. vulgare var. hybernum Vib.	cultivar	IND	India	28.6667	77.2167	219	yes	yes	no												IPK	BCC533	BCC533	BCC533	BCC533
1391	BCC535	BCC535		+	7a	7	wild-type	BCC535G	II	H7HII	6		Hordeum vulgare	Hordeum vulgare L. convar. vulgare var. hybernum Vib.	cultivar	IND	India	28.6667	77.2167	219	no	yes	no												IPK	BCC535	BCC535	BCC535	BCC535
1392	BCC538	BCC538		+	7b	7	wild-type	BCC538G	I	H7HI	6		Hordeum vulgare	Hordeum vulgare L. convar. vulgare var. hybernum Vib.	cultivar	IND	India	28.6667	77.2167	219	no	yes	no												IPK	BCC538	BCC538	BCC538	BCC538
1393	BCC551	BCC551		+	7a	7	wild-type	BCC551G	I	H7HI	6		Hordeum vulgare	Hordeum vulgare L. convar. vulgare var. hybernum Vib.	cultivar	IND	India	28.6667	77.2167	219	no	yes	no												IPK	BCC551	BCC551	BCC551	BCC551
1394	BCC577	BCC577		+	7b	7	wild-type	BCC577G	I	H7HI	6		Hordeum vulgare	Hordeum vulgare L. convar. vulgare var. hybernum Vib.	cultivar	IND	India	28.6667	77.2167	219	no	yes	no												IPK	BCC577	BCC577	BCC577	BCC577
1395	BCC579	BCC579		+	7b	7	wild-type	BCC579G	I	H7HI	6		Hordeum vulgare	Hordeum vulgare L. convar. vulgare var. hybernum Vib.	cultivar	IND	India	28.6667	77.2167	219	no	yes	no												IPK	BCC579	BCC579	BCC579	BCC579			doppelt
1396	BCC581	BCC581		+	7b	7	wild-type	BCC581G	I	H7HI	6		Hordeum vulgare	Hordeum vulgare L. convar. vulgare var. hybernum Vib.	cultivar	IND	India	28.6667	77.2167	219	no	yes	no												IPK	BCC581	BCC581	BCC581	BCC581
1397	BCC625	BCC625		+	6a	6	wild-type	BCC625G	II	H6HII	6		Hordeum vulgare	Hordeum vulgare L. convar. vulgare var. subpyramidatum (Orl.) Mansf.	cultivar	JPN	Japan, Nagano	36.6486	138.194	358	no	yes	no												IPK	BCC625	BCC625	BCC625	BCC625			doppelt
1398	BCC642	BCC642		+	6a	6	wild-type	BCC642G	II	H6HII	6		Hordeum vulgare	Hordeum vulgare L. convar. vulgare var. hybernum Vib.	cultivar	JPN	Japan, Kagoshima	31.5965	130.557	5	no	yes	no												IPK	BCC642	BCC642	BCC642	BCC642
1399	BCC666	BCC666		+	4a	4	wild-type	BCC666G	II	H4HII	6		Hordeum vulgare	Hordeum vulgare L. convar. vulgare var. densum Sér.	cultivar	KOR	Republic of Korea	37.5657	126.978	57	no	yes	no												IPK	BCC666	BCC666	BCC666	BCC666
1400	BCC667	BCC667		+	4a	4	wild-type	BCC667G	II	H4HII	6		Hordeum vulgare	Hordeum vulgare L. convar. vulgare var. densum Sér.	cultivar	KOR	Republic of Korea	37.5657	126.978	57	yes	yes	no												IPK	BCC667	BCC667	BCC667	BCC667
1401	BCC675	BCC675		+	2	2	late-flowering	BCC675G	III	H2HIII	2		Hordeum vulgare	Hordeum vulgare L. convar. distichon (L.) Alef. var. nutans (Rode) Alef.	cultivar	KOR	Republic of Korea	37.5657	126.978	57	no	yes	no												IPK	BCC675	BCC675	BCC675	BCC675
1402	BCC695	BCC695		+	6a	6	wild-type	BCC695G	II	H6HII	6		Hordeum vulgare	Hordeum vulgare L. convar. vulgare var. densum Sér.	cultivar	KOR	Republic of Korea, Gyeongsangnam	35.2708	128.663	23	no	yes	no												IPK	BCC695	BCC695	BCC695	BCC695
1403	BCC718	BCC718		+	1	1	late-flowering	BCC718G	I	H1HI	6		Hordeum vulgare	Hordeum vulgare L. convar. vulgare var. hybernum Vib.	cultivar	KOR	Republic of Korea, Hwanghae	37.25	127	29	no	yes	no												IPK	BCC718	BCC718	BCC718	BCC718
1404	BCC719	BCC719		+	6a	6	wild-type	BCC719G	II	H6HII	6		Hordeum vulgare	Hordeum vulgare L. convar. vulgare var. hybernum Vib.	cultivar	KOR	Republic of Korea	37.5657	126.978	57	no	yes	no												IPK	BCC719	BCC719	BCC719	BCC719			doppelt
1405	BCC729	BCC729		+	6a	6	wild-type	BCC729G	II	H6HII	6		Hordeum vulgare	Hordeum vulgare L. convar. vulgare var. subpyramidatum (Orl.) Mansf.	cultivar	KOR	Republic of Korea, Gyeongsangnam	35.2708	128.663	23	yes	no	no												IPK	BCC729	BCC729	BCC729	BCC729
1406	BCC732	BCC732		+	7b	7	wild-type	BCC732G	I	H7HI	6		Hordeum vulgare	Hordeum vulgare L. convar. vulgare var. hybernum Vib.	landrace	NPL	Nepal	27.7167	85.3167	1317	no	yes	no												IPK	BCC732	BCC732	BCC732	BCC732
1407	BCC745	BCC745		+	7b	7	wild-type	BCC745G	I	H7HI	6		Hordeum vulgare	Hordeum vulgare L. convar. vulgare var. subparallelum (Orl.) Mansf.	landrace	NPL	Nepal	27.7167	85.3167	1317	no	no	no												IPK	BCC745	BCC745	BCC745	BCC745
1408	BCC759	BCC759		+	10	10	wild-type	BCC759G	I	H10HI	6	H	Hordeum vulgare	Hordeum vulgare L. convar. vulgare var. hybernum Vib.	landrace	NPL	Nepal	27.7167	85.3167	1317	yes	yes	no												IPK	BCC759	BCC759	BCC759	BCC759
1409	BCC761	BCC761		+	7b	7	wild-type	BCC761G	I	H7HI	6		Hordeum vulgare	Hordeum vulgare L. convar. vulgare var. parallelum Körn.	landrace	NPL	Nepal, Upper Kali Gandaki Basin, Ulleri	28.3561	83.7361	1838	no	yes	no												IPK	BCC761	BCC761	BCC761	BCC761
1410	BCC766	BCC766		+	7b	7	wild-type	BCC766G	I	H7HI	intermedium		Hordeum vulgare	Hordeum vulgare L. convar. intermedium (Körn.) Mansf. var. atratum (Vav. et Orl.) Mansf.	landrace	NPL	Nepal, Upper Kali Gandaki Basin, Ulleri	28.3561	83.7361	1838	no	yes	no												IPK	BCC766	BCC766	BCC766	BCC766
1411	BCC768	BCC768		+	7b	7	wild-type	BCC768G	I	H7HI	intermedium		Hordeum vulgare	Hordeum vulgare L. convar. intermedium (Körn.) Mansf. var. haxtoni Körn.	landrace	NPL	Nepal, Upper Kali Gandaki Basin, Ulleri	28.3561	83.7361	1838	no	yes	no												IPK	BCC768	BCC768	BCC768	BCC768			doppelt
1412	BCC776	BCC776		+	1	1	late-flowering				6	H	Hordeum vulgare	Hordeum vulgare L. convar. vulgare var. breviaristatum (Vav.) Mansf.	landrace	NPL	Nepal, Sabat	27.7	85.3333	1308	no	yes	no												IPK	BCC776	BCC776	BCC776	BCC776
1413	BCC801	BCC801		+	2	2	late-flowering	BCC801G	III	H2HIII	2		Hordeum vulgare	Hordeum vulgare L.	cultivar	CAN	Canada	45.42	-75.69	67	no	yes	no												IPK	BCC801	BCC801	BCC801	BCC801
1414	BCC806	BCC806		+	8	8	wild-type	BCC806G	II	H8HII	6		Hordeum vulgare	Hordeum vulgare L.	cultivar	MEX	Mexico	19.4194	-99.1456	2243	no	yes	no												IPK	BCC806	BCC806	BCC806	BCC806
1415	BCC807	BCC807		+	8	8	wild-type	BCC807G	II	H8HII	6		Hordeum vulgare	Hordeum vulgare L. convar. vulgare var. coerulescens Sér.	cultivar	URY	Uruguay	-34.8667	-56.1667	47	no	yes	no												IPK	BCC807	BCC807	BCC807	BCC807
1416	BCC812	BCC812		+	7a	7	wild-type	BCC812G	II	H7HII	2		Hordeum vulgare	Hordeum vulgare L.	cultivar	MEX	Mexico	19.4194	-99.1456	2243	no	yes	no												IPK	BCC812	BCC812	BCC812	BCC812			doppelt
1417	BCC814	BCC814		+	8	8	wild-type	BCC814G	II	H8HII	6		Hordeum vulgare	Hordeum vulgare L. convar. vulgare var. hybernum Vib.	cultivar	USA	United States of America	38.895	-77.0367	8	yes	yes	no												IPK	BCC814	BCC814	BCC814	BCC814
1418	BCC817	BCC817		+	8	8	wild-type	BCC817G	II	H8HII	6		Hordeum vulgare	Hordeum vulgare L	cultivar	USA	United States of America	38.895	-77.0367	8	no	yes	no												IPK	BCC817	BCC817	BCC817	BCC817			doppelt
1419	BCC818	BCC818		+	8	8	wild-type	BCC818G	I	H8HI	6		Hordeum vulgare	Hordeum vulgare L.	cultivar	USA	United States of America	38.895	-77.0367	8	no	yes	no												IPK	BCC818	BCC818	BCC818	BCC818
1420	BCC844	BCC844		+	6a	6	wild-type	BCC844G	II	H6HII	6		Hordeum vulgare	Hordeum vulgare L. convar. vulgare var. hybernum Vib.	cultivar	COL	Colombia	4.59889	-74.0808	2596	no	yes	no												IPK	BCC844	BCC844	BCC844	BCC844
1421	BCC846	BCC846		+	7a	7	wild-type	BCC846G	II	H7HII	6	H	Hordeum vulgare	Hordeum vulgare L.	cultivar	USA	United States of America	38.895	-77.0367	8	no	yes	no												IPK	BCC846	BCC846	BCC846	BCC846								CIho 13796
1422	BCC847	BCC847		+	4a	4	wild-type	BCC847G	III	H4HIII	2		Hordeum vulgare	Hordeum vulgare L. convar. distichon (L.) Alef. var. nutans (Rode) Alef.	cultivar	USA	United States of America	38.895	-77.0367	8	yes	yes	no												IPK	BCC847	BCC847	BCC847	BCC847								CIho 5438
1423	BCC852	BCC852		+	1	1	late-flowering	BCC852G	I	H1HI	6	H	Hordeum vulgare	Hordeum vulgare L. convar. vulgare var. hybernum Vib.	cultivar	CAN	Canada	45.42	-75.69	67	yes	yes	no												IPK	BCC852	BCC852	BCC852	BCC852								PI 491573
1424	BCC857	BCC857		+	1	1	late-flowering	BCC857G	I	H1HI	6		Hordeum vulgare	Hordeum vulgare L. convar. vulgare var. hybernum Vib.	cultivar	MEX	Mexico	19.4194	-99.1456	2243	no	yes	no												IPK	BCC857	BCC857	BCC857	BCC857
1425	BCC860	BCC860		+	3	3	wild-type	BCC860G	II	H3HII	2		Hordeum vulgare	Hordeum vulgare L.	cultivar	URY	Uruguay	-34.8667	-56.1667	47	yes	yes	no												IPK	BCC860	BCC860	BCC860	BCC860
1426	BCC861	BCC861		+	3	3	wild-type	BCC861G	III	H3HIII	2		Hordeum vulgare	Hordeum vulgare L. convar. distichon (L.) Alef. var. nutans (Rode) Alef.	cultivar	URY	Uruguay	-34.8667	-56.1667	47	yes	yes	no												IPK	BCC861	BCC861	BCC861	BCC861
1427	BCC868	BCC868		+	1	1	late-flowering	BCC868G	I	H1HI	6		Hordeum vulgare	Hordeum vulgare L.	cultivar	MEX	Mexico	19.4194	-99.1456	2243	no	yes	no												IPK	BCC868	BCC868	BCC868	BCC868
1428	BCC869	BCC869		+	1	1	late-flowering	BCC869G	II	H1HII	2		Hordeum vulgare	Hordeum vulgare L.	cultivar	MEX	Mexico	19.4194	-99.1456	2243	no	yes	no												IPK	BCC869	BCC869	BCC869	BCC869			doppelt
1429	BCC875	BCC875		+	1	1	late-flowering	BCC875G	I	H1HI	6	H	Hordeum vulgare	Hordeum vulgare L.	cultivar	USA	United States of America	38.895	-77.0367	8	no	yes	no												IPK	BCC875	BCC875	BCC875	BCC875								PI 483238
1430	BCC881	BCC881		+	1	1	late-flowering	BCC881G	III	H1HIII	6	H	Hordeum vulgare	Hordeum vulgare L.	cultivar	CAN	Canada	45.42	-75.69	67	no	yes	no												IPK	BCC881	BCC881	BCC881	BCC881								CIho 9537
1431	BCC888	BCC888		+	1	1	late-flowering	BCC888G	III	H1HIII	6	H	Hordeum vulgare	Hordeum vulgare L.	cultivar	CAN	Canada	45.42	-75.69	67	no	yes	no												IPK	BCC888	BCC888	BCC888	BCC888								CIho 11638
1432	BCC892	BCC892		+	6a	6	wild-type	BCC892G	IV	H6HIV	6		Hordeum vulgare	Hordeum vulgare L.	cultivar	BOL	Bolivia	-19.0478	-65.2597	2800	no	yes	no												IPK	BCC892	BCC892	BCC892	BCC892
1433	BCC893	BCC893		+	7a	7	wild-type	BCC893G	II	H7HII	6	H	Hordeum vulgare	Hordeum vulgare L.	cultivar	USA	United States of America	38.895	-77.0367	8	no	yes	no												IPK	BCC893	BCC893	BCC893	BCC893								CIho 15766 (15773)
1434	BCC899	BCC899		+	2	2	late-flowering	BCC899G	III	H2HIII	2		Hordeum vulgare	Hordeum vulgare L. convar. distichon (L.) Alef. var. nutans (Rode) Alef.	cultivar	CHL	Chile	-33.45	-70.6667	554	no	yes	no												IPK	BCC899	BCC899	BCC899	BCC899			doppelt
1435	BCC900	BCC900		+	1	1	late-flowering	BCC900G	II	H1HII	6		Hordeum vulgare	Hordeum vulgare L.	cultivar	MEX	Mexico	19.4194	-99.1456	2243	no	yes	no												IPK	BCC900	BCC900	BCC900	BCC900
1436	BCC903	BCC903		+	1	1	late-flowering	BCC903G	III	H1HIII	2		Hordeum vulgare	Hordeum vulgare L.	cultivar	CAN	Canada	45.42	-75.69	67	no	no	no												IPK	BCC903	BCC903	BCC903	BCC903
1437	BCC907	BCC907		+	8	8	wild-type	BCC907G	III	H8HIII	2	H	Hordeum vulgare	Hordeum vulgare L.	cultivar	USA	United States of America	38.895	-77.0367	8	no	yes	no												IPK	BCC907	BCC907	BCC907	BCC907								CIho 6009
1438	BCC913	BCC913		+	3	3	wild-type	BCC913G	III	H3HIII	2	H	Hordeum vulgare	Hordeum vulgare L.	cultivar	USA	United States of America	38.895	-77.0367	8	yes	yes	no												IPK	BCC913	BCC913	BCC913	BCC913								CIho 7557
1439	BCC921	BCC921		+	6a	6	wild-type	BCC921G	IV	H6HIV	6		Hordeum vulgare	Hordeum vulgare L. convar. vulgare var. hybernum Vib.	cultivar	COL	Colombia	4.59889	-74.0808	2596	no	yes	no												IPK	BCC921	BCC921	BCC921	BCC921
1440	BCC927	BCC927		+	8	8	wild-type	BCC927G	II	H8HII	6		Hordeum vulgare	Hordeum vulgare L. convar. vulgare var. hybernum Vib.	cultivar	PER	Peru	-12.035	-77.0186	233	no	yes	no												IPK	BCC927	BCC927	BCC927	BCC927
1441	BCC929	BCC929		+	2	2	late-flowering	BCC929G	III	H2HIII	2	H	Hordeum vulgare	Hordeum vulgare L.	cultivar	CAN	Canada	45.42	-75.69	67	no	yes	no												IPK	BCC929	BCC929	BCC929	BCC929			doppelt					CIho 6087
1442	BCC93	BCC093		+	3	3	wild-type	BCC093G	II	H3HII	2		Hordeum vulgare	H. distichon var. nutans	landrace	IRQ	Iraq	33.3333	44.3833	27	no	yes	no												IPK	BCC93	BCC93	BCC93_PP05	BCC093			doppelt
1443	BCC942	BCC942		+	8	8	wild-type	BCC942G	III	H8HIII	6		Hordeum vulgare	Hordeum vulgare L. convar. vulgare var. rikotense Regel	cultivar	USA	United States of America	38.895	-77.0367	8	no	yes	no												IPK	BCC942	BCC942	BCC942	BCC942								CIho 531
1444	HOR11370a	HOR11370		+	2	2	late-flowering	HOR11370G	III	H2HIII	2		Hordeum vulgare	Hordeum vulgare L. convar. distichon (L.) Alef. var. nutans (Rode) Alef.	cultivar	ISR	Israel	31.7792	35.2236	790	yes	yes	no												IPK	HOR11370a	HOR11370	HOR11370	HOR11370
1445	HOR11371a	HOR11371		+	2	2	late-flowering	HOR11371G	III	H2HIII	2		Hordeum vulgare	Hordeum vulgare L. convar. distichon (L.) Alef. var. nutans (Rode) Alef.	cultivar	ISR	Israel	31.7792	35.2236	790	no	yes	no												IPK	HOR11371a	HOR11371	HOR11371	HOR11371
1446	HOR11372a	HOR11372		+	2	2	late-flowering				2	H	Hordeum vulgare	Hordeum vulgare L. convar. distichon (L.) Alef. var. nutans (Rode) Alef.	cultivar	ISR	Israel	31.7792	35.2236	790	no	yes	no												IPK	HOR11372a	HOR11372	HOR11372	HOR11372
1447	HOR11373a	HOR11373		+	2	2	late-flowering	HOR11373G	III	H2HIII	2		Hordeum vulgare	Hordeum vulgare L. convar. distichon (L.) Alef. var. nutans (Rode) Alef.	cultivar	ISR	Israel	31.7792	35.2236	790	no	yes	no												IPK	HOR11373a	HOR11373	HOR11373	HOR11373			doppelt
1448	HOR11374a	HOR11374		+	2	2	late-flowering	HOR11374G	III	H2HIII	2		Hordeum vulgare	Hordeum vulgare L. convar. distichon (L.) Alef. var. nutans (Rode) Alef.	cultivar	ISR	Israel	31.7792	35.2236	790	no	yes	no												IPK	HOR11374a	HOR11374	HOR11374	HOR11374
1449	HOR11403	HOR11403		+	7a	7	wild-type	HOR11403G	II	H7HII	6	n	Hordeum vulgare	Hordeum vulgare L. convar. vulgare var. coeleste L.	landrace	IND	India, Himachal Pradesh, Punjab, Simla district	31.1	77.167	2163	yes	yes	no												IPK	HOR11403	HOR11403	HOR11403	HOR11403								CIho 733
1450	HOR12830a	HOR12830		+	8	8	wild-type	HOR12830G	III	H8HIII	6		Hordeum vulgare	Hordeum vulgare L.	landrace	SYR	Syria, field near Tale Ahmar at the Euphrates	36.7014	38.0865	325	no	yes	no												IPK	HOR12830a	HOR12830	HOR12830	HOR12830
1451	HOR1804	HOR1804		+	7a	7	wild-type	HOR1804G	II	H7HII	6	H	Hordeum vulgare	Hordeum vulgare L. convar. vulgare var. hybernum Vib.	landrace	AFG	Afghanistan, Hindukush / high levels N Hindukush	35	71.1504	2675	no	yes	no												IPK	HOR1804	HOR1804	HOR1804	HOR1804
1452	HOR1842	HOR1842		+	7a	7	wild-type	HOR1842G	II	H7HII	6		Hordeum vulgare	Hordeum vulgare L. convar. vulgare var. hybernum Vib.	landrace	AFG	Afghanistan, Hindukush / high terraces of middle Chitral	35.8833	71.18	3904	no	yes	no												IPK	HOR1842	HOR1842	HOR1842	HOR1842
1453	HOR1962	HOR1962		+	3	3	wild-type	HOR1962G	III	H3HIII	6		Hordeum vulgare	Hordeum vulgare L. convar. vulgare var. atrum Körn.	cultivar		unknown				no	yes	no												IPK	HOR1962	HOR1962	HOR1962	HOR1962
1454	HOR2800	HOR2800		+	6b	6	wild-type	HOR2800G	II	H6HII	6	H	Hordeum vulgare	Hordeum vulgare L. convar. vulgare var. hybernum Vib.	landrace	IRN	Iran, Khuzestan, Ahwaz, 30 km W	31.32	48.49	17	yes	yes	no												IPK	HOR2800	HOR2800	HOR2800	HOR2800						FAO 3413
1455	HOR2828	HOR2828		+	1	1	late-flowering	HOR2828G	III	H1HIII	2	H	Hordeum vulgare	Hordeum vulgare L. convar. distichon (L.) Alef. var. nutans (Rode) Alef.	landrace	IRN	Iran, Kermanshahan, Awan on the street to Nahavand, 97 km from Kermanshah	34.5833	48.8167	1853	no	yes	no												IPK	HOR2828	HOR2828	HOR2828	HOR2828						FAO 3443
1456	HOR2829	HOR2829		+	1	1	late-flowering	HOR2829G	III	H1HIII	2	H	Hordeum vulgare	Hordeum vulgare L. convar. distichon (L.) Alef. var. nutans (Rode) Alef.	landrace	IRN	Iran, Hamadan, Nahawand, 115 km from Kermanshah	34.5833	48.8167	1853	no	yes	no												IPK	HOR2829	HOR2829	HOR2829	HOR2829						FAO 3444
1457	HOR2835a	HOR2835		+	1	1	late-flowering	HOR2835G	II	H1HII	6	H	Hordeum vulgare	Hordeum vulgare L. convar. vulgare var. hybernum Vib.	landrace	IRN	Iran, Hamadan, Nahavand, 31 km	34.35	48.49	1649	yes	yes	no												IPK	HOR2835a	HOR2835	HOR2835	HOR2835			doppelt			FAO 3450
1458	HOR4727	HOR4727		+	3	3	wild-type	HOR4727G	III	H3HIII	6	H	Hordeum vulgare	Hordeum vulgare L. convar. vulgare var. densum Sér.	landrace	TUR	Turkey	39.9167	32.85	872	no	yes	no												IPK	HOR4727	HOR4727	HOR4727	HOR4727			doppelt			K 8985
1459	HOR7985	HOR7985		+	4a	4	wild-type	HOR7985G	III	H4HIII	2	H	Hordeum vulgare	Hordeum vulgare L. convar. distichon (L.) Alef. var. medicum Körn.	landrace	TUR	Turkey, Uşak	38.5	29.4167	895	no	yes	no												IPK	HOR7985	HOR7985	HOR7985	HOR7985			3x					PI 342041
1460	HOR8006	HOR8006		+	4a	4	wild-type	HOR8006G	III	H4HIII	2	H	Hordeum vulgare	Hordeum vulgare L. convar. distichon (L.) Alef. var. medicum Körn.	landrace	TUR	Turkey, Uşak	38.5	29.4167	895	no	yes	no												IPK	HOR8006	HOR8006	HOR8006	HOR8006			doppelt					PI 342064
1461	HOR8050	HOR8050		+	2	2	late-flowering	HOR8050G	III	H2HIII	2	H	Hordeum vulgare	Hordeum vulgare L. convar. distichon (L.) Alef. var. nutans (Rode) Alef.	landrace	TUR	Turkey, Afyonkarahisar	38.75	30.6667	1138	no	yes	no												IPK	HOR8050	HOR8050	HOR8050	HOR8050			doppelt					PI 342116
1462	HOR8113	HOR8113		+	4a	4	wild-type	HOR8113G	III	H4HIII	2	H	Hordeum vulgare	Hordeum vulgare L. convar. distichon (L.) Alef. var. nutans (Rode) Alef.	landrace	TUR	Turkey, Kütahya	39.25	29.5	1148	no	yes	no												IPK	HOR8113	HOR8113	HOR8113	HOR8113								PI 342179
1463	HOR8160	HOR8160		+	1	1	late-flowering	HOR8160G	III	H1HIII	2	H	Hordeum vulgare	Hordeum vulgare L. convar. distichon (L.) Alef. var. nutans (Rode) Alef.	landrace	TUR	Turkey, Kütahya	39.25	29.5	1148	no	yes	no												IPK	HOR8160	HOR8160	HOR8160	HOR8160								PI 342233
1464	HOR930	HOR930		+	3	3	wild-type	HOR930G	III	H3HIII	6	H	Hordeum vulgare	Hordeum vulgare L.	landrace	TUR	Turkey, Merkez (Nr. 66)	39.9167	32.85	872	no	yes	no												IPK	HOR930	HOR930	HOR930	HOR930			doppelt
1465	F2341	FT881	F2341s			1	late-flowering	F2341K	III	H1HIII			Hordeum vulgare		cultivar	IRN	Iran, Alborz-Gebirge, Kalkfelshang neben der Fahrstra√üe bei Khojiabad, Foto 2341	35.87	51.54	1807	no	no	no												Reinhard Fritsch	F2341	F2341s	F2341s	FT881	F2341s			F2341
1466	PI420913E		BS11			4	wild-type				2	H	Hordeum spontaneum		wild	JOR	Jordan, 3 km east of Um Queis	32.65	35.717	427	no	no	no												USDA	PI420913E	PI420913-EMBLs	PI420913-EMBLs		BS11		FT571				7	PI 420913		IG39395
1467	F2529s					6	wild-type				2	H	Hordeum spontaneum		wild	IRN	Iran, Urmia, Rand der Versuchskulturen im Research Institute of Forests and Rangeland	37.34	45.04	1977	no	no	no												Reinhard Fritsch	F2529s	F2529s	F2529s					F2529
1468	F25331					6	wild-type				2	H	Hordeum spontaneum		wild	IRN	Iran, Teheran, Ruderalfl√§che innerhalb der Allium-Kollektion im Iranian Research Institute of Plant Protection	35.7923	51.402	1623	no	no	no												Reinhard Fritsch	F25331	F2533-1s	F2533-1s					F2533_1
1469	F25332					6	wild-type				2	H	Hordeum spontaneum		wild	IRN	Iran, Teheran, Ruderalfl√§che innerhalb der Allium-Kollektion im Iranian Research Institute of Plant Protection	35.7923	51.402	1623	no	no	no												Reinhard Fritsch	F25332	F2533-2s	F2533-2s					F2533_2
1470	F25333					6	wild-type				2	H	Hordeum spontaneum		wild	IRN	Iran, Teheran, Ruderalfl√§che innerhalb der Allium-Kollektion im Iranian Research Institute of Plant Protection	35.7923	51.402	1623	no	no	no												Reinhard Fritsch	F25333	F2533-3s	F2533-3s					F2533_3
1471	F2098	FT872	FT872			6	wild-type	F2098K	I	H6HI	2	H	Hordeum spontaneum		wild	UZB	Uzbekistan, Hissar	38.3111	66.625	1240	no	no	no												Reinhard Fritsch	F2098	F2098s	F2098s	FT872	FT872			F2098		36305
1472	F2099	FT873	FT873			6	wild-type	F2099K	I	H6HI	2	H	Hordeum spontaneum		wild	UZB	Uzbekistan, Hissar	38.3111	66.625	1240	no	no	no												Reinhard Fritsch	F2099	F2099s	F2099s	FT873	FT873			F2099		36305
1473	F2105	FT874	FT874			6	wild-type	F2105K	I	H6HI	2	H	Hordeum spontaneum		wild	UZB	Uzbekistan, Hissar	38.0747	66.9667	966	no	no	no												Reinhard Fritsch	F2105	F2105s	F2105s	FT874	FT874			F2105		36306
1474	F2131		FT876			6	wild-type				2	H	Hordeum spontaneum		wild	UZB	Uzbekistan, Pistalitau, middle section of western part, 25 km east of Vangikishlok, Stellenweise am Nordhang, √Ñhren meist schon zerfallen	40.35	67.55	370	no	no	no												Reinhard Fritsch	F2131	F2131s	F2131s		FT876			F2131		36312
1475	F2314	FT878	FT878			6	wild-type	F2314K	I	H6HI	2	H	Hordeum spontaneum		wild	IRN	Iran, Rijab	34.4427	46.0192	1400	no	no	no												Reinhard Fritsch	F2314	F2314s	F2314s	FT878	FT878			F2314		37389
1476	F2318	FT879	FT879			6	wild-type	F2318K	II	H6HII	2	H	Hordeum spontaneum		wild	IRN	Iran, between Baba-Vadegar to Rijab	34.5258	45.9432	958	no	no	no												Reinhard Fritsch	F2318	F2318s	F2318s	FT879	FT879			F2318		37389
1477	F2327	FT880	FT880			6	wild-type	F2327K	III	H6HIII	2	H	Hordeum spontaneum		wild	IRN	Iran	35.7	51.4167	1199	no	no	no												Reinhard Fritsch	F2327	F2327s	F2327s	FT880	FT880			F2327		37392
1478	F2426		FT882			6	wild-type				2	H	Hordeum spontaneum		wild	IRN	Iran, Khorramabad, G√§stehaus Umgebung, ruderal	33.3	48.21	1756	no	no	no												Reinhard Fritsch	F2426	F2426s	F2426s		FT882			F2426
1479	F2494		FT883			6	wild-type				2	H	Hordeum spontaneum		wild	IRN	Iran, prov. Tehran, Ruderalfl√§che neben der Allium-Kollektion im Iranian Research Institute of Plant protection, Teheran	35.8	51.4	1702	no	no	no												Reinhard Fritsch	F2494	F2494s	F2494s		FT883			F2494
1480	SJ050B		FT884			6	wild-type				2	H	Hordeum spontaneum		wild	TJK	Tajikistan, west of Dushanbe, towards Tula	38.62	68.61	1086	no	no	no												Sabine Jakob	SJ050B	SJ050Bs	SJ050Bs		FT884			SJ050B
1481	SJ051	FT885	FT885			6	wild-type	SJ051AK	I	H6HI	2	H	Hordeum spontaneum		wild	TJK	Tajikistan, west of Dushanbe, towards Tula	38.624	68.6135	1086	no	no	no												Sabine Jakob	SJ051	SJ051s	SJ051s	FT885	FT885			SJ051A
1482	SJ054B		FT886			6	wild-type				2	H	Hordeum spontaneum		wild	TJK	Tajikistan, am Shar-Shar-Tunnel, N√§he Nurek-Stausee	38.34	69.24	1214	no	no	no												Sabine Jakob	SJ054B	SJ054Bs	SJ054Bs		FT886			SJ054B
1483	F2296		FT887			6	wild-type				2	H	Hordeum spontaneum		wild	IRN	Iran, Nordwesth√§nge des Alvand-Massivs, nahe an der Abzweigung zur Stra√üe, nach Emam Sadeh Kuh, Foto3638	34.83	48.45	1813	no	no	no												Reinhard Fritsch	F2296	F2296s	F2296s		FT887			F2296		37386
1484	F2305		FT888			6	wild-type				2	H	Hordeum spontaneum		wild	IRN	Iran, Kalksteinh√§nge unter dem Chaharsebar-Pass ca. 5 km W Mahi Dasht c., 25 km W Kermanshah	34.24	46.68	1558	no	no	no												Reinhard Fritsch	F2305	F2305s	F2305s		FT888			F2305		37388
1485	PI2203411		HID133			6	wild-type				2	H	Hordeum spontaneum		wild	AFG	Afghanistan, Baghlan, Kataghan	35.75	69	2144	no	no	no												USDA	PI2203411	PI220341-1s	PI220341-1s		HID133		FT279				401	PI 220341		IG 38659
1486	PI2539331		HID140			6	wild-type				2	H	Hordeum spontaneum		wild	IRQ	Iraq, Arbil, Salahudin, 127 km east of Mosu	36.4	44.2	841	no	no	no												USDA	PI2539331	PI253933-1s	PI253933-1s		HID140		FT283				K1197	PI253933
1487	PI2682421		HID142			6	wild-type				2	H	Hordeum spontaneum		wild	IRN	Iran, Kerman, American Hospital Compound, Kerman	30.283	57.083	1760	no	no	no												USDA	PI2682421	PI268242-1s	PI268242-1s		HID142		FT284				Jo vashi 6	PI268242		IG38680
1488	PI2934021		BS04			6	wild-type				2	H	Hordeum spontaneum		wild	TKM	Turkmenistan, Koshtemir	38.417	56.683	722	no	no	no												USDA	PI2934021	PI293402-1s	PI293402-1s		BS04		FT566					PI 293402		IG38817
1489	PI2934091		BS06			6	wild-type				2	H	Hordeum spontaneum		wild	TKM	Turkmenistan, Lebap, Chandyr	41.05	61.8833	129	no	no	no												USDA	PI2934091	PI293409-1s	PI293409-1s		BS06		FT567					PI 293409
1490	PI2934111					6	wild-type				2	H	Hordeum spontaneum		wild	TJK	Tajikistan, Qurghonteppa, Teshrabad (Tash Rabat)	37.8364	68.7803	427	no	no	no												USDA	PI2934111	PI293411-1s	PI293411-1s								Ischnatherum I	PI293411		IG38826
1491	PI3664461		BS08			6	wild-type				2	H	Hordeum spontaneum		wild	AFG	Afghanistan, Herat, Hot springs 16 km north of Obeh dry hillside	34.5	63.183	1959	no	no	no												USDA	PI3664461	PI366446-1s	PI366446-1s		BS08		FT568				487	PI 366446
1492	PI4013691		HID250			6	wild-type				2	H	Hordeum spontaneum		wild	IRN	Iran, Near camp of Dez watershed project.	33.8167	48.1833	1609	no	no	no												USDA	PI4013691	PI401369-1s	PI401369-1s		HID250		FT332				D-108	PI401369		IG 40141
1493	PI4013701		HID251			6	wild-type				2	H	Hordeum spontaneum		wild	IRN	Iran, Khorasan, Delbaran, small village 60 km from Mashad, toward Sabsevar	35.983	59.483	1396	no	no	no												USDA	PI4013701	PI401370-1s	PI401370-1s		HID251		FT333				D-205	PI401370		IG 40142
1494	PI559556		PI559556/ G10			6	wild-type				2	H	Hordeum spontaneum		wild	TUR	Turkey, Şanlıurfa, 20.5 km north of Ceylanpınar	36.9833	39.9667	459	no	no	no												USDA	PI559556	PI559556s	PI559556s		PI559556/ G10		FT579	d			84TK128-029.0	PI 559556
1495	PI560559E					6	wild-type				2	H	Hordeum spontaneum		wild	TUR	Turkey, Siirt, 4.2km W o fjunction roads Diyarbakır-Siirt and Siirt-Bitlis	37.967	41.717	788	no	no	no												USDA	PI560559E	PI560559-EMBLs	PI560559-EMBLs				FT581	d			TU85-010-01	PI 560559
1496	PI236388E		BS02			6	wild-type				2	H	Hordeum spontaneum		wild	SYR	Syria, Dimashq, Yarmouk Valley	33.483	36.317	670	no	no	no												USDA	PI236388E	PI236388-EMBLs	PI236388-EMBLs		BS02		FT563				Yarmouk Valley No. 49	PI 236388
1497	PI245740		BS03			6	wild-type				2	H	Hordeum spontaneum		wild	TUR	Turkey, Şanlıurfa, Ceylanpınar	36.85	40.0333	373	no	no	no												USDA	PI245740	PI245740s	PI245740s		BS03		FT565					PI 245740
1498	ICB181399		FT892			7	wild-type				2	H	Hordeum spontaneum		wild	JOR	Jordan, Irbid, Anjarah,	32.56	35.85	552	no	no	no												ICARDA (ICWB 181399; IG 40008)	ICB181399	ICB181399s	ICB181399s		FT892			ICB181399
1499	MR011					7	wild-type				2	H	Hordeum spontaneum		wild	GRC	Greece, Rhodos, Stegna, Wegrand am Ort	36.21	28.14	76	no	no	no												Michael Ristow, 27.03.2011	MR011	MR01-1s	MR01-1s					MR01_1
1500	MR012					7	wild-type				2	H	Hordeum spontaneum		wild	GRC	Greece, Rhodos, Stegna, Wegrand am Ort	36.21	28.14	76	no	no	no												Michael Ristow, 27.03.2011	MR012	MR01-2s	MR01-2s					MR01_2
1501	MR013					7	wild-type				2	H	Hordeum spontaneum		wild	GRC	Greece, Rhodos, Stegna, Wegrand am Ort	36.21	28.14	76	no	no	no												Michael Ristow, 27.03.2011	MR013	MR01-3s	MR01-3s					MR01_3
1502	PI401371E					28	wild-type				2	H	Hordeum spontaneum		wild	IRN	Iran, Bakhtaran, Bisotoun wildlife protected region, 40 km N of Kermanshah	34.617	46.95	1363	no	no	no												USDA	PI401371E	PI401371-EMBLs	PI401371-EMBLs				FT569				D-305	PI 401371
1503	PI531851E		HID272			28	wild-type				2	H	Hordeum spontaneum		wild	ISR	Israel, Ruhama, northern Negev	31.5	34.7	165	no	no	no												USDA	PI531851E	PI531851-EMBLs	PI531851-EMBLs		HID272		FT340				227, IB14	PI531851
1504	EU331899					1	late-flowering				6		Hordeum vulgare		cultivar	USA	United States of America, Minnesota	46	-94	399	no	no	no												Sequence from NCBI	EU331899	EU331899-Morex	EU331899-Morex-Hayes
1505	EU331900					1	late-flowering				6		Hordeum vulgare		cultivar	USA	United States of America, Minnesota	46	-94	399	no	no	no												Sequence from NCBI	EU331900	EU331900-Robust	EU331900-Robust-Hayes
1506	EU331901					1	late-flowering				6		Hordeum vulgare		cultivar	USA	United States of America, Minnesota	46	-94	399	no	no	no												Sequence from NCBI	EU331901	EU331901-Excel	EU331901-Excel-Hayes
1507	EU331902					1	late-flowering				6		Hordeum vulgare		cultivar	USA	United States of America, Minnesota	46	-94	399	no	no	no												Sequence from NCBI	EU331902	EU331902-Legacy	EU331902-Legacy-Hayes
1508	EU331903					1	late-flowering				6		Hordeum vulgare		cultivar	ITA	Italy, Bari	41.1253	16.8667	10	no	no	no												Sequence from NCBI	EU331903	EU331903-B1602	EU331903-B1602-Hayes
1509	EU331904					1	late-flowering				6		Hordeum vulgare		cultivar	ITA	Italy, Bari	41.1253	16.8667	10	no	no	no												Sequence from NCBI	EU331904	EU331904-Tradition	EU331904-Tradition-Hayes
1510	EU331905					1	late-flowering				6		Hordeum vulgare		cultivar	USA	United States of America, Minnesota	46	-94	399	no	no	no												Sequence from NCBI	EU331905	EU331905-Stander	EU331905-Stander-Hayes
1511	EU331906					1	late-flowering				6		Hordeum vulgare		cultivar	USA	United States of America, North Dakota	47.5	-100.5	581	no	no	no												Sequence from NCBI	EU331906	EU331906-Drummond	EU331906-Drummond-Hayes
1512	EU331907					1	late-flowering				6		Hordeum vulgare		cultivar	USA	United States of America, North Dakota	47.5	-100.5	581	no	no	no												Sequence from NCBI	EU331907	EU331907-Foster	EU331907-Foster-Hayes
1513	EU331908					8	wild-type				6		Hordeum vulgare		cultivar	USA	United States of America, Washington	47.5	-120.5	373	no	no	no												Sequence from NCBI	EU331908	EU331908-Steptoe	EU331908-Steptoe-Hayes
1514	EU331909					1	late-flowering				6		Hordeum vulgare		cultivar	ITA	Italy, Bari	41.1253	16.8667	10	no	no	no												Sequence from NCBI	EU331909	EU331909-6B02-3394	EU331909-6B02-3394-Hayes
1515	EU331910					2	late-flowering				2		Hordeum vulgare		cultivar	ITA	Italy, Bari	41.1253	16.8667	10	no	no	no												Sequence from NCBI	EU331910	EU331910-B1202	EU331910-B1202-Hayes
1516	EU331911					2	late-flowering				2		Hordeum vulgare		cultivar	CAN	Canada, CDC	45.42	-75.69	67	no	no	no												Sequence from NCBI	EU331911	EU331911-CDC-Kendall	EU331911-CDC-Kendall-Hayes
1517	EU331912					2	late-flowering				2		Hordeum vulgare		cultivar	ITA	Italy, Bari	41.1253	16.8667	10	no	no	no												Sequence from NCBI	EU331912	EU331912-Merit	EU331912-Merit-Hayes
1518	EU331913					1	late-flowering				2		Hordeum vulgare		cultivar	USA	United States of America, USDA/ARS-Aberdeen	38.8833	-77.0333	1	no	no	no												Sequence from NCBI	EU331913	EU331913-Klages	EU331913-Klages-Hayes
1519	EU331914					2	late-flowering				2		Hordeum vulgare		cultivar	ITA	Italy, Bari	41.1253	16.8667	10	no	no	no												Sequence from NCBI	EU331914	EU331914-B1215	EU331914-B1215-Hayes
1520	EU331915					1	late-flowering				2		Hordeum vulgare		cultivar	USA	United States of America, USDA/ARS-Aberdeen	38.8833	-77.0333	1	no	no	no												Sequence from NCBI	EU331915	EU331915-Garnett	EU331915-Garnett-Hayes
1521	EU331916					1	late-flowering				2		Hordeum vulgare		cultivar	CAN	Canada, CDC	45.42	-75.69	67	no	no	no												Sequence from NCBI	EU331916	EU331916-CDC-Stratus	EU331916-CDC-Stratus-Hayes
1522	EU331917					1	late-flowering				2		Hordeum vulgare		cultivar	CAN	Canada, AAFC	45.42	-75.69	67	no	no	no												Sequence from NCBI	EU331917	EU331917-Metcalfe	EU331917-Metcalfe-Hayes
1523	EU331918					2	late-flowering				2		Hordeum vulgare		cultivar	USA	United States of America, Western Plant Breeders	38.8833	-77.0333	1	no	no	no												Sequence from NCBI	EU331918	EU331918-Baronesse	EU331918-Baronesse-Hayes
1524	EU331919					2	late-flowering				2		Hordeum vulgare		cultivar	DEU	Germany	52.5186	13.4081	50	no	no	no												Sequence from NCBI	EU331919	EU331919-Barke	EU331919-Barke-Hayes
1525	EU331920					7	wild-type				2		Hordeum vulgare		cultivar	AUS	Australia	-35.3	149.117	554	no	no	no												Sequence from NCBI	EU331920	EU331920-Arapiles	EU331920-Arapiles-Hayes
1526	EU331921					2	late-flowering				2		Hordeum vulgare		cultivar	ITA	Italy, Bari-INTL	41.1253	16.8667	10	no	no	no												Sequence from NCBI	EU331921	EU331921-Collins	EU331921-Collins-Hayes
1527	EU331922					2	late-flowering				2		Hordeum vulgare		cultivar	DEU	Germany	52.5186	13.4081	50	no	no	no												Sequence from NCBI	EU331922	EU331922-Scarlett	EU331922-Scarlett-Hayes
1528	EU331923					6	wild-type				6		Hordeum vulgare		cultivar	USA	United States of America, Oregon	44	-120.5	1542	no	no	no												Sequence from NCBI	EU331923	EU331923-Strider	EU331923-Strider-Hayes
1529	EU331924					1	late-flowering				6		Hordeum vulgare		cultivar	USA	United States of America, Idaho	45	-114	2181	no	no	no												Sequence from NCBI	EU331924	EU331924-88Ab536	EU331924-88Ab536-Hayes
1530	EU331925					3	wild-type				6		Hordeum vulgare		cultivar	USA	United States of America, Oregon (Nebraska)	44	-120.5	1542	no	no	no												Sequence from NCBI	EU331925	EU331925-Dicktoo	EU331925-Dicktoo-Hayes
1531	EU331926					3	wild-type				6		Hordeum vulgare		cultivar	HUN	Oregon (originally from Hungary)	47.5	19.05	118	no	no	no												Sequence from NCBI	EU331926	EU331926-Kompolti-korai	EU331926-Kompolti-korai-Hayes
1532	EU331927					6	wild-type				2		Hordeum vulgare		Breeding/research material	USA	United States of America, Oregon	44	-120.5	1542	no	no	no												Sequence from NCBI	EU331927	EU331927-OWBD	EU331927-OWB-D-Hayes
1533	EU331928					6	wild-type				6		Hordeum vulgare		Breeding/research material	USA	United States of America, Oregon	44	-120.5	1542	no	no	no												Sequence from NCBI	EU331928	EU331928-OWBR	EU331928-OWB-R-Hayes
1534	L87	L87				6	wild-type				6	H	Hordeum vulgare	Hordeum vulgare subsp. vulgare convar. Vulgare	landrace	TUN	Tunisia, Tozeur, A Seddada	34.0167	8.26667	64	no	no	no												USDA	L87	L87		L87								CIho 15369	IG17632
1535	L94	L94				6	wild-type				2		Hordeum vulgare		cultivar	ARG	Argentinia	-34.5997	-58.3819	41	no	no	no												MPIZ	L94	L94		L94
1536	L521	FT435				6	wild-type	FT435F	IV	H6HIV	2		Hordeum vulgare		cultivar	ETH	Ethiopia	9.01667	38.7583	2396	no	no	yes	spring											Maria von Korff	L521	L521		FT435
1537	L761	L761				8	wild-type				6	H	Hordeum vulgare	Hordeum vulgare subsp. vulgare convar. Vulgare	landrace	DZA	Algeria, Mascara, valley of the Cheliff	36.0333	0.13333	0	no	no	no												USDA	L761	L761		L761							selection from PI 39590	CIho 1622	IG 25158
1538	L871	FT437				7	wild-type	FT437F	IV	H7HIV	2		Hordeum vulgare		cultivar	EGY	Egypt	30.05	31.25	34	no	no	yes	spring											Maria von Korff	L871	L871		FT437
1539	L948	L948				6	wild-type				6	H	Hordeum vulgare	Hordeum vulgare subsp. vulgare convar. Vulgare	landrace	AZE	Azerbaijan, Dry plains east of Baku	40.3667	49.9833	123	no	no	no												USDA	L948	L948		L948							PI 94857	CIho 5557	IG 26726
1540	L1043	FT436				6	wild-type				6		Hordeum vulgare		cultivar	IRN	Iran	35.7	51.4167	1199	no	no	yes	spring											Maria von Korff	L1043	L1043		FT436
1541	Arta	FT439				7	wild-type	FT439F	IV	H7HIV	2		Hordeum vulgare		cultivar	SYR	Syria	33.5097	36.3092	687	no	no	yes	facultative											Maria von Korff	Arta	Arta		FT439
1542	Auriga	FT442				2	late-flowering	FT442F	III	H2HIII	2		Hordeum vulgare		cultivar	DEU	Germany	52.5186	13.4081	50	no	no	yes	spring											Maria von Korff	Auriga	Auriga		FT442
1543	BarkeidExBar	FT444			2	2	late-flowering				2		Hordeum vulgare		cultivar	DEU	Germany	52.5186	13.4081	50	no	no	yes	spring											Maria von Korff	BarkeidExBar	Barke		FT444
1544	CebadaCapa	FT429	FT429			8	wild-type	FT429F	II	H8HII	2		Hordeum vulgare		cultivar	ARG	Argentinia	-34.5997	-58.3819	41	no	no	yes	facultative											Sigi Effgen (MPIPZ)	CebadaCapa	CebadaCapa		FT429	FT429
1545	ErApm	ErApm				7	wild-type				2		Hordeum vulgare		cultivar	SYR	Syria, ICARDA	36.2167	37.1667	391	no	no	no												ICARDA	ErApm	ErApm		ErApm
1546	Keel	FT440				7	wild-type	FT440F	I	H7HI	2		Hordeum vulgare		cultivar	AUS	Australia	-35.3	149.117	554	no	no	yes	winter											Maria von Korff	Keel	Keel		FT440
1547	Marthe	FT443				2	late-flowering	FT443F	III	H2HIII	2		Hordeum vulgare		cultivar	DEU	Germany	52.5186	13.4081	50	no	no	yes	spring											Maria von Korff	Marthe	Marthe		FT443
1548	Nudinka	Nudinka				2	late-flowering				2		Hordeum vulgare		cultivar	DEU	Germany	52.5186	13.4081	50	no	no	no												Maria von Korff	Nudinka	Nudinka		Nudinka
1549	Optic	FT445				2	late-flowering				2		Hordeum vulgare		cultivar	GBR	United Kingdom	51.5094	-0.118319	32	no	no	yes	facultative											Maria von Korff	Optic	Optic		FT445
1550	Proctor	Proctor				2	late-flowering				2		Hordeum vulgare		cultivar	GBR	United Kingdom	51.5094	-0.118319	32	no	no	no												Maria von Korff	Proctor	Proctor		Proctor
1551	Tadmor	FT438	FT438			9	wild-type	FT438F	III	H9HIII	2		Hordeum vulgare		cultivar	SYR	Syria	33.5097	36.3092	687	no	no	yes	facultative											Maria von Korff	Tadmor	Tadmor		FT438	FT438
1552	WI2991	WI2991				7	wild-type						Hordeum vulgare		cultivar	AUS	Australia, Waites Institute	-35	138.601	109	no	no	no												Maria von Korff	WI2991	WI2991		WI2991
1553	116-5	116-5				8	wild-type				2		Hordeum vulgare		cultivar	ARG	Argentinia	-34.5997	-58.3819	41	no	no	no												MPIZ	116-5	116-5		116-5
1554	BCC21	BCC21				7	wild-type				6	H	Hordeum vulgare	convar. vulgare var. hybernum	landrace	ARE	United Arab Emirates	24.4503	54.39	12	no	no	no												IPK	BCC21	BCC21		BCC21									IG 128108
1555	BCC33	BCC33				92	wild-type				6		Hordeum vulgare	convar. vulgare var. hybernum	landrace	DZA	Algeria	36.77	3.05	60	no	no	no												IPK	BCC33	BCC33		BCC33									IG 33029
1556	BCC34	BCC34				3	wild-type				6		Hordeum vulgare	convar. vulgare var. hybernum	landrace	DZA	Algeria	36.77	3.05	60	no	no	no												IPK	BCC34	BCC34		BCC34									IG 33036
1557	BCC35	BCC35				8	wild-type				6		Hordeum vulgare	convar. vulgare var. hybernum	landrace	DZA	Algeria	36.77	3.05	60	no	no	no												IPK	BCC35	BCC35		BCC35									IG 33055
1558	BCC36	BCC36				3	wild-type				6		Hordeum vulgare	convar. vulgare var. hybernum	landrace	DZA	Algeria	36.77	3.05	60	no	no	no												IPK	BCC36	BCC36		BCC36									IG 33063
1559	BCC38	BCC38				92	wild-type				6		Hordeum vulgare	convar. vulgare var. hybernum	landrace	DZA	Algeria	36.77	3.05	60	no	no	no												IPK	BCC38	BCC38		BCC38									IG 35377
1560	BCC39	BCC39				92	wild-type				6		Hordeum vulgare	convar. vulgare	landrace	DZA	Algeria	36.77	3.05	60	no	no	no												IPK	BCC39	BCC39		BCC39									IG 35380
1561	BCC40	BCC40				92	wild-type				6		Hordeum vulgare	convar. vulgare var. hybernum	landrace	DZA	Algeria	36.77	3.05	60	no	no	no												IPK	BCC40	BCC40		BCC40									IG 35385
1562	BCC41	BCC41				92	wild-type				6		Hordeum vulgare	convar. vulgare var. hybernum	landrace	DZA	Algeria	36.77	3.05	60	no	no	no												IPK	BCC41	BCC41		BCC41									IG 35386
1563	BCC42	BCC42				1	late-flowering				2		Hordeum vulgare	convar. distichon var. nutans	landrace	DZA	Algeria	36.77	3.05	60	no	no	no												IPK	BCC42	BCC42		BCC42									IG 35390
1564	BCC43	BCC43				7	wild-type				6		Hordeum vulgare	convar. vulgare var. hybernum	landrace	DZA	Algeria	36.77	3.05	60	no	no	no												IPK	BCC43	BCC43		BCC43									IG 35398
1565	BCC44	BCC44				8	wild-type				6		Hordeum vulgare	convar. vulgare var. hybernum	landrace	DZA	Algeria	36.77	3.05	60	no	no	no												IPK	BCC44	BCC44		BCC44									IG 35399
1566	BCC45	BCC45				8	wild-type				6		Hordeum vulgare		landrace	DZA	Algeria, Thinieat Al Had; 79km E Algiers	36.75	3.56667	290	no	no	no												IPK	BCC45	BCC45		BCC45									IG 128168
1567	BCC46	BCC46				4	wild-type				6		Hordeum vulgare	convar. vulgare var. hybernum	landrace	DZA	Algeria	36.77	3.05	60	no	no	no												IPK	BCC46	BCC46		BCC46									IG 128169
1568	BCC47	BCC47				7	wild-type				6		Hordeum vulgare		landrace	DZA	Algeria, Batna, Ouled Wash	35.8	5.78333	1541	no	no	no												IPK	BCC47	BCC47		BCC47									IG 128170
1569	BCC48	BCC48				8	wild-type				6		Hordeum vulgare	convar. vulgare	landrace	DZA	Algeria	36.77	3.05	60	no	no	no												IPK	BCC48	BCC48		BCC48									IG 128171
1570	BCC49	BCC49				7	wild-type				6		Hordeum vulgare	convar. vulgare	landrace	DZA	Algeria	36.77	3.05	60	no	no	no												IPK	BCC49	BCC49		BCC49									IG 128220
1571	BCC50	BCC50				96	wild-type				6	H	Hordeum vulgare	convar. vulgare var. hybernum	landrace	EGY	Egypt	30.05	31.25	34	no	no	no												IPK	BCC50	BCC50		BCC50									Baladi IG 32469
1572	BCC51	BCC51				7	wild-type				6	H	Hordeum vulgare	convar. vulgare var. hybernum	landrace	EGY	Egypt	30.05	31.25	34	no	no	no												IPK	BCC51	BCC51		BCC51									IG 32482
1573	BCC52	BCC52				7	wild-type				6	H	Hordeum vulgare	convar. vulgare var. hybernum	landrace	EGY	Egypt	30.05	31.25	34	no	no	no												IPK	BCC52	BCC52		BCC52									Baladi IG 32490
1574	BCC53	BCC53				7	wild-type				6	H	Hordeum vulgare	convar. vulgare var. hybernum	landrace	EGY	Egypt	30.05	31.25	34	no	no	no												IPK	BCC53	BCC53		BCC53									IG 32498
1575	BCC54	BCC54				7	wild-type				6	H	Hordeum vulgare	convar. vulgare var. hybernum	landrace	EGY	Egypt	30.05	31.25	34	no	no	no												IPK	BCC54	BCC54		BCC54									IG 32508
1576	BCC55	BCC55				2	late-flowering				2		Hordeum vulgare	convar. distichon var. nutans	landrace	EGY	Egypt	30.05	31.25	34	no	no	no												IPK	BCC55	BCC55		BCC55									IG 32513
1577	BCC56	BCC56				2	late-flowering				2		Hordeum vulgare	convar. distichon var. nutans	landrace	EGY	Egypt	30.05	31.25	34	no	no	no												IPK	BCC56	BCC56		BCC56									IG 32812
1578	BCC57	BCC57				45	wild-type				6	H	Hordeum vulgare	convar. vulgare	landrace	EGY	Egypt	30.05	31.25	34	no	no	no												IPK	BCC57	BCC57		BCC57									K 10014
1579	BCC58	BCC58				92	wild-type				6	H	Hordeum vulgare	convar. vulgare var. hybernum	landrace	EGY	Egypt	30.05	31.25	34	no	no	no												IPK	BCC58	BCC58		BCC58									IG 128204
1580	BCC59	BCC59				7	wild-type				6	H	Hordeum vulgare	convar. vulgare var. hybernum	landrace	EGY	Egypt	30.05	31.25	34	no	no	no												IPK	BCC59	BCC59		BCC59									IG 128221
1581	BCC97	BCC97				7	wild-type				2		Hordeum vulgare	convar. distichon	landrace	JOR	Jordan	31.95	35.9333	831	no	no	no												IPK	BCC97	BCC97		BCC97									IG 128193
1582	BCC98	BCC98				8	wild-type				6		Hordeum vulgare	convar. vulgare	landrace	JOR	Jordan	31.95	35.9333	831	no	no	no												IPK	BCC98	BCC98		BCC98									IG 128194
1583	BCC99	BCC99				9	wild-type				2		Hordeum vulgare	convar. distichon	landrace	JOR	Jordan	31.95	35.9333	831	no	no	no												IPK	BCC99	BCC99		BCC99									IG 128195
1584	BCC100	BCC100				7	wild-type				2		Hordeum vulgare	convar. distichon	landrace	JOR	Jordan	31.95	35.9333	831	no	no	no												IPK	BCC100	BCC100		BCC100									IG 128196
1585	BCC101	BCC101				8	wild-type				6		Hordeum vulgare	convar. vulgare	landrace	JOR	Jordan	31.95	35.9333	831	no	no	no												IPK	BCC101	BCC101		BCC101									IG 128197
1586	BCC102	BCC102				7	wild-type				2		Hordeum vulgare	convar. distichon	landrace	JOR	Jordan	31.95	35.9333	831	no	no	no												IPK	BCC102	BCC102		BCC102									IG 128198
1587	BCC103	BCC103				6	wild-type				6		Hordeum vulgare	convar. vulgare	landrace	JOR	Jordan	31.95	35.9333	831	no	no	no												IPK	BCC103	BCC103		BCC103									IG 128199
1588	BCC104	BCC104				7	wild-type				2		Hordeum vulgare	convar. distichon	landrace	JOR	Jordan	31.95	35.9333	831	no	no	no												IPK	BCC104	BCC104		BCC104									IG 128200
1589	BCC105	BCC105				9	wild-type				2		Hordeum vulgare	convar. distichon	landrace	JOR	Jordan	31.95	35.9333	831	no	no	no												IPK	BCC105	BCC105		BCC105									IG 128201
1590	BCC106	BCC106				7	wild-type				2		Hordeum vulgare	convar. distichon	landrace	JOR	Jordan	31.95	35.9333	831	no	no	no												IPK	BCC106	BCC106		BCC106									IG 128202
1591	BCC107	BCC107				7	wild-type				2		Hordeum vulgare	convar. distichon var. nutans	landrace	LBN	Lebanon	33.8869	35.5131	73	no	no	no												IPK	BCC107	BCC107		BCC107									IG 38596
1592	BCC108	BCC108				4	wild-type				6		Hordeum vulgare	convar. vulgare var. hybernum	landrace	LBN	Lebanon	33.8869	35.5131	73	no	no	no												IPK	BCC108	BCC108		BCC108									IG 110857
1593	BCC109	BCC109				8	wild-type				6		Hordeum vulgare	convar. vulgare var. hybernum	landrace	LBN	Lebanon	33.8869	35.5131	73	no	no	no												IPK	BCC109	BCC109		BCC109									IG 110862
1594	BCC110	BCC110				4	wild-type				6		Hordeum vulgare	convar. vulgare var. hybernum	landrace	LBN	Lebanon	33.8869	35.5131	73	no	no	no												IPK	BCC110	BCC110		BCC110									IG 110899
1595	BCC111	BCC111				4	wild-type				6		Hordeum vulgare	convar. vulgare var. hybernum	landrace	LBN	Lebanon	33.8869	35.5131	73	no	no	no												IPK	BCC111	BCC111		BCC111									IG 110909
1596	BCC163	BCC163				3	wild-type				2		Hordeum vulgare	convar. distichon var. erectum	landrace	OMN	Oman	23.6	58.55	57	no	no	no												IPK	BCC163	BCC163		BCC163									Shayri
1597	BCC164	BCC164				2	late-flowering				2		Hordeum vulgare	convar. distichon var. erectum	landrace	OMN	Oman	23.6	58.55	57	no	no	no												IPK	BCC164	BCC164		BCC164									Shayir IG 32826
1598	BCC165	BCC165				2	late-flowering				6		Hordeum vulgare	convar. vulgare var. hybernum	landrace	OMN	Oman	23.6	58.55	57	no	no	no												IPK	BCC165	BCC165		BCC165									Shayir IG 32962
1599	BCC166	BCC166				2	late-flowering				6		Hordeum vulgare	convar. vulgare var. densum	landrace	OMN	Oman	23.6	58.55	57	no	no	no												IPK	BCC166	BCC166		BCC166									Shayir IG 32971
1600	BCC167b	BCC167				8	wild-type				6		Hordeum vulgare	convar. vulgare var. rikotense	landrace	OMN	Oman	23.6	58.55	57	no	no	no												IPK	BCC167b	BCC167		BCC167									Shayir IG 32973
1601	BCC168	BCC168				8	wild-type				6		Hordeum vulgare	convar. vulgare var. hybernum	landrace	OMN	Oman	23.6	58.55	57	no	no	no												IPK	BCC168	BCC168		BCC168									Shayir IG 32977
1602	BCC185	BCC185				6	wild-type				6		Hordeum vulgare	convar. vulgare var. hybernum	landrace	SAU	Saudi Arabia	24.6333	46.7167	584	no	no	no												IPK	BCC185	BCC185		BCC185									IG 128086
1603	BCC186	BCC186				4	wild-type				6		Hordeum vulgare	convar. vulgare var. hybernum	landrace	SYR	Syria	33.5097	36.3092	687	no	no	no												IPK	BCC186	BCC186		BCC186									IG 31396
1604	BCC187	BCC187				3	wild-type				6		Hordeum vulgare	convar. vulgare var. hybernum	landrace	SYR	Syria	33.5097	36.3092	687	no	no	no												IPK	BCC187	BCC187		BCC187									IG 31406
1605	BCC188	BCC188				3	wild-type				6		Hordeum vulgare	convar. vulgare var. hybernum	landrace	SYR	Syria	33.5097	36.3092	687	no	no	no												IPK	BCC188	BCC188		BCC188									IG 31410
1606	BCC189	BCC189				1	late-flowering				6		Hordeum vulgare	convar. vulgare var. hybernum	landrace	SYR	Syria	33.5097	36.3092	687	no	no	no												IPK	BCC189	BCC189		BCC189									IG 31416
1607	BCC191	BCC191				7	wild-type				2		Hordeum vulgare		landrace	SYR	Syria	33.5097	36.3092	687	no	no	no												IPK	BCC191	BCC191		BCC191									IG 31436
1608	BCC192b	BCC192				9	wild-type				2		Hordeum vulgare	convar. distichon var. nigrescens	landrace	SYR	Syria	33.5097	36.3092	687	no	no	no												IPK	BCC192b	BCC192		BCC192									IG 31444
1609	BCC193	BCC193				6	wild-type				2		Hordeum vulgare	convar. distichon var. nigrescens	landrace	SYR	Syria	33.5097	36.3092	687	no	no	no												IPK	BCC193	BCC193		BCC193									IG 31484
1610	BCC194	BCC194				4	wild-type				2		Hordeum vulgare	convar. distichon var. nigrescens	landrace	SYR	Syria	33.5097	36.3092	687	no	no	no												IPK	BCC194	BCC194		BCC194									IG 31510
1611	BCC195b	BCC195				7	wild-type				2		Hordeum vulgare	convar. distichon var. nutans	landrace	SYR	Syria	33.5097	36.3092	687	no	no	no												IPK	BCC195b	BCC195		BCC195									IG 31513
1612	BCC196	BCC196				7	wild-type				2		Hordeum vulgare	convar. distichon var. medicum	landrace	SYR	Syria	33.5097	36.3092	687	no	no	no												IPK	BCC196	BCC196		BCC196									IG 31518
1613	BCC197b	BCC197				7	wild-type				2		Hordeum vulgare	convar. distichon var. nutans	landrace	SYR	Syria	33.5097	36.3092	687	no	no	no												IPK	BCC197b	BCC197		BCC197									IG 31522
1614	BCC198	BCC198				9	wild-type				2		Hordeum vulgare	convar. distichon var. nigrescens	landrace	SYR	Syria	33.5097	36.3092	687	no	no	no												IPK	BCC198	BCC198		BCC198									Arabi Aswad IG 32575
1615	BCC199	BCC199				7	wild-type				2		Hordeum vulgare	convar. distichon var. medicum	landrace	SYR	Syria	33.5097	36.3092	687	no	no	no												IPK	BCC199	BCC199		BCC199									Baladi IG 32596
1616	BCC20	BCC20				4	wild-type				2		Hordeum vulgare	convar. distichon var. nigrescens	cultivar	ARE	United Arab Emirates	24.4503	54.39	12	no	no	no												IPK	BCC20	BCC20		BCC20									Black Egyptian
1617	BCC200	BCC200				7	wild-type				2		Hordeum vulgare	convar. distichon var. medicum	landrace	SYR	Syria	33.5097	36.3092	687	no	no	no												IPK	BCC200	BCC200		BCC200									Halabi
1618	BCC201	BCC201				8	wild-type				6		Hordeum vulgare	convar. vulgare var. hybernum	landrace	SYR	Syria	33.5097	36.3092	687	no	no	no												IPK	BCC201	BCC201		BCC201									IG 32708
1619	BCC202	BCC202				4	wild-type				6		Hordeum vulgare	convar. vulgare var. hybernum	landrace	SYR	Syria	33.5097	36.3092	687	no	no	no												IPK	BCC202	BCC202		BCC202									Dabuz
1620	BCC203	BCC203				8	wild-type				6		Hordeum vulgare	convar. vulgare var. hybernum	landrace	SYR	Syria	33.5097	36.3092	687	no	no	no												IPK	BCC203	BCC203		BCC203									IG 32729
1621	BCC204	BCC204				7	wild-type				6		Hordeum vulgare	convar. vulgare var. subviolaceum	landrace	SYR	Syria	33.5097	36.3092	687	no	no	no												IPK	BCC204	BCC204		BCC204									IG 32733
1622	BCC205	BCC205				8	wild-type				6		Hordeum vulgare	convar. vulgare var. hybernum	landrace	SYR	Syria	33.5097	36.3092	687	no	no	no												IPK	BCC205	BCC205		BCC205									IG 32742
1623	BCC206	BCC206				7	wild-type				2		Hordeum vulgare	convar. distichon var. medicum	landrace	SYR	Syria	33.5097	36.3092	687	no	no	no												IPK	BCC206	BCC206		BCC206									IG 32774
1624	BCC207	BCC207				4	wild-type				6		Hordeum vulgare	convar. vulgare var. hybernum	landrace	SYR	Syria	33.5097	36.3092	687	no	no	no												IPK	BCC207	BCC207		BCC207									IG 32790
1625	BCC208	BCC208				9	wild-type				2		Hordeum vulgare	convar. distichon var. medicum	landrace	SYR	Syria	33.5097	36.3092	687	no	no	no												IPK	BCC208	BCC208		BCC208									IG 32792
1626	BCC209	BCC209				7	wild-type				2		Hordeum vulgare	convar. distichon var. medicum	landrace	SYR	Syria	33.5097	36.3092	687	no	no	no												IPK	BCC209	BCC209		BCC209									Baladi IG 32801
1627	BCC210	BCC210				7	wild-type				2		Hordeum vulgare	convar. distichon var. nutans	landrace	SYR	Syria	33.5097	36.3092	687	no	no	no												IPK	BCC210	BCC210		BCC210									IG 32803
1628	BCC211	BCC211				8	wild-type				6		Hordeum vulgare	convar. vulgare var. hybernum	landrace	SYR	Syria	33.5097	36.3092	687	no	no	no												IPK	BCC211	BCC211		BCC211									IG 32804
1629	BCC212	BCC212				6	wild-type				6		Hordeum vulgare	convar. vulgare var. subviolaceum	landrace	SYR	Syria	33.5097	36.3092	687	no	no	no												IPK	BCC212	BCC212		BCC212									Arabi Aswad IG 33094
1630	BCC213	BCC213				7	wild-type				2		Hordeum vulgare	convar. distichon var. nutans	landrace	SYR	Syria	33.5097	36.3092	687	no	no	no												IPK	BCC213	BCC213		BCC213									IG 35240
1631	BCC214	BCC214				8	wild-type				6		Hordeum vulgare	convar. vulgare var. hybernum	landrace	SYR	Syria	33.5097	36.3092	687	no	no	no												IPK	BCC214	BCC214		BCC214									IG 128167
1632	BCC216	BCC216				6	wild-type				2		Hordeum vulgare	convar. distichon var. medicum	landrace	SYR	Syria	33.5097	36.3092	687	no	no	no												IPK	BCC216	BCC216		BCC216									IG 128173
1633	HOR178	HOR178				7	wild-type				2	H	Hordeum vulgare	convar. distichon var. nutans	landrace	ISR	Israel, Jerusalem	31.7833	35.2167	790	no	no	no												IPK	HOR178	HOR178		HOR178
1634	HOR1938	Ägyptische Vierzeilige Sommergerste				2	late-flowering				6		Hordeum vulgare	convar. vulgare var. hybernum	cultivar	EGY	Egypt	30.05	31.25	34	no	no	no												IPK	HOR1938	HOR1938		Ägyptische Vierzeilige Sommergerste
1635	HOR2252	Ägyptische Zweizeilige				2	late-flowering				6		Hordeum vulgare	convar. vulgare var. nigrum	cultivar	EGY	Egypt	30.05	31.25	34	no	no	no												IPK	HOR2252	HOR2252		Ägyptische Zweizeilige
1636	HOR2474	Modia				8	wild-type				6		Hordeum vulgare	convar. vulgare var. hybernum	cultivar	DZA	Algeria	36.77	3.05	60	no	no	no												IPK	HOR2474	HOR2474		Modia
1637	HOR2589	Sudan				1	late-flowering				6		Hordeum vulgare	convar. vulgare var. hybernum	cultivar	SDN	Sudan	15.6333	32.5333	386	no	no	no												IPK	HOR2589	HOR2589		Sudan
1638	HOR2615	Sicapri 7				2	late-flowering				deficiens		Hordeum vulgare	convar. deficiens var. subinerme	cultivar	DZA	Algeria	36.77	3.05	60	no	no	no												IPK	HOR2615	HOR2615		Sicapri 7
1639	HOR2617	Simavi 322				2	late-flowering				deficiens		Hordeum vulgare	convar. deficiens var. subinerme	cultivar	DZA	Algeria	36.77	3.05	60	no	no	no												IPK	HOR2617	HOR2617		Simavi 322
1640	HOR2618	Alger 42				8	wild-type				6		Hordeum vulgare	convar. vulgare var. hybernum	cultivar	DZA	Algeria	36.77	3.05	60	no	no	no												IPK	HOR2618	HOR2618		Alger 42
1641	HOR2619	Alger 48				4	wild-type				6		Hordeum vulgare	convar. vulgare var. hybernum	cultivar	DZA	Algeria	36.77	3.05	60	no	no	no												IPK	HOR2619	HOR2619		Alger 48
1642	HOR2620	Alger 183				4	wild-type				6		Hordeum vulgare	convar. vulgare var. hybernum	cultivar	DZA	Algeria	36.77	3.05	60	no	no	no												IPK	HOR2620	HOR2620		Alger 183
1643	HOR2733	Hybride 01871				7	wild-type				2		Hordeum vulgare	convar. distichon var. erectum	cultivar	DZA	Algeria	36.77	3.05	60	no	no	no												IPK	HOR2733	HOR2733		Hybride 01871
1644	HOR2895	Algerie 48				7	wild-type				2		Hordeum vulgare	convar. distichon var. erectum	cultivar	DZA	Algeria	36.77	3.05	60	no	no	no												IPK	HOR2895	HOR2895		Algerie 48
1645	HOR3001	Luxor				3	wild-type				6		Hordeum vulgare	convar. vulgare var. hybernum	cultivar	EGY	Egypt	30.05	31.25	34	no	no	no												IPK	HOR3001	HOR3001		Luxor
1646	HOR3045	Soggio Soudan (B) S.G. 147/49				1	late-flowering				intermedium		Hordeum vulgare	convar. intermedium var. subhaxtoni	cultivar	SDN	Sudan	15.6333	32.5333	386	no	no	no												IPK	HOR3045	HOR3045		Soggio Soudan (B) S.G. 147/49
1647	HOR3555	Batna				8	wild-type				6		Hordeum vulgare	convar. vulgare var. parallelum	cultivar	DZA	Algeria	36.77	3.05	60	no	no	no												IPK	HOR3555	HOR3555		Batna
1648	HOR12396O	HOR12396				45	wild-type	HOR12396O	I	H45HI	6	n	Hordeum vulgare	convar. vulgare var. coeleste	cultivar	CHN	China	39.9289	116.388	53	no	no	no												IPK	HOR12396O	HOR12396O		HOR12396
1649	HOR12461O	HOR12461				2	late-flowering	HOR12461O	III	H2HIII	2	H	Hordeum vulgare	convar. distichon var. erectum	cultivar	JPN	Japan	35.6839	139.774	24	no	no	no												IPK	HOR12461O	HOR12461O		HOR12461
1650	HOR12467O	HOR12467				2	late-flowering	HOR12467O	II	H2HII	2	H	Hordeum vulgare	convar. distichon var. nutans	cultivar	JPN	Japan	35.6839	139.774	24	no	no	no												IPK	HOR12467O	HOR12467O		HOR12467
1651	HOR12808O	HOR12808				1	late-flowering	HOR12808O	III	H1HIII	2	H	Hordeum vulgare	convar. distichon var. erectum	cultivar	CHN	China	39.9289	116.388	53	no	no	no												IPK	HOR12808O	HOR12808O		HOR12808
1652	HOR1359O	HOR1359				9	wild-type	HOR1359O	III	H9HIII	2	H	Hordeum vulgare	convar. distichon var. medicum	cultivar	IRN	Iran	35.7	51.4167	1199	no	no	no												IPK	HOR1359O	HOR1359O		HOR1359
1653	HOR13950O	HOR13950				3	wild-type	HOR13950O	II	H3HII	6	H	Hordeum vulgare	convar. vulgare var. hybernum	cultivar	ETH	Ethiopia	9.01667	38.7583	2396	no	no	no												IPK	HOR13950O	HOR13950O		HOR13950
1654	HOR14320O	HOR14320				3	wild-type	HOR14320O	II	H3HII	6	H	Hordeum vulgare	convar. vulgare var. rikotense	cultivar	USA	United States of America	38.895	-77.0367	8	no	no	no												IPK	HOR14320O	HOR14320O		HOR14320
1655	HOR14352O	HOR14352				1	late-flowering	HOR14352O	III	H1HIII	6	H	Hordeum vulgare	convar. vulgare var. nigrum	cultivar	RUS	former Soviet Union	45.0333	38.9833	28	no	no	no												IPK	HOR14352O	HOR14352O		HOR14352
1656	HOR18298O	HOR18298				8	wild-type	HOR18298O	II	H8HII	6	H	Hordeum vulgare	convar. vulgare var. hybernum	cultivar	MEX	Mexico	19.4194	-99.1456	2243	no	no	no												IPK	HOR18298O	HOR18298O		HOR18298
1657	HOR19366O	HOR19366				3	wild-type	HOR19366O	II	H3HII	intermedium	H	Hordeum vulgare	convar. intermedium var. harlani	cultivar	USA	United States of America	38.895	-77.0367	8	no	no	no												IPK	HOR19366O	HOR19366O		HOR19366
1658	HOR2238O	HOR2238				3	wild-type	HOR2238O	III	H3HIII	6	H	Hordeum vulgare	convar. vulgare var. nigrum	cultivar	BGR	Bulgaria	42.6972	23.3233	558	no	no	no												IPK	HOR2238O	HOR2238O		HOR2238
1659	HOR2467O	HOR2467				9	wild-type	HOR2467O	III	H9HIII	2	H	Hordeum vulgare	convar. distichon var. nutans/medicum	cultivar	IRN	Iran	35.7	51.4167	1199	no	no	no												IPK	HOR2467O	HOR2467O		HOR2467
1660	HOR2900O	HOR2900				4	wild-type	HOR2900O	II	H4HII	6	H	Hordeum vulgare	convar. vulgare var. hybernum	cultivar	SRB	former Yugoslavia	44.8206	20.4622	90	no	no	no												IPK	HOR2900O	HOR2900O		HOR2900
1661	HOR3072O	HOR3072				59	wild-type	HOR3072O	II	H59HII	6	H	Hordeum vulgare	convar. vulgare var. nigripallidum	cultivar	RUS	former Soviet Union	55.75	37.6167	155	no	no	no												IPK	HOR3072O	HOR3072O		HOR3072
1662	HOR031O	HOR31				4	wild-type	HOR031O	III	H4HIII	6	H	Hordeum vulgare	convar. vulgare var. hybernum	cultivar	SRB	former Yugoslavia	44.8206	20.4622	90	no	no	no												IPK	HOR031O	HOR031O		HOR31
1663	HOR3104O	HOR3104				3	wild-type	HOR3104O	II	H3HII	6	H	Hordeum vulgare	convar. vulgare var. hybernum	cultivar	USA	United States of America	38.895	-77.0367	8	no	no	no												IPK	HOR3104O	HOR3104O		HOR3104
1664	HOR3105O	HOR3105				3	wild-type	HOR3105O	III	H3HIII	6	H	Hordeum vulgare	convar. vulgare var. parallelum	cultivar	USA	United States of America	38.895	-77.0367	8	no	no	no												IPK	HOR3105O	HOR3105O		HOR3105
1665	HOR3232O	HOR3232				4	wild-type	HOR3232O	III	H4HIII	2	H	Hordeum vulgare	convar. distichon var. persicum	cultivar	RUS	former Soviet Union	55.75	37.6167	155	no	no	no												IPK	HOR3232O	HOR3232O		HOR3232
1666	HOR3233O	HOR3233				2	late-flowering	HOR3233O	II	H2HII	2	H	Hordeum vulgare	convar. distichon var. nutans	cultivar	RUS	Russia	55.75	37.6167	155	no	no	no												IPK	HOR3233O	HOR3233O		HOR3233
1667	HOR3235O	HOR3235				4	wild-type	HOR3235O	III	H4HIII	2	H	Hordeum vulgare	convar. distichon var. nutans	cultivar	RUS	former Soviet Union	55.75	37.6167	155	no	no	no												IPK	HOR3235O	HOR3235O		HOR3235
1668	HOR3258O	HOR3258				1	late-flowering	HOR3258O	III	H1HIII	6	H	Hordeum vulgare	convar. vulgare var. latiglumatum	cultivar	ARM	former Soviet Union	40.7894	43.8475	1534	no	no	no												IPK	HOR3258O	HOR3258O		HOR3258
1669	HOR3303O	HOR3303				6	wild-type	HOR3303O	II	H6HII	6	H	Hordeum vulgare	convar. vulgare var. tonsum	cultivar	USA	United States of America	38.895	-77.0367	8	no	no	no												IPK	HOR3303O	HOR3303O		HOR3303
1670	HOR3309O	HOR3309				2	late-flowering	HOR3309O	III	H2HIII	2	H	Hordeum vulgare	convar. distichon var. nutans	cultivar	RUS	Russia	55.75	37.6167	155	no	no	no												IPK	HOR3309O	HOR3309O		HOR3309
1671	HOR3311O	HOR3311				3	wild-type	HOR3311O	II	H3HII	2	H	Hordeum vulgare	convar. distichon var. nutans	cultivar	UKR	Ukraine	50.45	30.5	186	no	no	no												IPK	HOR3311O	HOR3311O		HOR3311
1672	HOR4103O	HOR4103				4	wild-type	HOR4103O	III	H4HIII	6	H	Hordeum vulgare	convar. vulgare var. hybernum	cultivar	TUR	Turkey	39.9167	32.85	872	no	no	no												IPK	HOR4103O	HOR4103O		HOR4103
1673	HOR4105O	HOR4105				3	wild-type	HOR4105O	II	H3HII	6	H	Hordeum vulgare	convar. vulgare var. hybernum	cultivar	TUN	Tunesia	36.8008	10.18	7	no	no	no												IPK	HOR4105O	HOR4105O		HOR4105
1674	HOR4112O	HOR4112				8	wild-type	HOR4112O	II	H8HII	6	H	Hordeum vulgare	convar. vulgare var. hybernum	cultivar	USA	United States of America	38.895	-77.0367	8	no	no	no												IPK	HOR4112O	HOR4112O		HOR4112
1675	HOR4141O	HOR4141				95	wild-type	HOR4141O	III	H95HIII	2	H	Hordeum vulgare	convar. distichon var. nutans	cultivar	SRB	former Yugoslavia	44.8206	20.4622	90	no	no	no												IPK	HOR4141O	HOR4141O		HOR4141
1676	HOR4352O	HOR4352				1	late-flowering	HOR4352O	III	H1HIII	2	H	Hordeum vulgare	convar. distichon var. nutans	cultivar	RUS	former Soviet Union	55.75	37.6167	155	no	no	no												IPK	HOR4352O	HOR4352O		HOR4352
1677	HOR4378O	HOR4378				2	late-flowering	HOR4378O	III	H2HIII	2	H	Hordeum vulgare	convar. distichon var. nutans	cultivar	LTU	Lithuania	54.6833	25.2667	107	no	no	no												IPK	HOR4378O	HOR4378O		HOR4378
1678	HOR4609O	HOR4609				8	wild-type	HOR4609O	II	H8HII	intermedium	H	Hordeum vulgare	convar. intermedium var. haxtoni	cultivar	USA	United States of America	38.895	-77.0367	8	no	no	no												IPK	HOR4609O	HOR4609O		HOR4609
1679	HOR4690O	HOR4690				6	wild-type	HOR4690O	II	H6HII	intermedium	H	Hordeum vulgare	convar. intermedium var. japonicum	cultivar	USA	United States of America	38.895	-77.0367	8	no	no	no												IPK	HOR4690O	HOR4690O		HOR4690
1680	HOR4697O	HOR4697				6	wild-type	HOR4697O	II	H6HII	intermedium	H	Hordeum vulgare	convar. intermedium var. haxtoni	cultivar	PRK	Democratic People's Republic of Korea	39.03	125.73	16	no	no	no												IPK	HOR4697O	HOR4697O		HOR4697
1681	HOR7422O	HOR7422				3	wild-type	HOR7422O	II	H3HII	6	H	Hordeum vulgare	convar. vulgare var. hybernum	cultivar	SRB	former Yugoslavia	44.8206	20.4622	90	no	no	no												IPK	HOR7422O	HOR7422O		HOR7422
1682	HOR7423O	HOR7423				95	wild-type	HOR7423O	II	H95HII	6	H	Hordeum vulgare	convar. vulgare var. parallelum	cultivar	SRB	former Yugoslavia	44.8206	20.4622	90	no	no	no												IPK	HOR7423O	HOR7423O		HOR7423
1683	HOR8868O	HOR8868				9	wild-type	HOR8868O	III	H9HIII	2	H	Hordeum vulgare	convar. distichon var. nutans	cultivar	USA	United States of America	38.895	-77.0367	8	no	no	no												IPK	HOR8868O	HOR8868O		HOR8868
1684	HOR8908O	HOR8908				2	late-flowering	HOR8908O	III	H2HIII	2	H	Hordeum vulgare	convar. distichon var. nutans	cultivar	ROU	Romania	44.4333	26.1	86	no	no	no												IPK	HOR8908O	HOR8908O		HOR8908
1685	HOR9307O	HOR9307				2	late-flowering	HOR9307O	II	H2HII	2	H	Hordeum vulgare	convar. distichon var. nutans	cultivar	ROU	Romania	44.4333	26.1	86	no	no	no												IPK	HOR9307O	HOR9307O		HOR9307
1686	HOR9480O	HOR9480				3	wild-type	HOR9480O	II	H3HII	6	H	Hordeum vulgare	convar. vulgare var. hybernum	cultivar	USA	United States of America	38.895	-77.0367	8	no	no	no												IPK	HOR9480O	HOR9480O		HOR9480
1687	HOR9583O	HOR9583				6	wild-type	HOR9583O	II	H6HII	6	H	Hordeum vulgare	convar. vulgare var. breviaristatum	cultivar	USA	United States of America	38.895	-77.0367	8	no	no	no												IPK	HOR9583O	HOR9583O		HOR9583
1688	HOR9592O	HOR9592				8	wild-type	HOR9592O	II	H8HII	6	H	Hordeum vulgare	convar. vulgare var. hybernum	cultivar	USA	United States of America	38.895	-77.0367	8	no	no	no												IPK	HOR9592O	HOR9592O		HOR9592
1689	HOR20154	HOR20154				7	wild-type				2		Hordeum vulgare	convar. distichon	landrace	SYR	Syria	33.5097	36.3092	687	no	no	no												IPK	HOR20154	HOR20154		HOR20154
1690	HOR20155	HOR20155				7	wild-type				2		Hordeum vulgare	convar. distichon	landrace	SYR	Syria, Hassake, Rasel Ain	36.7333	39.95	387	no	no	no												IPK	HOR20155	HOR20155		HOR20155
1691	HOR20156	HOR20156				9	wild-type				2		Hordeum vulgare	convar. distichon	landrace	SYR	Syria	33.5097	36.3092	687	no	no	no												IPK	HOR20156	HOR20156		HOR20156
1692	HOR20161	HOR20161				7	wild-type				2		Hordeum vulgare	convar. distichon	landrace	SYR	Syria	33.5097	36.3092	687	no	no	no												IPK	HOR20161	HOR20161		HOR20161
1693	HOR21541	HOR21541				7	wild-type				2		Hordeum vulgare	convar. distichon	landrace	SYR	Syria	33.5097	36.3092	687	no	no	no												IPK	HOR21541	HOR21541		HOR21541
1694	HOR21542	HOR21542				9	wild-type				2		Hordeum vulgare	convar. distichon	landrace	SYR	Syria, Homs	34.6833	36.8833	672	no	no	no												IPK	HOR21542	HOR21542		HOR21542
1695	HOR21552	HOR21552				7	wild-type				2		Hordeum vulgare	convar. distichon	landrace	SYR	Syria	33.5097	36.3092	687	no	no	no												IPK	HOR21552	HOR21552		HOR21552
1696	HOR21553	HOR21553				7	wild-type				2		Hordeum vulgare	convar. distichon	landrace	SYR	Syria, Raqqa, Kantari	36.4	39.2833	357	no	no	no												IPK	HOR21553	HOR21553		HOR21553
1697	HOR21555	HOR21555				97	wild-type				2		Hordeum vulgare	convar. distichon	landrace	SYR	Syria	33.5097	36.3092	687	no	no	no												IPK	HOR21555	HOR21555		HOR21555
1698	HOR21556	HOR21556				6	wild-type				2		Hordeum vulgare	convar. distichon	landrace	SYR	Syria, Raqqa	35.9333	39.1167	244	no	no	no												IPK	HOR21556	HOR21556		HOR21556
1699	HOR21557	HOR21557				9	wild-type				2		Hordeum vulgare	convar. distichon	landrace	SYR	Syria	33.5097	36.3092	687	no	no	no												IPK	HOR21557	HOR21557		HOR21557
1700	HOR21559	HOR21559				9	wild-type				2		Hordeum vulgare	convar. distichon	landrace	SYR	Syria, Raqqa, Duchan	36.15	39.2333	307	no	no	no												IPK	HOR21559	HOR21559		HOR21559
1701	HOR21562	HOR21562				7	wild-type				2		Hordeum vulgare	convar. distichon	landrace	SYR	Syria	33.5097	36.3092	687	no	no	no												IPK	HOR21562	HOR21562		HOR21562
1702	HOR21565	HOR21565				9	wild-type				2		Hordeum vulgare	convar. distichon	landrace	SYR	Syria	33.5097	36.3092	687	no	no	no												IPK	HOR21565	HOR21565		HOR21565
1703	HOR21573	HOR21573				7	wild-type				2		Hordeum vulgare	convar. distichon	landrace	JOR	Jordan	31.95	35.9333	831	no	no	no												IPK	HOR21573	HOR21573		HOR21573
1704	HOR21576	HOR21576				7	wild-type				2		Hordeum vulgare	convar. distichon var. medicum	landrace	SYR	Syria	33.5097	36.3092	687	no	no	no												IPK	HOR21576	HOR21576		HOR21576
1705	HOR21577	HOR21577				6	wild-type				2		Hordeum vulgare	convar. distichon	landrace	SYR	Syria	33.5097	36.3092	687	no	no	no												IPK	HOR21577	HOR21577		HOR21577
1706	HOR21578	HOR21578				9	wild-type				2		Hordeum vulgare	convar. distichon	landrace	SYR	Syria	33.5097	36.3092	687	no	no	no												IPK	HOR21578	HOR21578		HOR21578
1707	HOR21582	HOR21582				6	wild-type				2		Hordeum vulgare	convar. distichon	landrace	SYR	Syria, Hassake, Rasel Ain	36.8333	40.0833	348	no	no	no												IPK	HOR21582	HOR21582		HOR21582
1708	HOR21583	HOR21583				9	wild-type				2		Hordeum vulgare	convar. distichon	landrace	SYR	Syria	33.5097	36.3092	687	no	no	no												IPK	HOR21583	HOR21583		HOR21583
1709	HOR21598	HOR21598				6	wild-type				2		Hordeum vulgare	convar. distichon	landrace	SYR	Syria	33.5097	36.3092	687	no	no	no												IPK	HOR21598	HOR21598		HOR21598
1710	HOR21600	HOR21600				9	wild-type				2		Hordeum vulgare	convar. distichon	landrace	SYR	Syria, Raqqa, Tel Abiab	36.3833	39.0667	306	no	no	no												IPK	HOR21600	HOR21600		HOR21600
1711	HOR21602	HOR21602				3	wild-type				2?		Hordeum vulgare		landrace	SYR	Syria	33.5097	36.3092	687	no	no	no												IPK	HOR21602	HOR21602		HOR21602
1712	HOR21603	HOR21603				8	wild-type				6		Hordeum vulgare	convar. vulgare var. hybernum	landrace	DZA	Algeria	36.77	3.05	60	no	no	no												IPK	HOR21603	HOR21603		HOR21603
1713	HOR21641	HOR21641				4	wild-type				6		Hordeum vulgare	convar. vulgare var. hybernum	landrace	TCD	Chad	12.1164	15.0722	297	no	no	no												IPK	HOR21641	HOR21641		HOR21641
1714	HOR21690	HOR21690				2	late-flowering				deficiens		Hordeum vulgare	convar. deficiens var. asmaricum	landrace	YEM	Yemen	15.352	44.2075	2251	no	no	no												IPK	HOR21690	HOR21690		HOR21690
1715	HOR21692	HOR21692				1	late-flowering				6		Hordeum vulgare		landrace	YEM	Yemen	15.352	44.2075	2251	no	no	no												IPK	HOR21692	HOR21692		HOR21692
1716	HOR21704	HOR21704				6	wild-type				2		Hordeum vulgare	convar. distichon var. nutans	landrace	YEM	Yemen	15.352	44.2075	2251	no	no	no												IPK	HOR21704	HOR21704		HOR21704
1717	HOR21716	HOR21716				9	wild-type				2		Hordeum vulgare	convar. distichon	landrace	SYR	Syria, Homs	34.6833	36.8833	672	no	no	no												IPK	HOR21716	HOR21716		HOR21716
1718	HOR21735	HOR21735				2	late-flowering				deficiens		Hordeum vulgare	convar. deficiens var. asmaricum	landrace	YEM	Yemen	15.352	44.2075	2251	no	no	no												IPK	HOR21735	HOR21735		HOR21735
1719	HOR3705	HOR3705				8	wild-type				6		Hordeum vulgare	convar. vulgare var. hybernum	cultivar	ISR	Israel	31.7792	35.2236	790	no	no	no												IPK	HOR3705	HOR3705		HOR3705
1720	HOR3711	HOR3711				45	wild-type				6		Hordeum vulgare	convar. vulgare var. trifurcatum	cultivar	EGY	Egypt	30.05	31.25	34	no	no	no												IPK	HOR3711	HOR3711		HOR3711
1721	HOR3940	HOR3940				7	wild-type				2		Hordeum vulgare	convar. distichon var. nutans	cultivar	ISR	Israel	31.7792	35.2236	790	no	no	no												IPK	HOR3940	HOR3940		HOR3940
1722	HOR3941	HOR3941				7	wild-type				2		Hordeum vulgare	convar. distichon var. nutans	cultivar	ISR	Israel	31.7792	35.2236	790	no	no	no												IPK	HOR3941	HOR3941		HOR3941
1723	HOR4060	HOR4060				7	wild-type				2		Hordeum vulgare	convar. distichon var. nutans	cultivar	ISR	Israel	31.7792	35.2236	790	no	no	no												IPK	HOR4060	HOR4060		HOR4060
1724	HOR4073	HOR4073				7	wild-type				2		Hordeum vulgare	convar. distichon var. nutans	cultivar	ISR	Israel	31.7792	35.2236	790	no	no	no												IPK	HOR4073	HOR4073		HOR4073
1725	HOR4074	HOR4074				8	wild-type				6		Hordeum vulgare	convar. vulgare var. hybernum	cultivar	ISR	Israel	31.7792	35.2236	790	no	no	no												IPK	HOR4074	HOR4074		HOR4074
1726	HOR4083	HOR4083				7	wild-type				2		Hordeum vulgare	convar. distichon var. nutans	landrace	SYR	Syria	33.5097	36.3092	687	no	no	no												IPK	HOR4083	HOR4083		HOR4083
1727	HOR4147	HOR4147				1	late-flowering				6		Hordeum vulgare	convar. vulgare var. hybernum	landrace	DZA	Algeria	36.77	3.05	60	no	no	no												IPK	HOR4147	HOR4147		HOR4147
1728	HOR4148	HOR4148				3	wild-type				6		Hordeum vulgare	convar. vulgare var. hybernum	landrace	DZA	Algeria	36.77	3.05	60	no	no	no												IPK	HOR4148	HOR4148		HOR4148
1729	HOR4149	HOR4149				3	wild-type				6		Hordeum vulgare	convar. vulgare var. hybernum	landrace	DZA	Algeria	36.77	3.05	60	no	no	no												IPK	HOR4149	HOR4149		HOR4149
1730	HOR4150a	HOR4150				8	wild-type	0667L	II	H8HII	6	H	Hordeum vulgare	convar. vulgare var. hybernum	landrace	DZA	Algeria	36.77	3.05	60	no	no	no												IPK	HOR4150a	HOR4150		HOR4150
1731	HOR4151	HOR4151				4	wild-type				6	H	Hordeum vulgare	convar. vulgare var. hybernum	landrace	DZA	Algeria	36.77	3.05	60	no	no	no												IPK	HOR4151	HOR4151		HOR4151
1732	HOR4354	HOR4354				3	wild-type				6		Hordeum vulgare	convar. vulgare var. hybernum	cultivar	ISR	Israel	31.7792	35.2236	790	no	no	no												IPK	HOR4354	HOR4354		HOR4354
1733	HOR4469	HOR4469				7	wild-type				2	H	Hordeum vulgare	convar. distichon var. nutans	landrace	SYR	Syria	32.685	36.0333	446	no	no	no												IPK	HOR4469	HOR4469		HOR4469
1734	HOR4514	HOR4514				1	late-flowering				deficiens		Hordeum vulgare	convar. deficiens var. deficiens	landrace	YEM	Yemen	15.352	44.2075	2251	no	no	no												IPK	HOR4514	HOR4514		HOR4514
1735	HOR4519	HOR4519				8	wild-type				6		Hordeum vulgare	convar. vulgare var. hybernum	cultivar	ERI	Eritrea	15.3324	38.9262	2341	no	no	no												IPK	HOR4519	HOR4519		HOR4519
1736	HOR4558	HOR4558				7	wild-type				2		Hordeum vulgare	convar. distichon var. nutans	cultivar	ISR	Israel	31.7792	35.2236	790	no	no	no												IPK	HOR4558	HOR4558		HOR4558
1737	HOR7419	HOR7419				7	wild-type	1206L	III	H7HIII	6	H	Hordeum vulgare	convar. vulgare var. parallelum	landrace	EGY	Egypt	30.05	31.25	34	no	no	no												IPK	HOR7419	HOR7419		HOR7419
1738	HOR4760	HOR4760				2	late-flowering				2		Hordeum vulgare	convar. distichon var. nutans	cultivar	ISR	Israel	31.7792	35.2236	790	no	no	no												IPK	HOR4760	HOR4760		HOR4760
1739	HOR4763	HOR4763				92	wild-type				6		Hordeum vulgare	convar. vulgare var. hybernum	landrace	DZA	Algeria	36.77	3.05	60	no	no	no												IPK	HOR4763	HOR4763		HOR4763
1740	HOR4766	HOR4766				7	wild-type				2		Hordeum vulgare	convar. distichon var. nutans	landrace	LBN	Lebanon	33.8869	35.5131	73	no	no	no												IPK	HOR4766	HOR4766		HOR4766
1741	HOR6925	HOR6925				7	wild-type				6		Hordeum vulgare	convar. vulgare var. hybernum	cultivar	ISR	Israel	31.7792	35.2236	790	no	no	no												IPK	HOR6925	HOR6925		HOR6925
1742	HOR6957	HOR6957				6	wild-type				6		Hordeum vulgare	convar. vulgare var. hybernum	landrace	YEM	Yemen	15.352	44.2075	2251	no	no	no												IPK	HOR6957	HOR6957		HOR6957
1743	HOR6958	HOR6958				9	wild-type				2		Hordeum vulgare	convar. distichon var. persicum	landrace	YEM	Yemen	15.352	44.2075	2251	no	no	no												IPK	HOR6958	HOR6958		HOR6958
1744	HOR7400	HOR7400				7	wild-type				2	H	Hordeum vulgare	convar. distichon var. dubium	landrace	SYR	Syria	33.5097	36.3092	687	no	no	no												IPK	HOR7400	HOR7400		HOR7400
1745	HOR4759	HOR4759				8	wild-type				6		Hordeum vulgare	convar. vulgare var. hybernum	cultivar	JOR	Jordan	31.95	35.9333	831	no	no	no												IPK	HOR4759	HOR4759		HOR4759
1746	HOR7427	HOR7427				7	wild-type				6		Hordeum vulgare	convar. vulgare var. hybernum	cultivar	ISR	Israel	31.7792	35.2236	790	no	no	no												IPK	HOR7427	HOR7427		HOR7427
1747	HOR819a	HOR819				8	wild-type				6	H	Hordeum vulgare	convar. vulgare var. hybernum	landrace	EGY	Egypt	30.05	31.25	34	no	no	no												IPK	HOR819a	HOR819		HOR819
1748	HOR8212	HOR8212				8	wild-type				6	H	Hordeum vulgare	convar. vulgare var. hybernum	landrace	EGY	Egypt, Mariut/Alexandria	31.1933	29.9042	17	no	no	no												IPK	HOR8212	HOR8212		HOR8212
1749	HOR9575	HOR9575				2	late-flowering				2		Hordeum vulgare	convar. distichon var. nutans	landrace	ISR	Israel	31.7792	35.2236	790	no	no	no												IPK	HOR9575	HOR9575		HOR9575
1750	HOR9601	HOR9601				1	late-flowering				6		Hordeum vulgare	convar. vulgare var. hybernum	cultivar	ISR	Israel	31.7792	35.2236	790	no	no	no												IPK	HOR9601	HOR9601		HOR9601
1751	HOR9787	HOR9787				4	wild-type				6		Hordeum vulgare	convar. vulgare var. hybernum	landrace	DZA	Algeria	36.77	3.05	60	no	no	no												IPK	HOR9787	HOR9787		HOR9787
1752	HOR9788	HOR9788				8	wild-type				6	H	Hordeum vulgare	convar. vulgare var. hybernum	landrace	DZA	Algeria	36.77	3.05	60	no	no	no												IPK	HOR9788	HOR9788		HOR9788
1753	HOR9789	HOR9789				8	wild-type				6		Hordeum vulgare	convar. vulgare var. hybernum	landrace	DZA	Algeria	36.77	3.05	60	no	no	no												IPK	HOR9789	HOR9789		HOR9789
1754	HOR9793	HOR9793				7	wild-type				2		Hordeum vulgare	convar. distichon var. nutans	cultivar	DZA	Algeria	36.77	3.05	60	no	no	no												IPK	HOR9793	HOR9793		HOR9793
1755	HOR10092	HOR10092				1	late-flowering				2	H	Hordeum vulgare	convar. distichon var. nutans	landrace	DZA	Algeria	36.77	3.05	60	no	no	no												IPK	HOR10092	HOR10092		HOR10092
1756	HOR10093	HOR10093				3	wild-type				2		Hordeum vulgare	convar. distichon var. nutans	landrace	DZA	Algeria	36.77	3.05	60	no	no	no												IPK	HOR10093	HOR10093		HOR10093
1757	HOR10727	HOR10727				7	wild-type				6		Hordeum vulgare	convar. vulgare var. hybernum	cultivar	SDN	Sudan	15.6333	32.5333	386	no	no	no												IPK	HOR10727	HOR10727		HOR10727
1758	HOR10958	HOR10958				7	wild-type				2	H	Hordeum vulgare		landrace	DZA	Algeria	36.77	3.05	60	no	no	no												IPK	HOR10958	HOR10958		HOR10958							CIho 11958	PI 283390
1759	HOR11193	HOR11193				7	wild-type				2		Hordeum vulgare	convar. distichon var. nutans	landrace	JOR	Jordan	31.95	35.9333	831	no	no	no												IPK	HOR11193	HOR11193		HOR11193
1760	HOR11370b	HOR11370				2	late-flowering				2		Hordeum vulgare	convar. distichon var. nutans	cultivar	ISR	Israel	31.7792	35.2236	790	no	no	no												IPK	HOR11370b	HOR11370		HOR11370
1761	HOR11371b	HOR11371				2	late-flowering				2		Hordeum vulgare	convar. distichon var. nutans	cultivar	ISR	Israel	31.7792	35.2236	790	no	no	no												IPK	HOR11371b	HOR11371		HOR11371
1762	HOR11372b	HOR11372				2	late-flowering				2		Hordeum vulgare	convar. distichon var. nutans	cultivar	ISR	Israel	31.7792	35.2236	790	no	no	no												IPK	HOR11372b	HOR11372		HOR11372
1763	HOR11373b	HOR11373				2	late-flowering				2		Hordeum vulgare	convar. distichon var. nutans	cultivar	ISR	Israel	31.7792	35.2236	790	no	no	no												IPK	HOR11373b	HOR11373		HOR11373
1764	HOR11374b	HOR11374				2	late-flowering				2		Hordeum vulgare	convar. distichon var. nutans	cultivar	ISR	Israel	31.7792	35.2236	790	no	no	no												IPK	HOR11374b	HOR11374		HOR11374
1765	HOR12826	HOR12826				9	wild-type				2	H	Hordeum vulgare	convar. distichon var. nigricans	landrace	SYR	Syria, Nord-Syrien, in der N√§he von Dadat am Euphrat	36.55	38.25	366	no	no	no												IPK	HOR12826	HOR12826		HOR12826
1766	HOR12827	HOR12827				7	wild-type				2	H	Hordeum vulgare	convar. distichon var. dubium	landrace	SYR	Syria, Nord-Syrien, in der N√§he von Dadat am Euphrat	36.55	38.25	366	no	no	no												IPK	HOR12827	HOR12827		HOR12827
1767	HOR12828	HOR12828				92	wild-type				6	H	Hordeum vulgare	convar. vulgare var. hybernum	landrace	SYR	Syria, Nord-Syrien	31.005	47.4419	6	no	no	no												IPK	HOR12828	HOR12828		HOR12828
1768	HOR12829	HOR12829				9	wild-type				2	H	Hordeum vulgare	convar. distichon var. persicum	landrace	SYR	Syria, Nord-Syrien	36.3383	36.8333	438	no	no	no												IPK	HOR12829	HOR12829		HOR12829
1769	HOR12830b	HOR12830				8	wild-type				6		Hordeum vulgare	convar. vulgare var. densum	landrace	SYR	Syria, Nord-Syrien, Feld bei Tale Ahmar am Euphrat	36.7014	38.0865	325	no	no	no												IPK	HOR12830b	HOR12830		HOR12830
1770	HOR13594	HOR13594				1	late-flowering				deficiens		Hordeum vulgare	convar. deficiens var. deficiens	landrace	YEM	Yemen	15.352	44.2075	2251	no	no	no												IPK	HOR13594	HOR13594		HOR13594
1771	HOR13792	HOR13792				8	wild-type				2		Hordeum vulgare	convar. distichon var. hypianthinum	landrace	JOR	Jordan, Madaba	31.6333	35.7667	687	no	no	no												IPK	HOR13792	HOR13792		HOR13792
1772	HOR13795	HOR13795				7	wild-type				2		Hordeum vulgare	convar. distichon var. nutans	landrace	JOR	Jordan, Madaba	31.6833	35.8333	760	no	no	no												IPK	HOR13795	HOR13795		HOR13795
1773	HOR13806	HOR13806				7	wild-type				6		Hordeum vulgare	convar. vulgare var. hybernum	cultivar	ISR	Israel	31.7792	35.2236	790	no	no	no												IPK	HOR13806	HOR13806		HOR13806
1774	HOR13809	HOR13809				9	wild-type				2?		Hordeum vulgare		landrace	SYR	Syria, Raqqa, Rusafa	35.75	38.7833	274	no	no	no												IPK	HOR13809	HOR13809		HOR13809
1775	HOR13814	HOR13814				2	late-flowering				6		Hordeum vulgare	convar. vulgare	landrace	ISR	Israel	31.7792	35.2236	790	no	no	no												IPK	HOR13814	HOR13814		HOR13814
1776	HOR13839	HOR13839				7	wild-type				2		Hordeum vulgare	convar. distichon var. medicum	landrace	ISR	Israel	31.7792	35.2236	790	no	no	no												IPK	HOR13839	HOR13839		HOR13839
1777	HOR14096	HOR14096				7	wild-type				6		Hordeum vulgare	convar. vulgare var. hybernum	cultivar	ISR	Israel	31.7792	35.2236	790	no	no	no												IPK	HOR14096	HOR14096		HOR14096
1778	HOR14097	HOR14097				4	wild-type				2		Hordeum vulgare	convar. distichon	landrace	SYR	Syria, Homs	36.75	36.75	772	no	no	no												IPK	HOR14097	HOR14097		HOR14097
1779	HOR14100	HOR14100				9	wild-type				2?		Hordeum vulgare		landrace	SYR	Syria	33.5097	36.3092	687	no	no	no												IPK	HOR14100	HOR14100		HOR14100
1780	HOR14107	HOR14107				9	wild-type				2		Hordeum vulgare	convar. distichon var. nigricans	landrace	SYR	Syria	33.5097	36.3092	687	no	no	no												IPK	HOR14107	HOR14107		HOR14107
1781	HOR14108	HOR14108				9	wild-type				2?		Hordeum vulgare		landrace	SYR	Syria, Hassake, Rasel Ain	36.8333	40.0833	348	no	no	no												IPK	HOR14108	HOR14108		HOR14108
1782	HOR14153	HOR14153				13	wild-type				6		Hordeum vulgare	convar. vulgare var. hybernum	landrace	TCD	Chad, ZONI (TIBESTI OASE)	20.78	18.05	1709	no	no	no												IPK	HOR14153	HOR14153		HOR14153
1783	HOR14279	HOR14279				8	wild-type				6		Hordeum vulgare	convar. vulgare var. hybernum	landrace	ERI	Eritrea, SENAFE	14.7	39.4167	2427	no	no	no												IPK	HOR14279	HOR14279		HOR14279
1784	HOR14397	HOR14397				8	wild-type				6		Hordeum vulgare	convar. vulgare var. hybernum	landrace	DZA	Algeria	36.77	3.05	60	no	no	no												IPK	HOR14397	HOR14397		HOR14397
1785	HOR14411	HOR14411				2	late-flowering				6		Hordeum vulgare	convar. vulgare var. hybernum	landrace	EGY	Egypt	30.05	31.25	34	no	no	no												IPK	HOR14411	HOR14411		HOR14411
1786	HOR18455	HOR18455				9	wild-type				2		Hordeum vulgare	convar. distichon	landrace	SYR	Syria, Raqqa, Rusafa	35.7	38.7833	293	no	no	no												IPK	HOR18455	HOR18455		HOR18455
1787	HOR18456	HOR18456				9	wild-type				2		Hordeum vulgare	convar. distichon	landrace	SYR	Syria, Raqqa, Rusafa	35.75	38.7833	274	no	no	no												IPK	HOR18456	HOR18456		HOR18456
1788	HOR19782	HOR19782				7	wild-type				2		Hordeum vulgare	convar. distichon var. medicum	landrace	SYR	Syria	33.5097	36.3092	687	no	no	no												IPK	HOR19782	HOR19782		HOR19782
1789	HOR19786	HOR19786				6	wild-type				6		Hordeum vulgare	convar. vulgare var. hybernum	landrace	SYR	Syria, Raqqa, Sabkhe	35.8	39.4	224	no	no	no												IPK	HOR19786	HOR19786		HOR19786
1790	HOR19788	HOR19788				9	wild-type				2		Hordeum vulgare	convar. distichon	landrace	SYR	Syria, Raqqa, Duchan	36.15	39.2167	309	no	no	no												IPK	HOR19788	HOR19788		HOR19788
1791	HOR19818	HOR19818				9	wild-type				2		Hordeum vulgare	convar. distichon	landrace	SYR	Syria, Raqqa, Kantari	36.45	39.45	355	no	no	no												IPK	HOR19818	HOR19818		HOR19818
1792	HOR19819	HOR19819				7	wild-type				2		Hordeum vulgare	convar. distichon	landrace	SYR	Syria	33.5097	36.3092	687	no	no	no												IPK	HOR19819	HOR19819		HOR19819
1793	HOR19820	HOR19820				3	wild-type				2		Hordeum vulgare	convar. distichon	landrace	SYR	Syria	33.5097	36.3092	687	no	no	no												IPK	HOR19820	HOR19820		HOR19820
1794	HOR20118	HOR20118				7	wild-type				2		Hordeum vulgare	convar. distichon	landrace	SYR	Syria	33.5097	36.3092	687	no	no	no												IPK	HOR20118	HOR20118		HOR20118
1795	HOR20122	HOR20122				9	wild-type				2		Hordeum vulgare	convar. distichon	landrace	SYR	Syria, Raqqa, Rusafa	35.8833	38.7833	262	no	no	no												IPK	HOR20122	HOR20122		HOR20122
1796	HOR20123	HOR20123				9	wild-type				2		Hordeum vulgare	convar. distichon	landrace	SYR	Syria, Aleppo, Ainel Arab	36.8833	38.25	576	no	no	no												IPK	HOR20123	HOR20123		HOR20123
1797	HOR20126	HOR20126				7	wild-type				2		Hordeum vulgare	convar. distichon	landrace	SYR	Syria	33.5097	36.3092	687	no	no	no												IPK	HOR20126	HOR20126		HOR20126
1798	HOR20130	HOR20130				6	wild-type				2		Hordeum vulgare	convar. distichon	landrace	SYR	Syria	33.5097	36.3092	687	no	no	no												IPK	HOR20130	HOR20130		HOR20130
1799	HOR20132	HOR20132				6	wild-type				2		Hordeum vulgare	convar. distichon	landrace	SYR	Syria	33.5097	36.3092	687	no	no	no												IPK	HOR20132	HOR20132		HOR20132
1800	HOR20134	HOR20134				9	wild-type				2		Hordeum vulgare	convar. distichon	landrace	SYR	Syria	33.5097	36.3092	687	no	no	no												IPK	HOR20134	HOR20134		HOR20134
1801	HOR20135	HOR20135				9	wild-type				2		Hordeum vulgare	convar. distichon	landrace	SYR	Syria, Raqqa, Tel Abiab	36.5667	35.0167		no	no	no												IPK	HOR20135	HOR20135		HOR20135
1802	HOR20142	HOR20142				7	wild-type				2		Hordeum vulgare	convar. distichon var. medicum	landrace	SYR	Syria	33.5097	36.3092	687	no	no	no												IPK	HOR20142	HOR20142		HOR20142
1803	Aaapo	Aapo				2	late-flowering				2		Hordeum vulgare		cultivar	FIN	Finland	60.1667	24.9333		no	no	no												EXBARDIV consortium	Aaapo	Aaapo		Aapo
1804	Agneta	Agneta				1	late-flowering				6		Hordeum vulgare		cultivar	SWE	Sweden	59.325	18.05	16	no	no	no												EXBARDIV consortium	Agneta	agneta		Agneta
1805	Akcent	Akcent				2	late-flowering				2		Hordeum vulgare		cultivar	CZE	Czech Republic	50.0886	14.4214	202	no	no	no												EXBARDIV consortium	Akcent	Akcent		Akcent
1806	AKKA	Akka				1	late-flowering				2		Hordeum vulgare		cultivar	SWE	Sweden	59.325	18.05	16	no	no	no												EXBARDIV consortium	AKKA	AKKA		Akka
1807	Alliot	Alliot				2	late-flowering				2		Hordeum vulgare		cultivar	DNK	Denmark	55.6757	12.5787	15	no	no	no												EXBARDIV consortium	Alliot	Alliot		Alliot
1808	ALVA	Alva				2	late-flowering				2		Hordeum vulgare		cultivar	SWE	Sweden	59.325	18.05	16	no	no	no												EXBARDIV consortium	ALVA	ALVA		Alva
1809	Apex	Apex				2	late-flowering				2		Hordeum vulgare		cultivar	NLD	Netherlands	52.3702	4.89044	8	no	no	no												EXBARDIV consortium	Apex	Apex		Apex
1810	Armelle	Armelle				2	late-flowering				2		Hordeum vulgare		cultivar	FRA	France	48.8567	2.35167	36	no	no	no												EXBARDIV consortium	Armelle	Armelle		Armelle
1811	Atribut	Atribut				1	late-flowering				2		Hordeum vulgare		cultivar	CZE	Czech Republic	50.0886	14.4214	202	no	no	no												EXBARDIV consortium	Atribut	Atribut		Atribut
1812	ARTTURI	Artturi				2	late-flowering				6		Hordeum vulgare		cultivar	FIN	Finland	60.1667	24.9333		no	no	no												EXBARDIV consortium	ARTTURI	ARTTURI		Artturi
1813	BALDER	Balder				2	late-flowering				2		Hordeum vulgare		cultivar	SWE	Sweden	59.325	18.05	16	no	no	no												EXBARDIV consortium	BALDER	BALDER		Balder
1814	Baronesse	Baronesse				2	late-flowering				2		Hordeum vulgare		cultivar	DEU	Germany	52.5186	13.4081	50	no	no	no												EXBARDIV consortium	Baronesse	Baronesse		Baronesse
1815	Beatrix	Beatrix				2	late-flowering				2		Hordeum vulgare		cultivar	DEU	Germany	52.5186	13.4081	50	no	no	no												EXBARDIV consortium	Beatrix	Beatrix		Beatrix
1816	Binder	Binder				2	late-flowering				2		Hordeum vulgare		cultivar	DNK	Denmark	55.6757	12.5787	15	no	no	no												EXBARDIV consortium	Binder	Binder		Binder
1817	Braemar	Braemar				2	late-flowering				2		Hordeum vulgare		cultivar	GBR	United Kingdom	51.5094	-0.118319	32	no	no	no												EXBARDIV consortium	Braemar	Braemar		Braemar
1818	Britta	Britta				2	late-flowering				2		Hordeum vulgare		cultivar	SWE	Sweden	59.325	18.05	16	no	no	no												EXBARDIV consortium	Britta	Britta		Britta
1819	Bulbul	Bulbul89				4	wild-type				2		Hordeum vulgare		cultivar	TUR	Turkey	39.9167	32.85	872	no	no	no												EXBARDIV consortium	Bulbul	Bulbul		Bulbul89
1820	Caja	Caja				2	late-flowering				2		Hordeum vulgare		cultivar	DNK	Denmark	55.6757	12.5787	15	no	no	no												EXBARDIV consortium	Caja	Caja		Caja
1821	Calgary	Calgary				2	late-flowering				2		Hordeum vulgare		cultivar	FRA	France	48.8567	2.35167	36	no	no	no												EXBARDIV consortium	Calgary	Calgary		Calgary
1822	Camir	Camir				2	late-flowering				2		Hordeum vulgare		cultivar	DNK	Denmark	55.6757	12.5787	15	no	no	no												EXBARDIV consortium	Camir	Camir		Camir
1823	Carafe	Carafe				2	late-flowering				2		Hordeum vulgare		cultivar	GBR	United Kingdom	51.5094	-0.118319	32	no	no	no												EXBARDIV consortium	Carafe	Carafe		Carafe
1824	Chalice	Chalice				2	late-flowering				2		Hordeum vulgare		cultivar	GBR	United Kingdom	51.5094	-0.118319	32	no	no	no												EXBARDIV consortium	Chalice	Chalice		Chalice
1825	Cheri	Cheri				2	late-flowering				2		Hordeum vulgare		cultivar	DEU	Germany	52.5186	13.4081	50	no	no	no												EXBARDIV consortium	Cheri	Cheri		Cheri
1826	Cleopatra	Cleopatra				2	late-flowering				2		Hordeum vulgare		cultivar	AUT	Austria	48.2083	16.3731	188	no	no	no												EXBARDIV consortium	Cleopatra	Cleopatra		Cleopatra
1827	Dandy	Dandy				2	late-flowering				2		Hordeum vulgare		cultivar	GBR	United Kingdom	51.5094	-0.118319	32	no	no	no												EXBARDIV consortium	Dandy	Dandy		Dandy
1828	DebaAbed	Deba Abed				2	late-flowering				2		Hordeum vulgare		cultivar	DNK	Denmark	55.6757	12.5787	15	no	no	no												EXBARDIV consortium	DebaAbed	DebaAbed		Deba Abed
1829	Dialog	Dialog				2	late-flowering				2		Hordeum vulgare		cultivar	DNK	Denmark	55.6757	12.5787	15	no	no	no												EXBARDIV consortium	Dialog	Dialog		Dialog
1830	DOMEN	Domen				2	late-flowering				2	H	Hordeum vulgare		cultivar	NOR	Norway	59.9333	10.6833	27	no	no	no												EXBARDIV consortium	DOMEN	DOMEN		Domen
[truncated: 227 more rows]
[truncated: 11 more columns]
