# Supplementary material for: On the origin of the late-flowering ppd-H1 allele in barley
Source: Theor Appl Genet. 2025 Sep 10;138(10):246. doi: 10.1007/s00122-025-04981-1 (PMC12423146; doi:10.1007/s00122-025-04981-1)
Supplement: Supplementary file 5 — Supplementary file5 (XLSX 45 KB) [file 122_2025_4981_MOESM5_ESM.xlsx]

## Sheet: Table S4
Table S4: List of 138 excluded genotypes which possessed non-wild or other uncertain characteristics.
Serial number	Accession names Ppd-H1 study	Taxonomy based on ex situ repositories	PPD-H1 haplotype (898 bp fragment)	Seed source or PPD-H1 sequence source (in italics)	Notes & reason(s) for removal; The following studies were considered: Badr et al. (2000), Jakob et al. (2014), Pourkheirandish et al. (2015)	Accession no./name	Selected for the vernalization requirement experiment	Accession no.	Individual	Identical accessions	Accession no.	Population-Collection-No.	Accession no.	Accession no.	USDA accession no.	ICARDA accession no.	ICARDA accession no.	IPK accession no.	Jakob et al. (2014) accession number	Country (FAO Country Code Names)	Origin	Altitute (m)	Latitude	Longitude	Collection date/year	USDA recived	More information on collector	Jones et al. 2008 used
10	HID03-S-FT230=FT637-HID141	Hordeum spontaneum	7	ICARDA	wrong STRUCTURE assignment	FT230	yes	HID03	1	FT230=FT637			K-1332		PI 254894	180069	IG 38678			IRQ	Iraq, As Sulaymaniyah, 58 Km S Arbat (Arbet)	552	35.0333	45.7167	1958	06.01.1959	Knowles, P., University of California
18	HID10	Hordeum spontaneum	6	ICARDA	non-brittle, 6-rowed	FT234	yes	HID10	1				ARCB:IQ 76017			181602	IG 108997			IRQ	Iraq		33.33	44.4	-
28	20HID1-S-FT235	Hordeum spontaneum	6	ICARDA	wrong STRUCTURE assignment	FT235	yes	20HID1	1		HID20-1		HS 14620		PI 227019	180052/mix	IG 38661		235	IRN	Iran, Khuzestan, 15 mi S Shushtar on rocky slope	244	31.85	48.9	1955	13.07.1955	Gentry, H., Crops Research Division - USDA-ARS.
29	20HID2	Hordeum spontaneum	6	ICARDA	smooth awns, semi brittle	FT605	yes	20HID2	1		HID20-2		HS 14620		PI 227019	180052/mix	IG 38661			IRN	Iran, Khuzestan, 15 mi S Shushtar on rocky slope	244	31.85	48.9	1955	13.07.1955	Gentry, H., Crops Research Division - USDA-ARS.
30	HID21-S-FT236	Hordeum spontaneum	4	ICARDA	wrong STRUCTURE assignment	FT236	yes	HID21	1				K865		PI 249983	180067	IG 38676		236	IRN	Iran, Khuzestan, along Ahvaz-Dizful road, via Shush & Andimeshk	63	31.5	48.8	Jun 1958	12.08.1958	Knowles, P., University of California.
31	HID22-S-FT237	Hordeum spontaneum	6	ICARDA	wrong STRUCTURE assignment	FT237		HID22	1				No.8		PI 268243	180072	IG 38681		237	IRN	Iran, Ilam, 35 Km S of Ilam on rocky slope	981	33.55	46.2167	1960	30.09.1960	Harlan, J., USDA-ARS	+
33	HID24	Hordeum spontaneum	6	ICARDA	non-brittle, 6-rowed, smooth awns	FT238	yes	HID24	1				No.10		PI 466612	181160	IG 39769			IRN	Iran, Station 19		32.0	53.0	-	Jan 1982	Nevo, E., University of Haifa & Zohary, D., Hebrew University of Jerusalem
37	HID28	Hordeum spontaneum	8	ICARDA	non-brittle	FT239		HID28												IRN	Iran, Station 10	-	32.00	53.00
39	HID30	Hordeum spontaneum	9	ICARDA	Phenotype not fully wild	FT240		HID30												IRN	Iran, Station 7		32.0	53.0
41	HID32	Hordeum spontaneum	6	ICARDA	non-brittle, 6-rowed	FT241		HID32												IRN	Iran	-	35.7	51.4167
51	HID42-S-FT613	Hordeum spontaneum	6	ICARDA	wrong STRUCTURE assignment	FT613	yes	HID42	1				18e			181643	IG 112671	HOR 2682	613	IRN	Iran, Masjed-Suleiman to Shushtar and Dezful, 26 km	600	32.55	49.8333	1952-54		H. Kuckuck	+
53	HID44	Hordeum spontaneum	2	ICARDA	non-brittle, 6-rowed	FT244	yes	HID44	1	see FT348			26 c		FAO 3886	181645	IG 112673	HOR 2684		IRN	Iran, near Shush, Farm Hseyn Abad	110	32.55	48.8167	1952-54		H. Kuckuck	+
54	HID45	Hordeum spontaneum	6	ICARDA	Phenotype not fully wild	FT245	yes	HID45	1	see FT349			26 g		FAO 3887	181646	IG 112674	HOR 2685		IRN	Iran, near Shush, Farm Hseyn Abad	110	32.55	48.8167	1952-54		H. Kuckuck	+
55	HID46	Hordeum spontaneum	2	ICARDA	non-brittle	FT246		HID46												IRN	Iran, Ahwaz, experimental field	90	31.5333	48.8167
59	HID50	Hordeum spontaneum	6	ICARDA	Phenotype not fully wild	FT617	yes	HID50	1							181651	IG 112679	HOR 2690		IRN	Iran, Kordestan, Farm Hoseyn Abad, 116 Km	120	31.5333	48.8167	1952-54		H. Kuckuck
61	HID52-S-FT247	Hordeum spontaneum	2	ICARDA	non-brittle, wrong STRUCTURE assignment	FT247		HID52	1	see FT353	190a, 187 b 2		FAO 3897			181653	IG 112681	HOR 2691	247	IRN	Iran, Khaken river, W 20 km, dry river bed	120	32.55	48.8167	1952-54		H. Kuckuck	+
63	HID54	Hordeum spontaneum	1	ICARDA	non-brittle	FT249	yes	HID54	1						PI 245739	180063	IG 38672			TUR	Turkey, Urfa, Ceylanpinar	367	36.8508	40.0475	-	07.02.1958	Harlan, W., USDA-Bureau of Plant Industry	+
67	HID58-S-FT253	Hordeum spontaneum	5	ICARDA	wrong STRUCTURE assignment	FT253		HID58	1				84TK564-004.01	UOREGON:H86-460	PI554426	181230	IG 39839		253	TUR	Turkey, Hakkari, 18 Km SW Semdinli	1125	37.25	44.4833	07.07.1980/08.07.1984		Kanbertay, M., Aegean Agricultural Research Institute & Metzger, R., USDA, ARS.
112	HID101-S-FT270	Hordeum spontaneum	16	ICARDA	wrong STRUCTURE assignment	FT270	yes	HID101	1				BMW 4-2			181247	IG 39856		270	SYR	Syria, Damascus, Awajan, 13 km N Domier	655	33.6542	36.8361	1988-05-30		B. Humeid/M. Hamran/W. Reda
115	HID104	Hordeum spontaneum	6	ICARDA	Phenotype not fully wild	FT271		HID104	1				DFKO-15			181333	IG 39942			SYR	Syria, Al Hassaka, 33 Km N Al Hassaka, on Al Hassaka Kamishly road.	300	36.7719	40.8619	1990-06-29		A.B. Damania/A. Filatenko/Z. Khalikoulov/K. Obari/M. Hamran
124	HID113	Hordeum spontaneum	22	ICARDA	Phenotype not fully wild	FT513	yes	HID113	1				91SYR-48			181489	IG 40098			SYR	Syria, Damascus, from Ras Al Ain W 4 Km to Lebanon border	1500	33.9767	36.5914	1987-06-14
125	HID114-S-FT274	Hordeum spontaneum	4	ICARDA	Phenotype not fully wild	FT274	yes	HID114	1				MSNSSH-92089			181547	IG 40156		274	LBN	Lebanon, Saida, 15 Km S Saida to Nabatiye, near Saksaniye	170	33.45	35.3167	1992-07-28		M. v. Slageren/N. Suleiman/S. Hajj
133	HID122	Hordeum spontaneum	4	ICARDA	Phenotype not fully wild	FT275	yes	HID122	1							181660	IG 115780			JOR	Jordan, Zarqa, 700 m before junction Mafraq-Zarqa and Khatlla road	665	32.0167	36.0167	1995-05-31		J. Valkoun/B. Humeid/M. Syouf
135	HID124	Hordeum spontaneum	7	Aust. WCC	Phenotype not fully wild	FT633		HID124												IRN	Iran, Shahbad, SHAHABAD-ILAM 2	-	36.6217	53.0333
137	HID126	Hordeum spontaneum	6	Aust. WCC	Phenotype not fully wild	FT634		HID126												unknown	IRAN, POLE ZOHAB	-	-	-
141	HID130	Hordeum spontaneum	26	USDA	Phenotype not fully wild	FT277	yes	HID130	1				CIho 15489		15489					unknown		-	-	-	-	Jul 1973
145	HID134-S-FT516	Hordeum spontaneum	6	USDA	Phenotype not fully wild	FT516		HID134	1					526	PI220523				PI220523	AFG	Afghanistan, Faryab, Andkhui, Maimana	366	36.953	65.124	27.06.1954	1950-08-19	Smith, E., USDA-ARS.
146	HID135	Hordeum spontaneum	6	USDA	Phenotype not fully wild	FT280	yes	HID135	1						220664		IG 38660			AFG	Afghanistan, Herat, Herat	976	34.3333	62.2	04.07.1954	27.08.1954	Smith, E., USDA-ARS.
147	HID136	Hordeum spontaneum	6	USDA	Phenotype not fully wild	FT517	yes	HID136	1						227019					IRN	Iran, Khuzestan, 15 miles S Shushtar	244	31.85	48.9	1955	13 07.1955	Gentry, H., Crops Research Division - USDA-ARS.
152	HID141-S-FT637=FT230-HID03	Hordeum spontaneum	6	USDA	wrong STRUCTURE assignment	FT637	yes	HID141	1	FT637=FT230				K1332	PI 254894	180069	IG 38678			IRQ	Iraq, As Sulaymaniyah, 58 Km S Arbet	552	35.0333	45.7167	1958	09.01.1959	Knowles, P., University of California.
154	HID143	Hordeum spontaneum	28	USDA	wrong STRUCTURE assignment	FT285	yes	HID143	1	FT237					268243					IRN	Iran, Ilam, 35 Km S Ilam, rocky slope	981	33.55	46.21666667	1960	30.09.1960	Harlan, J., USDA-ARS.
167	HID156	Hordeum spontaneum	32	USDA	Phenotype not fully wild	FT291	yes	HID156	1						296791		IG 38834			ISR	Israel, Southern, Ashqelon National Park	33	31.66666667	34.58333333	-	1964-04-03	Dinoor, A., Hebrew University.	+
176	HID166	Hordeum spontaneum	4	USDA	non-brittle	FT294	yes	HID166	1						296811		IG 38847			ISR	Israel, Northern, Daliyya-Galed	122	32.58333333	35.05'	-	1964-04-03	Dinoor, A., Hebrew University.
194	HID186	Hordeum spontaneum	28	USDA	Phenotype not fully wild	FT304	yes	HID186	1						296851		IG 38880			ISR	Israel, Northern, 'En haShofet	214	32.59472222	35.09916667	-	1964-04-03	Dinoor, A., Hebrew University.
200	HID193	Hordeum spontaneum	4	USDA	Phenotype not fully wild	FT307	yes	HID193	1						296874		IG 38900			ISR	Israel, Central, Sha'ar Ephraim Jct	45	32.28333333	35.00	-	1964-04-03	Dinoor, A., Hebrew University.	+
214	HID209	Hordeum spontaneum	28	USDA	non-brittle	FT312	yes	HID209	1						296922		IG 38935			ISR	Israel, Southern, N.L.H. (-Aderet?)	167	31.85	34.96666667	-	1964-04-03	Dinoor, A., Hebrew University.
240	HID237	Hordeum spontaneum	28	USDA	Phenotype not fully wild	FT323	yes	HID237	1						391116		IG 39112			ISR	Israel, Jerusalem, Emeq HaEla, Judean Foothills, site 1	387	31.66666667	34.98333333	-	1974-11-12	Wahl, I., Tel Aviv University.
258	HID257	Hordeum spontaneum	2	USDA	non-brittle, 6-rowed	FT334		HID257												ISR	Israel, Southern, Bor Mashash	458	31 04'	034 deg.51'
272	HID271	Hordeum spontaneum	9	USDA	Phenotype not fully wild	FT339		HID271												IRN	Iran, Station 7	?	32.0	53.0
288	HID290	Hordeum spontaneum	6	Aust. WCC	Phenotype not fully wild	FT344	yes	HID290	1						402758		AUS 402758			IRN	Iran, Shahabad-Ilam 1		36.6217	53.0333	-		E. Nevo
295	HID297	Hordeum spontaneum	6	IPK	Phenotype not fully wild	FT346	yes	HID297	1	see FT243			FAO 3882		2680		HOR 2680			IRN	Iran, Behbahan-Kalafabad, Agajari oil fields	80	30.5167	49.8333	1952-54		H. Kuckuck	+
299	HID301	Hordeum spontaneum	2	IPK	non-brittle	FT348		HID301												IRN	Iran, FAO NO. 3886. In der Nähe von Shush, Farm Hossein Abad	110	3233--N	04849--E
302	HID304	Hordeum spontaneum	6	IPK	Phenotype not fully wild	FT350	yes	HID304	1				FAO NO. 3891		2687		HOR 2687			IRN	Iran, Ahwaz, experimental field	90	31.5333	48.8167	1952-54		H. Kuckuck
305	HID307	Hordeum spontaneum	6	IPK	Phenotype not fully wild	FT352	yes	HID307	1				FAO NO. 3896		2690		HOR 2690			IRN	Iran, Kordestan, Farm Hossein Abad, 116 km von Ahwaz	120	31.5333	48.8167	1952-54		H. Kuckuck
307	HID309	Hordeum spontaneum	2	IPK	non-brittle	FT354		HID309												IRN	Iran, FAO NO. 3898. Khaken river, W 20 km, dry river bed	120	3233--N	04849--E				+
309	HID311-S-FT356	Hordeum spontaneum	3	IPK	non-brittle	FT356		HID311	1				IDG 7373	FK 1115	9719		HOR 9719		356	LBY	Libya, Al Marj, Taknis, 15 km E, on road to Marawah, small valley 4 km N main road Taknis-Marawah, FK 1115	450	32.4833	21.1208	08.06.1981		LBY81
311	HID313-S-FT358	Hordeum spontaneum	8	IPK	non-brittle	FT358		HID313	1				IDG 7363 B	FK 938	9819		HOR 9819		358	LBY	Libya, Al Marj, Taknis, 45 km S to Kharuba, FK 938		32.0908	21.3271	1981		LBY81	+
312	HID314	Hordeum spontaneum	7	IPK	excluded in Badr	FT359	yes	HID314	1						9823		HOR 9823			MAR	Morocco		34.02	-6.83	-
313	HID315	Hordeum spontaneum	7	IPK	Phenotype not fully wild			HID315												MAR	Morocco	-	34.02	-6.83
315	HID317	Hordeum spontaneum	3	IPK	Phenotype not fully wild			HID317												GRC	Greece, Hanaya (Creta)	-	35.2401	24.8093
316	HID318	Hordeum spontaneum	7	IPK	Phenotype not fully wild	FT360	yes	HID318	2						11506		HOR 11506			GRC	Greece, O Rhodos, near Kolymbia		36.25	28.1667	05.05.1994		E. Clauss, GRCCLAUSS-94
317	HID319	Hordeum spontaneum	4	IPK	Phenotype not fully wild	FT361	yes	HID319	1						11509		HOR 11509			GRC	Greece, NW Rhodos, near Trianda		36.4	28.1667	14.05.1994		E. Clauss, GRCCLAUSS-94
322	HID324	Hordeum spontaneum	45	SLU. SWed.	Phenotype not fully wild			HID324												CHN	China, Tibet		29.6531	91.1314
324	HID326	Hordeum spontaneum	45	SLU. SWed.	black seeds, short/no awns	FT364	yes	HID326	1						4167					CHN	China, Qinghai, Pi-lin (?)	1221?	25° 48' 30N	106° 4' 30E	-	-	-
325	HID327	Hordeum spontaneum	45	SLU. SWed.	Phenotype not fully wild			HID327												CHN	China, Tibet, Lie-mai, Long-zheng		29.6531	91.1314
326	328HD1	Hordeum spontaneum	45	SLU. SWed.	black seeds, short/no awns	FT365	yes	328HD1	1		HID328-1				4171					CHN	China, Sichuan, Dao-Fu county	-	31	101.15	-	-	-
327	328HD2	Hordeum spontaneum	45	SLU. SWed.	Phenotype not fully wild			328HD2			HID328-2									CHN	China, Sichuan, Dao-Fu county		31	101.15
328	330HD1	Hordeum spontaneum	2	BAZ Br.GB	non-brittle	FT366	yes	330HD1	1		HID330-1		BGRC 6015			6015				unknown	Former Soviet Union by MPIZ Cologne		55.75	37.6167	-	-	USS? Donor 502
329	330HD2	Hordeum spontaneum	1	BAZ Br.GB	non-brittle, 6-rowed	FT367		330HD2			HID330-2									unknown	Former Soviet Union by MPIZ Cologne		55.75	37.6167
330	HID331	Hordeum spontaneum	8	BAZ Br.GB	Phenotype not fully wild			HID331												IRQ	Iraq		33.3333	44.3833
331	HID332	Hordeum spontaneum	3	BAZ Br.GB	Phenotype not fully wild			HID332												unknown	Former Soviet Union by MPIZ Cologne		55.75	37.6167
332	333HD1	Hordeum spontaneum	6	BAZ Br.GB	Phenotype not fully wild	FT678	yes	333HD1			HID333-1					39863	BGRC 39863			unknown	Former Soviet Union by MPIZ Cologne		55.75	37.6167
333	333HD2	Hordeum spontaneum	6	BAZ Br.GB	Phenotype not fully wild			333HD2			HID333-2									unknown	Former Soviet Union by MPIZ Cologne		55.75	37.6167
334	334HD1	Hordeum spontaneum	2	BAZ Br.GB	smooth awns	FT368		334HD1	2		HID334-1		BGRC 39864			39864				unknown	Former Soviet Union by MPIZ Cologne		55.75	37.6167			USS? H 2492
335	334HD2	Hordeum spontaneum	6	BAZ Br.GB	Phenotype not fully wild			334HD2			HID334-2									unknown	Former Soviet Union by MPIZ Cologne		55.75	37.6167
336	HID335	Hordeum spontaneum	6	BAZ Br.GB	Phenotype not fully wild	FT369	yes	HID335	1				BGRC 39865			39865				unknown	Former Soviet Union by MPIZ Cologne		55.75	37.6167			USS? H 204
337	HID336	Hordeum spontaneum	6	BAZ Br.GB	Phenotype not fully wild	FT679	yes	HID336								39866	BGRC 39866			unknown	Former Soviet Union by MPIZ Cologne		55.75	37.6167
339	HID338	Hordeum spontaneum	6	BAZ Br.GB	Phenotype not fully wild	FT680	yes	HID338								39870	BGRC 39870			unknown	Former Soviet Union by MPIZ Cologne		55.75	37.6167
340	339HD1	Hordeum spontaneum	6	BAZ Br.GB	Phenotype not fully wild	FT370	yes	339HD1	1		HID339-1		BGRC 41405			41405				TKM	Turkmenistan?, by MPIZ Cologne		37.95	58.39			USS?
341	339HD2	Hordeum spontaneum	6	BAZ Br.GB	Phenotype not fully wild			339HD2			HID339-2									TKM	Turkmenistan?, by MPIZ Cologne		37.9417	58.3836
345	HID343	Hordeum spontaneum	4	BAZ Br.GB	Phenotype not fully wild	FT372	yes	HID343	1				BGRC 41955		PI 284755					ISR	Israel, Jerusalem, Netiv Lamed Hei; by MPIZ Cologne	306	31.68333333	35.00		14.11.1962	Hebrew University of Jerusalem.
354	HID352	Hordeum spontaneum	9	USDA	Phenotype not fully wild	FT683	yes	HID352							PI 466688					IRN	Iran, Station 7		32.0	53.0		Jan/1982	Nevo, E., University of Haifa & Co
369	HID367	Hordeum spontaneum	9	ICARDA	Phenotype not fully wild	FT379	yes	HID367	1							181282				EGY	Egypt		30.05	31.25
370	HID368-S-FT380	Hordeum spontaneum	6	by El Rabey	non-brittle, wrong STRUCTURE assignment	FT380	yes	HID368	1										380	EGY	Egypt, Wadi Habs, 15 Km W Matruh		31.35	27.2333
375	373HD1	Hordeum spontaneum	28	MPIZ	non-brittle, 6-rowed, smooth awns	FT383	yes	373HD1	1		HID373-1		n 1							ISR	Israel		31.77	35.23
377	375HD1	Hordeum spontaneum	28	MPIZ	non-brittle, 6-rowed, smooth awns	FT384	yes	375HD1	1		HID375-1		n 14							ISR	Israel		31.77	35.23
380	376HD2	Hordeum spontaneum	47	MPIZ	non-brittle	FT385	yes	376HD2	1		HID376-2									ISR	Israel		31.77	35.23
381	377HD1	Hordeum spontaneum	2	MPIZ	6-rowed, non-brittle	FT386		377HD1			HID377-1									ISR	Israel		31.7792	35.2236
382	377HD2	Hordeum spontaneum	2	MPIZ	6-rowed, non-brittle	FT387		377HD2			HID377-2									ISR	Israel?		31.7792	35.2236
383	HID378	Hordeum spontaneum	45	MPIZ	Phenotype not fully wild			HID378												ISR	Israel		31.7792	35.2236
384	HID379	Hordeum spontaneum	45	MPIZ	Phenotype not fully wild			HID379												ISR	Israel		31.7792	35.2236
385	HID380-FT388	Hordeum agriocrithon	45	MPIZ	agriocrithon?	FT388		HID380	1				B 6014	BGRC 6014					388	CHN	China		39.9	116.39
387	HID382-FT389	Hordeum agriocrithon	6	MPIZ	agriocrithon?	FT389		HID382	1				B 39861	BGRC 39861					389	CHN	China, Guizhou Sheng, Taofu		28.6331	107.867	1934		H. Smith
390	383HD3	Hordeum agriocrithon	47	MPIZ	non-brittle, agriocrithon?	FT392	yes	383HD3	1		HID383-3		B 41349	BGRC 41349						CHN	China		39.9	116.39
440	HP111-S-FT456	Hordeum spontaneum	4	Hakan Özkan	Phenotype not fully wild	FT456	yes	HP111	1		HP-11	2004-6-26-6-2							H02	TUR	Turkey, 32.9 km E from Antakya	150	36.2475	36.5247	2004
555	G382H	Hordeum agriocrithon	1	MPIZ	agriocrithon?	FT688	yes	G382H					501	BR06016						unknown
641	G1301B	Hordeum vulgare DH	3	MPIZ	DH = Dihaploid line			G1301B												DEU	Igri Danilo-1		52.5186	13.4081
644	G1556E	Vulgare x spontaneum Hybrid	39	MPIZ	Hybrid			G1556E												ISR/GBR*	HID 263 x Proctor		31.7792	35.2236
645	G1557E	Vulgare x spontaneum Hybrid	39	MPIZ	Hybrid			G1557E												ISR/DEU*	HID 263 x Nudinka		31.7792	35.2236
757	BS01-S-FT564	Hordeum spontaneum	4	USDA	wrong STRUCTURE assignment	FT564	yes	BS01	1		USDA orig			5023	PI 244779		IG38671		564	IRN	Iran, West Azerbaijan, Mahabad, Rezaiyeh	1359	36.75	45.717	1955	08.01.1958	Kyoto University.
762	BS09-S-FT569	Hordeum spontaneum	28	USDA	wrong STRUCTURE assignment	FT569	yes	BS09	2		USDA orig			D-305	PI 401371				PI401371	IRN	Iran, Bakhtaran, Bisotoun wildlife protected region, 40 km N of Kermanshah. Habitat: rocky, mountainous area	1600	34.617	46.95	1972	01.04.1975	Dewey, D., USDA-ARS.
763	BS10-S-FT570	Hordeum spontaneum	4	USDA	Phenotype not fully wild	FT570	yes	BS10	1		BS10-1			2	PI 420911				PI420911	JOR	Jordan, 5 km north of Salt	795	32.083	35.7167	?	10.12.1977	Harlan, J., University of Illinois.
768	BS16-S-FT576	Hordeum spontaneum	6	USDA	wrong STRUCTURE assignment	FT576	yes	BS16	1		BS16-1			84TK564-002.00, H86-511	PI 554426		IG39840		E10/PI 554426	TUR	Turkey, Hakkari, 18 km southwest of Semdinli	1125	37.25	44.4833	08/1984	01.07.1991	Kanbertay, M., Aegean Agricultural Research Institute & Co
770	BS18-S-FT578	Hordeum spontaneum	6	USDA	wrong STRUCTURE assignment	FT578	yes	BS18	3		BS18-3			84TK654-004, H85-620	PI 554428				F10/PI 554428	TUR	Turkey, Kars, 6 km north of Kars	1800	40.65	43.1	08/1984	01.07.1991	Kanbertay, M., Aegean Agricultural Research Institute & Co
771	BS19-S-FT579	Hordeum spontaneum	6	USDA	Phenotype not fully wild	FT579		BS19	1	d	BS19-1			84TK128-029.0	PI 559556				G10/PI559556	TUR	Turkey, Urfa, 20.5 km north of Ceylanpinar	375	36.9833	39.9667	Jun/1984	01.08.1991	Jana, S., University of Saskatchewan & Co
894	SH063	Hordeum spontaneum	63	ICARDA	Phenotype not fully wild			SH063	3		SH06									SYR	Syria, Homs, 30 km from Homs highway to Damascus	780	N34 28 17	E36 45 52
904	SH201-S-FT590	Hordeum spontaneum	64	ICARDA	wrong STRUCTURE assignment	FT590	yes	SH201	1-1		SH20		40			181722	IG 119438		590	SYR	Syria, Hama, 4 km SW of Bsirin	340	35.0133	36.7025	17.06.1997
950	FT046	Hordeum spontaneum	2	Hübner et al. 2007	non-brittle	FT046	yes	B1K-12-10			2297									ISR	Israel, Kidron streem	-368.363	31.6749	35.4354	2007-04-16
960	FT056(het?)	Hordeum spontaneum	71	Hübner et al. 2007	Phenotype not fully wild	FT056	yes	B1K-14-13			2307									ISR	Israel, Susita	28.7631	32.7805	35.6603	2007-04-18
974	FT072	Hordeum spontaneum	1	Hübner et al. 2007	non-brittle	FT072	yes	B1K-18-05			2325									ISR	Israel, Shomerya	432.608	31.437	34.8875	2007-04-25
1010	FT108	Hordeum spontaneum	79	Hübner et al. 2007	Phenotype not fully wild	FT108	yes	B1K-26-04			2362									ISR	Israel, Ein Gev	-167.818	32.7476	35.6389	2007-04-30
1041	FT141	Hordeum spontaneum	39	Hübner et al. 2007	6-rowed	FT141	yes	B1K-32-17												ISR	Israel, Moledet	16.6993	32.5793	35.4729	2007-05-01
1089	FT190	Hordeum spontaneum	7	Hübner et al. 2007	6-rowed	FT190	yes	B1K-44-05												ISR	Israel, Klil	397.076	32.9867	35.1912	2007-05-08
1122	FT223	Hordeum agriocrithon	7	Hübner et al. 2007	non-brittle, agriocrithon?	FT223	yes	B1K-52-01												ISR	Israel, desert		31.7792	35.2236
1129	FT237	Hordeum spontaneum	6	ICARDA	wrong STRUCTURE assignment	FT237	yes				HID22									IRN	Iran, Loreson, 35 Km S of Ilam on rocky slope	-	3330--N	04827--E
1130	FT239	Hordeum spontaneum	64	ICARDA	non-brittle	FT239	yes		1		HID28		No.27		PI 466638	181172	IG 39781			IRN	Iran, Station 10		32.00	53.00	-	Jan 1982	Nevo, E., University of Haifa & Zohary, D., Hebrew University of Jerusalem	+
1132	FT241	Hordeum spontaneum	6	ICARDA	non-brittle, 6-rowed	FT241	yes		1		HID32		VIR:K-22477	Kigpizak 2289 N327		181319	IG 39928			IRN	Iran		35.7	51.4167	1976			+
1134	FT246	Hordeum spontaneum	2	ICARDA	non-brittle	FT246	yes		1		HID46		179 b 1	FAO 3890		181647	IG 112675	HOR 2686		IRN	Iran, Ahwaz, experimental field	90	31.5333	48.8167	1952-54		H. Kuckuck
1135	FT247	Hordeum spontaneum	2	ICARDA	non-brittle, wrong STRUCTURE assignment	FT247	yes				HID52									IRN	Iran, Khaken river, W 20 km, dry river bed	120	3233--N	04849--E
1140	FT263	Hordeum spontaneum	7	ICARDA	Phenotype not fully wild	FT263			1		HID85					181701	IG 116123			TUR	Turkey, Gaziantep, 2 Km W Kavsak road Kuscu	930	37.0086	37.1339	07.07.1995		J. Valkoun/B. Humeid/M. Peskircioglu/Meltem Begenc	+
1143	FT282	Hordeum spontaneum	10	USDA	Phenotype not fully wild	FT282			1		HID138				249983					IRN	Iran, Khuzestan, Along Ahfaz-Dizful road via Shush and Andimishk	63	32	48.55	Jun 1958	12.08.1958	Knowles, P., University of California.
1145	FT288	Hordeum spontaneum	26	USDA	Phenotype not fully wild	FT288			1		HID146				284738		IG 38793			ISR	Israel, Jerusalem, Netiv Lamed Hei	306	31.68333333	35.00	-	14.11.1962	Hebrew University of Jerusalem	+
1155	FT334	Hordeum spontaneum	2	USDA	non-brittle, 6-rowed	FT334	yes		1		HID257				466305		IG 39575			ISR	Israel, Southern, Bor Mashash	368	31.06666667	34.85	-	Jan 1982	Nevo, E., University of Haifa & Zohary, D., Hebrew University of Jerusalem
1162	FT348	Hordeum spontaneum	2	IPK	non-brittle	FT348	yes		1	see FT244	HID301		FAO 3886				HOR 2684			IRN	Iran, near Shush, Farm Hseyn (Hossein) Abad	110	32.55	48.8167	1952-54		H. Kuckuck	+
1163	FT349	Hordeum spontaneum	6	IPK	Phenotype not fully wild	FT349			1	see FT245	HID302		FAO NO. 3887				HOR 2685			IRN	Iran, near Shush, Farm Hseyn (Hossein) Abad	110	32.55	48.8167	1952-54		H. Kuckuck	+
1164	FT353	Hordeum spontaneum	7	IPK	Phenotype not fully wild	FT353			1	see FT247	HID308		FAO NO. 3897				HOR 2691			IRN	Iran, Kordestan, Farm Hossein Abad, 116 km von Ahwaz	120	31.5333	48.8167	1952-54		H. Kuckuck	+
1165	FT354	Hordeum spontaneum	2	IPK	non-brittle	FT354	yes		1		HID309		FAO NO. 3898				HOR 2692			IRN	Iran, Khaken river, W 20 km, dry river bed	120	32.55	48.8167	1952-54		H. Kuckuck	+
1166	FT356	Hordeum spontaneum	3	IPK	non-brittle	FT356	yes				HID311									LBY	Libya, 15 Km O von Täknis an dre Strasse nach Marwah, 4 Km N der Haupt Strasse	450	32.4833	21.1208
1167	FT358	Hordeum spontaneum	8	IPK	non-brittle, wrong STRUCTURE assignment	FT358	yes				HID313									LBY	Libya, Cyrenaika, Taknis, 45 Km S Kharuba. FK 938 province: Al Marj	-	32.0908	21.3271				+
1168	FT367	Hordeum spontaneum	1	BAZ Br.GB	non-brittle, 6-rowed	FT367	yes	330HD2	1		HID330-2				BGRC 6015					unknown	Former Soviet Union by MPIZ Cologne		55.75	37.6167			USS? Donor 502
1169	FT368	Hordeum spontaneum	2	BAZ Br.GB	smooth awns	FT368	yes				334HD1									unknown	Former Soviet Union by MPIZ Cologne		55.75	37.6167
1170	FT386	Hordeum spontaneum	2	MPIZ	6-rowed, non-brittle	FT386	yes	377HD1	1		HID377-1		n 26							ISR	Israel		31.77	35.23
1171	FT387	Hordeum spontaneum	45	MPIZ	6-rowed, non-brittle	FT387	yes	377HD2	1		HID377-2									ISR	Israel		31.77	35.23
1192	FT572	Hordeum spontaneum	87	USDA	Phenotype not fully wild	FT572	yes		USDA orig		BS12			34	PI 420916		IG39398			JOR	Jordan, King's Highway, 25 km south from mosque in Tafila; woodland	1456	30.667	35.633		10.12.1977	Harlan, J., University of Illinois.
1210	FT615	Hordeum spontaneum	6	ICARDA	Phenotype not fully wild	FT615		HID47	1							181648	IG 112676	HOR 2687		IRN	Iran, Ahwaz, experimental field	90	31.5333	48.8167	1952-54		H. Kuckuck
1220	FT633	Hordeum spontaneum	7	Aust. WCC	Phenotype not fully wild	FT633	yes	HID124	1				AUS 402763							IRN	Iran, SHAHABAD-ILAM 2		36.6217	53.0333	-		E. Nevo
1221	FT634	Hordeum spontaneum	6	Aust. WCC	Phenotype not fully wild	FT634	yes	HID126	1				AUS 402765							IRN	Iran, POLE ZOHAB (Sarpol-e Zahab)		34° 27′ 40″ N	45° 51′ 46″ E	-		E. Nevo
1239	FT655	Hordeum spontaneum	4	USDA	Phenotype not fully wild	FT655	yes	WBDC 019			2002				PI 244779		IG 38671			IRN	Iran, West Azerbaijan	1440	36.75	45.7167		Steffenson
1595	PI212305-5s	Hordeum spontaneum	2	USDA	Phenotype not fully wild									12902	PI212305	HS12902	IG38653			AFG	Afghanistan, Jowzjan, Shibarghan, Mazar-i-Sharif		36.667	65.754	21.10.1953
1615	PI212306-1s	Hordeum spontaneum	6	USDA	Phenotype not fully wild									12919	PI212306	HS12919	IG38654			AFG	Afghanistan, Faryab, 50 mi. southwest of Maimana, Maimana Province	909	35.733	63.983	28.10.1953		Howard Scott Gentry, Crops Research Division - USDA-ARS
1616	PI219796-1s	Hordeum spontaneum	6	USDA	Phenotype not fully wild			HID01=HID132		FT229=FT515				S-62	PI219796	180046	IG 38655			IRQ	Iraq, Arbil, 4 km west of Salahadin	915	36.4	44.15	13.06.1954		H.W. Springfield, U.S. Operations Mission to Iraq, Baghdad
1618	PI220523-1s	Hordeum spontaneum	6	USDA	wrong STRUCTURE assignment			HID134		FT516				526	PI220523					AFG	Afghanistan, Faryab, Andkhui, Maimana	366	36.953	65.124	27.06.1954		Smith, E., USDA-ARS.
1619	PI227019-1s	Hordeum spontaneum	6	ICARDA	Phenotype not fully wild			HID020-1		FT235			HS 14620		PI 227019	180052/mix	IG 38661			IRN	Iran, Khuzestan, 15 Mi S Shushtar on rocky slope	244	31.85	48.9	1955		Gentry, H., Crops Research Division - USDA-ARS.
1620	PI244779-1s	Hordeum spontaneum	6	USDA	wrong STRUCTURE assignment					FT564				5023	PI 244779		IG38671			IRN	Iran, Mahabad, Rezaiyeh	1359	36.75	45.7167	1955		Kyoto University
1637	F2097s	Hordeum spontaneum	7	Reinhard Fritsch	Phenotype not fully wild	FT871		FT871			F2097		36305							UZB	Uzbekistan, Malguzar mountains	500	40.0711	67.6932	26.05.2003
1690	HID377-2M	Hordeum spontaneum	45	MPIZ	Phenotype not fully wild	HID377-2M														ISR	Israel		31.7792	35.2236
1691	HID383-2M	Hordeum agriocrithon	47	MPIZ	agriocrithon?	HID383-2M								BGRC 41349						CHN	China		39.9	116.39
2186	HOR11967O	Hordeum vulgare	98	IPK	cultivar?	HOR11967							Mehlenbacker							CAN	Canada		45.42	-75.69
