# Supplementary material for: On the origin of the late-flowering ppd-H1 allele in barley
Source: Theor Appl Genet. 2025 Sep 10;138(10):246. doi: 10.1007/s00122-025-04981-1 (PMC12423146; doi:10.1007/s00122-025-04981-1)
Supplement: Supplementary file 6 — Supplementary file6 (XLSX 16 KB) [file 122_2025_4981_MOESM6_ESM.xlsx]

## Sheet: Table S5
Table S5: Summary statistics of heading date (Hd) data from multi-location field trials site (GWAS panel).
Location	Min	Max	Mean	CV	SD	SE of mean	Heritability
Germany	63.22	83.27	73.22	6.32	4.62	0.35	0.92
USA	35	67.9	58.14	7.45	4.33	0.33	0.66
Turkey	112	159	138.8	4.93	4.93	0.52	0.99
Syria	76	113	93.46	5.29	5.29	0.37	n.a.
Minimum (Min), maximum (Max), mean, standard deviation (SD), coefficient of variation
(CV), standard error (SE) of mean and heritability values are provided. Over all four multi-
locations we obtained broad sense heritability value of 0.77. For more details of the years,
location, field design and the environment, please refer to Table S2.
