# Supplementary material for: On the origin of the late-flowering ppd-H1 allele in barley
Source: Theor Appl Genet. 2025 Sep 10;138(10):246. doi: 10.1007/s00122-025-04981-1 (PMC12423146; doi:10.1007/s00122-025-04981-1)
Supplement: Supplementary file 7 — Supplementary file7 (XLSX 179 KB) [file 122_2025_4981_MOESM7_ESM.xlsx]

## Sheet: Table S6
Table S6: List of significant SNPs from the GWAS analysis. Highlighted in Yellow are the SNPs from the PPD-H1 region. SNPs, chromosome, physical positions, significances, minus log10P-values, effects on the transcript (based on the Bayer et al. 2017).
SNPs	Chr	bp	P	minuslogP	Effects	Allele	BCC1391	Allele_direction	Effect	Obs	Location
JHI-Hv50k-2016-13520	1H	15694777	6.37e-05	4.19586	DOWNSTREAM(MODIFIER||2529|||HORVU1Hr1G007630|Hv_IBSC_PGSB_r1||HORVU1Hr1G007630.2||1),DOWNSTREAM(MODIFIER||2534|||HORVU1Hr1G007630|Hv_IBSC_PGSB_r1||HORVU1Hr1G007630.1||1),DOWNSTREAM(MODIFIER||2946|||HORVU1Hr1G007630|Hv_IBSC_PGSB_r1||HORVU1Hr1G007630.6||1),DOWNSTREAM(MODIFIER||3118|||HORVU1Hr1G007630|Hv_IBSC_PGSB_r1||HORVU1Hr1G007630.3||1|WARNING_TRANSCRIPT_NO_START_CODON),DOWNSTREAM(MODIFIER||3387…	A	G	alternative	-3.4578	17	Germany
BOPA2_12_30710	1H	394416611	4.25e-05	4.37161	EFF=DOWNSTREAM(MODIFIER||1012|||HORVU1Hr1G053350|Hv_IBSC_PGSB_r1||HORVU1Hr1G053350.1||1|WARNING_TRANSCRIPT_NO_START_CODON),DOWNSTREAM(MODIFIER||1206|||HORVU1Hr1G053350|Hv_IBSC_PGSB_r1||HORVU1Hr1G053350.2||1|WARNING_TRANSCRIPT_INCOMPLETE),DOWNSTREAM(MODIFIER||1206|||HORVU1Hr1G053350|Hv_IBSC_PGSB_r1||HORVU1Hr1G053350.3||1|WARNING_TRANSCRIPT_NO_START_CODON),DOWNSTREAM(MODIFIER||1206|||HORVU1Hr1G0533…	A	A	BCC1391	3.78771	117	Syria
JHI-Hv50k-2016-36973	1H	473793715	3.16e-05	4.50031	INTRON(MODIFIER|||||HORVU1Hr1G066760|Hv_IBSC_PGSB_r1||HORVU1Hr1G066760.10|1|1|WARNING_TRANSCRIPT_NO_START_CODON),INTRON(MODIFIER|||||HORVU1Hr1G066760|Hv_IBSC_PGSB_r1||HORVU1Hr1G066760.11|1|1|WARNING_TRANSCRIPT_NO_START_CODON),INTRON(MODIFIER|||||HORVU1Hr1G066760|Hv_IBSC_PGSB_r1||HORVU1Hr1G066760.12|1|1|WARNING_TRANSCRIPT_NO_START_CODON),INTRON(MODIFIER|||||HORVU1Hr1G066760|Hv_IBSC_PGSB_r1||HORVU1…	A	G	alternative	-2.9659	29	Germany
JHI-Hv50k-2016-66624	2H	14054382	9.12e-05	4.04001	INTRON(MODIFIER|||||HORVU2Hr1G006720|Hv_IBSC_PGSB_r1||HORVU2Hr1G006720.2|2|1|WARNING_TRANSCRIPT_NO_START_CODON),INTRON(MODIFIER|||||HORVU2Hr1G006740|Hv_IBSC_PGSB_r1||HORVU2Hr1G006740.2|1|1|WARNING_TRANSCRIPT_NO_START_CODON),INTRON(MODIFIER|||||HORVU2Hr1G006740|Hv_IBSC_PGSB_r1||HORVU2Hr1G006740.3|1|1),INTRON(MODIFIER|||||HORVU2Hr1G006740|Hv_IBSC_PGSB_r1||HORVU2Hr1G006740.4|1|1|WARNING_TRANSCRIPT_I…	A	G	alternative	4.63912	22	Syria
JHI-Hv50k-2016-71792	2H	23485824	4.24e-06	5.37263	SYNONYMOUS_CODING(LOW|SILENT|ttC/ttT|F438||HORVU2Hr1G011650|Hv_IBSC_PGSB_r1||HORVU2Hr1G011650.3|6|1),SYNONYMOUS_CODING(LOW|SILENT|ttC/ttT|F708||HORVU2Hr1G011650|Hv_IBSC_PGSB_r1||HORVU2Hr1G011650.1|7|1),SYNONYMOUS_CODING(LOW|SILENT|ttC/ttT|F708||HORVU2Hr1G011650|Hv_IBSC_PGSB_r1||HORVU2Hr1G011650.2|7|1),UTR_3_PRIME(MODIFIER||1307|||HORVU2Hr1G011650|Hv_IBSC_PGSB_r1||HORVU2Hr1G011650.4|5|1),UTR_3_PRI…	C	C	BCC1391	3.16045	111	Germany
JHI-Hv50k-2016-72647	2H	26934570	9.57e-07	6.01909	INTRON(MODIFIER|||||HORVU2Hr1G012700|Hv_IBSC_PGSB_r1||HORVU2Hr1G012700.1|20|1|WARNING_TRANSCRIPT_NO_START_CODON),INTRON(MODIFIER|||||HORVU2Hr1G012700|Hv_IBSC_PGSB_r1||HORVU2Hr1G012700.2|12|1),INTRON(MODIFIER|||||HORVU2Hr1G012700|Hv_IBSC_PGSB_r1||HORVU2Hr1G012700.3|13|1|WARNING_TRANSCRIPT_NO_START_CODON),SPLICE_SITE_REGION(LOW|||||HORVU2Hr1G012700|Hv_IBSC_PGSB_r1||HORVU2Hr1G012700.1|20|1|WARNING_T…	C	C	BCC1391	3.63906	96	Germany
JHI-Hv50k-2016-72650	2H	26934967	9.57e-07	6.01909	DOWNSTREAM(MODIFIER||31|||HORVU2Hr1G012700|Hv_IBSC_PGSB_r1||HORVU2Hr1G012700.3||1|WARNING_TRANSCRIPT_NO_START_CODON),DOWNSTREAM(MODIFIER||56|||HORVU2Hr1G012700|Hv_IBSC_PGSB_r1||HORVU2Hr1G012700.1||1|WARNING_TRANSCRIPT_NO_START_CODON),INTRON(MODIFIER|||||HORVU2Hr1G012700|Hv_IBSC_PGSB_r1||HORVU2Hr1G012700.2|14|1)	A	G	alternative	-3.6391	81	Germany
JHI-Hv50k-2016-72947	2H	27512682	2.96e-05	4.52871	DOWNSTREAM(MODIFIER||2734|||HORVU2Hr1G012860|Hv_IBSC_PGSB_r1||HORVU2Hr1G012860.4||1),DOWNSTREAM(MODIFIER||311|||HORVU2Hr1G012860|Hv_IBSC_PGSB_r1||HORVU2Hr1G012860.3||1|WARNING_TRANSCRIPT_NO_START_CODON),DOWNSTREAM(MODIFIER||311|||HORVU2Hr1G012860|Hv_IBSC_PGSB_r1||HORVU2Hr1G012860.5||1),DOWNSTREAM(MODIFIER||380|||HORVU2Hr1G012860|Hv_IBSC_PGSB_r1||HORVU2Hr1G012860.2||1|WARNING_TRANSCRIPT_NO_START_C…	G	G	BCC1391	3.25433	103	Germany
JHI-Hv50k-2016-72948	2H	27513232	2.96e-05	4.52871	DOWNSTREAM(MODIFIER||273|||HORVU2Hr1G012860|Hv_IBSC_PGSB_r1||HORVU2Hr1G012860.1||1),DOWNSTREAM(MODIFIER||3284|||HORVU2Hr1G012860|Hv_IBSC_PGSB_r1||HORVU2Hr1G012860.4||1),DOWNSTREAM(MODIFIER||340|||HORVU2Hr1G012860|Hv_IBSC_PGSB_r1||HORVU2Hr1G012860.6||1),DOWNSTREAM(MODIFIER||861|||HORVU2Hr1G012860|Hv_IBSC_PGSB_r1||HORVU2Hr1G012860.3||1|WARNING_TRANSCRIPT_NO_START_CODON),DOWNSTREAM(MODIFIER||861|||H…	C	G	alternative	-3.2543	74	Germany
JHI-Hv50k-2016-72949	2H	27513308	2.96e-05	4.52871	DOWNSTREAM(MODIFIER||1006|||HORVU2Hr1G012860|Hv_IBSC_PGSB_r1||HORVU2Hr1G012860.2||1|WARNING_TRANSCRIPT_NO_START_CODON),DOWNSTREAM(MODIFIER||3360|||HORVU2Hr1G012860|Hv_IBSC_PGSB_r1||HORVU2Hr1G012860.4||1),DOWNSTREAM(MODIFIER||349|||HORVU2Hr1G012860|Hv_IBSC_PGSB_r1||HORVU2Hr1G012860.1||1),DOWNSTREAM(MODIFIER||416|||HORVU2Hr1G012860|Hv_IBSC_PGSB_r1||HORVU2Hr1G012860.6||1),DOWNSTREAM(MODIFIER||937|||…	G	G	BCC1391	3.25433	103	Germany
JHI-Hv50k-2016-73085	2H	28455236	3.34e-06	5.47625	DOWNSTREAM(MODIFIER||1256|||HORVU2Hr1G013020|Hv_IBSC_PGSB_r1||HORVU2Hr1G013020.3||1),DOWNSTREAM(MODIFIER||2219|||HORVU2Hr1G013020|Hv_IBSC_PGSB_r1||HORVU2Hr1G013020.1||1),DOWNSTREAM(MODIFIER||825|||HORVU2Hr1G013020|Hv_IBSC_PGSB_r1||HORVU2Hr1G013020.2||1|WARNING_TRANSCRIPT_NO_START_CODON),DOWNSTREAM(MODIFIER||932|||HORVU2Hr1G013020|Hv_IBSC_PGSB_r1||HORVU2Hr1G013020.8||1|WARNING_TRANSCRIPT_NO_START_…	C	T	alternative	-3.9839	70	Germany
JHI-Hv50k-2016-73174	2H	28664945	1.2e-05	4.92082	SYNONYMOUS_CODING(LOW|SILENT|Cgg/Agg|R331||HORVU2Hr1G013130|Hv_IBSC_PGSB_r1||HORVU2Hr1G013130.2|6|1),SYNONYMOUS_CODING(LOW|SILENT|Cgg/Agg|R408||HORVU2Hr1G013130|Hv_IBSC_PGSB_r1||HORVU2Hr1G013130.1|6|1),UPSTREAM(MODIFIER||2061|||HORVU2Hr1G013120|Hv_IBSC_PGSB_r1||HORVU2Hr1G013120.1||1),UPSTREAM(MODIFIER||2601|||HORVU2Hr1G013140|Hv_IBSC_PGSB_r1||HORVU2Hr1G013140.1||1|WARNING_TRANSCRIPT_NO_START_CODO…	A	A	BCC1391	3.34577	125	Germany
JHI-Hv50k-2016-73200	2H	28688210	5.97e-06	5.22403	INTRON(MODIFIER|||||HORVU2Hr1G013170|Hv_IBSC_PGSB_r1||HORVU2Hr1G013170.5|4|1),SYNONYMOUS_CODING(LOW|SILENT|cgT/cgC|R325||HORVU2Hr1G013170|Hv_IBSC_PGSB_r1||HORVU2Hr1G013170.2|5|1),SYNONYMOUS_CODING(LOW|SILENT|cgT/cgC|R437||HORVU2Hr1G013170|Hv_IBSC_PGSB_r1||HORVU2Hr1G013170.4|5|1|WARNING_TRANSCRIPT_NO_START_CODON),SYNONYMOUS_CODING(LOW|SILENT|cgT/cgC|R668||HORVU2Hr1G013170|Hv_IBSC_PGSB_r1||HORVU2Hr…	C	C	BCC1391	3.86133	103	Germany
JHI-Hv50k-2016-73285	2H	28767435	1.81e-06	5.74232	SYNONYMOUS_CODING(LOW|SILENT|acG/acA|T109||HORVU2Hr1G013240|Hv_IBSC_PGSB_r1||HORVU2Hr1G013240.10|3|1|WARNING_TRANSCRIPT_NO_START_CODON),SYNONYMOUS_CODING(LOW|SILENT|acG/acA|T109||HORVU2Hr1G013240|Hv_IBSC_PGSB_r1||HORVU2Hr1G013240.11|3|1|WARNING_TRANSCRIPT_NO_START_CODON),SYNONYMOUS_CODING(LOW|SILENT|acG/acA|T125||HORVU2Hr1G013240|Hv_IBSC_PGSB_r1||HORVU2Hr1G013240.8|3|1|WARNING_TRANSCRIPT_NO_START…	A	G	alternative	-3.8698	67	Germany
JHI-Hv50k-2016-73300	2H	28769684	1.46e-06	5.83565	DOWNSTREAM(MODIFIER||182|||HORVU2Hr1G013240|Hv_IBSC_PGSB_r1||HORVU2Hr1G013240.20||1|WARNING_TRANSCRIPT_NO_START_CODON),DOWNSTREAM(MODIFIER||671|||HORVU2Hr1G013240|Hv_IBSC_PGSB_r1||HORVU2Hr1G013240.13||1|WARNING_TRANSCRIPT_NO_START_CODON),DOWNSTREAM(MODIFIER||671|||HORVU2Hr1G013240|Hv_IBSC_PGSB_r1||HORVU2Hr1G013240.21||1),DOWNSTREAM(MODIFIER||703|||HORVU2Hr1G013240|Hv_IBSC_PGSB_r1||HORVU2Hr1G01324…	A	G	alternative	-3.9676	67	Germany
BOPA2_12_30872	2H	29124597	4.08e-07	6.38934	EFF=INTRON(MODIFIER|||||HORVU2Hr1G013400|Hv_IBSC_PGSB_r1||HORVU2Hr1G013400.10|2|1),INTRON(MODIFIER|||||HORVU2Hr1G013400|Hv_IBSC_PGSB_r1||HORVU2Hr1G013400.11|2|1),INTRON(MODIFIER|||||HORVU2Hr1G013400|Hv_IBSC_PGSB_r1||HORVU2Hr1G013400.12|2|1),INTRON(MODIFIER|||||HORVU2Hr1G013400|Hv_IBSC_PGSB_r1||HORVU2Hr1G013400.13|3|1),INTRON(MODIFIER|||||HORVU2Hr1G013400|Hv_IBSC_PGSB_r1||HORVU2Hr1G013400.14|3|1),…	A	G	alternative	-4.154	68	Germany
JHI-Hv50k-2016-73417	2H	29125151	4.08e-07	6.38934	DOWNSTREAM(MODIFIER||4506|||HORVU2Hr1G013420|Hv_IBSC_PGSB_r1||HORVU2Hr1G013420.1||1|WARNING_TRANSCRIPT_INCOMPLETE),DOWNSTREAM(MODIFIER||4507|||HORVU2Hr1G013420|Hv_IBSC_PGSB_r1||HORVU2Hr1G013420.2||1),DOWNSTREAM(MODIFIER||4541|||HORVU2Hr1G013420|Hv_IBSC_PGSB_r1||HORVU2Hr1G013420.3||1|WARNING_TRANSCRIPT_NO_START_CODON),DOWNSTREAM(MODIFIER||4608|||HORVU2Hr1G013420|Hv_IBSC_PGSB_r1||HORVU2Hr1G013420.4…	C	C	BCC1391	4.15395	109	Germany
JHI-Hv50k-2016-73422	2H	29126332	1.65e-06	5.78252	DOWNSTREAM(MODIFIER||3325|||HORVU2Hr1G013420|Hv_IBSC_PGSB_r1||HORVU2Hr1G013420.1||1|WARNING_TRANSCRIPT_INCOMPLETE),DOWNSTREAM(MODIFIER||3326|||HORVU2Hr1G013420|Hv_IBSC_PGSB_r1||HORVU2Hr1G013420.2||1),DOWNSTREAM(MODIFIER||3360|||HORVU2Hr1G013420|Hv_IBSC_PGSB_r1||HORVU2Hr1G013420.3||1|WARNING_TRANSCRIPT_NO_START_CODON),DOWNSTREAM(MODIFIER||3427|||HORVU2Hr1G013420|Hv_IBSC_PGSB_r1||HORVU2Hr1G013420.4…	A	G	alternative	-3.9031	67	Germany
BK_14	2H	29127021	1.65e-06	5.78252	EFF=DOWNSTREAM(MODIFIER||2636|||HORVU2Hr1G013420|Hv_IBSC_PGSB_r1||HORVU2Hr1G013420.1||1|WARNING_TRANSCRIPT_INCOMPLETE),DOWNSTREAM(MODIFIER||2637|||HORVU2Hr1G013420|Hv_IBSC_PGSB_r1||HORVU2Hr1G013420.2||1),DOWNSTREAM(MODIFIER||2671|||HORVU2Hr1G013420|Hv_IBSC_PGSB_r1||HORVU2Hr1G013420.3||1|WARNING_TRANSCRIPT_NO_START_CODON),DOWNSTREAM(MODIFIER||2738|||HORVU2Hr1G013420|Hv_IBSC_PGSB_r1||HORVU2Hr1G0134…	A	A	BCC1391	3.90307	110	Germany
BOPA2_12_30871	2H	29127021	1.65e-06	5.78252	EFF=DOWNSTREAM(MODIFIER||2636|||HORVU2Hr1G013420|Hv_IBSC_PGSB_r1||HORVU2Hr1G013420.1||1|WARNING_TRANSCRIPT_INCOMPLETE),DOWNSTREAM(MODIFIER||2637|||HORVU2Hr1G013420|Hv_IBSC_PGSB_r1||HORVU2Hr1G013420.2||1),DOWNSTREAM(MODIFIER||2671|||HORVU2Hr1G013420|Hv_IBSC_PGSB_r1||HORVU2Hr1G013420.3||1|WARNING_TRANSCRIPT_NO_START_CODON),DOWNSTREAM(MODIFIER||2738|||HORVU2Hr1G013420|Hv_IBSC_PGSB_r1||HORVU2Hr1G0134…	A	A	BCC1391	3.90307	110	Germany
JHI-Hv50k-2016-73500	2H	29201453	8.02e-07	6.09583	DOWNSTREAM(MODIFIER||109|||HORVU2Hr1G013450|Hv_IBSC_PGSB_r1||HORVU2Hr1G013450.16||1|WARNING_TRANSCRIPT_INCOMPLETE),DOWNSTREAM(MODIFIER||21|||HORVU2Hr1G013450|Hv_IBSC_PGSB_r1||HORVU2Hr1G013450.8||1),DOWNSTREAM(MODIFIER||4988|||HORVU2Hr1G013440|Hv_IBSC_PGSB_r1||HORVU2Hr1G013440.2||1|WARNING_TRANSCRIPT_NO_START_CODON),DOWNSTREAM(MODIFIER||4988|||HORVU2Hr1G013440|Hv_IBSC_PGSB_r1||HORVU2Hr1G013440.6||…	C	C	BCC1391	4.12143	108	Germany
JHI-Hv50k-2016-73545	2H	29203722	1.22e-05	4.91364	INTRON(MODIFIER|||||HORVU2Hr1G013450|Hv_IBSC_PGSB_r1||HORVU2Hr1G013450.10|2|1|WARNING_TRANSCRIPT_NO_START_CODON),INTRON(MODIFIER|||||HORVU2Hr1G013450|Hv_IBSC_PGSB_r1||HORVU2Hr1G013450.11|1|1),INTRON(MODIFIER|||||HORVU2Hr1G013450|Hv_IBSC_PGSB_r1||HORVU2Hr1G013450.12|2|1|WARNING_TRANSCRIPT_INCOMPLETE),INTRON(MODIFIER|||||HORVU2Hr1G013450|Hv_IBSC_PGSB_r1||HORVU2Hr1G013450.13|2|1),INTRON(MODIFIER||||…	A	A	BCC1391	3.46433	112	Germany
JHI-Hv50k-2016-73562	2H	29299140	9.77e-06	5.01011	INTRON(MODIFIER|||||HORVU2Hr1G013480|Hv_IBSC_PGSB_r1||HORVU2Hr1G013480.1|1|1|WARNING_TRANSCRIPT_NO_START_CODON),UPSTREAM(MODIFIER||3594|||HORVU2Hr1G013470|Hv_IBSC_PGSB_r1||HORVU2Hr1G013470.1||1|WARNING_TRANSCRIPT_NO_START_CODON)	A	A	BCC1391	3.58315	110	Germany
JHI-Hv50k-2016-73624	2H	29514534	7.06e-06	5.1512	DOWNSTREAM(MODIFIER||2669|||HORVU2Hr1G013570|Hv_IBSC_PGSB_r1||HORVU2Hr1G013570.1||1|WARNING_TRANSCRIPT_INCOMPLETE),DOWNSTREAM(MODIFIER||3006|||HORVU2Hr1G013570|Hv_IBSC_PGSB_r1||HORVU2Hr1G013570.2||1),NON_SYNONYMOUS_CODING(MODERATE|MISSENSE|gCc/gAc|A25D||HORVU2Hr1G013560|Hv_IBSC_PGSB_r1||HORVU2Hr1G013560.1|1|1|WARNING_TRANSCRIPT_INCOMPLETE),UPSTREAM(MODIFIER||342|||HORVU2Hr1G013560|Hv_IBSC_PGSB_r1…	G	G	BCC1391	3.7135	112	Germany
JHI-Hv50k-2016-73663	2H	29624393	8.12e-06	5.09044	DOWNSTREAM(MODIFIER||494|||HORVU2Hr1G013680|Hv_IBSC_PGSB_r1||HORVU2Hr1G013680.5||1),DOWNSTREAM(MODIFIER||966|||HORVU2Hr1G013680|Hv_IBSC_PGSB_r1||HORVU2Hr1G013680.4||1),SYNONYMOUS_CODING(LOW|SILENT|ctT/ctG|L123||HORVU2Hr1G013680|Hv_IBSC_PGSB_r1||HORVU2Hr1G013680.7|1|1|WARNING_TRANSCRIPT_NO_START_CODON),SYNONYMOUS_CODING(LOW|SILENT|ctT/ctG|L183||HORVU2Hr1G013680|Hv_IBSC_PGSB_r1||HORVU2Hr1G013680.6|…	G	T	alternative	-3.1505	62	Germany
JHI-Hv50k-2016-73689	2H	29669242	4.86e-06	5.31336	START_GAINED(LOW|||||HORVU2Hr1G013690|Hv_IBSC_PGSB_r1||HORVU2Hr1G013690.1|1|1),START_GAINED(LOW|||||HORVU2Hr1G013690|Hv_IBSC_PGSB_r1||HORVU2Hr1G013690.2|1|1),START_GAINED(LOW|||||HORVU2Hr1G013690|Hv_IBSC_PGSB_r1||HORVU2Hr1G013690.3|1|1),UPSTREAM(MODIFIER||75|||HORVU2Hr1G013700|Hv_IBSC_PGSB_r1||HORVU2Hr1G013700.1||1),UTR_5_PRIME(MODIFIER||714|||HORVU2Hr1G013690|Hv_IBSC_PGSB_r1||HORVU2Hr1G013690.1|…	A	A	BCC1391	3.32328	140	Germany
JHI-Hv50k-2016-73691	2H	29669343	5.98e-06	5.2233	UPSTREAM(MODIFIER||176|||HORVU2Hr1G013700|Hv_IBSC_PGSB_r1||HORVU2Hr1G013700.1||1),UTR_5_PRIME(MODIFIER||613|||HORVU2Hr1G013690|Hv_IBSC_PGSB_r1||HORVU2Hr1G013690.1|1|1),UTR_5_PRIME(MODIFIER||613|||HORVU2Hr1G013690|Hv_IBSC_PGSB_r1||HORVU2Hr1G013690.2|1|1),UTR_5_PRIME(MODIFIER||613|||HORVU2Hr1G013690|Hv_IBSC_PGSB_r1||HORVU2Hr1G013690.3|1|1)	A	A	BCC1391	3.22089	114	Germany
JHI-Hv50k-2016-73694	2H	29669609	4.67e-06	5.33068	UPSTREAM(MODIFIER||442|||HORVU2Hr1G013700|Hv_IBSC_PGSB_r1||HORVU2Hr1G013700.1||1),UTR_5_PRIME(MODIFIER||347|||HORVU2Hr1G013690|Hv_IBSC_PGSB_r1||HORVU2Hr1G013690.1|1|1),UTR_5_PRIME(MODIFIER||347|||HORVU2Hr1G013690|Hv_IBSC_PGSB_r1||HORVU2Hr1G013690.2|1|1),UTR_5_PRIME(MODIFIER||347|||HORVU2Hr1G013690|Hv_IBSC_PGSB_r1||HORVU2Hr1G013690.3|1|1)	C	T	alternative	-3.228	63	Germany
JHI-Hv50k-2016-73712	2H	29727848	6.99e-06	5.15552	INTRON(MODIFIER|||||HORVU2Hr1G013730|Hv_IBSC_PGSB_r1||HORVU2Hr1G013730.10|2|1),INTRON(MODIFIER|||||HORVU2Hr1G013730|Hv_IBSC_PGSB_r1||HORVU2Hr1G013730.11|1|1),INTRON(MODIFIER|||||HORVU2Hr1G013730|Hv_IBSC_PGSB_r1||HORVU2Hr1G013730.12|1|1),INTRON(MODIFIER|||||HORVU2Hr1G013730|Hv_IBSC_PGSB_r1||HORVU2Hr1G013730.1|2|1),INTRON(MODIFIER|||||HORVU2Hr1G013730|Hv_IBSC_PGSB_r1||HORVU2Hr1G013730.2|2|1|WARNING…	A	T	alternative	-2.8581	75	Germany
JHI-Hv50k-2016-73929	2H	30188357	4.47e-06	5.34969	INTERGENIC(MODIFIER||||||||||1)	C	T	alternative	-3.622	47	Syria
JHI-Hv50k-2016-73933	2H	30188713	5.41e-06	5.2668	INTERGENIC(MODIFIER||||||||||1)	A	C	alternative	-4.2064	34	Syria
JHI-Hv50k-2016-73933	2H	30188713	8.02e-06	5.09583	INTERGENIC(MODIFIER||||||||||1)	A	C	alternative	-5.9455	34	Turkey
JHI-Hv50k-2016-73950	2H	30195312	3.16e-05	4.50031	INTERGENIC(MODIFIER||||||||||1)	A	T	alternative	-3.906	33	Syria
JHI-Hv50k-2016-73950	2H	30195312	4.12e-05	4.3851	INTERGENIC(MODIFIER||||||||||1)	A	T	alternative	-5.5412	33	Turkey
JHI-Hv50k-2016-73951	2H	30195319	1.52e-06	5.81816	INTERGENIC(MODIFIER||||||||||1)	A	C	alternative	-4.1149	38	Syria
JHI-Hv50k-2016-73951	2H	30195319	1.89e-06	5.72354	INTERGENIC(MODIFIER||||||||||1)	A	C	alternative	-5.9284	38	Turkey
JHI-Hv50k-2016-73955	2H	30286362	5.48e-05	4.26122	START_GAINED(LOW|||||HORVU2Hr1G013920|Hv_IBSC_PGSB_r1||HORVU2Hr1G013920.1|1|1),START_GAINED(LOW|||||HORVU2Hr1G013920|Hv_IBSC_PGSB_r1||HORVU2Hr1G013920.2|1|1),START_GAINED(LOW|||||HORVU2Hr1G013920|Hv_IBSC_PGSB_r1||HORVU2Hr1G013920.3|1|1),START_GAINED(LOW|||||HORVU2Hr1G013920|Hv_IBSC_PGSB_r1||HORVU2Hr1G013920.4|1|1),START_GAINED(LOW|||||HORVU2Hr1G013920|Hv_IBSC_PGSB_r1||HORVU2Hr1G013920.7|1|1),SYNO…	C	G	alternative	-2.872	51	Germany
JHI-Hv50k-2016-73956	2H	30286453	1.56e-07	6.80688	NON_SYNONYMOUS_CODING(MODERATE|MISSENSE|Cgg/Tgg|R39W||HORVU2Hr1G013920|Hv_IBSC_PGSB_r1||HORVU2Hr1G013920.5|1|1),NON_SYNONYMOUS_CODING(MODERATE|MISSENSE|Cgg/Tgg|R39W||HORVU2Hr1G013920|Hv_IBSC_PGSB_r1||HORVU2Hr1G013920.6|1|1),START_GAINED(LOW|||||HORVU2Hr1G013920|Hv_IBSC_PGSB_r1||HORVU2Hr1G013920.1|1|1),START_GAINED(LOW|||||HORVU2Hr1G013920|Hv_IBSC_PGSB_r1||HORVU2Hr1G013920.2|1|1),START_GAINED(LOW|…	C	C	BCC1391	5.01097	145	Syria
JHI-Hv50k-2016-73956	2H	30286453	1.6e-06	5.79588	NON_SYNONYMOUS_CODING(MODERATE|MISSENSE|Cgg/Tgg|R39W||HORVU2Hr1G013920|Hv_IBSC_PGSB_r1||HORVU2Hr1G013920.5|1|1),NON_SYNONYMOUS_CODING(MODERATE|MISSENSE|Cgg/Tgg|R39W||HORVU2Hr1G013920|Hv_IBSC_PGSB_r1||HORVU2Hr1G013920.6|1|1),START_GAINED(LOW|||||HORVU2Hr1G013920|Hv_IBSC_PGSB_r1||HORVU2Hr1G013920.1|1|1),START_GAINED(LOW|||||HORVU2Hr1G013920|Hv_IBSC_PGSB_r1||HORVU2Hr1G013920.2|1|1),START_GAINED(LOW|…	C	C	BCC1391	6.64928	146	Turkey
JHI-Hv50k-2016-73957	2H	30286826	1.11e-06	5.95468	INTRON(MODIFIER|||||HORVU2Hr1G013920|Hv_IBSC_PGSB_r1||HORVU2Hr1G013920.1|1|1),INTRON(MODIFIER|||||HORVU2Hr1G013920|Hv_IBSC_PGSB_r1||HORVU2Hr1G013920.3|1|1),INTRON(MODIFIER|||||HORVU2Hr1G013920|Hv_IBSC_PGSB_r1||HORVU2Hr1G013920.4|1|1),INTRON(MODIFIER|||||HORVU2Hr1G013920|Hv_IBSC_PGSB_r1||HORVU2Hr1G013920.6|1|1),INTRON(MODIFIER|||||HORVU2Hr1G013920|Hv_IBSC_PGSB_r1||HORVU2Hr1G013920.7|1|1),UTR_3_PRI…	A	G	alternative	-4.2421	40	Syria
JHI-Hv50k-2016-73977	2H	30473097	7.66e-07	6.11577	DOWNSTREAM(MODIFIER||172|||HORVU2Hr1G013940|Hv_IBSC_PGSB_r1||HORVU2Hr1G013940.6||1),DOWNSTREAM(MODIFIER||182|||HORVU2Hr1G013940|Hv_IBSC_PGSB_r1||HORVU2Hr1G013940.4||1|WARNING_TRANSCRIPT_NO_START_CODON),DOWNSTREAM(MODIFIER||182|||HORVU2Hr1G013940|Hv_IBSC_PGSB_r1||HORVU2Hr1G013940.5||1|WARNING_TRANSCRIPT_NO_START_CODON),DOWNSTREAM(MODIFIER||196|||HORVU2Hr1G013940|Hv_IBSC_PGSB_r1||HORVU2Hr1G013940.1…	A	A	BCC1391	4.84632	129	Syria
JHI-Hv50k-2016-73977	2H	30473097	4.72e-06	5.32606	DOWNSTREAM(MODIFIER||172|||HORVU2Hr1G013940|Hv_IBSC_PGSB_r1||HORVU2Hr1G013940.6||1),DOWNSTREAM(MODIFIER||182|||HORVU2Hr1G013940|Hv_IBSC_PGSB_r1||HORVU2Hr1G013940.4||1|WARNING_TRANSCRIPT_NO_START_CODON),DOWNSTREAM(MODIFIER||182|||HORVU2Hr1G013940|Hv_IBSC_PGSB_r1||HORVU2Hr1G013940.5||1|WARNING_TRANSCRIPT_NO_START_CODON),DOWNSTREAM(MODIFIER||196|||HORVU2Hr1G013940|Hv_IBSC_PGSB_r1||HORVU2Hr1G013940.1…	A	A	BCC1391	6.44836	130	Turkey
JHI-Hv50k-2016-73977	2H	30473097	0.0001	4	DOWNSTREAM(MODIFIER||172|||HORVU2Hr1G013940|Hv_IBSC_PGSB_r1||HORVU2Hr1G013940.6||1),DOWNSTREAM(MODIFIER||182|||HORVU2Hr1G013940|Hv_IBSC_PGSB_r1||HORVU2Hr1G013940.4||1|WARNING_TRANSCRIPT_NO_START_CODON),DOWNSTREAM(MODIFIER||182|||HORVU2Hr1G013940|Hv_IBSC_PGSB_r1||HORVU2Hr1G013940.5||1|WARNING_TRANSCRIPT_NO_START_CODON),DOWNSTREAM(MODIFIER||196|||HORVU2Hr1G013940|Hv_IBSC_PGSB_r1||HORVU2Hr1G013940.1…	A	A	BCC1391	2.96702	130	Germany
JHI-Hv50k-2016-74014	2H	30713993	3.48e-06	5.45842	INTRON(MODIFIER|||||HORVU2Hr1G014020|Hv_IBSC_PGSB_r1||HORVU2Hr1G014020.3|2|1),INTRON(MODIFIER|||||HORVU2Hr1G014020|Hv_IBSC_PGSB_r1||HORVU2Hr1G014020.4|3|1),INTRON(MODIFIER|||||HORVU2Hr1G014020|Hv_IBSC_PGSB_r1||HORVU2Hr1G014020.6|2|1),START_GAINED(LOW|||||HORVU2Hr1G014070|Hv_IBSC_PGSB_r1||HORVU2Hr1G014070.1|1|1),UPSTREAM(MODIFIER||4910|||HORVU2Hr1G014060|Hv_IBSC_PGSB_r1||HORVU2Hr1G014060.1||1),UTR…	C	T	alternative	-4.1079	45	Syria
JHI-Hv50k-2016-74014	2H	30713993	5.35e-05	4.27165	INTRON(MODIFIER|||||HORVU2Hr1G014020|Hv_IBSC_PGSB_r1||HORVU2Hr1G014020.3|2|1),INTRON(MODIFIER|||||HORVU2Hr1G014020|Hv_IBSC_PGSB_r1||HORVU2Hr1G014020.4|3|1),INTRON(MODIFIER|||||HORVU2Hr1G014020|Hv_IBSC_PGSB_r1||HORVU2Hr1G014020.6|2|1),START_GAINED(LOW|||||HORVU2Hr1G014070|Hv_IBSC_PGSB_r1||HORVU2Hr1G014070.1|1|1),UPSTREAM(MODIFIER||4910|||HORVU2Hr1G014060|Hv_IBSC_PGSB_r1||HORVU2Hr1G014060.1||1),UTR…	C	T	alternative	-2.8059	45	Germany
JHI-Hv50k-2016-74020	2H	30714448	3.48e-06	5.45842	INTRON(MODIFIER|||||HORVU2Hr1G014020|Hv_IBSC_PGSB_r1||HORVU2Hr1G014020.3|2|1),INTRON(MODIFIER|||||HORVU2Hr1G014020|Hv_IBSC_PGSB_r1||HORVU2Hr1G014020.4|3|1),INTRON(MODIFIER|||||HORVU2Hr1G014020|Hv_IBSC_PGSB_r1||HORVU2Hr1G014020.6|2|1),UTR_5_PRIME(MODIFIER||647|||HORVU2Hr1G014070|Hv_IBSC_PGSB_r1||HORVU2Hr1G014070.1|1|1)	A	A	BCC1391	4.10788	131	Syria
JHI-Hv50k-2016-74020	2H	30714448	5.35e-05	4.27165	INTRON(MODIFIER|||||HORVU2Hr1G014020|Hv_IBSC_PGSB_r1||HORVU2Hr1G014020.3|2|1),INTRON(MODIFIER|||||HORVU2Hr1G014020|Hv_IBSC_PGSB_r1||HORVU2Hr1G014020.4|3|1),INTRON(MODIFIER|||||HORVU2Hr1G014020|Hv_IBSC_PGSB_r1||HORVU2Hr1G014020.6|2|1),UTR_5_PRIME(MODIFIER||647|||HORVU2Hr1G014070|Hv_IBSC_PGSB_r1||HORVU2Hr1G014070.1|1|1)	A	A	BCC1391	2.80586	132	Germany
JHI-Hv50k-2016-80336	2H	65412460	5.94e-07	6.22621	DOWNSTREAM(MODIFIER||3574|||HORVU2Hr1G022500|Hv_IBSC_PGSB_r1||HORVU2Hr1G022500.1||1),INTRON(MODIFIER|||||HORVU2Hr1G022490|Hv_IBSC_PGSB_r1||HORVU2Hr1G022490.1|3|1|WARNING_TRANSCRIPT_NO_START_CODON),INTRON(MODIFIER|||||HORVU2Hr1G022490|Hv_IBSC_PGSB_r1||HORVU2Hr1G022490.2|2|1|WARNING_TRANSCRIPT_NO_START_CODON),INTRON(MODIFIER|||||HORVU2Hr1G022490|Hv_IBSC_PGSB_r1||HORVU2Hr1G022490.3|2|1|WARNING_TRANS…	A	G	alternative	-4.0833	53	Germany
JHI-Hv50k-2016-80337	2H	65412470	7.17e-07	6.14448	DOWNSTREAM(MODIFIER||3564|||HORVU2Hr1G022500|Hv_IBSC_PGSB_r1||HORVU2Hr1G022500.1||1),INTRON(MODIFIER|||||HORVU2Hr1G022490|Hv_IBSC_PGSB_r1||HORVU2Hr1G022490.1|3|1|WARNING_TRANSCRIPT_NO_START_CODON),INTRON(MODIFIER|||||HORVU2Hr1G022490|Hv_IBSC_PGSB_r1||HORVU2Hr1G022490.2|2|1|WARNING_TRANSCRIPT_NO_START_CODON),INTRON(MODIFIER|||||HORVU2Hr1G022490|Hv_IBSC_PGSB_r1||HORVU2Hr1G022490.3|2|1|WARNING_TRANS…	C	C	BCC1391	4.04698	124	Germany
JHI-Hv50k-2016-80413	2H	65721075	6.32e-06	5.19928	DOWNSTREAM(MODIFIER||4802|||HORVU2Hr1G022600|Hv_IBSC_PGSB_r1||HORVU2Hr1G022600.1||1|WARNING_TRANSCRIPT_NO_START_CODON),INTRON(MODIFIER|||||HORVU2Hr1G022590|Hv_IBSC_PGSB_r1||HORVU2Hr1G022590.1|3|1|WARNING_TRANSCRIPT_NO_START_CODON),INTRON(MODIFIER|||||HORVU2Hr1G022590|Hv_IBSC_PGSB_r1||HORVU2Hr1G022590.3|3|1),INTRON(MODIFIER|||||HORVU2Hr1G022590|Hv_IBSC_PGSB_r1||HORVU2Hr1G022590.4|3|1),INTRON(MODIF…	A	A	BCC1391	3.19038	114	Germany
JHI-Hv50k-2016-80416	2H	65721654	6.32e-06	5.19928	DOWNSTREAM(MODIFIER||300|||HORVU2Hr1G022590|Hv_IBSC_PGSB_r1||HORVU2Hr1G022590.3||1),DOWNSTREAM(MODIFIER||4223|||HORVU2Hr1G022600|Hv_IBSC_PGSB_r1||HORVU2Hr1G022600.1||1|WARNING_TRANSCRIPT_NO_START_CODON),DOWNSTREAM(MODIFIER||424|||HORVU2Hr1G022590|Hv_IBSC_PGSB_r1||HORVU2Hr1G022590.2||1|WARNING_TRANSCRIPT_NO_START_CODON),DOWNSTREAM(MODIFIER||43|||HORVU2Hr1G022590|Hv_IBSC_PGSB_r1||HORVU2Hr1G022590.6…	A	T	alternative	-3.1904	63	Germany
JHI-Hv50k-2016-80417	2H	65722004	6.32e-06	5.19928	DOWNSTREAM(MODIFIER||259|||HORVU2Hr1G022590|Hv_IBSC_PGSB_r1||HORVU2Hr1G022590.8||1),DOWNSTREAM(MODIFIER||341|||HORVU2Hr1G022590|Hv_IBSC_PGSB_r1||HORVU2Hr1G022590.7||1),DOWNSTREAM(MODIFIER||3873|||HORVU2Hr1G022600|Hv_IBSC_PGSB_r1||HORVU2Hr1G022600.1||1|WARNING_TRANSCRIPT_NO_START_CODON),DOWNSTREAM(MODIFIER||393|||HORVU2Hr1G022590|Hv_IBSC_PGSB_r1||HORVU2Hr1G022590.6||1|WARNING_TRANSCRIPT_NO_START_C…	A	G	alternative	-3.1904	63	Germany
JHI-Hv50k-2016-80867	2H	71222048	6.68e-05	4.17522	NON_SYNONYMOUS_CODING(MODERATE|MISSENSE|Tgt/Cgt|C100R||HORVU2Hr1G023660|Hv_IBSC_PGSB_r1||HORVU2Hr1G023660.10|4|1),NON_SYNONYMOUS_CODING(MODERATE|MISSENSE|Tgt/Cgt|C108R||HORVU2Hr1G023660|Hv_IBSC_PGSB_r1||HORVU2Hr1G023660.11|3|1),NON_SYNONYMOUS_CODING(MODERATE|MISSENSE|Tgt/Cgt|C129R||HORVU2Hr1G023660|Hv_IBSC_PGSB_r1||HORVU2Hr1G023660.5|4|1),NON_SYNONYMOUS_CODING(MODERATE|MISSENSE|Tgt/Cgt|C129R||HOR…	C	T	alternative	-3.2526	38	Germany
JHI-Hv50k-2016-80875	2H	71228962	9.72e-06	5.01233	DOWNSTREAM(MODIFIER||1030|||HORVU2Hr1G023660|Hv_IBSC_PGSB_r1||HORVU2Hr1G023660.19||1),DOWNSTREAM(MODIFIER||121|||HORVU2Hr1G023660|Hv_IBSC_PGSB_r1||HORVU2Hr1G023660.7||1),DOWNSTREAM(MODIFIER||1743|||HORVU2Hr1G023660|Hv_IBSC_PGSB_r1||HORVU2Hr1G023660.3||1),DOWNSTREAM(MODIFIER||1798|||HORVU2Hr1G023660|Hv_IBSC_PGSB_r1||HORVU2Hr1G023660.17||1|WARNING_TRANSCRIPT_NO_START_CODON),DOWNSTREAM(MODIFIER||256…	A	A	BCC1391	3.58251	138	Germany
JHI-Hv50k-2016-80904	2H	72084735	2.13e-05	4.67162	DOWNSTREAM(MODIFIER||204|||HORVU2Hr1G023840|Hv_IBSC_PGSB_r1||HORVU2Hr1G023840.1||1|WARNING_TRANSCRIPT_NO_START_CODON),DOWNSTREAM(MODIFIER||204|||HORVU2Hr1G023840|Hv_IBSC_PGSB_r1||HORVU2Hr1G023840.2||1),INTERGENIC(MODIFIER||||||||||1)	G	G	BCC1391	3.61545	126	Germany
JHI-Hv50k-2016-80942	2H	72729981	6.25e-05	4.20412	DOWNSTREAM(MODIFIER||2306|||HORVU2Hr1G024000|Hv_IBSC_PGSB_r1||HORVU2Hr1G024000.1||1),DOWNSTREAM(MODIFIER||984|||HORVU2Hr1G024010|Hv_IBSC_PGSB_r1||HORVU2Hr1G024010.1||1|WARNING_TRANSCRIPT_NO_START_CODON),NON_SYNONYMOUS_CODING(MODERATE|MISSENSE|cAt/cCt|H579P||HORVU2Hr1G024000|Hv_IBSC_PGSB_r1||HORVU2Hr1G024000.6|3|1),NON_SYNONYMOUS_CODING(MODERATE|MISSENSE|cAt/cCt|H668P||HORVU2Hr1G024000|Hv_IBSC_PGS…	A	A	BCC1391	3.25097	126	Germany
JHI-Hv50k-2016-81008	2H	73505437	1.24e-05	4.90658	DOWNSTREAM(MODIFIER||3223|||HORVU2Hr1G024210|Hv_IBSC_PGSB_r1||HORVU2Hr1G024210.1||1|WARNING_TRANSCRIPT_NO_START_CODON),SYNONYMOUS_CODING(LOW|SILENT|gcG/gcA|A204||HORVU2Hr1G024220|Hv_IBSC_PGSB_r1||HORVU2Hr1G024220.6|3|1|WARNING_TRANSCRIPT_INCOMPLETE),SYNONYMOUS_CODING(LOW|SILENT|gcG/gcA|A283||HORVU2Hr1G024220|Hv_IBSC_PGSB_r1||HORVU2Hr1G024220.1|1|1),SYNONYMOUS_CODING(LOW|SILENT|gcG/gcA|A283||HORVU…	C	C	BCC1391	3.49332	157	Germany
JHI-Hv50k-2016-81094	2H	73632990	2.53e-05	4.59688	INTRON(MODIFIER|||||HORVU2Hr1G024270|Hv_IBSC_PGSB_r1||HORVU2Hr1G024270.2|1|1),START_GAINED(LOW|||||HORVU2Hr1G024270|Hv_IBSC_PGSB_r1||HORVU2Hr1G024270.1|2|1),UPSTREAM(MODIFIER||1432|||HORVU2Hr1G024260|Hv_IBSC_PGSB_r1||HORVU2Hr1G024260.1||1),UTR_5_PRIME(MODIFIER||810|||HORVU2Hr1G024270|Hv_IBSC_PGSB_r1||HORVU2Hr1G024270.1|2|1)	A	A	BCC1391	3.6277	140	Germany
BOPA1_ConsensusGBS0524-2	2H	74603709	7.37e-05	4.13253	EFF=DOWNSTREAM(MODIFIER||1033|||HORVU2Hr1G024560|Hv_IBSC_PGSB_r1||HORVU2Hr1G024560.2||1),DOWNSTREAM(MODIFIER||1323|||HORVU2Hr1G024560|Hv_IBSC_PGSB_r1||HORVU2Hr1G024560.8||1|WARNING_TRANSCRIPT_NO_START_CODON),DOWNSTREAM(MODIFIER||1431|||HORVU2Hr1G024560|Hv_IBSC_PGSB_r1||HORVU2Hr1G024560.9||1),DOWNSTREAM(MODIFIER||3468|||HORVU2Hr1G024550|Hv_IBSC_PGSB_r1||HORVU2Hr1G024550.8||1|WARNING_TRANSCRIPT_NO_…	A	G	alternative	-3.2508	23	Germany
JHI-Hv50k-2016-81522	2H	77494227	5.01e-05	4.30016	DOWNSTREAM(MODIFIER||206|||HORVU2Hr1G025090|Hv_IBSC_PGSB_r1||HORVU2Hr1G025090.3||1|WARNING_TRANSCRIPT_INCOMPLETE),DOWNSTREAM(MODIFIER||206|||HORVU2Hr1G025090|Hv_IBSC_PGSB_r1||HORVU2Hr1G025090.4||1|WARNING_TRANSCRIPT_NO_START_CODON),DOWNSTREAM(MODIFIER||208|||HORVU2Hr1G025090|Hv_IBSC_PGSB_r1||HORVU2Hr1G025090.5||1|WARNING_TRANSCRIPT_INCOMPLETE),DOWNSTREAM(MODIFIER||2404|||HORVU2Hr1G025080|Hv_IBSC_…	C	T	alternative	-2.9913	40	Germany
JHI-Hv50k-2016-84924	2H	98872583	8.84e-05	4.05355	DOWNSTREAM(MODIFIER||1037|||HORVU2Hr1G028860|Hv_IBSC_PGSB_r1||HORVU2Hr1G028860.1||1|WARNING_TRANSCRIPT_NO_START_CODON),DOWNSTREAM(MODIFIER||149|||HORVU2Hr1G028880|Hv_IBSC_PGSB_r1||HORVU2Hr1G028880.2||1|WARNING_TRANSCRIPT_NO_START_CODON),DOWNSTREAM(MODIFIER||1638|||HORVU2Hr1G028890|Hv_IBSC_PGSB_r1||HORVU2Hr1G028890.1||1),DOWNSTREAM(MODIFIER||4473|||HORVU2Hr1G028920|Hv_IBSC_PGSB_r1||HORVU2Hr1G02892…	C	T	alternative	-2.7852	67	Germany
JHI-Hv50k-2016-91485	2H	235748258	7.08e-05	4.14997	DOWNSTREAM(MODIFIER||1366|||HORVU2Hr1G045100|Hv_IBSC_PGSB_r1||HORVU2Hr1G045100.15||1|WARNING_TRANSCRIPT_NO_START_CODON),INTRON(MODIFIER|||||HORVU2Hr1G045100|Hv_IBSC_PGSB_r1||HORVU2Hr1G045100.9|1|1|WARNING_TRANSCRIPT_NO_START_CODON),STOP_GAINED(HIGH|NONSENSE|tTg/tAg|L149*||HORVU2Hr1G045100|Hv_IBSC_PGSB_r1||HORVU2Hr1G045100.14|2|1|WARNING_TRANSCRIPT_INCOMPLETE),SYNONYMOUS_CODING(LOW|SILENT|ctT/ctA|…	A	A	BCC1391	8.96552	168	Turkey
JHI-Hv50k-2016-92462	2H	361827140	4.2e-05	4.37675	SYNONYMOUS_CODING(LOW|SILENT|caG/caA|Q110||HORVU2Hr1G056770|Hv_IBSC_PGSB_r1||HORVU2Hr1G056770.13|5|1),SYNONYMOUS_CODING(LOW|SILENT|caG/caA|Q132||HORVU2Hr1G056770|Hv_IBSC_PGSB_r1||HORVU2Hr1G056770.49|6|1|WARNING_TRANSCRIPT_NO_START_CODON),UTR_5_PRIME(MODIFIER||106|||HORVU2Hr1G056770|Hv_IBSC_PGSB_r1||HORVU2Hr1G056770.10|5|1),UTR_5_PRIME(MODIFIER||106|||HORVU2Hr1G056770|Hv_IBSC_PGSB_r1||HORVU2Hr1G05…	A	A	BCC1391	3.62732	99	Germany
JHI-Hv50k-2016-92557	2H	383108911	6.38e-06	5.19518	DOWNSTREAM(MODIFIER||1594|||HORVU2Hr1G058700|Hv_IBSC_PGSB_r1||HORVU2Hr1G058700.34||1),DOWNSTREAM(MODIFIER||4253|||HORVU2Hr1G058700|Hv_IBSC_PGSB_r1||HORVU2Hr1G058700.35||1),INTRON(MODIFIER|||||HORVU2Hr1G058700|Hv_IBSC_PGSB_r1||HORVU2Hr1G058700.10|15|1),INTRON(MODIFIER|||||HORVU2Hr1G058700|Hv_IBSC_PGSB_r1||HORVU2Hr1G058700.11|15|1|WARNING_TRANSCRIPT_NO_START_CODON),INTRON(MODIFIER|||||HORVU2Hr1G058…	C	C	BCC1391	4.58351	92	Germany
JHI-Hv50k-2016-92599	2H	392059071	4.2e-05	4.37675	DOWNSTREAM(MODIFIER||87|||HORVU2Hr1G059320|Hv_IBSC_PGSB_r1||HORVU2Hr1G059320.1||1),INTRON(MODIFIER|||||HORVU2Hr1G059320|Hv_IBSC_PGSB_r1||HORVU2Hr1G059320.2|1|1|WARNING_TRANSCRIPT_NO_START_CODON),INTRON(MODIFIER|||||HORVU2Hr1G059320|Hv_IBSC_PGSB_r1||HORVU2Hr1G059320.3|1|1|WARNING_TRANSCRIPT_NO_START_CODON),INTRON(MODIFIER|||||HORVU2Hr1G059330|Hv_IBSC_PGSB_r1||HORVU2Hr1G059330.1|3|1),INTRON(MODIFIE…	A	G	alternative	-3.6273	78	Germany
JHI-Hv50k-2016-92629	2H	397766385	1.92e-06	5.7167	INTRON(MODIFIER|||||HORVU2Hr1G059800|Hv_IBSC_PGSB_r1||HORVU2Hr1G059800.1|1|1),UTR_3_PRIME(MODIFIER||2879|||HORVU2Hr1G059800|Hv_IBSC_PGSB_r1||HORVU2Hr1G059800.5|1|1)	A	A	BCC1391	4.46617	88	Germany
JHI-Hv50k-2016-92852	2H	403326469	5.87e-06	5.23136	DOWNSTREAM(MODIFIER||2760|||HORVU2Hr1G060410|Hv_IBSC_PGSB_r1||HORVU2Hr1G060410.1||1|WARNING_TRANSCRIPT_NO_START_CODON),DOWNSTREAM(MODIFIER||4159|||HORVU2Hr1G060400|Hv_IBSC_PGSB_r1||HORVU2Hr1G060400.9||1),DOWNSTREAM(MODIFIER||4183|||HORVU2Hr1G060400|Hv_IBSC_PGSB_r1||HORVU2Hr1G060400.4||1),DOWNSTREAM(MODIFIER||4183|||HORVU2Hr1G060400|Hv_IBSC_PGSB_r1||HORVU2Hr1G060400.5||1),DOWNSTREAM(MODIFIER||4189…	A	A	BCC1391	3.55983	111	Germany
SCRI_RS_116920	2H	513416187	4.98e-06	5.30277	EFF=DOWNSTREAM(MODIFIER||2562|||HORVU2Hr1G071860|Hv_IBSC_PGSB_r1||HORVU2Hr1G071860.1||1|WARNING_TRANSCRIPT_INCOMPLETE),DOWNSTREAM(MODIFIER||2562|||HORVU2Hr1G071860|Hv_IBSC_PGSB_r1||HORVU2Hr1G071860.2||1|WARNING_TRANSCRIPT_INCOMPLETE),DOWNSTREAM(MODIFIER||2562|||HORVU2Hr1G071860|Hv_IBSC_PGSB_r1||HORVU2Hr1G071860.3||1|WARNING_TRANSCRIPT_INCOMPLETE),DOWNSTREAM(MODIFIER||3355|||HORVU2Hr1G071860|Hv_IB…	A	G	alternative	-4.8228	51	Germany
JHI-Hv50k-2016-94966	2H	513418239	1.11e-05	4.95468	DOWNSTREAM(MODIFIER||1303|||HORVU2Hr1G071860|Hv_IBSC_PGSB_r1||HORVU2Hr1G071860.4||1|WARNING_TRANSCRIPT_NO_START_CODON),DOWNSTREAM(MODIFIER||1303|||HORVU2Hr1G071860|Hv_IBSC_PGSB_r1||HORVU2Hr1G071860.5||1|WARNING_TRANSCRIPT_NO_START_CODON),DOWNSTREAM(MODIFIER||221|||HORVU2Hr1G071850|Hv_IBSC_PGSB_r1||HORVU2Hr1G071850.2||1),DOWNSTREAM(MODIFIER||420|||HORVU2Hr1G071850|Hv_IBSC_PGSB_r1||HORVU2Hr1G071850…	C	T	alternative	-4.6104	51	Germany
SCRI_RS_1502	2H	516578823	7.56e-05	4.12148	EFF=DOWNSTREAM(MODIFIER||3695|||HORVU2Hr1G072150|Hv_IBSC_PGSB_r1||HORVU2Hr1G072150.1||1|WARNING_TRANSCRIPT_NO_START_CODON),DOWNSTREAM(MODIFIER||4014|||HORVU2Hr1G072150|Hv_IBSC_PGSB_r1||HORVU2Hr1G072150.2||1|WARNING_TRANSCRIPT_INCOMPLETE),DOWNSTREAM(MODIFIER||4070|||HORVU2Hr1G072150|Hv_IBSC_PGSB_r1||HORVU2Hr1G072150.3||1|WARNING_TRANSCRIPT_NO_START_CODON),NON_SYNONYMOUS_CODING(MODERATE|MISSENSE|cC…	C	T	alternative	-5.5075	53	Syria
JHI-Hv50k-2016-95223	2H	516581410	9.78e-05	4.00966	DOWNSTREAM(MODIFIER||1108|||HORVU2Hr1G072150|Hv_IBSC_PGSB_r1||HORVU2Hr1G072150.1||1|WARNING_TRANSCRIPT_NO_START_CODON),DOWNSTREAM(MODIFIER||1427|||HORVU2Hr1G072150|Hv_IBSC_PGSB_r1||HORVU2Hr1G072150.2||1|WARNING_TRANSCRIPT_INCOMPLETE),DOWNSTREAM(MODIFIER||1483|||HORVU2Hr1G072150|Hv_IBSC_PGSB_r1||HORVU2Hr1G072150.3||1|WARNING_TRANSCRIPT_NO_START_CODON),INTRON(MODIFIER|||||HORVU2Hr1G072140|Hv_IBSC_P…	C	C	BCC1391	5.17774	124	Syria
JHI-Hv50k-2016-95977	2H	525483029	6.03e-05	4.21968	DOWNSTREAM(MODIFIER||208|||HORVU2Hr1G073030|Hv_IBSC_PGSB_r1||HORVU2Hr1G073030.7||1),UTR_3_PRIME(MODIFIER||208|||HORVU2Hr1G073030|Hv_IBSC_PGSB_r1||HORVU2Hr1G073030.10|5|1),UTR_3_PRIME(MODIFIER||208|||HORVU2Hr1G073030|Hv_IBSC_PGSB_r1||HORVU2Hr1G073030.11|1|1|WARNING_TRANSCRIPT_NO_START_CODON),UTR_3_PRIME(MODIFIER||208|||HORVU2Hr1G073030|Hv_IBSC_PGSB_r1||HORVU2Hr1G073030.2|7|1),UTR_3_PRIME(MODIFIER|…	A	G	alternative	-4.0878	34	Montana
JHI-Hv50k-2016-95991	2H	525521731	6.44e-05	4.19111	DOWNSTREAM(MODIFIER||60|||HORVU2Hr1G073050|Hv_IBSC_PGSB_r1||HORVU2Hr1G073050.4||1|WARNING_TRANSCRIPT_INCOMPLETE),DOWNSTREAM(MODIFIER||89|||HORVU2Hr1G073050|Hv_IBSC_PGSB_r1||HORVU2Hr1G073050.5||1),UPSTREAM(MODIFIER||395|||HORVU2Hr1G073040|Hv_IBSC_PGSB_r1||HORVU2Hr1G073040.1||1),UTR_3_PRIME(MODIFIER||356|||HORVU2Hr1G073050|Hv_IBSC_PGSB_r1||HORVU2Hr1G073050.1|1|1),UTR_3_PRIME(MODIFIER||356|||HORVU2H…	A	A	BCC1391	4.12862	130	Montana
JHI-Hv50k-2016-95994	2H	525523185	6.03e-05	4.21968	UPSTREAM(MODIFIER||115|||HORVU2Hr1G073050|Hv_IBSC_PGSB_r1||HORVU2Hr1G073050.2||1),UPSTREAM(MODIFIER||1849|||HORVU2Hr1G073040|Hv_IBSC_PGSB_r1||HORVU2Hr1G073040.1||1),UPSTREAM(MODIFIER||250|||HORVU2Hr1G073050|Hv_IBSC_PGSB_r1||HORVU2Hr1G073050.4||1|WARNING_TRANSCRIPT_INCOMPLETE),UPSTREAM(MODIFIER||62|||HORVU2Hr1G073050|Hv_IBSC_PGSB_r1||HORVU2Hr1G073050.3||1),UTR_5_PRIME(MODIFIER||397|||HORVU2Hr1G073…	A	A	BCC1391	4.08783	143	Montana
BOPA1_217-677	2H	526175683	6.03e-05	4.21968		A	G	alternative	-4.0878	34	Montana
JHI-Hv50k-2016-96070	2H	526377126	6.03e-05	4.21968	DOWNSTREAM(MODIFIER||127|||HORVU2Hr1G073210|Hv_IBSC_PGSB_r1||HORVU2Hr1G073210.1||1),DOWNSTREAM(MODIFIER||143|||HORVU2Hr1G073210|Hv_IBSC_PGSB_r1||HORVU2Hr1G073210.6||1),DOWNSTREAM(MODIFIER||149|||HORVU2Hr1G073210|Hv_IBSC_PGSB_r1||HORVU2Hr1G073210.3||1|WARNING_TRANSCRIPT_NO_START_CODON),DOWNSTREAM(MODIFIER||161|||HORVU2Hr1G073210|Hv_IBSC_PGSB_r1||HORVU2Hr1G073210.2||1),DOWNSTREAM(MODIFIER||164|||HO…	A	A	BCC1391	4.08783	143	Montana
SCRI_RS_208320	2H	527049199	8.55e-05	4.06803	EFF=DOWNSTREAM(MODIFIER||230|||HORVU2Hr1G073260|Hv_IBSC_PGSB_r1||HORVU2Hr1G073260.6||1),DOWNSTREAM(MODIFIER||230|||HORVU2Hr1G073260|Hv_IBSC_PGSB_r1||HORVU2Hr1G073260.7||1),DOWNSTREAM(MODIFIER||230|||HORVU2Hr1G073260|Hv_IBSC_PGSB_r1||HORVU2Hr1G073260.8||1),DOWNSTREAM(MODIFIER||708|||HORVU2Hr1G073260|Hv_IBSC_PGSB_r1||HORVU2Hr1G073260.9||1),UTR_3_PRIME(MODIFIER||230|||HORVU2Hr1G073260|Hv_IBSC_PGSB_r…	C	T	alternative	-5.4002	53	Syria
JHI-Hv50k-2016-96084	2H	527049754	7.65e-05	4.11634	DOWNSTREAM(MODIFIER||153|||HORVU2Hr1G073260|Hv_IBSC_PGSB_r1||HORVU2Hr1G073260.9||1),SYNONYMOUS_CODING(LOW|SILENT|cgA/cgG|R261||HORVU2Hr1G073260|Hv_IBSC_PGSB_r1||HORVU2Hr1G073260.7|9|1),SYNONYMOUS_CODING(LOW|SILENT|cgA/cgG|R350||HORVU2Hr1G073260|Hv_IBSC_PGSB_r1||HORVU2Hr1G073260.1|9|1|WARNING_TRANSCRIPT_NO_START_CODON),SYNONYMOUS_CODING(LOW|SILENT|cgA/cgG|R418||HORVU2Hr1G073260|Hv_IBSC_PGSB_r1||HO…	C	C	BCC1391	5.42537	123	Syria
JHI-Hv50k-2016-96137	2H	527345259	7.65e-05	4.11634	DOWNSTREAM(MODIFIER||3606|||HORVU2Hr1G073300|Hv_IBSC_PGSB_r1||HORVU2Hr1G073300.2||1),SYNONYMOUS_CODING(LOW|SILENT|aaC/aaT|N383||HORVU2Hr1G073300|Hv_IBSC_PGSB_r1||HORVU2Hr1G073300.1|6|1),SYNONYMOUS_CODING(LOW|SILENT|aaC/aaT|N383||HORVU2Hr1G073300|Hv_IBSC_PGSB_r1||HORVU2Hr1G073300.4|7|1),UTR_3_PRIME(MODIFIER||224|||HORVU2Hr1G073300|Hv_IBSC_PGSB_r1||HORVU2Hr1G073300.3|7|1),UTR_5_PRIME(MODIFIER||240|…	C	T	alternative	-5.4254	53	Syria
JHI-Hv50k-2016-96173	2H	527529164	7.65e-05	4.11634	NON_SYNONYMOUS_CODING(MODERATE|MISSENSE|atG/atA|M37I||HORVU2Hr1G073330|Hv_IBSC_PGSB_r1||HORVU2Hr1G073330.7|3|1|WARNING_TRANSCRIPT_NO_START_CODON),NON_SYNONYMOUS_CODING(MODERATE|MISSENSE|atG/atA|M47I||HORVU2Hr1G073330|Hv_IBSC_PGSB_r1||HORVU2Hr1G073330.6|3|1|WARNING_TRANSCRIPT_NO_START_CODON),NON_SYNONYMOUS_CODING(MODERATE|MISSENSE|atG/atA|M47I||HORVU2Hr1G073330|Hv_IBSC_PGSB_r1||HORVU2Hr1G073330.8|…	A	A	BCC1391	5.42537	123	Syria
SCRI_RS_167594	2H	527529200	7.65e-05	4.11634		A	A	BCC1391	5.42537	123	Syria
JHI-Hv50k-2016-96175	2H	528052210	7.65e-05	4.11634	DOWNSTREAM(MODIFIER||1163|||HORVU2Hr1G073360|Hv_IBSC_PGSB_r1||HORVU2Hr1G073360.16||1|WARNING_TRANSCRIPT_NO_START_CODON),DOWNSTREAM(MODIFIER||1169|||HORVU2Hr1G073360|Hv_IBSC_PGSB_r1||HORVU2Hr1G073360.17||1|WARNING_TRANSCRIPT_NO_START_CODON),DOWNSTREAM(MODIFIER||1177|||HORVU2Hr1G073360|Hv_IBSC_PGSB_r1||HORVU2Hr1G073360.18||1|WARNING_TRANSCRIPT_NO_START_CODON),DOWNSTREAM(MODIFIER||25|||HORVU2Hr1G073…	G	T	alternative	-5.4254	53	Syria
JHI-Hv50k-2016-96183	2H	528059555	6.03e-05	4.21968	UTR_3_PRIME(MODIFIER||199|||HORVU2Hr1G073360|Hv_IBSC_PGSB_r1||HORVU2Hr1G073360.10|1|1|WARNING_TRANSCRIPT_NO_START_CODON),UTR_3_PRIME(MODIFIER||199|||HORVU2Hr1G073360|Hv_IBSC_PGSB_r1||HORVU2Hr1G073360.11|1|1|WARNING_TRANSCRIPT_NO_START_CODON),UTR_3_PRIME(MODIFIER||199|||HORVU2Hr1G073360|Hv_IBSC_PGSB_r1||HORVU2Hr1G073360.12|1|1|WARNING_TRANSCRIPT_NO_START_CODON),UTR_3_PRIME(MODIFIER||199|||HORVU2Hr…	C	C	BCC1391	4.08783	143	Montana
JHI-Hv50k-2016-96190	2H	528386220	6.03e-05	4.21968	DOWNSTREAM(MODIFIER||1241|||HORVU2Hr1G073380|Hv_IBSC_PGSB_r1||HORVU2Hr1G073380.13||1),INTRON(MODIFIER|||||HORVU2Hr1G073380|Hv_IBSC_PGSB_r1||HORVU2Hr1G073380.10|2|1|WARNING_TRANSCRIPT_NO_START_CODON),INTRON(MODIFIER|||||HORVU2Hr1G073380|Hv_IBSC_PGSB_r1||HORVU2Hr1G073380.4|2|1),INTRON(MODIFIER|||||HORVU2Hr1G073380|Hv_IBSC_PGSB_r1||HORVU2Hr1G073380.7|4|1|WARNING_TRANSCRIPT_INCOMPLETE),UTR_3_PRIME(MO…	A	G	alternative	-4.0878	34	Montana
JHI-Hv50k-2016-96213	2H	528833066	6.03e-05	4.21968	DOWNSTREAM(MODIFIER||1|||HORVU2Hr1G073400|Hv_IBSC_PGSB_r1||HORVU2Hr1G073400.6||1|WARNING_TRANSCRIPT_NO_START_CODON),NON_SYNONYMOUS_CODING(MODERATE|MISSENSE|Tgc/Cgc|C314R||HORVU2Hr1G073400|Hv_IBSC_PGSB_r1||HORVU2Hr1G073400.5|2|1|WARNING_TRANSCRIPT_NO_START_CODON),NON_SYNONYMOUS_CODING(MODERATE|MISSENSE|Tgc/Cgc|C322R||HORVU2Hr1G073400|Hv_IBSC_PGSB_r1||HORVU2Hr1G073400.3|2|1|WARNING_TRANSCRIPT_NO_ST…	A	A	BCC1391	4.08783	143	Montana
JHI-Hv50k-2016-96228	2H	528994706	7.65e-05	4.11634	INTRON(MODIFIER|||||HORVU2Hr1G073410|Hv_IBSC_PGSB_r1||HORVU2Hr1G073410.11|2|1),INTRON(MODIFIER|||||HORVU2Hr1G073410|Hv_IBSC_PGSB_r1||HORVU2Hr1G073410.12|2|1),INTRON(MODIFIER|||||HORVU2Hr1G073410|Hv_IBSC_PGSB_r1||HORVU2Hr1G073410.13|2|1),INTRON(MODIFIER|||||HORVU2Hr1G073410|Hv_IBSC_PGSB_r1||HORVU2Hr1G073410.14|3|1),INTRON(MODIFIER|||||HORVU2Hr1G073410|Hv_IBSC_PGSB_r1||HORVU2Hr1G073410.15|2|1),INTR…	A	A	BCC1391	5.42537	123	Syria
SCRI_RS_196026	2H	529545328	7.65e-05	4.11634		C	T	alternative	-5.4254	53	Syria
JHI-Hv50k-2016-96248	2H	529545555	6.03e-05	4.21968	INTRON(MODIFIER|||||HORVU2Hr1G073440|Hv_IBSC_PGSB_r1||HORVU2Hr1G073440.4|1|1),UTR_3_PRIME(MODIFIER||162|||HORVU2Hr1G073440|Hv_IBSC_PGSB_r1||HORVU2Hr1G073440.1|1|1|WARNING_TRANSCRIPT_NO_START_CODON),UTR_3_PRIME(MODIFIER||162|||HORVU2Hr1G073440|Hv_IBSC_PGSB_r1||HORVU2Hr1G073440.2|1|1|WARNING_TRANSCRIPT_NO_START_CODON),UTR_3_PRIME(MODIFIER||162|||HORVU2Hr1G073440|Hv_IBSC_PGSB_r1||HORVU2Hr1G073440.3|…	C	T	alternative	-4.0878	34	Montana
JHI-Hv50k-2016-96261	2H	529553885	6.03e-05	4.21968	DOWNSTREAM(MODIFIER||783|||HORVU2Hr1G073440|Hv_IBSC_PGSB_r1||HORVU2Hr1G073440.1||1|WARNING_TRANSCRIPT_NO_START_CODON),DOWNSTREAM(MODIFIER||97|||HORVU2Hr1G073440|Hv_IBSC_PGSB_r1||HORVU2Hr1G073440.2||1|WARNING_TRANSCRIPT_NO_START_CODON),NON_SYNONYMOUS_CODING(MODERATE|MISSENSE|Ttt/Ctt|F27L||HORVU2Hr1G073450|Hv_IBSC_PGSB_r1||HORVU2Hr1G073450.8|1|1),NON_SYNONYMOUS_CODING(MODERATE|MISSENSE|Ttt/Ctt|F28L…	A	A	BCC1391	4.08783	143	Montana
JHI-Hv50k-2016-96451	2H	530612079	6.86e-05	4.16368	INTRON(MODIFIER|||||HORVU2Hr1G073500|Hv_IBSC_PGSB_r1||HORVU2Hr1G073500.1|4|1|WARNING_TRANSCRIPT_NO_START_CODON),INTRON(MODIFIER|||||HORVU2Hr1G073500|Hv_IBSC_PGSB_r1||HORVU2Hr1G073500.2|2|1|WARNING_TRANSCRIPT_NO_START_CODON),INTRON(MODIFIER|||||HORVU2Hr1G073500|Hv_IBSC_PGSB_r1||HORVU2Hr1G073500.3|2|1),UPSTREAM(MODIFIER||704|||HORVU2Hr1G073510|Hv_IBSC_PGSB_r1||HORVU2Hr1G073510.1||1|WARNING_TRANSCRI…	C	C	BCC1391	5.4667	122	Syria
JHI-Hv50k-2016-96507	2H	531143830	7.65e-05	4.11634	DOWNSTREAM(MODIFIER||1941|||HORVU2Hr1G073620|Hv_IBSC_PGSB_r1||HORVU2Hr1G073620.1||1),DOWNSTREAM(MODIFIER||3188|||HORVU2Hr1G073630|Hv_IBSC_PGSB_r1||HORVU2Hr1G073630.1||1|WARNING_TRANSCRIPT_NO_START_CODON),DOWNSTREAM(MODIFIER||3702|||HORVU2Hr1G073640|Hv_IBSC_PGSB_r1||HORVU2Hr1G073640.1||1),INTRON(MODIFIER|||||HORVU2Hr1G073590|Hv_IBSC_PGSB_r1||HORVU2Hr1G073590.1|2|1),INTRON(MODIFIER|||||HORVU2Hr1G07…	C	T	alternative	-5.4254	53	Syria
JHI-Hv50k-2016-96537	2H	531610527	6.03e-05	4.21968	DOWNSTREAM(MODIFIER||193|||HORVU2Hr1G073680|Hv_IBSC_PGSB_r1||HORVU2Hr1G073680.3||1|WARNING_TRANSCRIPT_INCOMPLETE),DOWNSTREAM(MODIFIER||4724|||HORVU2Hr1G073690|Hv_IBSC_PGSB_r1||HORVU2Hr1G073690.1||1),UTR_3_PRIME(MODIFIER||389|||HORVU2Hr1G073680|Hv_IBSC_PGSB_r1||HORVU2Hr1G073680.2|2|1|WARNING_TRANSCRIPT_INCOMPLETE),UTR_3_PRIME(MODIFIER||458|||HORVU2Hr1G073680|Hv_IBSC_PGSB_r1||HORVU2Hr1G073680.1|1|1…	A	G	alternative	-4.0878	34	Montana
JHI-Hv50k-2016-96576	2H	532195861	7.65e-05	4.11634	DOWNSTREAM(MODIFIER||1016|||HORVU2Hr1G073750|Hv_IBSC_PGSB_r1||HORVU2Hr1G073750.5||1|WARNING_TRANSCRIPT_INCOMPLETE),DOWNSTREAM(MODIFIER||1076|||HORVU2Hr1G073750|Hv_IBSC_PGSB_r1||HORVU2Hr1G073750.6||1|WARNING_TRANSCRIPT_NO_START_CODON),DOWNSTREAM(MODIFIER||1076|||HORVU2Hr1G073750|Hv_IBSC_PGSB_r1||HORVU2Hr1G073750.7||1|WARNING_TRANSCRIPT_NO_START_CODON),DOWNSTREAM(MODIFIER||1076|||HORVU2Hr1G073750|H…	C	C	BCC1391	5.42537	123	Syria
JHI-Hv50k-2016-96579	2H	532197203	6.03e-05	4.21968	DOWNSTREAM(MODIFIER||3811|||HORVU2Hr1G073750|Hv_IBSC_PGSB_r1||HORVU2Hr1G073750.17||1),DOWNSTREAM(MODIFIER||640|||HORVU2Hr1G073740|Hv_IBSC_PGSB_r1||HORVU2Hr1G073740.6||1|WARNING_TRANSCRIPT_NO_START_CODON),DOWNSTREAM(MODIFIER||81|||HORVU2Hr1G073740|Hv_IBSC_PGSB_r1||HORVU2Hr1G073740.3||1|WARNING_TRANSCRIPT_NO_START_CODON),NON_SYNONYMOUS_CODING(MODERATE|MISSENSE|Cag/Gag|Q214E||HORVU2Hr1G073750|Hv_IBS…	C	G	alternative	-4.0878	34	Montana
BOPA1_1917-848	2H	532288289	7.65e-05	4.11634	EFF=DOWNSTREAM(MODIFIER||1|||HORVU2Hr1G073760|Hv_IBSC_PGSB_r1||HORVU2Hr1G073760.11||1|WARNING_TRANSCRIPT_NO_START_CODON),DOWNSTREAM(MODIFIER||4|||HORVU2Hr1G073760|Hv_IBSC_PGSB_r1||HORVU2Hr1G073760.12||1|WARNING_TRANSCRIPT_NO_START_CODON),UTR_3_PRIME(MODIFIER||12|||HORVU2Hr1G073770|Hv_IBSC_PGSB_r1||HORVU2Hr1G073770.2|1|1|WARNING_TRANSCRIPT_NO_START_CODON),UTR_3_PRIME(MODIFIER||3319|||HORVU2Hr1G073…	A	A	BCC1391	5.42537	123	Syria
JHI-Hv50k-2016-96606	2H	532291459	8.55e-05	4.06803	DOWNSTREAM(MODIFIER||2315|||HORVU2Hr1G073770|Hv_IBSC_PGSB_r1||HORVU2Hr1G073770.2||1|WARNING_TRANSCRIPT_NO_START_CODON),NON_SYNONYMOUS_CODING(MODERATE|MISSENSE|Gtc/Atc|V24I||HORVU2Hr1G073770|Hv_IBSC_PGSB_r1||HORVU2Hr1G073770.1|4|1),SYNONYMOUS_CODING(LOW|SILENT|gaC/gaT|D102||HORVU2Hr1G073760|Hv_IBSC_PGSB_r1||HORVU2Hr1G073760.3|3|1|WARNING_TRANSCRIPT_NO_START_CODON),SYNONYMOUS_CODING(LOW|SILENT|gaC/…	A	A	BCC1391	5.40024	121	Syria
JHI-Hv50k-2016-96611	2H	532327468	7.65e-05	4.11634	NON_SYNONYMOUS_CODING(MODERATE|MISSENSE|aTc/aCc|I482T||HORVU2Hr1G073780|Hv_IBSC_PGSB_r1||HORVU2Hr1G073780.6|3|1),SYNONYMOUS_CODING(LOW|SILENT|gaT/gaC|D198||HORVU2Hr1G073780|Hv_IBSC_PGSB_r1||HORVU2Hr1G073780.2|4|1),SYNONYMOUS_CODING(LOW|SILENT|gaT/gaC|D2||HORVU2Hr1G073780|Hv_IBSC_PGSB_r1||HORVU2Hr1G073780.1|1|1),SYNONYMOUS_CODING(LOW|SILENT|gaT/gaC|D481||HORVU2Hr1G073780|Hv_IBSC_PGSB_r1||HORVU2Hr1…	A	G	alternative	-5.4254	53	Syria
JHI-Hv50k-2016-96657	2H	533473553	6.03e-05	4.21968	DOWNSTREAM(MODIFIER||1574|||HORVU2Hr1G073840|Hv_IBSC_PGSB_r1||HORVU2Hr1G073840.3||1|WARNING_TRANSCRIPT_NO_START_CODON),DOWNSTREAM(MODIFIER||2031|||HORVU2Hr1G073840|Hv_IBSC_PGSB_r1||HORVU2Hr1G073840.7||1),DOWNSTREAM(MODIFIER||2048|||HORVU2Hr1G073840|Hv_IBSC_PGSB_r1||HORVU2Hr1G073840.10||1),DOWNSTREAM(MODIFIER||2048|||HORVU2Hr1G073840|Hv_IBSC_PGSB_r1||HORVU2Hr1G073840.6||1),DOWNSTREAM(MODIFIER||204…	A	G	alternative	-4.0878	34	Montana
JHI-Hv50k-2016-96664	2H	533476673	6.03e-05	4.21968	DOWNSTREAM(MODIFIER||4694|||HORVU2Hr1G073840|Hv_IBSC_PGSB_r1||HORVU2Hr1G073840.3||1|WARNING_TRANSCRIPT_NO_START_CODON),START_GAINED(LOW|||||HORVU2Hr1G073850|Hv_IBSC_PGSB_r1||HORVU2Hr1G073850.3|1|1|WARNING_TRANSCRIPT_INCOMPLETE),START_GAINED(LOW|||||HORVU2Hr1G073850|Hv_IBSC_PGSB_r1||HORVU2Hr1G073850.6|1|1|WARNING_TRANSCRIPT_INCOMPLETE),START_GAINED(LOW|||||HORVU2Hr1G073850|Hv_IBSC_PGSB_r1||HORVU2H…	A	G	alternative	-4.0878	34	Montana
JHI-Hv50k-2016-97510	2H	540898636	2.91e-05	4.53611	SYNONYMOUS_CODING(LOW|SILENT|agT/agC|S151||HORVU2Hr1G075010|Hv_IBSC_PGSB_r1||HORVU2Hr1G075010.8|4|1),SYNONYMOUS_CODING(LOW|SILENT|agT/agC|S226||HORVU2Hr1G075010|Hv_IBSC_PGSB_r1||HORVU2Hr1G075010.4|8|1),SYNONYMOUS_CODING(LOW|SILENT|agT/agC|S258||HORVU2Hr1G075010|Hv_IBSC_PGSB_r1||HORVU2Hr1G075010.3|11|1),SYNONYMOUS_CODING(LOW|SILENT|agT/agC|S324||HORVU2Hr1G075010|Hv_IBSC_PGSB_r1||HORVU2Hr1G075010.9…	A	G	alternative	-4.2076	63	Germany
JHI-Hv50k-2016-97533	2H	541016941	2.91e-05	4.53611	DOWNSTREAM(MODIFIER||741|||HORVU2Hr1G075040|Hv_IBSC_PGSB_r1||HORVU2Hr1G075040.1||1),INTRON(MODIFIER|||||HORVU2Hr1G075030|Hv_IBSC_PGSB_r1||HORVU2Hr1G075030.10|3|1|WARNING_TRANSCRIPT_NO_START_CODON),INTRON(MODIFIER|||||HORVU2Hr1G075030|Hv_IBSC_PGSB_r1||HORVU2Hr1G075030.11|4|1|WARNING_TRANSCRIPT_NO_START_CODON),INTRON(MODIFIER|||||HORVU2Hr1G075030|Hv_IBSC_PGSB_r1||HORVU2Hr1G075030.12|4|1|WARNING_TRA…	C	C	BCC1391	4.20763	114	Germany
JHI-Hv50k-2016-97661	2H	542381168	1.76e-05	4.75449	DOWNSTREAM(MODIFIER||1853|||HORVU2Hr1G075230|Hv_IBSC_PGSB_r1||HORVU2Hr1G075230.4||1),DOWNSTREAM(MODIFIER||1857|||HORVU2Hr1G075230|Hv_IBSC_PGSB_r1||HORVU2Hr1G075230.2||1),DOWNSTREAM(MODIFIER||1857|||HORVU2Hr1G075230|Hv_IBSC_PGSB_r1||HORVU2Hr1G075230.3||1),DOWNSTREAM(MODIFIER||2035|||HORVU2Hr1G075260|Hv_IBSC_PGSB_r1||HORVU2Hr1G075260.1||1|WARNING_TRANSCRIPT_NO_START_CODON),DOWNSTREAM(MODIFIER||2104…	A	A	BCC1391	3.76274	134	Germany
BOPA1_3214-945	2H	542670441	1.76e-05	4.75449	EFF=DOWNSTREAM(MODIFIER||21|||HORVU2Hr1G075280|Hv_IBSC_PGSB_r1||HORVU2Hr1G075280.3||1|WARNING_TRANSCRIPT_NO_START_CODON),DOWNSTREAM(MODIFIER||710|||HORVU2Hr1G075280|Hv_IBSC_PGSB_r1||HORVU2Hr1G075280.4||1),UTR_3_PRIME(MODIFIER||21|||HORVU2Hr1G075280|Hv_IBSC_PGSB_r1||HORVU2Hr1G075280.2|3|1|WARNING_TRANSCRIPT_NO_START_CODON),UTR_3_PRIME(MODIFIER||890|||HORVU2Hr1G075280|Hv_IBSC_PGSB_r1||HORVU2Hr1G075…	A	G	alternative	-3.7627	43	Germany
BOPA1_4717-386	2H	542984558	6.64e-06	5.17783		A	G	alternative	-4.5974	65	Germany
BOPA1_4717-386	2H	542984558	6.15e-05	4.21112		A	G	alternative	-4.9816	65	Syria
JHI-Hv50k-2016-97819	2H	543957958	3.39e-05	4.4698	DOWNSTREAM(MODIFIER||2002|||HORVU2Hr1G075460|Hv_IBSC_PGSB_r1||HORVU2Hr1G075460.1||1),DOWNSTREAM(MODIFIER||797|||HORVU2Hr1G075470|Hv_IBSC_PGSB_r1||HORVU2Hr1G075470.12||1|WARNING_TRANSCRIPT_NO_START_CODON),INTRON(MODIFIER|||||HORVU2Hr1G075470|Hv_IBSC_PGSB_r1||HORVU2Hr1G075470.10|6|1),INTRON(MODIFIER|||||HORVU2Hr1G075470|Hv_IBSC_PGSB_r1||HORVU2Hr1G075470.11|6|1),INTRON(MODIFIER|||||HORVU2Hr1G075470|…	A	A	BCC1391	4.24349	112	Germany
JHI-Hv50k-2016-97884	2H	544106637	6.64e-06	5.17783	DOWNSTREAM(MODIFIER||2200|||HORVU2Hr1G075590|Hv_IBSC_PGSB_r1||HORVU2Hr1G075590.4||1|WARNING_TRANSCRIPT_NO_START_CODON),DOWNSTREAM(MODIFIER||2200|||HORVU2Hr1G075590|Hv_IBSC_PGSB_r1||HORVU2Hr1G075590.7||1),DOWNSTREAM(MODIFIER||2202|||HORVU2Hr1G075590|Hv_IBSC_PGSB_r1||HORVU2Hr1G075590.6||1|WARNING_TRANSCRIPT_NO_START_CODON),DOWNSTREAM(MODIFIER||2343|||HORVU2Hr1G075590|Hv_IBSC_PGSB_r1||HORVU2Hr1G0755…	C	C	BCC1391	4.59738	112	Germany
JHI-Hv50k-2016-97884	2H	544106637	6.15e-05	4.21112	DOWNSTREAM(MODIFIER||2200|||HORVU2Hr1G075590|Hv_IBSC_PGSB_r1||HORVU2Hr1G075590.4||1|WARNING_TRANSCRIPT_NO_START_CODON),DOWNSTREAM(MODIFIER||2200|||HORVU2Hr1G075590|Hv_IBSC_PGSB_r1||HORVU2Hr1G075590.7||1),DOWNSTREAM(MODIFIER||2202|||HORVU2Hr1G075590|Hv_IBSC_PGSB_r1||HORVU2Hr1G075590.6||1|WARNING_TRANSCRIPT_NO_START_CODON),DOWNSTREAM(MODIFIER||2343|||HORVU2Hr1G075590|Hv_IBSC_PGSB_r1||HORVU2Hr1G0755…	C	C	BCC1391	4.98159	111	Syria
JHI-Hv50k-2016-97955	2H	544615645	1.12e-05	4.95078	UPSTREAM(MODIFIER||1507|||HORVU2Hr1G075670|Hv_IBSC_PGSB_r1||HORVU2Hr1G075670.3||1),UPSTREAM(MODIFIER||1541|||HORVU2Hr1G075670|Hv_IBSC_PGSB_r1||HORVU2Hr1G075670.4||1|WARNING_TRANSCRIPT_NO_START_CODON),UPSTREAM(MODIFIER||3092|||HORVU2Hr1G075660|Hv_IBSC_PGSB_r1||HORVU2Hr1G075660.2||1),UPSTREAM(MODIFIER||3912|||HORVU2Hr1G075660|Hv_IBSC_PGSB_r1||HORVU2Hr1G075660.3||1),UPSTREAM(MODIFIER||4338|||HORVU2H…	G	T	alternative	-4.1932	64	Germany
JHI-Hv50k-2016-97955	2H	544615645	2.55e-05	4.59346	UPSTREAM(MODIFIER||1507|||HORVU2Hr1G075670|Hv_IBSC_PGSB_r1||HORVU2Hr1G075670.3||1),UPSTREAM(MODIFIER||1541|||HORVU2Hr1G075670|Hv_IBSC_PGSB_r1||HORVU2Hr1G075670.4||1|WARNING_TRANSCRIPT_NO_START_CODON),UPSTREAM(MODIFIER||3092|||HORVU2Hr1G075660|Hv_IBSC_PGSB_r1||HORVU2Hr1G075660.2||1),UPSTREAM(MODIFIER||3912|||HORVU2Hr1G075660|Hv_IBSC_PGSB_r1||HORVU2Hr1G075660.3||1),UPSTREAM(MODIFIER||4338|||HORVU2H…	G	T	alternative	-4.944	64	Syria
JHI-Hv50k-2016-98055	2H	545220937	6.64e-06	5.17783	DOWNSTREAM(MODIFIER||126|||HORVU2Hr1G075760|Hv_IBSC_PGSB_r1||HORVU2Hr1G075760.2||1|WARNING_TRANSCRIPT_NO_START_CODON),DOWNSTREAM(MODIFIER||162|||HORVU2Hr1G075760|Hv_IBSC_PGSB_r1||HORVU2Hr1G075760.1||1|WARNING_TRANSCRIPT_NO_START_CODON),DOWNSTREAM(MODIFIER||3634|||HORVU2Hr1G075720|Hv_IBSC_PGSB_r1||HORVU2Hr1G075720.1||1),DOWNSTREAM(MODIFIER||3634|||HORVU2Hr1G075720|Hv_IBSC_PGSB_r1||HORVU2Hr1G075720…	C	G	alternative	-4.5974	65	Germany
JHI-Hv50k-2016-98055	2H	545220937	6.15e-05	4.21112	DOWNSTREAM(MODIFIER||126|||HORVU2Hr1G075760|Hv_IBSC_PGSB_r1||HORVU2Hr1G075760.2||1|WARNING_TRANSCRIPT_NO_START_CODON),DOWNSTREAM(MODIFIER||162|||HORVU2Hr1G075760|Hv_IBSC_PGSB_r1||HORVU2Hr1G075760.1||1|WARNING_TRANSCRIPT_NO_START_CODON),DOWNSTREAM(MODIFIER||3634|||HORVU2Hr1G075720|Hv_IBSC_PGSB_r1||HORVU2Hr1G075720.1||1),DOWNSTREAM(MODIFIER||3634|||HORVU2Hr1G075720|Hv_IBSC_PGSB_r1||HORVU2Hr1G075720…	C	G	alternative	-4.9816	65	Syria
JHI-Hv50k-2016-98083	2H	545240307	8.9e-06	5.05061	INTRON(MODIFIER|||||HORVU2Hr1G075790|Hv_IBSC_PGSB_r1||HORVU2Hr1G075790.5|1|1),INTRON(MODIFIER|||||HORVU2Hr1G075790|Hv_IBSC_PGSB_r1||HORVU2Hr1G075790.6|1|1),INTRON(MODIFIER|||||HORVU2Hr1G075790|Hv_IBSC_PGSB_r1||HORVU2Hr1G075790.7|1|1),INTRON(MODIFIER|||||HORVU2Hr1G075790|Hv_IBSC_PGSB_r1||HORVU2Hr1G075790.8|1|1),UPSTREAM(MODIFIER||2011|||HORVU2Hr1G075810|Hv_IBSC_PGSB_r1||HORVU2Hr1G075810.2||1),UPST…	A	G	alternative	-4.2807	64	Germany
JHI-Hv50k-2016-98104	2H	546368423	5.71e-05	4.24336	SYNONYMOUS_CODING(LOW|SILENT|gcC/gcT|A293||HORVU2Hr1G075850|Hv_IBSC_PGSB_r1||HORVU2Hr1G075850.10|2|1),SYNONYMOUS_CODING(LOW|SILENT|gcC/gcT|A293||HORVU2Hr1G075850|Hv_IBSC_PGSB_r1||HORVU2Hr1G075850.13|1|1),SYNONYMOUS_CODING(LOW|SILENT|gcC/gcT|A293||HORVU2Hr1G075850|Hv_IBSC_PGSB_r1||HORVU2Hr1G075850.14|1|1),SYNONYMOUS_CODING(LOW|SILENT|gcC/gcT|A293||HORVU2Hr1G075850|Hv_IBSC_PGSB_r1||HORVU2Hr1G075850…	C	T	alternative	-4.258	66	Germany
JHI-Hv50k-2016-98117	2H	546443649	4.57e-05	4.34008	DOWNSTREAM(MODIFIER||1149|||HORVU2Hr1G075870|Hv_IBSC_PGSB_r1||HORVU2Hr1G075870.21||1),DOWNSTREAM(MODIFIER||1258|||HORVU2Hr1G075880|Hv_IBSC_PGSB_r1||HORVU2Hr1G075880.1||1|WARNING_TRANSCRIPT_NO_START_CODON),DOWNSTREAM(MODIFIER||1607|||HORVU2Hr1G075870|Hv_IBSC_PGSB_r1||HORVU2Hr1G075870.39||1|WARNING_TRANSCRIPT_NO_START_CODON),DOWNSTREAM(MODIFIER||1608|||HORVU2Hr1G075870|Hv_IBSC_PGSB_r1||HORVU2Hr1G07…	C	C	BCC1391	4.30946	111	Germany
JHI-Hv50k-2016-98278	2H	548921900	1.71e-05	4.767	DOWNSTREAM(MODIFIER||4213|||HORVU2Hr1G076140|Hv_IBSC_PGSB_r1||HORVU2Hr1G076140.5||1|WARNING_TRANSCRIPT_NO_START_CODON),DOWNSTREAM(MODIFIER||4716|||HORVU2Hr1G076140|Hv_IBSC_PGSB_r1||HORVU2Hr1G076140.2||1),DOWNSTREAM(MODIFIER||4724|||HORVU2Hr1G076140|Hv_IBSC_PGSB_r1||HORVU2Hr1G076140.1||1),DOWNSTREAM(MODIFIER||4724|||HORVU2Hr1G076140|Hv_IBSC_PGSB_r1||HORVU2Hr1G076140.4||1|WARNING_TRANSCRIPT_NO_STAR…	A	G	alternative	-4.5137	65	Germany
JHI-Hv50k-2016-98331	2H	549750702	5.72e-05	4.2426	DOWNSTREAM(MODIFIER||1330|||HORVU2Hr1G076370|Hv_IBSC_PGSB_r1||HORVU2Hr1G076370.2||1|WARNING_TRANSCRIPT_NO_START_CODON),DOWNSTREAM(MODIFIER||786|||HORVU2Hr1G076370|Hv_IBSC_PGSB_r1||HORVU2Hr1G076370.1||1|WARNING_TRANSCRIPT_NO_START_CODON),INTRON(MODIFIER|||||HORVU2Hr1G076360|Hv_IBSC_PGSB_r1||HORVU2Hr1G076360.1|3|1),INTRON(MODIFIER|||||HORVU2Hr1G076360|Hv_IBSC_PGSB_r1||HORVU2Hr1G076360.2|3|1),INTRON…	C	G	alternative	-4.2509	66	Germany
JHI-Hv50k-2016-98482	2H	550772111	5.76e-05	4.23958	DOWNSTREAM(MODIFIER||108|||HORVU2Hr1G076510|Hv_IBSC_PGSB_r1||HORVU2Hr1G076510.8||1|WARNING_TRANSCRIPT_INCOMPLETE),DOWNSTREAM(MODIFIER||136|||HORVU2Hr1G076510|Hv_IBSC_PGSB_r1||HORVU2Hr1G076510.10||1|WARNING_TRANSCRIPT_NO_START_CODON),DOWNSTREAM(MODIFIER||136|||HORVU2Hr1G076510|Hv_IBSC_PGSB_r1||HORVU2Hr1G076510.9||1|WARNING_TRANSCRIPT_NO_START_CODON),DOWNSTREAM(MODIFIER||138|||HORVU2Hr1G076510|Hv_I…	A	A	BCC1391	4.24452	111	Germany
JHI-Hv50k-2016-101459	2H	616918720	2.62e-05	4.5817	INTRON(MODIFIER|||||HORVU2Hr1G085270|Hv_IBSC_PGSB_r1||HORVU2Hr1G085270.1|1|1|WARNING_TRANSCRIPT_INCOMPLETE),INTRON(MODIFIER|||||HORVU2Hr1G085270|Hv_IBSC_PGSB_r1||HORVU2Hr1G085270.4|2|1),INTRON(MODIFIER|||||HORVU2Hr1G085270|Hv_IBSC_PGSB_r1||HORVU2Hr1G085270.6|1|1),UTR_3_PRIME(MODIFIER||533|||HORVU2Hr1G085270|Hv_IBSC_PGSB_r1||HORVU2Hr1G085270.9|1|1),UTR_3_PRIME(MODIFIER||65|||HORVU2Hr1G085270|Hv_IB…	A	G	alternative	-3.0591	59	Germany
JHI-Hv50k-2016-101459	2H	616918720	4.92e-05	4.30803	INTRON(MODIFIER|||||HORVU2Hr1G085270|Hv_IBSC_PGSB_r1||HORVU2Hr1G085270.1|1|1|WARNING_TRANSCRIPT_INCOMPLETE),INTRON(MODIFIER|||||HORVU2Hr1G085270|Hv_IBSC_PGSB_r1||HORVU2Hr1G085270.4|2|1),INTRON(MODIFIER|||||HORVU2Hr1G085270|Hv_IBSC_PGSB_r1||HORVU2Hr1G085270.6|1|1),UTR_3_PRIME(MODIFIER||533|||HORVU2Hr1G085270|Hv_IBSC_PGSB_r1||HORVU2Hr1G085270.9|1|1),UTR_3_PRIME(MODIFIER||65|||HORVU2Hr1G085270|Hv_IB…	A	G	alternative	-5.2869	59	Turkey
BOPA2_12_31021	2H	617147016	4.56e-06	5.34104	EFF=UTR_3_PRIME(MODIFIER||28|||HORVU2Hr1G085280|Hv_IBSC_PGSB_r1||HORVU2Hr1G085280.3|2|1|WARNING_TRANSCRIPT_INCOMPLETE),UTR_3_PRIME(MODIFIER||395|||HORVU2Hr1G085280|Hv_IBSC_PGSB_r1||HORVU2Hr1G085280.1|1|1|WARNING_TRANSCRIPT_NO_START_CODON),UTR_3_PRIME(MODIFIER||395|||HORVU2Hr1G085280|Hv_IBSC_PGSB_r1||HORVU2Hr1G085280.2|2|1|WARNING_TRANSCRIPT_INCOMPLETE)	A	C	alternative	-6.0176	56	Turkey
BOPA2_12_31021	2H	617147016	1.11e-05	4.95468	EFF=UTR_3_PRIME(MODIFIER||28|||HORVU2Hr1G085280|Hv_IBSC_PGSB_r1||HORVU2Hr1G085280.3|2|1|WARNING_TRANSCRIPT_INCOMPLETE),UTR_3_PRIME(MODIFIER||395|||HORVU2Hr1G085280|Hv_IBSC_PGSB_r1||HORVU2Hr1G085280.1|1|1|WARNING_TRANSCRIPT_NO_START_CODON),UTR_3_PRIME(MODIFIER||395|||HORVU2Hr1G085280|Hv_IBSC_PGSB_r1||HORVU2Hr1G085280.2|2|1|WARNING_TRANSCRIPT_INCOMPLETE)	A	C	alternative	-4.0487	56	Syria
BOPA2_12_31021	2H	617147016	1.82e-05	4.73993	EFF=UTR_3_PRIME(MODIFIER||28|||HORVU2Hr1G085280|Hv_IBSC_PGSB_r1||HORVU2Hr1G085280.3|2|1|WARNING_TRANSCRIPT_INCOMPLETE),UTR_3_PRIME(MODIFIER||395|||HORVU2Hr1G085280|Hv_IBSC_PGSB_r1||HORVU2Hr1G085280.1|1|1|WARNING_TRANSCRIPT_NO_START_CODON),UTR_3_PRIME(MODIFIER||395|||HORVU2Hr1G085280|Hv_IBSC_PGSB_r1||HORVU2Hr1G085280.2|2|1|WARNING_TRANSCRIPT_INCOMPLETE)	A	C	alternative	-3.1255	56	Germany
JHI-Hv50k-2016-101590	2H	617626705	8.41e-05	4.0752	INTRON(MODIFIER|||||HORVU2Hr1G085410|Hv_IBSC_PGSB_r1||HORVU2Hr1G085410.4|1|1),INTRON(MODIFIER|||||HORVU2Hr1G085420|Hv_IBSC_PGSB_r1||HORVU2Hr1G085420.1|1|1),START_GAINED(LOW|||||HORVU2Hr1G085410|Hv_IBSC_PGSB_r1||HORVU2Hr1G085410.1|1|1),START_GAINED(LOW|||||HORVU2Hr1G085410|Hv_IBSC_PGSB_r1||HORVU2Hr1G085410.2|1|1),START_GAINED(LOW|||||HORVU2Hr1G085410|Hv_IBSC_PGSB_r1||HORVU2Hr1G085410.3|1|1),UTR_5_…	C	C	BCC1391	5.39891	127	Turkey
JHI-Hv50k-2016-102654	2H	621781761	4.81e-05	4.31785	DOWNSTREAM(MODIFIER||1210|||HORVU2Hr1G086220|Hv_IBSC_PGSB_r1||HORVU2Hr1G086220.1||1),DOWNSTREAM(MODIFIER||1716|||HORVU2Hr1G086230|Hv_IBSC_PGSB_r1||HORVU2Hr1G086230.1||1|WARNING_TRANSCRIPT_INCOMPLETE),DOWNSTREAM(MODIFIER||1716|||HORVU2Hr1G086230|Hv_IBSC_PGSB_r1||HORVU2Hr1G086230.2||1|WARNING_TRANSCRIPT_INCOMPLETE),DOWNSTREAM(MODIFIER||1733|||HORVU2Hr1G086230|Hv_IBSC_PGSB_r1||HORVU2Hr1G086230.3||1|…	A	A	BCC1391	4.10355	78	Germany
JHI-Hv50k-2016-102825	2H	623452847	1.14e-05	4.9431	DOWNSTREAM(MODIFIER||306|||HORVU2Hr1G086490|Hv_IBSC_PGSB_r1||HORVU2Hr1G086490.1||1|WARNING_TRANSCRIPT_NO_START_CODON),UPSTREAM(MODIFIER||4018|||HORVU2Hr1G086510|Hv_IBSC_PGSB_r1||HORVU2Hr1G086510.1||1),UTR_3_PRIME(MODIFIER||1792|||HORVU2Hr1G086500|Hv_IBSC_PGSB_r1||HORVU2Hr1G086500.2|1|1),UTR_5_PRIME(MODIFIER||635|||HORVU2Hr1G086500|Hv_IBSC_PGSB_r1||HORVU2Hr1G086500.1|1|1|WARNING_TRANSCRIPT_INCOMPL…	A	G	alternative	-4.144	96	Germany
JHI-Hv50k-2016-102904	2H	624268507	1.56e-05	4.80688	DOWNSTREAM(MODIFIER||3190|||HORVU2Hr1G086720|Hv_IBSC_PGSB_r1||HORVU2Hr1G086720.1||1),SYNONYMOUS_CODING(LOW|SILENT|tgC/tgT|C197||HORVU2Hr1G086710|Hv_IBSC_PGSB_r1||HORVU2Hr1G086710.1|4|1),SYNONYMOUS_CODING(LOW|SILENT|tgC/tgT|C197||HORVU2Hr1G086710|Hv_IBSC_PGSB_r1||HORVU2Hr1G086710.3|4|1),SYNONYMOUS_CODING(LOW|SILENT|tgC/tgT|C91||HORVU2Hr1G086710|Hv_IBSC_PGSB_r1||HORVU2Hr1G086710.4|2|1|WARNING_TRANS…	C	T	alternative	-4.1933	89	Germany
BOPA1_6280-1098	2H	624272301	1.14e-05	4.9431	EFF=DOWNSTREAM(MODIFIER||186|||HORVU2Hr1G086710|Hv_IBSC_PGSB_r1||HORVU2Hr1G086710.2||1),DOWNSTREAM(MODIFIER||195|||HORVU2Hr1G086710|Hv_IBSC_PGSB_r1||HORVU2Hr1G086710.4||1|WARNING_TRANSCRIPT_NO_START_CODON),DOWNSTREAM(MODIFIER||224|||HORVU2Hr1G086710|Hv_IBSC_PGSB_r1||HORVU2Hr1G086710.3||1),NON_SYNONYMOUS_CODING(MODERATE|MISSENSE|Cgc/Ggc|R27G||HORVU2Hr1G086720|Hv_IBSC_PGSB_r1||HORVU2Hr1G086720.1|1|…	C	G	alternative	-4.144	96	Germany
JHI-Hv50k-2016-103007	2H	625267745	1.14e-05	4.9431	SYNONYMOUS_CODING(LOW|SILENT|tcG/tcA|S165||HORVU2Hr1G086870|Hv_IBSC_PGSB_r1||HORVU2Hr1G086870.4|1|1|WARNING_TRANSCRIPT_NO_START_CODON),SYNONYMOUS_CODING(LOW|SILENT|tcG/tcA|S299||HORVU2Hr1G086870|Hv_IBSC_PGSB_r1||HORVU2Hr1G086870.2|4|1),SYNONYMOUS_CODING(LOW|SILENT|tcG/tcA|S299||HORVU2Hr1G086870|Hv_IBSC_PGSB_r1||HORVU2Hr1G086870.3|4|1),SYNONYMOUS_CODING(LOW|SILENT|tcG/tcA|S58||HORVU2Hr1G086870|Hv_…	A	A	BCC1391	4.14405	81	Germany
JHI-Hv50k-2016-103008	2H	625268307	1.14e-05	4.9431	DOWNSTREAM(MODIFIER||128|||HORVU2Hr1G086870|Hv_IBSC_PGSB_r1||HORVU2Hr1G086870.3||1),DOWNSTREAM(MODIFIER||202|||HORVU2Hr1G086870|Hv_IBSC_PGSB_r1||HORVU2Hr1G086870.4||1|WARNING_TRANSCRIPT_NO_START_CODON),DOWNSTREAM(MODIFIER||232|||HORVU2Hr1G086870|Hv_IBSC_PGSB_r1||HORVU2Hr1G086870.2||1),INTRON(MODIFIER|||||HORVU2Hr1G086870|Hv_IBSC_PGSB_r1||HORVU2Hr1G086870.11|1|1|WARNING_TRANSCRIPT_NO_START_CODON),…	A	G	alternative	-4.144	96	Germany
JHI-Hv50k-2016-103009	2H	625268322	1.14e-05	4.9431	DOWNSTREAM(MODIFIER||143|||HORVU2Hr1G086870|Hv_IBSC_PGSB_r1||HORVU2Hr1G086870.3||1),DOWNSTREAM(MODIFIER||217|||HORVU2Hr1G086870|Hv_IBSC_PGSB_r1||HORVU2Hr1G086870.4||1|WARNING_TRANSCRIPT_NO_START_CODON),DOWNSTREAM(MODIFIER||247|||HORVU2Hr1G086870|Hv_IBSC_PGSB_r1||HORVU2Hr1G086870.2||1),INTRON(MODIFIER|||||HORVU2Hr1G086870|Hv_IBSC_PGSB_r1||HORVU2Hr1G086870.11|1|1|WARNING_TRANSCRIPT_NO_START_CODON),…	A	G	alternative	-4.144	96	Germany
SCRI_RS_221992	2H	625293799	8.38e-06	5.07676		C	C	BCC1391	4.25634	78	Germany
SCRI_RS_9469	2H	625385194	2.96e-06	5.52871	EFF=SYNONYMOUS_CODING(LOW|SILENT|ggT/ggG|G190||HORVU2Hr1G086920|Hv_IBSC_PGSB_r1||HORVU2Hr1G086920.1|2|1|WARNING_TRANSCRIPT_INCOMPLETE),SYNONYMOUS_CODING(LOW|SILENT|ggT/ggG|G292||HORVU2Hr1G086920|Hv_IBSC_PGSB_r1||HORVU2Hr1G086920.2|2|1|WARNING_TRANSCRIPT_INCOMPLETE)	G	G	BCC1391	4.6714	82	Germany
JHI-Hv50k-2016-103059	2H	625541696	1.93e-06	5.71444	DOWNSTREAM(MODIFIER||106|||HORVU2Hr1G086950|Hv_IBSC_PGSB_r1||HORVU2Hr1G086950.13||1),INTRON(MODIFIER|||||HORVU2Hr1G086950|Hv_IBSC_PGSB_r1||HORVU2Hr1G086950.10|4|1|WARNING_TRANSCRIPT_NO_START_CODON),INTRON(MODIFIER|||||HORVU2Hr1G086950|Hv_IBSC_PGSB_r1||HORVU2Hr1G086950.11|4|1|WARNING_TRANSCRIPT_NO_START_CODON),INTRON(MODIFIER|||||HORVU2Hr1G086950|Hv_IBSC_PGSB_r1||HORVU2Hr1G086950.12|4|1|WARNING_TR…	C	C	BCC1391	4.81016	78	Germany
JHI-Hv50k-2016-103123	2H	626116030	3.23e-05	4.4908	DOWNSTREAM(MODIFIER||1032|||HORVU2Hr1G087040|Hv_IBSC_PGSB_r1||HORVU2Hr1G087040.8||1|WARNING_TRANSCRIPT_INCOMPLETE),DOWNSTREAM(MODIFIER||1035|||HORVU2Hr1G087040|Hv_IBSC_PGSB_r1||HORVU2Hr1G087040.10||1|WARNING_TRANSCRIPT_INCOMPLETE),DOWNSTREAM(MODIFIER||1035|||HORVU2Hr1G087040|Hv_IBSC_PGSB_r1||HORVU2Hr1G087040.9||1|WARNING_TRANSCRIPT_INCOMPLETE),DOWNSTREAM(MODIFIER||1047|||HORVU2Hr1G087040|Hv_IBSC_…	C	T	alternative	-4.1807	98	Germany
JHI-Hv50k-2016-103144	2H	626120002	1.62e-05	4.79048	DOWNSTREAM(MODIFIER||3513|||HORVU2Hr1G087030|Hv_IBSC_PGSB_r1||HORVU2Hr1G087030.1||1),DOWNSTREAM(MODIFIER||3513|||HORVU2Hr1G087030|Hv_IBSC_PGSB_r1||HORVU2Hr1G087030.4||1),DOWNSTREAM(MODIFIER||3513|||HORVU2Hr1G087030|Hv_IBSC_PGSB_r1||HORVU2Hr1G087030.9||1),DOWNSTREAM(MODIFIER||3550|||HORVU2Hr1G087030|Hv_IBSC_PGSB_r1||HORVU2Hr1G087030.3||1),DOWNSTREAM(MODIFIER||3551|||HORVU2Hr1G087030|Hv_IBSC_PGSB_r…	C	C	BCC1391	4.37315	78	Germany
JHI-Hv50k-2016-104363	2H	637971060	5.64e-05	4.24872	DOWNSTREAM(MODIFIER||228|||HORVU2Hr1G089210|Hv_IBSC_PGSB_r1||HORVU2Hr1G089210.1||1),UPSTREAM(MODIFIER||1094|||HORVU2Hr1G089220|Hv_IBSC_PGSB_r1||HORVU2Hr1G089220.1||1),UTR_3_PRIME(MODIFIER||22|||HORVU2Hr1G089210|Hv_IBSC_PGSB_r1||HORVU2Hr1G089210.2|3|1),UTR_3_PRIME(MODIFIER||22|||HORVU2Hr1G089210|Hv_IBSC_PGSB_r1||HORVU2Hr1G089210.3|3|1),UTR_3_PRIME(MODIFIER||22|||HORVU2Hr1G089210|Hv_IBSC_PGSB_r1||H…	G	T	alternative	-2.8277	85	Germany
JHI-Hv50k-2016-105653	2H	644169239	5.27e-05	4.27819	NON_SYNONYMOUS_CODING(MODERATE|MISSENSE|tTa/tCa|L59S||HORVU2Hr1G090440|Hv_IBSC_PGSB_r1||HORVU2Hr1G090440.7|3|1),START_GAINED(LOW|||||HORVU2Hr1G090430|Hv_IBSC_PGSB_r1||HORVU2Hr1G090430.1|1|1),START_GAINED(LOW|||||HORVU2Hr1G090430|Hv_IBSC_PGSB_r1||HORVU2Hr1G090430.2|1|1),START_GAINED(LOW|||||HORVU2Hr1G090430|Hv_IBSC_PGSB_r1||HORVU2Hr1G090430.3|2|1),START_GAINED(LOW|||||HORVU2Hr1G090430|Hv_IBSC_PGSB…	C	T	alternative	-3.4599	61	Syria
SCRI_RS_156323	2H	645123440	1.34e-05	4.8729		C	C	BCC1391	3.01936	96	Germany
SCRI_RS_156323	2H	645123440	2.94e-05	4.53165		C	C	BCC1391	3.70378	96	Syria
JHI-Hv50k-2016-105932	2H	645124606	1.64e-05	4.78516	INTRON(MODIFIER|||||HORVU2Hr1G090610|Hv_IBSC_PGSB_r1||HORVU2Hr1G090610.10|12|1),INTRON(MODIFIER|||||HORVU2Hr1G090610|Hv_IBSC_PGSB_r1||HORVU2Hr1G090610.11|11|1),INTRON(MODIFIER|||||HORVU2Hr1G090610|Hv_IBSC_PGSB_r1||HORVU2Hr1G090610.12|11|1),INTRON(MODIFIER|||||HORVU2Hr1G090610|Hv_IBSC_PGSB_r1||HORVU2Hr1G090610.13|11|1|WARNING_TRANSCRIPT_NO_START_CODON),INTRON(MODIFIER|||||HORVU2Hr1G090610|Hv_IBSC_…	A	G	alternative	-2.9689	77	Germany
JHI-Hv50k-2016-105932	2H	645124606	2.78e-05	4.55596	INTRON(MODIFIER|||||HORVU2Hr1G090610|Hv_IBSC_PGSB_r1||HORVU2Hr1G090610.10|12|1),INTRON(MODIFIER|||||HORVU2Hr1G090610|Hv_IBSC_PGSB_r1||HORVU2Hr1G090610.11|11|1),INTRON(MODIFIER|||||HORVU2Hr1G090610|Hv_IBSC_PGSB_r1||HORVU2Hr1G090610.12|11|1),INTRON(MODIFIER|||||HORVU2Hr1G090610|Hv_IBSC_PGSB_r1||HORVU2Hr1G090610.13|11|1|WARNING_TRANSCRIPT_NO_START_CODON),INTRON(MODIFIER|||||HORVU2Hr1G090610|Hv_IBSC_…	A	G	alternative	-3.6998	76	Syria
JHI-Hv50k-2016-105950	2H	645201684	3.63e-05	4.44009	SYNONYMOUS_CODING(LOW|SILENT|atT/atC|I324||HORVU2Hr1G090660|Hv_IBSC_PGSB_r1||HORVU2Hr1G090660.1|1|1)	A	G	alternative	-2.7973	46	Germany
JHI-Hv50k-2016-106063	2H	645390409	4.99e-05	4.3019	DOWNSTREAM(MODIFIER||1105|||HORVU2Hr1G090740|Hv_IBSC_PGSB_r1||HORVU2Hr1G090740.3||1),DOWNSTREAM(MODIFIER||161|||HORVU2Hr1G090740|Hv_IBSC_PGSB_r1||HORVU2Hr1G090740.2||1),DOWNSTREAM(MODIFIER||175|||HORVU2Hr1G090740|Hv_IBSC_PGSB_r1||HORVU2Hr1G090740.4||1),DOWNSTREAM(MODIFIER||177|||HORVU2Hr1G090740|Hv_IBSC_PGSB_r1||HORVU2Hr1G090740.1||1),DOWNSTREAM(MODIFIER||433|||HORVU2Hr1G090740|Hv_IBSC_PGSB_r1||H…	A	A	BCC1391	2.81689	100	Germany
BOPA2_12_20649	2H	708566499	9.86e-05	4.00612	EFF=DOWNSTREAM(MODIFIER||274|||HORVU2Hr1G106100|Hv_IBSC_PGSB_r1||HORVU2Hr1G106100.6||1|WARNING_TRANSCRIPT_NO_START_CODON),DOWNSTREAM(MODIFIER||4711|||HORVU2Hr1G106080|Hv_IBSC_PGSB_r1||HORVU2Hr1G106080.4||1),UPSTREAM(MODIFIER||1117|||HORVU2Hr1G106090|Hv_IBSC_PGSB_r1||HORVU2Hr1G106090.16||1|WARNING_TRANSCRIPT_INCOMPLETE),UPSTREAM(MODIFIER||1125|||HORVU2Hr1G106090|Hv_IBSC_PGSB_r1||HORVU2Hr1G106090.3…	A	G	alternative	-8.1189	14	Turkey
JHI-Hv50k-2016-127409	2H	722221736	4.39e-05	4.35754	DOWNSTREAM(MODIFIER||1018|||HORVU2Hr1G111140|Hv_IBSC_PGSB_r1||HORVU2Hr1G111140.8||1|WARNING_TRANSCRIPT_NO_START_CODON),DOWNSTREAM(MODIFIER||1041|||HORVU2Hr1G111140|Hv_IBSC_PGSB_r1||HORVU2Hr1G111140.9||1),DOWNSTREAM(MODIFIER||1073|||HORVU2Hr1G111140|Hv_IBSC_PGSB_r1||HORVU2Hr1G111140.10||1|WARNING_TRANSCRIPT_NO_START_CODON),DOWNSTREAM(MODIFIER||2018|||HORVU2Hr1G111150|Hv_IBSC_PGSB_r1||HORVU2Hr1G111…	C	T	alternative	-3.6121	35	Syria
JHI-Hv50k-2016-127427	2H	722288311	4.04e-05	4.39362	DOWNSTREAM(MODIFIER||133|||HORVU2Hr1G111160|Hv_IBSC_PGSB_r1||HORVU2Hr1G111160.33||1),DOWNSTREAM(MODIFIER||314|||HORVU2Hr1G111160|Hv_IBSC_PGSB_r1||HORVU2Hr1G111160.34||1),DOWNSTREAM(MODIFIER||4411|||HORVU2Hr1G111160|Hv_IBSC_PGSB_r1||HORVU2Hr1G111160.30||1),DOWNSTREAM(MODIFIER||4866|||HORVU2Hr1G111160|Hv_IBSC_PGSB_r1||HORVU2Hr1G111160.7||1),DOWNSTREAM(MODIFIER||4992|||HORVU2Hr1G111160|Hv_IBSC_PGSB_…	A	G	alternative	-3.3941	38	Syria
JHI-Hv50k-2016-147120	2H	764591208	4.66e-05	4.33161	DOWNSTREAM(MODIFIER||289|||HORVU2Hr1G126750|Hv_IBSC_PGSB_r1||HORVU2Hr1G126750.7||1),SYNONYMOUS_CODING(LOW|SILENT|atT/atC|I282||HORVU2Hr1G126750|Hv_IBSC_PGSB_r1||HORVU2Hr1G126750.4|4|1|WARNING_TRANSCRIPT_NO_START_CODON),SYNONYMOUS_CODING(LOW|SILENT|atT/atC|I413||HORVU2Hr1G126750|Hv_IBSC_PGSB_r1||HORVU2Hr1G126750.3|6|1|WARNING_TRANSCRIPT_INCOMPLETE),UPSTREAM(MODIFIER||2939|||HORVU2Hr1G126750|Hv_IBS…	A	G	alternative	2.94701	83	Syria
JHI-Hv50k-2016-148165	2H	767354172	1.42e-05	4.84771	UTR_3_PRIME(MODIFIER||314|||HORVU2Hr1G127540|Hv_IBSC_PGSB_r1||HORVU2Hr1G127540.1|6|1),UTR_3_PRIME(MODIFIER||314|||HORVU2Hr1G127540|Hv_IBSC_PGSB_r1||HORVU2Hr1G127540.2|6|1)	A	C	alternative	-5.8732	34	Turkey
JHI-Hv50k-2016-148165	2H	767354172	1.59e-05	4.7986	UTR_3_PRIME(MODIFIER||314|||HORVU2Hr1G127540|Hv_IBSC_PGSB_r1||HORVU2Hr1G127540.1|6|1),UTR_3_PRIME(MODIFIER||314|||HORVU2Hr1G127540|Hv_IBSC_PGSB_r1||HORVU2Hr1G127540.2|6|1)	A	C	alternative	-4.0829	34	Syria
JHI-Hv50k-2016-148248	2H	767941353	4.28e-05	4.36856	DOWNSTREAM(MODIFIER||70|||HORVU2Hr1G127740|Hv_IBSC_PGSB_r1||HORVU2Hr1G127740.2||1|WARNING_TRANSCRIPT_NO_START_CODON),DOWNSTREAM(MODIFIER||70|||HORVU2Hr1G127740|Hv_IBSC_PGSB_r1||HORVU2Hr1G127740.3||1),INTRON(MODIFIER|||||HORVU2Hr1G127720|Hv_IBSC_PGSB_r1||HORVU2Hr1G127720.2|1|1),INTRON(MODIFIER|||||HORVU2Hr1G127720|Hv_IBSC_PGSB_r1||HORVU2Hr1G127720.3|1|1),UTR_3_PRIME(MODIFIER||11|||HORVU2Hr1G127740…	A	A	BCC1391	4.46182	152	Syria
JHI-Hv50k-2016-148248	2H	767941353	8.56e-05	4.06753	DOWNSTREAM(MODIFIER||70|||HORVU2Hr1G127740|Hv_IBSC_PGSB_r1||HORVU2Hr1G127740.2||1|WARNING_TRANSCRIPT_NO_START_CODON),DOWNSTREAM(MODIFIER||70|||HORVU2Hr1G127740|Hv_IBSC_PGSB_r1||HORVU2Hr1G127740.3||1),INTRON(MODIFIER|||||HORVU2Hr1G127720|Hv_IBSC_PGSB_r1||HORVU2Hr1G127720.2|1|1),INTRON(MODIFIER|||||HORVU2Hr1G127720|Hv_IBSC_PGSB_r1||HORVU2Hr1G127720.3|1|1),UTR_3_PRIME(MODIFIER||11|||HORVU2Hr1G127740…	A	A	BCC1391	6.14948	153	Turkey
JHI-Hv50k-2016-153606	3H	10685882	7.49e-05	4.12552	INTRON(MODIFIER|||||HORVU3Hr1G003940|Hv_IBSC_PGSB_r1||HORVU3Hr1G003940.1|2|1),INTRON(MODIFIER|||||HORVU3Hr1G003940|Hv_IBSC_PGSB_r1||HORVU3Hr1G003940.2|2|1|WARNING_TRANSCRIPT_NO_START_CODON),INTRON(MODIFIER|||||HORVU3Hr1G003940|Hv_IBSC_PGSB_r1||HORVU3Hr1G003940.3|1|1),INTRON(MODIFIER|||||HORVU3Hr1G003940|Hv_IBSC_PGSB_r1||HORVU3Hr1G003940.4|1|1|WARNING_TRANSCRIPT_NO_START_CODON),UPSTREAM(MODIFIER||…	C	C	BCC1391	-4.3109	67	Turkey
JHI-Hv50k-2016-154834	3H	13456303	1.44e-05	4.84164	DOWNSTREAM(MODIFIER||58|||HORVU3Hr1G005450|Hv_IBSC_PGSB_r1||HORVU3Hr1G005450.2||1),UTR_3_PRIME(MODIFIER||58|||HORVU3Hr1G005450|Hv_IBSC_PGSB_r1||HORVU3Hr1G005450.1|1|1)	A	G	alternative	-2.9897	48	Montana
JHI-Hv50k-2016-156591	3H	17271039	6.26e-05	4.20343	DOWNSTREAM(MODIFIER||1594|||HORVU3Hr1G007080|Hv_IBSC_PGSB_r1||HORVU3Hr1G007080.2||1),DOWNSTREAM(MODIFIER||278|||HORVU3Hr1G007080|Hv_IBSC_PGSB_r1||HORVU3Hr1G007080.6||1|WARNING_TRANSCRIPT_NO_START_CODON),DOWNSTREAM(MODIFIER||298|||HORVU3Hr1G007080|Hv_IBSC_PGSB_r1||HORVU3Hr1G007080.3||1|WARNING_TRANSCRIPT_NO_START_CODON),DOWNSTREAM(MODIFIER||338|||HORVU3Hr1G007080|Hv_IBSC_PGSB_r1||HORVU3Hr1G007080.…	C	T	alternative	-5.2117	37	Turkey
JHI-Hv50k-2016-156756	3H	17554243	8.16e-05	4.08831	INTRON(MODIFIER|||||HORVU3Hr1G007250|Hv_IBSC_PGSB_r1||HORVU3Hr1G007250.11|3|1),INTRON(MODIFIER|||||HORVU3Hr1G007250|Hv_IBSC_PGSB_r1||HORVU3Hr1G007250.13|1|1),INTRON(MODIFIER|||||HORVU3Hr1G007250|Hv_IBSC_PGSB_r1||HORVU3Hr1G007250.2|3|1),INTRON(MODIFIER|||||HORVU3Hr1G007250|Hv_IBSC_PGSB_r1||HORVU3Hr1G007250.3|3|1),INTRON(MODIFIER|||||HORVU3Hr1G007250|Hv_IBSC_PGSB_r1||HORVU3Hr1G007250.4|3|1),INTRON(…	A	A	BCC1391	-2.5757	133	Germany
SCRI_RS_189710	3H	552526825	2.42e-05	4.61618		A	G	alternative	-2.7467	83	Germany
JHI-Hv50k-2016-198617	3H	599766039	6.66e-05	4.17653	DOWNSTREAM(MODIFIER||1316|||HORVU3Hr1G082620|Hv_IBSC_PGSB_r1||HORVU3Hr1G082620.29||1|WARNING_TRANSCRIPT_NO_START_CODON),DOWNSTREAM(MODIFIER||1349|||HORVU3Hr1G082620|Hv_IBSC_PGSB_r1||HORVU3Hr1G082620.30||1|WARNING_TRANSCRIPT_INCOMPLETE),DOWNSTREAM(MODIFIER||1|||HORVU3Hr1G082620|Hv_IBSC_PGSB_r1||HORVU3Hr1G082620.25||1|WARNING_TRANSCRIPT_NO_START_CODON),DOWNSTREAM(MODIFIER||1|||HORVU3Hr1G082620|Hv_I…	A	A	BCC1391	2.90821	134	Germany
JHI-Hv50k-2016-205896	3H	637866748	1.05e-05	4.97881	NON_SYNONYMOUS_CODING(MODERATE|MISSENSE|Gct/Act|A138T||HORVU3Hr1G092330|Hv_IBSC_PGSB_r1||HORVU3Hr1G092330.7|1|1|WARNING_TRANSCRIPT_NO_START_CODON),NON_SYNONYMOUS_CODING(MODERATE|MISSENSE|Gct/Act|A162T||HORVU3Hr1G092330|Hv_IBSC_PGSB_r1||HORVU3Hr1G092330.6|1|1|WARNING_TRANSCRIPT_NO_START_CODON),NON_SYNONYMOUS_CODING(MODERATE|MISSENSE|Gct/Act|A187T||HORVU3Hr1G092330|Hv_IBSC_PGSB_r1||HORVU3Hr1G092330…	A	G	alternative	-5.2425	64	Turkey
JHI-Hv50k-2016-205966	3H	637928325	7.43e-06	5.12901	DOWNSTREAM(MODIFIER||3290|||HORVU3Hr1G092400|Hv_IBSC_PGSB_r1||HORVU3Hr1G092400.1||1|WARNING_TRANSCRIPT_INCOMPLETE),INTRON(MODIFIER|||||HORVU3Hr1G092390|Hv_IBSC_PGSB_r1||HORVU3Hr1G092390.1|1|1|WARNING_TRANSCRIPT_NO_START_CODON),INTRON(MODIFIER|||||HORVU3Hr1G092390|Hv_IBSC_PGSB_r1||HORVU3Hr1G092390.2|1|1),INTRON(MODIFIER|||||HORVU3Hr1G092390|Hv_IBSC_PGSB_r1||HORVU3Hr1G092390.3|1|1|WARNING_TRANSCRIP…	A	G	alternative	-6.0262	41	Turkey
JHI-Hv50k-2016-205966	3H	637928325	5.91e-05	4.22841	DOWNSTREAM(MODIFIER||3290|||HORVU3Hr1G092400|Hv_IBSC_PGSB_r1||HORVU3Hr1G092400.1||1|WARNING_TRANSCRIPT_INCOMPLETE),INTRON(MODIFIER|||||HORVU3Hr1G092390|Hv_IBSC_PGSB_r1||HORVU3Hr1G092390.1|1|1|WARNING_TRANSCRIPT_NO_START_CODON),INTRON(MODIFIER|||||HORVU3Hr1G092390|Hv_IBSC_PGSB_r1||HORVU3Hr1G092390.2|1|1),INTRON(MODIFIER|||||HORVU3Hr1G092390|Hv_IBSC_PGSB_r1||HORVU3Hr1G092390.3|1|1|WARNING_TRANSCRIP…	A	G	alternative	-2.9243	41	Germany
JHI-Hv50k-2016-205985	3H	637931032	3.91e-05	4.40782	DOWNSTREAM(MODIFIER||124|||HORVU3Hr1G092390|Hv_IBSC_PGSB_r1||HORVU3Hr1G092390.11||1),DOWNSTREAM(MODIFIER||124|||HORVU3Hr1G092390|Hv_IBSC_PGSB_r1||HORVU3Hr1G092390.7||1|WARNING_TRANSCRIPT_NO_START_CODON),DOWNSTREAM(MODIFIER||185|||HORVU3Hr1G092390|Hv_IBSC_PGSB_r1||HORVU3Hr1G092390.6||1|WARNING_TRANSCRIPT_NO_START_CODON),DOWNSTREAM(MODIFIER||208|||HORVU3Hr1G092390|Hv_IBSC_PGSB_r1||HORVU3Hr1G092390.…	A	T	alternative	-5.0549	74	Turkey
JHI-Hv50k-2016-206205	3H	638970342	3.61e-05	4.44249	DOWNSTREAM(MODIFIER||1009|||HORVU3Hr1G092630|Hv_IBSC_PGSB_r1||HORVU3Hr1G092630.4||1),DOWNSTREAM(MODIFIER||1009|||HORVU3Hr1G092630|Hv_IBSC_PGSB_r1||HORVU3Hr1G092630.5||1),DOWNSTREAM(MODIFIER||1053|||HORVU3Hr1G092630|Hv_IBSC_PGSB_r1||HORVU3Hr1G092630.6||1),DOWNSTREAM(MODIFIER||1170|||HORVU3Hr1G092630|Hv_IBSC_PGSB_r1||HORVU3Hr1G092630.7||1|WARNING_TRANSCRIPT_INCOMPLETE),DOWNSTREAM(MODIFIER||1313|||H…	A	G	alternative	-5.1731	70	Turkey
JHI-Hv50k-2016-206267	3H	639082501	4.02e-05	4.39577	DOWNSTREAM(MODIFIER||1839|||HORVU3Hr1G092660|Hv_IBSC_PGSB_r1||HORVU3Hr1G092660.5||1),DOWNSTREAM(MODIFIER||1839|||HORVU3Hr1G092660|Hv_IBSC_PGSB_r1||HORVU3Hr1G092660.6||1),DOWNSTREAM(MODIFIER||1839|||HORVU3Hr1G092660|Hv_IBSC_PGSB_r1||HORVU3Hr1G092660.7||1),DOWNSTREAM(MODIFIER||1839|||HORVU3Hr1G092660|Hv_IBSC_PGSB_r1||HORVU3Hr1G092660.8||1|WARNING_TRANSCRIPT_NO_START_CODON),DOWNSTREAM(MODIFIER||1862…	A	A	BCC1391	5.73679	132	Turkey
JHI-Hv50k-2016-206267	3H	639082501	8.07e-05	4.09313	DOWNSTREAM(MODIFIER||1839|||HORVU3Hr1G092660|Hv_IBSC_PGSB_r1||HORVU3Hr1G092660.5||1),DOWNSTREAM(MODIFIER||1839|||HORVU3Hr1G092660|Hv_IBSC_PGSB_r1||HORVU3Hr1G092660.6||1),DOWNSTREAM(MODIFIER||1839|||HORVU3Hr1G092660|Hv_IBSC_PGSB_r1||HORVU3Hr1G092660.7||1),DOWNSTREAM(MODIFIER||1839|||HORVU3Hr1G092660|Hv_IBSC_PGSB_r1||HORVU3Hr1G092660.8||1|WARNING_TRANSCRIPT_NO_START_CODON),DOWNSTREAM(MODIFIER||1862…	A	A	BCC1391	3.00925	132	Germany
JHI-Hv50k-2016-206279	3H	639084856	4.02e-05	4.39577	DOWNSTREAM(MODIFIER||186|||HORVU3Hr1G092650|Hv_IBSC_PGSB_r1||HORVU3Hr1G092650.31||1|WARNING_TRANSCRIPT_NO_START_CODON),DOWNSTREAM(MODIFIER||3179|||HORVU3Hr1G092660|Hv_IBSC_PGSB_r1||HORVU3Hr1G092660.1||1),DOWNSTREAM(MODIFIER||4194|||HORVU3Hr1G092660|Hv_IBSC_PGSB_r1||HORVU3Hr1G092660.5||1),DOWNSTREAM(MODIFIER||4194|||HORVU3Hr1G092660|Hv_IBSC_PGSB_r1||HORVU3Hr1G092660.6||1),DOWNSTREAM(MODIFIER||4194…	C	T	alternative	-5.7368	45	Turkey
JHI-Hv50k-2016-206279	3H	639084856	8.07e-05	4.09313	DOWNSTREAM(MODIFIER||186|||HORVU3Hr1G092650|Hv_IBSC_PGSB_r1||HORVU3Hr1G092650.31||1|WARNING_TRANSCRIPT_NO_START_CODON),DOWNSTREAM(MODIFIER||3179|||HORVU3Hr1G092660|Hv_IBSC_PGSB_r1||HORVU3Hr1G092660.1||1),DOWNSTREAM(MODIFIER||4194|||HORVU3Hr1G092660|Hv_IBSC_PGSB_r1||HORVU3Hr1G092660.5||1),DOWNSTREAM(MODIFIER||4194|||HORVU3Hr1G092660|Hv_IBSC_PGSB_r1||HORVU3Hr1G092660.6||1),DOWNSTREAM(MODIFIER||4194…	C	T	alternative	-3.0093	45	Germany
JHI-Hv50k-2016-206280	3H	639084967	4.02e-05	4.39577	DOWNSTREAM(MODIFIER||3290|||HORVU3Hr1G092660|Hv_IBSC_PGSB_r1||HORVU3Hr1G092660.1||1),DOWNSTREAM(MODIFIER||4305|||HORVU3Hr1G092660|Hv_IBSC_PGSB_r1||HORVU3Hr1G092660.5||1),DOWNSTREAM(MODIFIER||4305|||HORVU3Hr1G092660|Hv_IBSC_PGSB_r1||HORVU3Hr1G092660.6||1),DOWNSTREAM(MODIFIER||4305|||HORVU3Hr1G092660|Hv_IBSC_PGSB_r1||HORVU3Hr1G092660.7||1),DOWNSTREAM(MODIFIER||4305|||HORVU3Hr1G092660|Hv_IBSC_PGSB_r…	A	C	alternative	-5.7368	45	Turkey
JHI-Hv50k-2016-206280	3H	639084967	8.07e-05	4.09313	DOWNSTREAM(MODIFIER||3290|||HORVU3Hr1G092660|Hv_IBSC_PGSB_r1||HORVU3Hr1G092660.1||1),DOWNSTREAM(MODIFIER||4305|||HORVU3Hr1G092660|Hv_IBSC_PGSB_r1||HORVU3Hr1G092660.5||1),DOWNSTREAM(MODIFIER||4305|||HORVU3Hr1G092660|Hv_IBSC_PGSB_r1||HORVU3Hr1G092660.6||1),DOWNSTREAM(MODIFIER||4305|||HORVU3Hr1G092660|Hv_IBSC_PGSB_r1||HORVU3Hr1G092660.7||1),DOWNSTREAM(MODIFIER||4305|||HORVU3Hr1G092660|Hv_IBSC_PGSB_r…	A	C	alternative	-3.0093	45	Germany
BOPA2_12_20369	3H	640567124	5.64e-05	4.24872	EFF=SYNONYMOUS_CODING(LOW|SILENT|gcA/gcC|A16||HORVU3Hr1G092930|Hv_IBSC_PGSB_r1||HORVU3Hr1G092930.1|1|1|WARNING_TRANSCRIPT_NO_START_CODON)	A	A	BCC1391	4.20496	140	Syria
JHI-Hv50k-2016-215289	3H	667624545	3.97e-05	4.40121	DOWNSTREAM(MODIFIER||862|||HORVU3Hr1G105110|Hv_IBSC_PGSB_r1||HORVU3Hr1G105110.1||1),START_GAINED(LOW|||||HORVU3Hr1G105100|Hv_IBSC_PGSB_r1||HORVU3Hr1G105100.1|2|1),START_GAINED(LOW|||||HORVU3Hr1G105100|Hv_IBSC_PGSB_r1||HORVU3Hr1G105100.2|1|1),START_GAINED(LOW|||||HORVU3Hr1G105100|Hv_IBSC_PGSB_r1||HORVU3Hr1G105100.3|1|1),START_GAINED(LOW|||||HORVU3Hr1G105100|Hv_IBSC_PGSB_r1||HORVU3Hr1G105100.4|2|1)…	C	G	alternative	-2.7069	69	Germany
JHI-Hv50k-2016-215289	3H	667624545	9.19e-05	4.03668	DOWNSTREAM(MODIFIER||862|||HORVU3Hr1G105110|Hv_IBSC_PGSB_r1||HORVU3Hr1G105110.1||1),START_GAINED(LOW|||||HORVU3Hr1G105100|Hv_IBSC_PGSB_r1||HORVU3Hr1G105100.1|2|1),START_GAINED(LOW|||||HORVU3Hr1G105100|Hv_IBSC_PGSB_r1||HORVU3Hr1G105100.2|1|1),START_GAINED(LOW|||||HORVU3Hr1G105100|Hv_IBSC_PGSB_r1||HORVU3Hr1G105100.3|1|1),START_GAINED(LOW|||||HORVU3Hr1G105100|Hv_IBSC_PGSB_r1||HORVU3Hr1G105100.4|2|1)…	C	G	alternative	-3.2759	69	Syria
JHI-Hv50k-2016-215290	3H	667624891	3.97e-05	4.40121	DOWNSTREAM(MODIFIER||516|||HORVU3Hr1G105110|Hv_IBSC_PGSB_r1||HORVU3Hr1G105110.1||1),UPSTREAM(MODIFIER||2398|||HORVU3Hr1G105100|Hv_IBSC_PGSB_r1||HORVU3Hr1G105100.5||1),UPSTREAM(MODIFIER||2602|||HORVU3Hr1G105100|Hv_IBSC_PGSB_r1||HORVU3Hr1G105100.6||1|WARNING_TRANSCRIPT_NO_START_CODON),UPSTREAM(MODIFIER||2640|||HORVU3Hr1G105100|Hv_IBSC_PGSB_r1||HORVU3Hr1G105100.7||1),UPSTREAM(MODIFIER||2810|||HORVU3…	A	A	BCC1391	2.70688	107	Germany
JHI-Hv50k-2016-215290	3H	667624891	9.19e-05	4.03668	DOWNSTREAM(MODIFIER||516|||HORVU3Hr1G105110|Hv_IBSC_PGSB_r1||HORVU3Hr1G105110.1||1),UPSTREAM(MODIFIER||2398|||HORVU3Hr1G105100|Hv_IBSC_PGSB_r1||HORVU3Hr1G105100.5||1),UPSTREAM(MODIFIER||2602|||HORVU3Hr1G105100|Hv_IBSC_PGSB_r1||HORVU3Hr1G105100.6||1|WARNING_TRANSCRIPT_NO_START_CODON),UPSTREAM(MODIFIER||2640|||HORVU3Hr1G105100|Hv_IBSC_PGSB_r1||HORVU3Hr1G105100.7||1),UPSTREAM(MODIFIER||2810|||HORVU3…	A	A	BCC1391	3.27588	106	Syria
JHI-Hv50k-2016-215317	3H	667717394	2.63e-05	4.58004	DOWNSTREAM(MODIFIER||1483|||HORVU3Hr1G105190|Hv_IBSC_PGSB_r1||HORVU3Hr1G105190.1||1),DOWNSTREAM(MODIFIER||1794|||HORVU3Hr1G105190|Hv_IBSC_PGSB_r1||HORVU3Hr1G105190.2||1|WARNING_TRANSCRIPT_INCOMPLETE),DOWNSTREAM(MODIFIER||2188|||HORVU3Hr1G105190|Hv_IBSC_PGSB_r1||HORVU3Hr1G105190.3||1),DOWNSTREAM(MODIFIER||2911|||HORVU3Hr1G105190|Hv_IBSC_PGSB_r1||HORVU3Hr1G105190.4||1|WARNING_TRANSCRIPT_INCOMPLETE)…	C	T	alternative	-2.7062	82	Germany
JHI-Hv50k-2016-215335	3H	667790438	4.46e-05	4.35067	DOWNSTREAM(MODIFIER||72|||HORVU3Hr1G105230|Hv_IBSC_PGSB_r1||HORVU3Hr1G105230.2||1),DOWNSTREAM(MODIFIER||82|||HORVU3Hr1G105230|Hv_IBSC_PGSB_r1||HORVU3Hr1G105230.3||1),UTR_3_PRIME(MODIFIER||2490|||HORVU3Hr1G105230|Hv_IBSC_PGSB_r1||HORVU3Hr1G105230.1|1|1)	G	T	alternative	-2.6237	82	Germany
JHI-Hv50k-2016-215366	3H	667804452	4.46e-05	4.35067	DOWNSTREAM(MODIFIER||1334|||HORVU3Hr1G105260|Hv_IBSC_PGSB_r1||HORVU3Hr1G105260.1||1|WARNING_TRANSCRIPT_NO_START_CODON),DOWNSTREAM(MODIFIER||1783|||HORVU3Hr1G105260|Hv_IBSC_PGSB_r1||HORVU3Hr1G105260.2||1),DOWNSTREAM(MODIFIER||2607|||HORVU3Hr1G105240|Hv_IBSC_PGSB_r1||HORVU3Hr1G105240.17||1),DOWNSTREAM(MODIFIER||715|||HORVU3Hr1G105250|Hv_IBSC_PGSB_r1||HORVU3Hr1G105250.1||1),SYNONYMOUS_CODING(LOW|SIL…	C	C	BCC1391	2.62372	94	Germany
JHI-Hv50k-2016-215413	3H	667946895	1.81e-05	4.74232	INTERGENIC(MODIFIER||||||||||1)	A	G	alternative	-2.8296	80	Germany
JHI-Hv50k-2016-215413	3H	667946895	8.45e-05	4.07314	INTERGENIC(MODIFIER||||||||||1)	A	G	alternative	-3.2443	79	Syria
JHI-Hv50k-2016-215457	3H	668174044	1.35e-05	4.86967	DOWNSTREAM(MODIFIER||1795|||HORVU3Hr1G105360|Hv_IBSC_PGSB_r1||HORVU3Hr1G105360.4||1),DOWNSTREAM(MODIFIER||2953|||HORVU3Hr1G105370|Hv_IBSC_PGSB_r1||HORVU3Hr1G105370.1||1),DOWNSTREAM(MODIFIER||367|||HORVU3Hr1G105360|Hv_IBSC_PGSB_r1||HORVU3Hr1G105360.5||1),DOWNSTREAM(MODIFIER||53|||HORVU3Hr1G105360|Hv_IBSC_PGSB_r1||HORVU3Hr1G105360.6||1),DOWNSTREAM(MODIFIER||53|||HORVU3Hr1G105360|Hv_IBSC_PGSB_r1||HO…	A	A	BCC1391	2.82508	94	Germany
JHI-Hv50k-2016-215457	3H	668174044	9.35e-05	4.02919	DOWNSTREAM(MODIFIER||1795|||HORVU3Hr1G105360|Hv_IBSC_PGSB_r1||HORVU3Hr1G105360.4||1),DOWNSTREAM(MODIFIER||2953|||HORVU3Hr1G105370|Hv_IBSC_PGSB_r1||HORVU3Hr1G105370.1||1),DOWNSTREAM(MODIFIER||367|||HORVU3Hr1G105360|Hv_IBSC_PGSB_r1||HORVU3Hr1G105360.5||1),DOWNSTREAM(MODIFIER||53|||HORVU3Hr1G105360|Hv_IBSC_PGSB_r1||HORVU3Hr1G105360.6||1),DOWNSTREAM(MODIFIER||53|||HORVU3Hr1G105360|Hv_IBSC_PGSB_r1||HO…	A	A	BCC1391	3.1781	94	Syria
JHI-Hv50k-2016-218240	3H	675018874	1.7e-05	4.76955	INTRON(MODIFIER|||||HORVU3Hr1G108390|Hv_IBSC_PGSB_r1||HORVU3Hr1G108390.1|5|1|WARNING_TRANSCRIPT_NO_START_CODON),INTRON(MODIFIER|||||HORVU3Hr1G108390|Hv_IBSC_PGSB_r1||HORVU3Hr1G108390.2|4|1|WARNING_TRANSCRIPT_NO_START_CODON),INTRON(MODIFIER|||||HORVU3Hr1G108390|Hv_IBSC_PGSB_r1||HORVU3Hr1G108390.3|6|1|WARNING_TRANSCRIPT_NO_START_CODON)	A	A	BCC1391	5.80579	148	Turkey
JHI-Hv50k-2016-220105	3H	681480371	5.07e-05	4.29499	DOWNSTREAM(MODIFIER||105|||HORVU3Hr1G110370|Hv_IBSC_PGSB_r1||HORVU3Hr1G110370.8||1),DOWNSTREAM(MODIFIER||35|||HORVU3Hr1G110370|Hv_IBSC_PGSB_r1||HORVU3Hr1G110370.6||1),DOWNSTREAM(MODIFIER||70|||HORVU3Hr1G110370|Hv_IBSC_PGSB_r1||HORVU3Hr1G110370.7||1),UTR_3_PRIME(MODIFIER||105|||HORVU3Hr1G110370|Hv_IBSC_PGSB_r1||HORVU3Hr1G110370.1|6|1),UTR_3_PRIME(MODIFIER||105|||HORVU3Hr1G110370|Hv_IBSC_PGSB_r1||H…	A	A	BCC1391	2.93175	71	Syria
JHI-Hv50k-2016-228166	4H	5282900	8.9e-05	4.05061	DOWNSTREAM(MODIFIER||130|||HORVU4Hr1G002770|Hv_IBSC_PGSB_r1||HORVU4Hr1G002770.1||1|WARNING_TRANSCRIPT_NO_START_CODON),DOWNSTREAM(MODIFIER||1760|||HORVU4Hr1G002770|Hv_IBSC_PGSB_r1||HORVU4Hr1G002770.3||1|WARNING_TRANSCRIPT_INCOMPLETE),DOWNSTREAM(MODIFIER||1763|||HORVU4Hr1G002770|Hv_IBSC_PGSB_r1||HORVU4Hr1G002770.4||1),DOWNSTREAM(MODIFIER||195|||HORVU4Hr1G002770|Hv_IBSC_PGSB_r1||HORVU4Hr1G002770.2||…	C	C	BCC1391	3.42282	157	Germany
JHI-Hv50k-2016-228167	4H	5282901	8.97e-05	4.04721	DOWNSTREAM(MODIFIER||129|||HORVU4Hr1G002770|Hv_IBSC_PGSB_r1||HORVU4Hr1G002770.1||1|WARNING_TRANSCRIPT_NO_START_CODON),DOWNSTREAM(MODIFIER||1759|||HORVU4Hr1G002770|Hv_IBSC_PGSB_r1||HORVU4Hr1G002770.3||1|WARNING_TRANSCRIPT_INCOMPLETE),DOWNSTREAM(MODIFIER||1762|||HORVU4Hr1G002770|Hv_IBSC_PGSB_r1||HORVU4Hr1G002770.4||1),DOWNSTREAM(MODIFIER||194|||HORVU4Hr1G002770|Hv_IBSC_PGSB_r1||HORVU4Hr1G002770.2||…	G	G	BCC1391	3.41929	159	Germany
JHI-Hv50k-2016-228169	4H	5283050	8.97e-05	4.04721	DOWNSTREAM(MODIFIER||1610|||HORVU4Hr1G002770|Hv_IBSC_PGSB_r1||HORVU4Hr1G002770.3||1|WARNING_TRANSCRIPT_INCOMPLETE),DOWNSTREAM(MODIFIER||1613|||HORVU4Hr1G002770|Hv_IBSC_PGSB_r1||HORVU4Hr1G002770.4||1),DOWNSTREAM(MODIFIER||3364|||HORVU4Hr1G002750|Hv_IBSC_PGSB_r1||HORVU4Hr1G002750.2||1),DOWNSTREAM(MODIFIER||4209|||HORVU4Hr1G002750|Hv_IBSC_PGSB_r1||HORVU4Hr1G002750.1||1),DOWNSTREAM(MODIFIER||45|||HOR…	A	T	alternative	-3.4193	18	Germany
JHI-Hv50k-2016-231942	4H	22782017	1.5e-05	4.82391	UTR_5_PRIME(MODIFIER||283|||HORVU4Hr1G008360|Hv_IBSC_PGSB_r1||HORVU4Hr1G008360.1|1|1)	C	T	alternative	-3.4517	37	Germany
JHI-Hv50k-2016-231960	4H	22860015	3.52e-05	4.45346	DOWNSTREAM(MODIFIER||10|||HORVU4Hr1G008410|Hv_IBSC_PGSB_r1||HORVU4Hr1G008410.3||1|WARNING_TRANSCRIPT_INCOMPLETE),DOWNSTREAM(MODIFIER||3618|||HORVU4Hr1G008390|Hv_IBSC_PGSB_r1||HORVU4Hr1G008390.1||1),DOWNSTREAM(MODIFIER||714|||HORVU4Hr1G008410|Hv_IBSC_PGSB_r1||HORVU4Hr1G008410.4||1),UPSTREAM(MODIFIER||2968|||HORVU4Hr1G008400|Hv_IBSC_PGSB_r1||HORVU4Hr1G008400.1||1),UTR_3_PRIME(MODIFIER||233|||HORVU4…	A	G	alternative	-3.5471	77	Germany
JHI-Hv50k-2016-231961	4H	22860054	2.24e-05	4.64975	DOWNSTREAM(MODIFIER||3657|||HORVU4Hr1G008390|Hv_IBSC_PGSB_r1||HORVU4Hr1G008390.1||1),DOWNSTREAM(MODIFIER||675|||HORVU4Hr1G008410|Hv_IBSC_PGSB_r1||HORVU4Hr1G008410.4||1),UPSTREAM(MODIFIER||3007|||HORVU4Hr1G008400|Hv_IBSC_PGSB_r1||HORVU4Hr1G008400.1||1),UTR_3_PRIME(MODIFIER||194|||HORVU4Hr1G008410|Hv_IBSC_PGSB_r1||HORVU4Hr1G008410.2|2|1|WARNING_TRANSCRIPT_INCOMPLETE),UTR_3_PRIME(MODIFIER||194|||HOR…	A	A	BCC1391	3.82657	98	Germany
JHI-Hv50k-2016-231964	4H	22866462	7.47e-05	4.12668	DOWNSTREAM(MODIFIER||4854|||HORVU4Hr1G008430|Hv_IBSC_PGSB_r1||HORVU4Hr1G008430.1||1),NON_SYNONYMOUS_CODING(MODERATE|MISSENSE|Tac/Aac|Y74N||HORVU4Hr1G008420|Hv_IBSC_PGSB_r1||HORVU4Hr1G008420.1|1|1|WARNING_TRANSCRIPT_NO_START_CODON),UPSTREAM(MODIFIER||4292|||HORVU4Hr1G008410|Hv_IBSC_PGSB_r1||HORVU4Hr1G008410.4||1),UPSTREAM(MODIFIER||4735|||HORVU4Hr1G008410|Hv_IBSC_PGSB_r1||HORVU4Hr1G008410.2||1|WAR…	A	T	alternative	-2.9003	41	Germany
JHI-Hv50k-2016-231982	4H	22881977	9.39e-05	4.02733	INTRON(MODIFIER|||||HORVU4Hr1G008440|Hv_IBSC_PGSB_r1||HORVU4Hr1G008440.14|1|1|WARNING_TRANSCRIPT_NO_START_CODON),INTRON(MODIFIER|||||HORVU4Hr1G008440|Hv_IBSC_PGSB_r1||HORVU4Hr1G008440.17|1|1|WARNING_TRANSCRIPT_INCOMPLETE),INTRON(MODIFIER|||||HORVU4Hr1G008440|Hv_IBSC_PGSB_r1||HORVU4Hr1G008440.18|1|1|WARNING_TRANSCRIPT_NO_START_CODON),INTRON(MODIFIER|||||HORVU4Hr1G008440|Hv_IBSC_PGSB_r1||HORVU4Hr1G…	G	G	BCC1391	2.85091	138	Germany
JHI-Hv50k-2016-231991	4H	22933686	1.44e-05	4.84164	DOWNSTREAM(MODIFIER||1603|||HORVU4Hr1G008460|Hv_IBSC_PGSB_r1||HORVU4Hr1G008460.1||1),INTRON(MODIFIER|||||HORVU4Hr1G008450|Hv_IBSC_PGSB_r1||HORVU4Hr1G008450.1|2|1),INTRON(MODIFIER|||||HORVU4Hr1G008450|Hv_IBSC_PGSB_r1||HORVU4Hr1G008450.3|2|1),INTRON(MODIFIER|||||HORVU4Hr1G008450|Hv_IBSC_PGSB_r1||HORVU4Hr1G008450.5|2|1|WARNING_TRANSCRIPT_NO_START_CODON),INTRON(MODIFIER|||||HORVU4Hr1G008450|Hv_IBSC_P…	A	G	alternative	-3.7187	78	Germany
JHI-Hv50k-2016-231992	4H	22933768	1.43e-05	4.84466	DOWNSTREAM(MODIFIER||1521|||HORVU4Hr1G008460|Hv_IBSC_PGSB_r1||HORVU4Hr1G008460.1||1),INTRON(MODIFIER|||||HORVU4Hr1G008450|Hv_IBSC_PGSB_r1||HORVU4Hr1G008450.1|2|1),INTRON(MODIFIER|||||HORVU4Hr1G008450|Hv_IBSC_PGSB_r1||HORVU4Hr1G008450.3|2|1),INTRON(MODIFIER|||||HORVU4Hr1G008450|Hv_IBSC_PGSB_r1||HORVU4Hr1G008450.5|2|1|WARNING_TRANSCRIPT_NO_START_CODON),INTRON(MODIFIER|||||HORVU4Hr1G008450|Hv_IBSC_P…	A	A	BCC1391	3.71834	99	Germany
JHI-Hv50k-2016-232014	4H	22935166	1.43e-05	4.84466	DOWNSTREAM(MODIFIER||1138|||HORVU4Hr1G008450|Hv_IBSC_PGSB_r1||HORVU4Hr1G008450.4||1|WARNING_TRANSCRIPT_NO_START_CODON),DOWNSTREAM(MODIFIER||123|||HORVU4Hr1G008460|Hv_IBSC_PGSB_r1||HORVU4Hr1G008460.1||1),INTRON(MODIFIER|||||HORVU4Hr1G008450|Hv_IBSC_PGSB_r1||HORVU4Hr1G008450.10|2|1),INTRON(MODIFIER|||||HORVU4Hr1G008450|Hv_IBSC_PGSB_r1||HORVU4Hr1G008450.2|2|1),INTRON(MODIFIER|||||HORVU4Hr1G008450|Hv…	A	G	alternative	-3.7183	78	Germany
JHI-Hv50k-2016-232016	4H	22935287	1.43e-05	4.84466	DOWNSTREAM(MODIFIER||110|||HORVU4Hr1G008450|Hv_IBSC_PGSB_r1||HORVU4Hr1G008450.1||1),DOWNSTREAM(MODIFIER||1259|||HORVU4Hr1G008450|Hv_IBSC_PGSB_r1||HORVU4Hr1G008450.4||1|WARNING_TRANSCRIPT_NO_START_CODON),DOWNSTREAM(MODIFIER||2|||HORVU4Hr1G008460|Hv_IBSC_PGSB_r1||HORVU4Hr1G008460.1||1),INTRON(MODIFIER|||||HORVU4Hr1G008450|Hv_IBSC_PGSB_r1||HORVU4Hr1G008450.10|2|1),INTRON(MODIFIER|||||HORVU4Hr1G00845…	C	C	BCC1391	3.71834	99	Germany
JHI-Hv50k-2016-232106	4H	23377507	9.63e-05	4.01637	DOWNSTREAM(MODIFIER||1151|||HORVU4Hr1G008510|Hv_IBSC_PGSB_r1||HORVU4Hr1G008510.1||1),INTERGENIC(MODIFIER||||||||||1),UPSTREAM(MODIFIER||346|||HORVU4Hr1G008520|Hv_IBSC_PGSB_r1||HORVU4Hr1G008520.1||1),UPSTREAM(MODIFIER||496|||HORVU4Hr1G008520|Hv_IBSC_PGSB_r1||HORVU4Hr1G008520.2||1|WARNING_TRANSCRIPT_NO_START_CODON),UPSTREAM(MODIFIER||625|||HORVU4Hr1G008520|Hv_IBSC_PGSB_r1||HORVU4Hr1G008520.3||1),UP…	A	A	BCC1391	2.83861	138	Germany
JHI-Hv50k-2016-262456	4H	604951150	6.61e-06	5.1798	DOWNSTREAM(MODIFIER||1947|||HORVU4Hr1G077620|Hv_IBSC_PGSB_r1||HORVU4Hr1G077620.1||1),DOWNSTREAM(MODIFIER||2690|||HORVU4Hr1G077630|Hv_IBSC_PGSB_r1||HORVU4Hr1G077630.9||1|WARNING_TRANSCRIPT_NO_START_CODON),DOWNSTREAM(MODIFIER||3588|||HORVU4Hr1G077630|Hv_IBSC_PGSB_r1||HORVU4Hr1G077630.10||1|WARNING_TRANSCRIPT_INCOMPLETE),DOWNSTREAM(MODIFIER||403|||HORVU4Hr1G077630|Hv_IBSC_PGSB_r1||HORVU4Hr1G077630.2…	C	C	BCC1391	-2.9702	115	Germany
JHI-Hv50k-2016-262456	4H	604951150	1.54e-05	4.81248	DOWNSTREAM(MODIFIER||1947|||HORVU4Hr1G077620|Hv_IBSC_PGSB_r1||HORVU4Hr1G077620.1||1),DOWNSTREAM(MODIFIER||2690|||HORVU4Hr1G077630|Hv_IBSC_PGSB_r1||HORVU4Hr1G077630.9||1|WARNING_TRANSCRIPT_NO_START_CODON),DOWNSTREAM(MODIFIER||3588|||HORVU4Hr1G077630|Hv_IBSC_PGSB_r1||HORVU4Hr1G077630.10||1|WARNING_TRANSCRIPT_INCOMPLETE),DOWNSTREAM(MODIFIER||403|||HORVU4Hr1G077630|Hv_IBSC_PGSB_r1||HORVU4Hr1G077630.2…	C	C	BCC1391	-3.5781	114	Syria
JHI-Hv50k-2016-266195	4H	622317227	2.66e-05	4.57512	INTERGENIC(MODIFIER||||||||||1),UPSTREAM(MODIFIER||2186|||HORVU4Hr1G082460|Hv_IBSC_PGSB_r1||HORVU4Hr1G082460.1||1|WARNING_TRANSCRIPT_NO_START_CODON),UPSTREAM(MODIFIER||2700|||HORVU4Hr1G082460|Hv_IBSC_PGSB_r1||HORVU4Hr1G082460.2||1),UPSTREAM(MODIFIER||410|||HORVU4Hr1G082450|Hv_IBSC_PGSB_r1||HORVU4Hr1G082450.1||1|WARNING_TRANSCRIPT_INCOMPLETE),UPSTREAM(MODIFIER||629|||HORVU4Hr1G082440|Hv_IBSC_PGSB_…	A	A	BCC1391	5.43871	159	Syria
JHI-Hv50k-2016-268626	4H	629486495	1.14e-05	4.9431	DOWNSTREAM(MODIFIER||102|||HORVU4Hr1G084600|Hv_IBSC_PGSB_r1||HORVU4Hr1G084600.6||1),DOWNSTREAM(MODIFIER||1814|||HORVU4Hr1G084600|Hv_IBSC_PGSB_r1||HORVU4Hr1G084600.2||1),DOWNSTREAM(MODIFIER||1814|||HORVU4Hr1G084600|Hv_IBSC_PGSB_r1||HORVU4Hr1G084600.3||1),DOWNSTREAM(MODIFIER||1929|||HORVU4Hr1G084630|Hv_IBSC_PGSB_r1||HORVU4Hr1G084630.1||1|WARNING_TRANSCRIPT_NO_START_CODON),DOWNSTREAM(MODIFIER||1989|…	A	A	BCC1391	3.46917	110	Montana
JHI-Hv50k-2016-268662	4H	629529010	1.33e-05	4.87615	DOWNSTREAM(MODIFIER||1037|||HORVU4Hr1G084670|Hv_IBSC_PGSB_r1||HORVU4Hr1G084670.12||1|WARNING_TRANSCRIPT_NO_START_CODON),DOWNSTREAM(MODIFIER||1039|||HORVU4Hr1G084670|Hv_IBSC_PGSB_r1||HORVU4Hr1G084670.3||1|WARNING_TRANSCRIPT_NO_START_CODON),DOWNSTREAM(MODIFIER||1078|||HORVU4Hr1G084670|Hv_IBSC_PGSB_r1||HORVU4Hr1G084670.1||1|WARNING_TRANSCRIPT_NO_START_CODON),DOWNSTREAM(MODIFIER||1419|||HORVU4Hr1G084…	G	G	BCC1391	3.37634	114	Montana
JHI-Hv50k-2016-301904	5H	394633374	2.66e-06	5.57512	INTRON(MODIFIER|||||HORVU5Hr1G050690|Hv_IBSC_PGSB_r1||HORVU5Hr1G050690.1|4|1),INTRON(MODIFIER|||||HORVU5Hr1G050690|Hv_IBSC_PGSB_r1||HORVU5Hr1G050690.2|4|1),INTRON(MODIFIER|||||HORVU5Hr1G050690|Hv_IBSC_PGSB_r1||HORVU5Hr1G050690.3|4|1),INTRON(MODIFIER|||||HORVU5Hr1G050690|Hv_IBSC_PGSB_r1||HORVU5Hr1G050690.4|4|1),INTRON(MODIFIER|||||HORVU5Hr1G050690|Hv_IBSC_PGSB_r1||HORVU5Hr1G050690.5|4|1),INTRON(MO…	A	G	alternative	-4.0667	50	Syria
JHI-Hv50k-2016-301942	5H	395172169	2.66e-06	5.57512	DOWNSTREAM(MODIFIER||1833|||HORVU5Hr1G050730|Hv_IBSC_PGSB_r1||HORVU5Hr1G050730.1||1),INTRON(MODIFIER|||||HORVU5Hr1G050720|Hv_IBSC_PGSB_r1||HORVU5Hr1G050720.11|8|1),INTRON(MODIFIER|||||HORVU5Hr1G050720|Hv_IBSC_PGSB_r1||HORVU5Hr1G050720.12|8|1),INTRON(MODIFIER|||||HORVU5Hr1G050720|Hv_IBSC_PGSB_r1||HORVU5Hr1G050720.13|6|1|WARNING_TRANSCRIPT_NO_START_CODON),INTRON(MODIFIER|||||HORVU5Hr1G050720|Hv_IBS…	C	C	BCC1391	4.06672	126	Syria
JHI-Hv50k-2016-302006	5H	395292890	2.66e-06	5.57512	DOWNSTREAM(MODIFIER||3187|||HORVU5Hr1G050750|Hv_IBSC_PGSB_r1||HORVU5Hr1G050750.1||1),INTRON(MODIFIER|||||HORVU5Hr1G050760|Hv_IBSC_PGSB_r1||HORVU5Hr1G050760.1|2|1),INTRON(MODIFIER|||||HORVU5Hr1G050760|Hv_IBSC_PGSB_r1||HORVU5Hr1G050760.2|2|1),INTRON(MODIFIER|||||HORVU5Hr1G050760|Hv_IBSC_PGSB_r1||HORVU5Hr1G050760.3|2|1|WARNING_TRANSCRIPT_NO_START_CODON),INTRON(MODIFIER|||||HORVU5Hr1G050760|Hv_IBSC_P…	A	A	BCC1391	4.06672	126	Syria
JHI-Hv50k-2016-302177	5H	397335343	2.58e-05	4.58838	DOWNSTREAM(MODIFIER||1038|||HORVU5Hr1G050940|Hv_IBSC_PGSB_r1||HORVU5Hr1G050940.3||1),DOWNSTREAM(MODIFIER||1190|||HORVU5Hr1G050940|Hv_IBSC_PGSB_r1||HORVU5Hr1G050940.2||1),DOWNSTREAM(MODIFIER||149|||HORVU5Hr1G050940|Hv_IBSC_PGSB_r1||HORVU5Hr1G050940.7||1|WARNING_TRANSCRIPT_NO_START_CODON),DOWNSTREAM(MODIFIER||340|||HORVU5Hr1G050940|Hv_IBSC_PGSB_r1||HORVU5Hr1G050940.6||1|WARNING_TRANSCRIPT_NO_START_…	A	A	BCC1391	3.51119	122	Syria
JHI-Hv50k-2016-302249	5H	399431157	2.76e-05	4.55909	DOWNSTREAM(MODIFIER||1011|||HORVU5Hr1G051160|Hv_IBSC_PGSB_r1||HORVU5Hr1G051160.7||1|WARNING_TRANSCRIPT_NO_START_CODON),DOWNSTREAM(MODIFIER||1129|||HORVU5Hr1G051180|Hv_IBSC_PGSB_r1||HORVU5Hr1G051180.3||1|WARNING_TRANSCRIPT_NO_START_CODON),DOWNSTREAM(MODIFIER||1317|||HORVU5Hr1G051180|Hv_IBSC_PGSB_r1||HORVU5Hr1G051180.4||1|WARNING_TRANSCRIPT_NO_START_CODON),DOWNSTREAM(MODIFIER||28|||HORVU5Hr1G051170…	A	G	alternative	-3.6389	46	Syria
JHI-Hv50k-2016-302410	5H	402168651	3.44e-06	5.46344	DOWNSTREAM(MODIFIER||4225|||HORVU5Hr1G051530|Hv_IBSC_PGSB_r1||HORVU5Hr1G051530.8||1|WARNING_TRANSCRIPT_NO_START_CODON),NON_SYNONYMOUS_CODING(MODERATE|MISSENSE|Ccc/Tcc|P614S||HORVU5Hr1G051530|Hv_IBSC_PGSB_r1||HORVU5Hr1G051530.27|12|1|WARNING_TRANSCRIPT_NO_START_CODON),NON_SYNONYMOUS_CODING(MODERATE|MISSENSE|Ccc/Tcc|P754S||HORVU5Hr1G051530|Hv_IBSC_PGSB_r1||HORVU5Hr1G051530.2|12|1),NON_SYNONYMOUS_CO…	C	C	BCC1391	4.064	129	Syria
JHI-Hv50k-2016-302444	5H	403152001	3.19e-06	5.49621	DOWNSTREAM(MODIFIER||1997|||HORVU5Hr1G051580|Hv_IBSC_PGSB_r1||HORVU5Hr1G051580.1||1),DOWNSTREAM(MODIFIER||2009|||HORVU5Hr1G051580|Hv_IBSC_PGSB_r1||HORVU5Hr1G051580.2||1),DOWNSTREAM(MODIFIER||2153|||HORVU5Hr1G051580|Hv_IBSC_PGSB_r1||HORVU5Hr1G051580.3||1|WARNING_TRANSCRIPT_NO_START_CODON),UPSTREAM(MODIFIER||104|||HORVU5Hr1G051570|Hv_IBSC_PGSB_r1||HORVU5Hr1G051570.4||1|WARNING_TRANSCRIPT_INCOMPLETE…	C	C	BCC1391	4.09209	125	Syria
BOPA2_12_10306	5H	408380006	2.15e-05	4.66756	EFF=NON_SYNONYMOUS_CODING(MODERATE|MISSENSE|Aac/Cac|N216H||HORVU5Hr1G052230|Hv_IBSC_PGSB_r1||HORVU5Hr1G052230.3|10|1),NON_SYNONYMOUS_CODING(MODERATE|MISSENSE|Aac/Cac|N216H||HORVU5Hr1G052230|Hv_IBSC_PGSB_r1||HORVU5Hr1G052230.4|9|1),NON_SYNONYMOUS_CODING(MODERATE|MISSENSE|Aac/Cac|N271H||HORVU5Hr1G052230|Hv_IBSC_PGSB_r1||HORVU5Hr1G052230.2|11|1),NON_SYNONYMOUS_CODING(MODERATE|MISSENSE|Aac/Cac|N39H||…	A	A	BCC1391	4.51844	154	Syria
JHI-Hv50k-2016-302652	5H	408380586	3.13e-05	4.50446	DOWNSTREAM(MODIFIER||380|||HORVU5Hr1G052230|Hv_IBSC_PGSB_r1||HORVU5Hr1G052230.3||1),DOWNSTREAM(MODIFIER||380|||HORVU5Hr1G052230|Hv_IBSC_PGSB_r1||HORVU5Hr1G052230.4||1),UPSTREAM(MODIFIER||275|||HORVU5Hr1G052230|Hv_IBSC_PGSB_r1||HORVU5Hr1G052230.5||1|WARNING_TRANSCRIPT_NO_START_CODON),UTR_3_PRIME(MODIFIER||380|||HORVU5Hr1G052230|Hv_IBSC_PGSB_r1||HORVU5Hr1G052230.1|1|1),UTR_3_PRIME(MODIFIER||380|||H…	C	T	alternative	-3.6134	46	Syria
JHI-Hv50k-2016-308188	5H	486659614	8.12e-05	4.09044	DOWNSTREAM(MODIFIER||3220|||HORVU5Hr1G062580|Hv_IBSC_PGSB_r1||HORVU5Hr1G062580.1||1),DOWNSTREAM(MODIFIER||3472|||HORVU5Hr1G062580|Hv_IBSC_PGSB_r1||HORVU5Hr1G062580.2||1),INTERGENIC(MODIFIER||||||||||1)	G	G	BCC1391	-6.368	159	Turkey
JHI-Hv50k-2016-308229	5H	487124220	8.12e-05	4.09044	UTR_3_PRIME(MODIFIER||143|||HORVU5Hr1G062620|Hv_IBSC_PGSB_r1||HORVU5Hr1G062620.1|2|1),UTR_3_PRIME(MODIFIER||143|||HORVU5Hr1G062620|Hv_IBSC_PGSB_r1||HORVU5Hr1G062620.2|3|1)	A	A	BCC1391	-6.368	159	Turkey
BOPA2_12_21497	5H	535623456	5.64e-05	4.24872	EFF=DOWNSTREAM(MODIFIER||1458|||HORVU5Hr1G072480|Hv_IBSC_PGSB_r1||HORVU5Hr1G072480.5||1|WARNING_TRANSCRIPT_NO_START_CODON),DOWNSTREAM(MODIFIER||1756|||HORVU5Hr1G072480|Hv_IBSC_PGSB_r1||HORVU5Hr1G072480.1||1),DOWNSTREAM(MODIFIER||1756|||HORVU5Hr1G072480|Hv_IBSC_PGSB_r1||HORVU5Hr1G072480.2||1),DOWNSTREAM(MODIFIER||2007|||HORVU5Hr1G072480|Hv_IBSC_PGSB_r1||HORVU5Hr1G072480.3||1|WARNING_TRANSCRIPT_NO_…	A	A	BCC1391	2.90693	148	Germany
BOPA2_12_10752	5H	567880978	4.24e-05	4.37263	EFF=DOWNSTREAM(MODIFIER||1565|||HORVU5Hr1G082560|Hv_IBSC_PGSB_r1||HORVU5Hr1G082560.6||1|WARNING_TRANSCRIPT_NO_START_CODON),UTR_3_PRIME(MODIFIER||3264|||HORVU5Hr1G082560|Hv_IBSC_PGSB_r1||HORVU5Hr1G082560.1|1|1|WARNING_TRANSCRIPT_NO_START_CODON),UTR_3_PRIME(MODIFIER||3264|||HORVU5Hr1G082560|Hv_IBSC_PGSB_r1||HORVU5Hr1G082560.2|1|1|WARNING_TRANSCRIPT_NO_START_CODON),UTR_3_PRIME(MODIFIER||64|||HORVU5H…	A	A	BCC1391	3.51017	132	Syria
JHI-Hv50k-2016-322172	5H	567883591	4.24e-05	4.37263	INTRON(MODIFIER|||||HORVU5Hr1G082560|Hv_IBSC_PGSB_r1||HORVU5Hr1G082560.4|1|1|WARNING_TRANSCRIPT_INCOMPLETE),INTRON(MODIFIER|||||HORVU5Hr1G082560|Hv_IBSC_PGSB_r1||HORVU5Hr1G082560.6|1|1|WARNING_TRANSCRIPT_NO_START_CODON),UPSTREAM(MODIFIER||2414|||HORVU5Hr1G082560|Hv_IBSC_PGSB_r1||HORVU5Hr1G082560.3||1|WARNING_TRANSCRIPT_NO_START_CODON),UTR_3_PRIME(MODIFIER||651|||HORVU5Hr1G082560|Hv_IBSC_PGSB_r1||…	A	G	alternative	-3.5102	44	Syria
JHI-Hv50k-2016-322256	5H	568005197	2.05e-05	4.68825	INTRON(MODIFIER|||||HORVU5Hr1G082610|Hv_IBSC_PGSB_r1||HORVU5Hr1G082610.10|2|1|WARNING_TRANSCRIPT_INCOMPLETE),INTRON(MODIFIER|||||HORVU5Hr1G082610|Hv_IBSC_PGSB_r1||HORVU5Hr1G082610.11|2|1),INTRON(MODIFIER|||||HORVU5Hr1G082610|Hv_IBSC_PGSB_r1||HORVU5Hr1G082610.13|3|1|WARNING_TRANSCRIPT_INCOMPLETE),INTRON(MODIFIER|||||HORVU5Hr1G082610|Hv_IBSC_PGSB_r1||HORVU5Hr1G082610.14|2|1|WARNING_TRANSCRIPT_INCOM…	A	G	alternative	-3.1971	58	Syria
JHI-Hv50k-2016-324502	5H	575088411	2.07e-05	4.68403	DOWNSTREAM(MODIFIER||4|||HORVU5Hr1G085520|Hv_IBSC_PGSB_r1||HORVU5Hr1G085520.12||1|WARNING_TRANSCRIPT_INCOMPLETE),DOWNSTREAM(MODIFIER||98|||HORVU5Hr1G085520|Hv_IBSC_PGSB_r1||HORVU5Hr1G085520.13||1),INTRON(MODIFIER|||||HORVU5Hr1G085520|Hv_IBSC_PGSB_r1||HORVU5Hr1G085520.1|11|1|WARNING_TRANSCRIPT_INCOMPLETE),INTRON(MODIFIER|||||HORVU5Hr1G085520|Hv_IBSC_PGSB_r1||HORVU5Hr1G085520.2|11|1|WARNING_TRANSCR…	C	C	BCC1391	3.45982	145	Germany
JHI-Hv50k-2016-325524	5H	577048935	2.78e-05	4.55596	DOWNSTREAM(MODIFIER||4232|||HORVU5Hr1G086640|Hv_IBSC_PGSB_r1||HORVU5Hr1G086640.1||1),INTRON(MODIFIER|||||HORVU5Hr1G086620|Hv_IBSC_PGSB_r1||HORVU5Hr1G086620.2|1|1|WARNING_TRANSCRIPT_NO_START_CODON),INTRON(MODIFIER|||||HORVU5Hr1G086620|Hv_IBSC_PGSB_r1||HORVU5Hr1G086620.4|1|1),INTRON(MODIFIER|||||HORVU5Hr1G086630|Hv_IBSC_PGSB_r1||HORVU5Hr1G086630.4|1|1|WARNING_TRANSCRIPT_INCOMPLETE),INTRON(MODIFIER|…	C	G	alternative	7.39936	10	Syria
JHI-Hv50k-2016-325524	5H	577048935	3.05e-05	4.5157	DOWNSTREAM(MODIFIER||4232|||HORVU5Hr1G086640|Hv_IBSC_PGSB_r1||HORVU5Hr1G086640.1||1),INTRON(MODIFIER|||||HORVU5Hr1G086620|Hv_IBSC_PGSB_r1||HORVU5Hr1G086620.2|1|1|WARNING_TRANSCRIPT_NO_START_CODON),INTRON(MODIFIER|||||HORVU5Hr1G086620|Hv_IBSC_PGSB_r1||HORVU5Hr1G086620.4|1|1),INTRON(MODIFIER|||||HORVU5Hr1G086630|Hv_IBSC_PGSB_r1||HORVU5Hr1G086630.4|1|1|WARNING_TRANSCRIPT_INCOMPLETE),INTRON(MODIFIER|…	C	G	alternative	10.3948	10	Turkey
JHI-Hv50k-2016-325600	5H	577089942	2.78e-05	4.55596	INTRON(MODIFIER|||||HORVU5Hr1G086630|Hv_IBSC_PGSB_r1||HORVU5Hr1G086630.4|1|1|WARNING_TRANSCRIPT_INCOMPLETE),INTRON(MODIFIER|||||HORVU5Hr1G086670|Hv_IBSC_PGSB_r1||HORVU5Hr1G086670.1|1|1),NON_SYNONYMOUS_CODING(MODERATE|MISSENSE|gGt/gAt|G273D||HORVU5Hr1G086660|Hv_IBSC_PGSB_r1||HORVU5Hr1G086660.3|3|1|WARNING_TRANSCRIPT_INCOMPLETE),SYNONYMOUS_CODING(LOW|SILENT|agG/agA|R106||HORVU5Hr1G086660|Hv_IBSC_PG…	C	C	BCC1391	-7.3994	166	Syria
JHI-Hv50k-2016-325600	5H	577089942	3.05e-05	4.5157	INTRON(MODIFIER|||||HORVU5Hr1G086630|Hv_IBSC_PGSB_r1||HORVU5Hr1G086630.4|1|1|WARNING_TRANSCRIPT_INCOMPLETE),INTRON(MODIFIER|||||HORVU5Hr1G086670|Hv_IBSC_PGSB_r1||HORVU5Hr1G086670.1|1|1),NON_SYNONYMOUS_CODING(MODERATE|MISSENSE|gGt/gAt|G273D||HORVU5Hr1G086660|Hv_IBSC_PGSB_r1||HORVU5Hr1G086660.3|3|1|WARNING_TRANSCRIPT_INCOMPLETE),SYNONYMOUS_CODING(LOW|SILENT|agG/agA|R106||HORVU5Hr1G086660|Hv_IBSC_PG…	C	C	BCC1391	-10.395	167	Turkey
JHI-Hv50k-2016-325696	5H	577223472	2.78e-05	4.55596	UTR_3_PRIME(MODIFIER||263|||HORVU5Hr1G086770|Hv_IBSC_PGSB_r1||HORVU5Hr1G086770.1|1|1)	G	T	alternative	7.39936	10	Syria
JHI-Hv50k-2016-325696	5H	577223472	3.05e-05	4.5157	UTR_3_PRIME(MODIFIER||263|||HORVU5Hr1G086770|Hv_IBSC_PGSB_r1||HORVU5Hr1G086770.1|1|1)	G	T	alternative	10.3948	10	Turkey
JHI-Hv50k-2016-325774	5H	577276575	2.78e-05	4.55596	DOWNSTREAM(MODIFIER||1736|||HORVU5Hr1G086830|Hv_IBSC_PGSB_r1||HORVU5Hr1G086830.8||1),DOWNSTREAM(MODIFIER||568|||HORVU5Hr1G086830|Hv_IBSC_PGSB_r1||HORVU5Hr1G086830.7||1|WARNING_TRANSCRIPT_NO_START_CODON),UTR_3_PRIME(MODIFIER||388|||HORVU5Hr1G086830|Hv_IBSC_PGSB_r1||HORVU5Hr1G086830.1|2|1),UTR_3_PRIME(MODIFIER||388|||HORVU5Hr1G086830|Hv_IBSC_PGSB_r1||HORVU5Hr1G086830.2|5|1),UTR_3_PRIME(MODIFIER||38…	C	G	alternative	7.39936	10	Syria
JHI-Hv50k-2016-325774	5H	577276575	3.05e-05	4.5157	DOWNSTREAM(MODIFIER||1736|||HORVU5Hr1G086830|Hv_IBSC_PGSB_r1||HORVU5Hr1G086830.8||1),DOWNSTREAM(MODIFIER||568|||HORVU5Hr1G086830|Hv_IBSC_PGSB_r1||HORVU5Hr1G086830.7||1|WARNING_TRANSCRIPT_NO_START_CODON),UTR_3_PRIME(MODIFIER||388|||HORVU5Hr1G086830|Hv_IBSC_PGSB_r1||HORVU5Hr1G086830.1|2|1),UTR_3_PRIME(MODIFIER||388|||HORVU5Hr1G086830|Hv_IBSC_PGSB_r1||HORVU5Hr1G086830.2|5|1),UTR_3_PRIME(MODIFIER||38…	C	G	alternative	10.3948	10	Turkey
JHI-Hv50k-2016-325974	5H	577531856	3.21e-05	4.49349	DOWNSTREAM(MODIFIER||1761|||HORVU5Hr1G086960|Hv_IBSC_PGSB_r1||HORVU5Hr1G086960.7||1),DOWNSTREAM(MODIFIER||2650|||HORVU5Hr1G086970|Hv_IBSC_PGSB_r1||HORVU5Hr1G086970.27||1),DOWNSTREAM(MODIFIER||2810|||HORVU5Hr1G086970|Hv_IBSC_PGSB_r1||HORVU5Hr1G086970.28||1|WARNING_TRANSCRIPT_INCOMPLETE),DOWNSTREAM(MODIFIER||3180|||HORVU5Hr1G086960|Hv_IBSC_PGSB_r1||HORVU5Hr1G086960.4||1),DOWNSTREAM(MODIFIER||3277||…	C	T	alternative	7.35904	10	Syria
JHI-Hv50k-2016-325974	5H	577531856	3.26e-05	4.48678	DOWNSTREAM(MODIFIER||1761|||HORVU5Hr1G086960|Hv_IBSC_PGSB_r1||HORVU5Hr1G086960.7||1),DOWNSTREAM(MODIFIER||2650|||HORVU5Hr1G086970|Hv_IBSC_PGSB_r1||HORVU5Hr1G086970.27||1),DOWNSTREAM(MODIFIER||2810|||HORVU5Hr1G086970|Hv_IBSC_PGSB_r1||HORVU5Hr1G086970.28||1|WARNING_TRANSCRIPT_INCOMPLETE),DOWNSTREAM(MODIFIER||3180|||HORVU5Hr1G086960|Hv_IBSC_PGSB_r1||HORVU5Hr1G086960.4||1),DOWNSTREAM(MODIFIER||3277||…	C	T	alternative	10.3781	10	Turkey
BOPA2_12_20158	5H	579652491	5.74e-05	4.24109	EFF=DOWNSTREAM(MODIFIER||1025|||HORVU5Hr1G087800|Hv_IBSC_PGSB_r1||HORVU5Hr1G087800.2||1),DOWNSTREAM(MODIFIER||1025|||HORVU5Hr1G087800|Hv_IBSC_PGSB_r1||HORVU5Hr1G087800.8||1),DOWNSTREAM(MODIFIER||1234|||HORVU5Hr1G087800|Hv_IBSC_PGSB_r1||HORVU5Hr1G087800.12||1),DOWNSTREAM(MODIFIER||1272|||HORVU5Hr1G087800|Hv_IBSC_PGSB_r1||HORVU5Hr1G087800.17||1),DOWNSTREAM(MODIFIER||1276|||HORVU5Hr1G087800|Hv_IBSC_…	A	G	alternative	-4.5683	10	Germany
JHI-Hv50k-2016-327902	5H	582182981	3.19e-06	5.49621	DOWNSTREAM(MODIFIER||2909|||HORVU5Hr1G088630|Hv_IBSC_PGSB_r1||HORVU5Hr1G088630.1||1),DOWNSTREAM(MODIFIER||2909|||HORVU5Hr1G088630|Hv_IBSC_PGSB_r1||HORVU5Hr1G088630.2||1),UPSTREAM(MODIFIER||2926|||HORVU5Hr1G088610|Hv_IBSC_PGSB_r1||HORVU5Hr1G088610.1||1),UTR_3_PRIME(MODIFIER||129|||HORVU5Hr1G088620|Hv_IBSC_PGSB_r1||HORVU5Hr1G088620.1|1|1|WARNING_TRANSCRIPT_NO_START_CODON)	C	T	alternative	-4.0648	47	Syria
JHI-Hv50k-2016-327902	5H	582182981	4.44e-05	4.35262	DOWNSTREAM(MODIFIER||2909|||HORVU5Hr1G088630|Hv_IBSC_PGSB_r1||HORVU5Hr1G088630.1||1),DOWNSTREAM(MODIFIER||2909|||HORVU5Hr1G088630|Hv_IBSC_PGSB_r1||HORVU5Hr1G088630.2||1),UPSTREAM(MODIFIER||2926|||HORVU5Hr1G088610|Hv_IBSC_PGSB_r1||HORVU5Hr1G088610.1||1),UTR_3_PRIME(MODIFIER||129|||HORVU5Hr1G088620|Hv_IBSC_PGSB_r1||HORVU5Hr1G088620.1|1|1|WARNING_TRANSCRIPT_NO_START_CODON)	C	T	alternative	-5.0577	47	Turkey
JHI-Hv50k-2016-327905	5H	582183212	3.19e-06	5.49621	DOWNSTREAM(MODIFIER||2678|||HORVU5Hr1G088630|Hv_IBSC_PGSB_r1||HORVU5Hr1G088630.1||1),DOWNSTREAM(MODIFIER||2678|||HORVU5Hr1G088630|Hv_IBSC_PGSB_r1||HORVU5Hr1G088630.2||1),UPSTREAM(MODIFIER||3157|||HORVU5Hr1G088610|Hv_IBSC_PGSB_r1||HORVU5Hr1G088610.1||1),UTR_3_PRIME(MODIFIER||360|||HORVU5Hr1G088620|Hv_IBSC_PGSB_r1||HORVU5Hr1G088620.1|1|1|WARNING_TRANSCRIPT_NO_START_CODON)	A	A	BCC1391	4.06476	129	Syria
JHI-Hv50k-2016-327905	5H	582183212	4.44e-05	4.35262	DOWNSTREAM(MODIFIER||2678|||HORVU5Hr1G088630|Hv_IBSC_PGSB_r1||HORVU5Hr1G088630.1||1),DOWNSTREAM(MODIFIER||2678|||HORVU5Hr1G088630|Hv_IBSC_PGSB_r1||HORVU5Hr1G088630.2||1),UPSTREAM(MODIFIER||3157|||HORVU5Hr1G088610|Hv_IBSC_PGSB_r1||HORVU5Hr1G088610.1||1),UTR_3_PRIME(MODIFIER||360|||HORVU5Hr1G088620|Hv_IBSC_PGSB_r1||HORVU5Hr1G088620.1|1|1|WARNING_TRANSCRIPT_NO_START_CODON)	A	A	BCC1391	5.05766	130	Turkey
JHI-Hv50k-2016-327911	5H	582290651	1.28e-05	4.89279	DOWNSTREAM(MODIFIER||4014|||HORVU5Hr1G088700|Hv_IBSC_PGSB_r1||HORVU5Hr1G088700.1||1|WARNING_TRANSCRIPT_INCOMPLETE),DOWNSTREAM(MODIFIER||4096|||HORVU5Hr1G088700|Hv_IBSC_PGSB_r1||HORVU5Hr1G088700.2||1),DOWNSTREAM(MODIFIER||4138|||HORVU5Hr1G088700|Hv_IBSC_PGSB_r1||HORVU5Hr1G088700.3||1),NON_SYNONYMOUS_CODING(MODERATE|MISSENSE|gAa/gGa|E5G||HORVU5Hr1G088680|Hv_IBSC_PGSB_r1||HORVU5Hr1G088680.4|2|1),NON…	A	A	BCC1391	3.95921	130	Syria
JHI-Hv50k-2016-327911	5H	582290651	7.48e-05	4.1261	DOWNSTREAM(MODIFIER||4014|||HORVU5Hr1G088700|Hv_IBSC_PGSB_r1||HORVU5Hr1G088700.1||1|WARNING_TRANSCRIPT_INCOMPLETE),DOWNSTREAM(MODIFIER||4096|||HORVU5Hr1G088700|Hv_IBSC_PGSB_r1||HORVU5Hr1G088700.2||1),DOWNSTREAM(MODIFIER||4138|||HORVU5Hr1G088700|Hv_IBSC_PGSB_r1||HORVU5Hr1G088700.3||1),NON_SYNONYMOUS_CODING(MODERATE|MISSENSE|gAa/gGa|E5G||HORVU5Hr1G088680|Hv_IBSC_PGSB_r1||HORVU5Hr1G088680.4|2|1),NON…	A	A	BCC1391	5.09796	131	Turkey
SCRI_RS_222698	5H	585875971	7.92e-05	4.10127	EFF=DOWNSTREAM(MODIFIER||1374|||HORVU5Hr1G090020|Hv_IBSC_PGSB_r1||HORVU5Hr1G090020.4||1|WARNING_TRANSCRIPT_NO_START_CODON),DOWNSTREAM(MODIFIER||140|||HORVU5Hr1G090020|Hv_IBSC_PGSB_r1||HORVU5Hr1G090020.7||1|WARNING_TRANSCRIPT_NO_START_CODON),DOWNSTREAM(MODIFIER||55|||HORVU5Hr1G090020|Hv_IBSC_PGSB_r1||HORVU5Hr1G090020.8||1|WARNING_TRANSCRIPT_NO_START_CODON),DOWNSTREAM(MODIFIER||864|||HORVU5Hr1G0900…	G	G	BCC1391	3.6509	132	Syria
JHI-Hv50k-2016-339673	5H	609583157	6.28e-05	4.20204	DOWNSTREAM(MODIFIER||3044|||HORVU5Hr1G099220|Hv_IBSC_PGSB_r1||HORVU5Hr1G099220.13||1),DOWNSTREAM(MODIFIER||3044|||HORVU5Hr1G099220|Hv_IBSC_PGSB_r1||HORVU5Hr1G099220.14||1),DOWNSTREAM(MODIFIER||3180|||HORVU5Hr1G099220|Hv_IBSC_PGSB_r1||HORVU5Hr1G099220.15||1),DOWNSTREAM(MODIFIER||3195|||HORVU5Hr1G099220|Hv_IBSC_PGSB_r1||HORVU5Hr1G099220.11||1),DOWNSTREAM(MODIFIER||3195|||HORVU5Hr1G099220|Hv_IBSC_PG…	G	G	BCC1391	3.74342	162	Germany
JHI-Hv50k-2016-339693	5H	609585949	6.28e-05	4.20204	DOWNSTREAM(MODIFIER||4866|||HORVU5Hr1G099250|Hv_IBSC_PGSB_r1||HORVU5Hr1G099250.1||1|WARNING_TRANSCRIPT_NO_START_CODON),INTRON(MODIFIER|||||HORVU5Hr1G099240|Hv_IBSC_PGSB_r1||HORVU5Hr1G099240.1|3|1),INTRON(MODIFIER|||||HORVU5Hr1G099240|Hv_IBSC_PGSB_r1||HORVU5Hr1G099240.2|2|1)	C	G	alternative	-3.7434	15	Germany
JHI-Hv50k-2016-349362	5H	634725021	1.78e-05	4.74958	UPSTREAM(MODIFIER||2597|||HORVU5Hr1G110960|Hv_IBSC_PGSB_r1||HORVU5Hr1G110960.5||1),UPSTREAM(MODIFIER||4062|||HORVU5Hr1G110960|Hv_IBSC_PGSB_r1||HORVU5Hr1G110960.6||1|WARNING_TRANSCRIPT_NO_START_CODON),UPSTREAM(MODIFIER||4434|||HORVU5Hr1G110960|Hv_IBSC_PGSB_r1||HORVU5Hr1G110960.7||1|WARNING_TRANSCRIPT_NO_START_CODON),UTR_5_PRIME(MODIFIER||2597|||HORVU5Hr1G110960|Hv_IBSC_PGSB_r1||HORVU5Hr1G110960.1|…	C	G	alternative	5.53946	42	Turkey
BOPA1_3362-644	5H	650754844	2.75e-05	4.56067		C	C	BCC1391	-5.6078	146	Turkey
SCRI_RS_174123	5H	663485981	2.39e-05	4.6216	EFF=INTRON(MODIFIER|||||HORVU5Hr1G123220|Hv_IBSC_PGSB_r1||HORVU5Hr1G123220.2|3|1),INTRON(MODIFIER|||||HORVU5Hr1G123220|Hv_IBSC_PGSB_r1||HORVU5Hr1G123220.3|3|1),INTRON(MODIFIER|||||HORVU5Hr1G123220|Hv_IBSC_PGSB_r1||HORVU5Hr1G123220.5|4|1),INTRON(MODIFIER|||||HORVU5Hr1G123220|Hv_IBSC_PGSB_r1||HORVU5Hr1G123220.6|3|1),SYNONYMOUS_CODING(LOW|SILENT|gaC/gaT|D135||HORVU5Hr1G123220|Hv_IBSC_PGSB_r1||HORVU5…	C	T	alternative	-2.7491	87	Germany
JHI-Hv50k-2016-370322	6H	5539452	2.09e-05	4.67985	DOWNSTREAM(MODIFIER||2473|||HORVU6Hr1G001880|Hv_IBSC_PGSB_r1||HORVU6Hr1G001880.1||1),DOWNSTREAM(MODIFIER||4861|||HORVU6Hr1G001870|Hv_IBSC_PGSB_r1||HORVU6Hr1G001870.1||1|WARNING_TRANSCRIPT_NO_START_CODON),INTERGENIC(MODIFIER||||||||||1)	C	G	alternative	-3.5386	83	Germany
JHI-Hv50k-2016-374676	6H	13519940	1.7e-06	5.76955	DOWNSTREAM(MODIFIER||1585|||HORVU6Hr1G006170|Hv_IBSC_PGSB_r1||HORVU6Hr1G006170.1||1|WARNING_TRANSCRIPT_NO_START_CODON),DOWNSTREAM(MODIFIER||2220|||HORVU6Hr1G006150|Hv_IBSC_PGSB_r1||HORVU6Hr1G006150.1||1|WARNING_TRANSCRIPT_NO_START_CODON),DOWNSTREAM(MODIFIER||2396|||HORVU6Hr1G006170|Hv_IBSC_PGSB_r1||HORVU6Hr1G006170.2||1),UPSTREAM(MODIFIER||1340|||HORVU6Hr1G006160|Hv_IBSC_PGSB_r1||HORVU6Hr1G006160…	A	A	BCC1391	-3.567	72	Syria
JHI-Hv50k-2016-374915	6H	13806373	6.13e-05	4.21254	DOWNSTREAM(MODIFIER||106|||HORVU6Hr1G006310|Hv_IBSC_PGSB_r1||HORVU6Hr1G006310.12||1),UPSTREAM(MODIFIER||4431|||HORVU6Hr1G006300|Hv_IBSC_PGSB_r1||HORVU6Hr1G006300.1||1),UTR_3_PRIME(MODIFIER||271|||HORVU6Hr1G006310|Hv_IBSC_PGSB_r1||HORVU6Hr1G006310.11|4|1),UTR_3_PRIME(MODIFIER||271|||HORVU6Hr1G006310|Hv_IBSC_PGSB_r1||HORVU6Hr1G006310.1|2|1),UTR_3_PRIME(MODIFIER||271|||HORVU6Hr1G006310|Hv_IBSC_PGSB_…	C	C	BCC1391	-3.1228	94	Syria
JHI-Hv50k-2016-380021	6H	25311621	6.78e-05	4.16877	DOWNSTREAM(MODIFIER||130|||HORVU6Hr1G012840|Hv_IBSC_PGSB_r1||HORVU6Hr1G012840.20||1|WARNING_TRANSCRIPT_NO_START_CODON),DOWNSTREAM(MODIFIER||146|||HORVU6Hr1G012840|Hv_IBSC_PGSB_r1||HORVU6Hr1G012840.21||1|WARNING_TRANSCRIPT_INCOMPLETE),DOWNSTREAM(MODIFIER||1781|||HORVU6Hr1G012820|Hv_IBSC_PGSB_r1||HORVU6Hr1G012820.3||1),DOWNSTREAM(MODIFIER||270|||HORVU6Hr1G012840|Hv_IBSC_PGSB_r1||HORVU6Hr1G012840.22…	C	T	alternative	3.40595	32	Montana
JHI-Hv50k-2016-393393	6H	174398250	5.25e-05	4.27984	DOWNSTREAM(MODIFIER||2018|||HORVU6Hr1G035790|Hv_IBSC_PGSB_r1||HORVU6Hr1G035790.1||1),DOWNSTREAM(MODIFIER||4439|||HORVU6Hr1G035780|Hv_IBSC_PGSB_r1||HORVU6Hr1G035780.1||1),INTRON(MODIFIER|||||HORVU6Hr1G035750|Hv_IBSC_PGSB_r1||HORVU6Hr1G035750.4|1|1|WARNING_TRANSCRIPT_INCOMPLETE),INTRON(MODIFIER|||||HORVU6Hr1G035790|Hv_IBSC_PGSB_r1||HORVU6Hr1G035790.2|1|1),SYNONYMOUS_CODING(LOW|SILENT|gtC/gtG|V227||…	C	C	BCC1391	5.03795	150	Syria
JHI-Hv50k-2016-393420	6H	174771356	5.25e-05	4.27984	DOWNSTREAM(MODIFIER||2941|||HORVU6Hr1G035820|Hv_IBSC_PGSB_r1||HORVU6Hr1G035820.1||1),DOWNSTREAM(MODIFIER||3083|||HORVU6Hr1G035820|Hv_IBSC_PGSB_r1||HORVU6Hr1G035820.3||1),DOWNSTREAM(MODIFIER||3266|||HORVU6Hr1G035820|Hv_IBSC_PGSB_r1||HORVU6Hr1G035820.5||1|WARNING_TRANSCRIPT_NO_START_CODON),DOWNSTREAM(MODIFIER||3279|||HORVU6Hr1G035820|Hv_IBSC_PGSB_r1||HORVU6Hr1G035820.6||1|WARNING_TRANSCRIPT_NO_STAR…	C	T	alternative	-5.0379	26	Syria
JHI-Hv50k-2016-393484	6H	175607339	2.72e-05	4.56543	INTRON(MODIFIER|||||HORVU6Hr1G035950|Hv_IBSC_PGSB_r1||HORVU6Hr1G035950.13|2|1),INTRON(MODIFIER|||||HORVU6Hr1G035950|Hv_IBSC_PGSB_r1||HORVU6Hr1G035950.14|3|1),INTRON(MODIFIER|||||HORVU6Hr1G035950|Hv_IBSC_PGSB_r1||HORVU6Hr1G035950.17|3|1),INTRON(MODIFIER|||||HORVU6Hr1G035950|Hv_IBSC_PGSB_r1||HORVU6Hr1G035950.18|3|1),INTRON(MODIFIER|||||HORVU6Hr1G035950|Hv_IBSC_PGSB_r1||HORVU6Hr1G035950.19|1|1),INTR…	A	G	alternative	-5.2496	26	Syria
JHI-Hv50k-2016-393511	6H	175823625	5.26e-05	4.27901	DOWNSTREAM(MODIFIER||243|||HORVU6Hr1G035980|Hv_IBSC_PGSB_r1||HORVU6Hr1G035980.1||1|WARNING_TRANSCRIPT_NO_START_CODON),DOWNSTREAM(MODIFIER||3445|||HORVU6Hr1G035970|Hv_IBSC_PGSB_r1||HORVU6Hr1G035970.7||1|WARNING_TRANSCRIPT_NO_START_CODON),INTRON(MODIFIER|||||HORVU6Hr1G035970|Hv_IBSC_PGSB_r1||HORVU6Hr1G035970.10|6|1),INTRON(MODIFIER|||||HORVU6Hr1G035970|Hv_IBSC_PGSB_r1||HORVU6Hr1G035970.11|6|1|WARNI…	C	G	alternative	-5.038	26	Syria
JHI-Hv50k-2016-393514	6H	175824342	5.25e-05	4.27984	DOWNSTREAM(MODIFIER||189|||HORVU6Hr1G035970|Hv_IBSC_PGSB_r1||HORVU6Hr1G035970.8||1|WARNING_TRANSCRIPT_NO_START_CODON),DOWNSTREAM(MODIFIER||4162|||HORVU6Hr1G035970|Hv_IBSC_PGSB_r1||HORVU6Hr1G035970.7||1|WARNING_TRANSCRIPT_NO_START_CODON),INTRON(MODIFIER|||||HORVU6Hr1G035970|Hv_IBSC_PGSB_r1||HORVU6Hr1G035970.10|8|1),INTRON(MODIFIER|||||HORVU6Hr1G035970|Hv_IBSC_PGSB_r1||HORVU6Hr1G035970.11|8|1|WARNI…	A	A	BCC1391	5.03795	150	Syria
JHI-Hv50k-2016-393529	6H	176035148	7.05e-05	4.15181	DOWNSTREAM(MODIFIER||1475|||HORVU6Hr1G036010|Hv_IBSC_PGSB_r1||HORVU6Hr1G036010.5||1|WARNING_TRANSCRIPT_INCOMPLETE),DOWNSTREAM(MODIFIER||1553|||HORVU6Hr1G036010|Hv_IBSC_PGSB_r1||HORVU6Hr1G036010.6||1|WARNING_TRANSCRIPT_INCOMPLETE),DOWNSTREAM(MODIFIER||1572|||HORVU6Hr1G036010|Hv_IBSC_PGSB_r1||HORVU6Hr1G036010.7||1|WARNING_TRANSCRIPT_INCOMPLETE),DOWNSTREAM(MODIFIER||1649|||HORVU6Hr1G036010|Hv_IBSC_P…	A	A	BCC1391	4.9824	146	Syria
JHI-Hv50k-2016-393540	6H	176041190	5.25e-05	4.27984	DOWNSTREAM(MODIFIER||3172|||HORVU6Hr1G036040|Hv_IBSC_PGSB_r1||HORVU6Hr1G036040.1||1),NON_SYNONYMOUS_CODING(MODERATE|MISSENSE|Ggc/Agc|G104S||HORVU6Hr1G036020|Hv_IBSC_PGSB_r1||HORVU6Hr1G036020.1|2|1),NON_SYNONYMOUS_CODING(MODERATE|MISSENSE|Ggc/Agc|G109S||HORVU6Hr1G036020|Hv_IBSC_PGSB_r1||HORVU6Hr1G036020.2|2|1),NON_SYNONYMOUS_CODING(MODERATE|MISSENSE|Ggc/Agc|G86S||HORVU6Hr1G036020|Hv_IBSC_PGSB_r1||…	A	A	BCC1391	5.03795	150	Syria
JHI-Hv50k-2016-393542	6H	176041530	5.25e-05	4.27984	DOWNSTREAM(MODIFIER||2832|||HORVU6Hr1G036040|Hv_IBSC_PGSB_r1||HORVU6Hr1G036040.1||1),NON_SYNONYMOUS_CODING(MODERATE|MISSENSE|cAa/cGa|Q199R||HORVU6Hr1G036020|Hv_IBSC_PGSB_r1||HORVU6Hr1G036020.3|1|1|WARNING_TRANSCRIPT_NO_START_CODON),NON_SYNONYMOUS_CODING(MODERATE|MISSENSE|cAa/cGa|Q217R||HORVU6Hr1G036020|Hv_IBSC_PGSB_r1||HORVU6Hr1G036020.1|2|1),NON_SYNONYMOUS_CODING(MODERATE|MISSENSE|cAa/cGa|Q222R|…	A	G	alternative	-5.0379	26	Syria
JHI-Hv50k-2016-393546	6H	176042099	5.25e-05	4.27984	DOWNSTREAM(MODIFIER||117|||HORVU6Hr1G036020|Hv_IBSC_PGSB_r1||HORVU6Hr1G036020.2||1),DOWNSTREAM(MODIFIER||2263|||HORVU6Hr1G036040|Hv_IBSC_PGSB_r1||HORVU6Hr1G036040.1||1),NON_SYNONYMOUS_CODING(MODERATE|MISSENSE|Cat/Tat|H389Y||HORVU6Hr1G036020|Hv_IBSC_PGSB_r1||HORVU6Hr1G036020.3|1|1|WARNING_TRANSCRIPT_NO_START_CODON),NON_SYNONYMOUS_CODING(MODERATE|MISSENSE|Cat/Tat|H407Y||HORVU6Hr1G036020|Hv_IBSC_PGS…	C	T	alternative	-5.0379	26	Syria
JHI-Hv50k-2016-393548	6H	176042567	5.67e-05	4.24642	DOWNSTREAM(MODIFIER||1795|||HORVU6Hr1G036040|Hv_IBSC_PGSB_r1||HORVU6Hr1G036040.1||1),DOWNSTREAM(MODIFIER||585|||HORVU6Hr1G036020|Hv_IBSC_PGSB_r1||HORVU6Hr1G036020.2||1),NON_SYNONYMOUS_CODING(MODERATE|MISSENSE|Ggc/Agc|G545S||HORVU6Hr1G036020|Hv_IBSC_PGSB_r1||HORVU6Hr1G036020.3|1|1|WARNING_TRANSCRIPT_NO_START_CODON),NON_SYNONYMOUS_CODING(MODERATE|MISSENSE|Ggc/Agc|G563S||HORVU6Hr1G036020|Hv_IBSC_PGS…	A	A	BCC1391	5.01937	148	Syria
JHI-Hv50k-2016-393572	6H	176356017	5.25e-05	4.27984	DOWNSTREAM(MODIFIER||174|||HORVU6Hr1G036060|Hv_IBSC_PGSB_r1||HORVU6Hr1G036060.9||1|WARNING_TRANSCRIPT_NO_START_CODON),INTRON(MODIFIER|||||HORVU6Hr1G036060|Hv_IBSC_PGSB_r1||HORVU6Hr1G036060.10|3|1|WARNING_TRANSCRIPT_NO_START_CODON),INTRON(MODIFIER|||||HORVU6Hr1G036060|Hv_IBSC_PGSB_r1||HORVU6Hr1G036060.11|3|1|WARNING_TRANSCRIPT_NO_START_CODON),INTRON(MODIFIER|||||HORVU6Hr1G036060|Hv_IBSC_PGSB_r1||H…	G	T	alternative	-5.0379	26	Syria
JHI-Hv50k-2016-393579	6H	176358180	5.25e-05	4.27984	DOWNSTREAM(MODIFIER||1538|||HORVU6Hr1G036060|Hv_IBSC_PGSB_r1||HORVU6Hr1G036060.1||1|WARNING_TRANSCRIPT_NO_START_CODON),DOWNSTREAM(MODIFIER||2337|||HORVU6Hr1G036060|Hv_IBSC_PGSB_r1||HORVU6Hr1G036060.9||1|WARNING_TRANSCRIPT_NO_START_CODON),DOWNSTREAM(MODIFIER||3254|||HORVU6Hr1G036070|Hv_IBSC_PGSB_r1||HORVU6Hr1G036070.1||1),DOWNSTREAM(MODIFIER||341|||HORVU6Hr1G036060|Hv_IBSC_PGSB_r1||HORVU6Hr1G03606…	C	T	alternative	-5.0379	26	Syria
JHI-Hv50k-2016-393763	6H	180787593	5.25e-05	4.27984	INTRON(MODIFIER|||||HORVU6Hr1G036640|Hv_IBSC_PGSB_r1||HORVU6Hr1G036640.13|5|1|WARNING_TRANSCRIPT_INCOMPLETE),INTRON(MODIFIER|||||HORVU6Hr1G036640|Hv_IBSC_PGSB_r1||HORVU6Hr1G036640.14|5|1|WARNING_TRANSCRIPT_INCOMPLETE),INTRON(MODIFIER|||||HORVU6Hr1G036640|Hv_IBSC_PGSB_r1||HORVU6Hr1G036640.15|5|1|WARNING_TRANSCRIPT_INCOMPLETE),INTRON(MODIFIER|||||HORVU6Hr1G036640|Hv_IBSC_PGSB_r1||HORVU6Hr1G036640.1…	A	A	BCC1391	5.03795	150	Syria
JHI-Hv50k-2016-403315	6H	405000213	5.27e-05	4.27819	DOWNSTREAM(MODIFIER||1606|||HORVU6Hr1G060750|Hv_IBSC_PGSB_r1||HORVU6Hr1G060750.1||1),INTRON(MODIFIER|||||HORVU6Hr1G060750|Hv_IBSC_PGSB_r1||HORVU6Hr1G060750.14|3|1),INTRON(MODIFIER|||||HORVU6Hr1G060750|Hv_IBSC_PGSB_r1||HORVU6Hr1G060750.6|3|1),SPLICE_SITE_REGION(LOW|||||HORVU6Hr1G060750|Hv_IBSC_PGSB_r1||HORVU6Hr1G060750.14|3|1),SYNONYMOUS_CODING(LOW|SILENT|atT/atC|I101||HORVU6Hr1G060750|Hv_IBSC_PGS…	C	C	BCC1391	4.78438	132	Turkey
JHI-Hv50k-2016-406582	6H	448135436	1.78e-05	4.74958	INTRON(MODIFIER|||||HORVU6Hr1G065360|Hv_IBSC_PGSB_r1||HORVU6Hr1G065360.11|4|1|WARNING_TRANSCRIPT_INCOMPLETE),INTRON(MODIFIER|||||HORVU6Hr1G065360|Hv_IBSC_PGSB_r1||HORVU6Hr1G065360.12|5|1|WARNING_TRANSCRIPT_INCOMPLETE),INTRON(MODIFIER|||||HORVU6Hr1G065360|Hv_IBSC_PGSB_r1||HORVU6Hr1G065360.13|1|1|WARNING_TRANSCRIPT_NO_START_CODON),INTRON(MODIFIER|||||HORVU6Hr1G065360|Hv_IBSC_PGSB_r1||HORVU6Hr1G0653…	G	G	BCC1391	-5.5395	135	Turkey
JHI-Hv50k-2016-406653	6H	450930890	1.78e-05	4.74958	DOWNSTREAM(MODIFIER||1203|||HORVU6Hr1G065480|Hv_IBSC_PGSB_r1||HORVU6Hr1G065480.8||1),DOWNSTREAM(MODIFIER||2306|||HORVU6Hr1G065490|Hv_IBSC_PGSB_r1||HORVU6Hr1G065490.1||1|WARNING_TRANSCRIPT_NO_START_CODON),DOWNSTREAM(MODIFIER||406|||HORVU6Hr1G065480|Hv_IBSC_PGSB_r1||HORVU6Hr1G065480.6||1),DOWNSTREAM(MODIFIER||672|||HORVU6Hr1G065480|Hv_IBSC_PGSB_r1||HORVU6Hr1G065480.7||1),UPSTREAM(MODIFIER||1171|||H…	C	G	alternative	5.53946	42	Turkey
JHI-Hv50k-2016-406678	6H	452114186	1.78e-05	4.74958	DOWNSTREAM(MODIFIER||2105|||HORVU6Hr1G065600|Hv_IBSC_PGSB_r1||HORVU6Hr1G065600.10||1),DOWNSTREAM(MODIFIER||217|||HORVU6Hr1G065620|Hv_IBSC_PGSB_r1||HORVU6Hr1G065620.1||1),DOWNSTREAM(MODIFIER||2981|||HORVU6Hr1G065600|Hv_IBSC_PGSB_r1||HORVU6Hr1G065600.5||1),DOWNSTREAM(MODIFIER||573|||HORVU6Hr1G065630|Hv_IBSC_PGSB_r1||HORVU6Hr1G065630.1||1),INTRON(MODIFIER|||||HORVU6Hr1G065600|Hv_IBSC_PGSB_r1||HORVU6…	A	T	alternative	5.53946	42	Turkey
JHI-Hv50k-2016-421342	6H	554170529	5.23e-05	4.2815	DOWNSTREAM(MODIFIER||1210|||HORVU6Hr1G084340|Hv_IBSC_PGSB_r1||HORVU6Hr1G084340.6||1|WARNING_TRANSCRIPT_NO_START_CODON),DOWNSTREAM(MODIFIER||646|||HORVU6Hr1G084340|Hv_IBSC_PGSB_r1||HORVU6Hr1G084340.5||1),DOWNSTREAM(MODIFIER||682|||HORVU6Hr1G084330|Hv_IBSC_PGSB_r1||HORVU6Hr1G084330.1||1|WARNING_TRANSCRIPT_NO_START_CODON),INTRON(MODIFIER|||||HORVU6Hr1G084340|Hv_IBSC_PGSB_r1||HORVU6Hr1G084340.1|1|1),…	A	A	BCC1391	4.88298	131	Turkey
JHI-Hv50k-2016-426454	6H	567221199	5.5e-05	4.25964	DOWNSTREAM(MODIFIER||2304|||HORVU6Hr1G088700|Hv_IBSC_PGSB_r1||HORVU6Hr1G088700.1||1),DOWNSTREAM(MODIFIER||62|||HORVU6Hr1G088690|Hv_IBSC_PGSB_r1||HORVU6Hr1G088690.3||1),DOWNSTREAM(MODIFIER||640|||HORVU6Hr1G088690|Hv_IBSC_PGSB_r1||HORVU6Hr1G088690.4||1|WARNING_TRANSCRIPT_NO_START_CODON),INTRON(MODIFIER|||||HORVU6Hr1G088690|Hv_IBSC_PGSB_r1||HORVU6Hr1G088690.2|1|1),UTR_5_PRIME(MODIFIER||543|||HORVU6H…	C	T	alternative	-2.9869	44	Germany
JHI-Hv50k-2016-426456	6H	567243156	5.5e-05	4.25964	DOWNSTREAM(MODIFIER||1303|||HORVU6Hr1G088720|Hv_IBSC_PGSB_r1||HORVU6Hr1G088720.31||1|WARNING_TRANSCRIPT_INCOMPLETE),DOWNSTREAM(MODIFIER||1478|||HORVU6Hr1G088720|Hv_IBSC_PGSB_r1||HORVU6Hr1G088720.32||1),DOWNSTREAM(MODIFIER||1885|||HORVU6Hr1G088720|Hv_IBSC_PGSB_r1||HORVU6Hr1G088720.33||1|WARNING_TRANSCRIPT_NO_START_CODON),DOWNSTREAM(MODIFIER||1885|||HORVU6Hr1G088720|Hv_IBSC_PGSB_r1||HORVU6Hr1G08872…	A	G	alternative	-2.9869	44	Germany
JHI-Hv50k-2016-426458	6H	567243639	5.5e-05	4.25964	DOWNSTREAM(MODIFIER||1402|||HORVU6Hr1G088720|Hv_IBSC_PGSB_r1||HORVU6Hr1G088720.33||1|WARNING_TRANSCRIPT_NO_START_CODON),DOWNSTREAM(MODIFIER||1402|||HORVU6Hr1G088720|Hv_IBSC_PGSB_r1||HORVU6Hr1G088720.34||1),DOWNSTREAM(MODIFIER||1402|||HORVU6Hr1G088720|Hv_IBSC_PGSB_r1||HORVU6Hr1G088720.35||1),DOWNSTREAM(MODIFIER||1502|||HORVU6Hr1G088720|Hv_IBSC_PGSB_r1||HORVU6Hr1G088720.36||1),DOWNSTREAM(MODIFIER||…	A	A	BCC1391	2.98691	133	Germany
JHI-Hv50k-2016-426462	6H	567244912	5.5e-05	4.25964	DOWNSTREAM(MODIFIER||129|||HORVU6Hr1G088720|Hv_IBSC_PGSB_r1||HORVU6Hr1G088720.33||1|WARNING_TRANSCRIPT_NO_START_CODON),DOWNSTREAM(MODIFIER||129|||HORVU6Hr1G088720|Hv_IBSC_PGSB_r1||HORVU6Hr1G088720.34||1),DOWNSTREAM(MODIFIER||129|||HORVU6Hr1G088720|Hv_IBSC_PGSB_r1||HORVU6Hr1G088720.35||1),DOWNSTREAM(MODIFIER||1575|||HORVU6Hr1G088720|Hv_IBSC_PGSB_r1||HORVU6Hr1G088720.38||1),DOWNSTREAM(MODIFIER||229…	A	A	BCC1391	2.98691	133	Germany
JHI-Hv50k-2016-426615	6H	567545024	1.7e-05	4.76955	INTRON(MODIFIER|||||HORVU6Hr1G088850|Hv_IBSC_PGSB_r1||HORVU6Hr1G088850.1|1|1),INTRON(MODIFIER|||||HORVU6Hr1G088850|Hv_IBSC_PGSB_r1||HORVU6Hr1G088850.2|1|1),INTRON(MODIFIER|||||HORVU6Hr1G088850|Hv_IBSC_PGSB_r1||HORVU6Hr1G088850.4|1|1|WARNING_TRANSCRIPT_NO_START_CODON),INTRON(MODIFIER|||||HORVU6Hr1G088850|Hv_IBSC_PGSB_r1||HORVU6Hr1G088850.5|2|1|WARNING_TRANSCRIPT_NO_START_CODON),INTRON(MODIFIER||||…	C	C	BCC1391	3.13086	128	Germany
JHI-Hv50k-2016-426633	6H	567546317	1.7e-05	4.76955	DOWNSTREAM(MODIFIER||1073|||HORVU6Hr1G088850|Hv_IBSC_PGSB_r1||HORVU6Hr1G088850.3||1),INTRON(MODIFIER|||||HORVU6Hr1G088850|Hv_IBSC_PGSB_r1||HORVU6Hr1G088850.1|4|1),INTRON(MODIFIER|||||HORVU6Hr1G088850|Hv_IBSC_PGSB_r1||HORVU6Hr1G088850.2|3|1),INTRON(MODIFIER|||||HORVU6Hr1G088850|Hv_IBSC_PGSB_r1||HORVU6Hr1G088850.4|3|1|WARNING_TRANSCRIPT_NO_START_CODON),INTRON(MODIFIER|||||HORVU6Hr1G088850|Hv_IBSC_P…	G	T	alternative	-3.1309	49	Germany
JHI-Hv50k-2016-426676	6H	567652551	3.47e-05	4.45967	DOWNSTREAM(MODIFIER||2464|||HORVU6Hr1G088870|Hv_IBSC_PGSB_r1||HORVU6Hr1G088870.2||1|WARNING_TRANSCRIPT_NO_START_CODON),DOWNSTREAM(MODIFIER||2808|||HORVU6Hr1G088870|Hv_IBSC_PGSB_r1||HORVU6Hr1G088870.1||1),INTRON(MODIFIER|||||HORVU6Hr1G088880|Hv_IBSC_PGSB_r1||HORVU6Hr1G088880.10|1|1),INTRON(MODIFIER|||||HORVU6Hr1G088880|Hv_IBSC_PGSB_r1||HORVU6Hr1G088880.5|2|1|WARNING_TRANSCRIPT_INCOMPLETE),INTRON(M…	A	G	alternative	-3.1268	53	Germany
JHI-Hv50k-2016-429183	6H	575420494	5.09e-05	4.29328	DOWNSTREAM(MODIFIER||2178|||HORVU6Hr1G091300|Hv_IBSC_PGSB_r1||HORVU6Hr1G091300.1||1),DOWNSTREAM(MODIFIER||2257|||HORVU6Hr1G091300|Hv_IBSC_PGSB_r1||HORVU6Hr1G091300.5||1),DOWNSTREAM(MODIFIER||2257|||HORVU6Hr1G091300|Hv_IBSC_PGSB_r1||HORVU6Hr1G091300.6||1),DOWNSTREAM(MODIFIER||2270|||HORVU6Hr1G091300|Hv_IBSC_PGSB_r1||HORVU6Hr1G091300.2||1),DOWNSTREAM(MODIFIER||2290|||HORVU6Hr1G091300|Hv_IBSC_PGSB_r…	A	A	BCC1391	3.10628	144	Germany
JHI-Hv50k-2016-430017	6H	576878902	5.83e-05	4.23433	DOWNSTREAM(MODIFIER||1344|||HORVU6Hr1G092100|Hv_IBSC_PGSB_r1||HORVU6Hr1G092100.1||1|WARNING_TRANSCRIPT_NO_START_CODON),INTRON(MODIFIER|||||HORVU6Hr1G092030|Hv_IBSC_PGSB_r1||HORVU6Hr1G092030.1|1|1|WARNING_TRANSCRIPT_NO_START_CODON),UPSTREAM(MODIFIER||211|||HORVU6Hr1G092090|Hv_IBSC_PGSB_r1||HORVU6Hr1G092090.2||1),UPSTREAM(MODIFIER||3642|||HORVU6Hr1G092080|Hv_IBSC_PGSB_r1||HORVU6Hr1G092080.1||1),UTR…	C	C	BCC1391	-6.1493	146	Turkey
JHI-Hv50k-2016-431406	6H	578951413	3.67e-05	4.43533	SYNONYMOUS_CODING(LOW|SILENT|gaA/gaG|E173||HORVU6Hr1G093090|Hv_IBSC_PGSB_r1||HORVU6Hr1G093090.1|5|1),SYNONYMOUS_CODING(LOW|SILENT|gaA/gaG|E173||HORVU6Hr1G093090|Hv_IBSC_PGSB_r1||HORVU6Hr1G093090.2|5|1),SYNONYMOUS_CODING(LOW|SILENT|gaA/gaG|E173||HORVU6Hr1G093090|Hv_IBSC_PGSB_r1||HORVU6Hr1G093090.3|5|1),UPSTREAM(MODIFIER||4239|||HORVU6Hr1G093080|Hv_IBSC_PGSB_r1||HORVU6Hr1G093080.3||1),UPSTREAM(MODI…	A	A	BCC1391	5.20548	124	Turkey
JHI-Hv50k-2016-431406	6H	578951413	5.12e-05	4.29073	SYNONYMOUS_CODING(LOW|SILENT|gaA/gaG|E173||HORVU6Hr1G093090|Hv_IBSC_PGSB_r1||HORVU6Hr1G093090.1|5|1),SYNONYMOUS_CODING(LOW|SILENT|gaA/gaG|E173||HORVU6Hr1G093090|Hv_IBSC_PGSB_r1||HORVU6Hr1G093090.2|5|1),SYNONYMOUS_CODING(LOW|SILENT|gaA/gaG|E173||HORVU6Hr1G093090|Hv_IBSC_PGSB_r1||HORVU6Hr1G093090.3|5|1),UPSTREAM(MODIFIER||4239|||HORVU6Hr1G093080|Hv_IBSC_PGSB_r1||HORVU6Hr1G093080.3||1),UPSTREAM(MODI…	A	A	BCC1391	3.55534	123	Syria
JHI-Hv50k-2016-431457	6H	578960821	7.19e-05	4.14327	INTERGENIC(MODIFIER||||||||||1)	C	C	BCC1391	4.07858	131	Syria
JHI-Hv50k-2016-432229	6H	579861238	8.28e-05	4.08197	DOWNSTREAM(MODIFIER||111|||HORVU6Hr1G093680|Hv_IBSC_PGSB_r1||HORVU6Hr1G093680.25||1|WARNING_TRANSCRIPT_INCOMPLETE),DOWNSTREAM(MODIFIER||343|||HORVU6Hr1G093680|Hv_IBSC_PGSB_r1||HORVU6Hr1G093680.26||1|WARNING_TRANSCRIPT_INCOMPLETE),DOWNSTREAM(MODIFIER||765|||HORVU6Hr1G093670|Hv_IBSC_PGSB_r1||HORVU6Hr1G093670.1||1),UTR_3_PRIME(MODIFIER||111|||HORVU6Hr1G093680|Hv_IBSC_PGSB_r1||HORVU6Hr1G093680.10|5|1…	C	T	alternative	-4.9742	63	Turkey
JHI-Hv50k-2016-446116	7H	10541206	0.0001	4	SYNONYMOUS_CODING(LOW|SILENT|ggA/ggG|G933||HORVU7Hr1G008050|Hv_IBSC_PGSB_r1||HORVU7Hr1G008050.1|1|1)	A	G	alternative	2.49958	41	Germany
JHI-Hv50k-2016-446117	7H	10541269	0.0001	4	SYNONYMOUS_CODING(LOW|SILENT|aaA/aaG|K954||HORVU7Hr1G008050|Hv_IBSC_PGSB_r1||HORVU7Hr1G008050.1|1|1)	A	G	alternative	2.49958	41	Germany
JHI-Hv50k-2016-449348	7H	14114626	4.57e-05	4.34008	NON_SYNONYMOUS_CODING(MODERATE|MISSENSE|Agt/Ggt|S3G||HORVU7Hr1G010150|Hv_IBSC_PGSB_r1||HORVU7Hr1G010150.4|2|1),NON_SYNONYMOUS_CODING(MODERATE|MISSENSE|Agt/Ggt|S3G||HORVU7Hr1G010150|Hv_IBSC_PGSB_r1||HORVU7Hr1G010150.5|1|1),NON_SYNONYMOUS_CODING(MODERATE|MISSENSE|cAg/cGg|Q114R||HORVU7Hr1G010150|Hv_IBSC_PGSB_r1||HORVU7Hr1G010150.1|3|1),NON_SYNONYMOUS_CODING(MODERATE|MISSENSE|cAg/cGg|Q114R||HORVU7Hr1…	A	A	BCC1391	-6.9424	159	Turkey
BOPA2_12_20227	7H	15116301	4.24e-05	4.37263	EFF=INTRON(MODIFIER|||||HORVU7Hr1G010690|Hv_IBSC_PGSB_r1||HORVU7Hr1G010690.9|2|1),NON_SYNONYMOUS_CODING(MODERATE|MISSENSE|Cct/Tct|P163S||HORVU7Hr1G010690|Hv_IBSC_PGSB_r1||HORVU7Hr1G010690.10|2|1),SYNONYMOUS_CODING(LOW|SILENT|aaC/aaT|N142||HORVU7Hr1G010690|Hv_IBSC_PGSB_r1||HORVU7Hr1G010690.1|3|1|WARNING_TRANSCRIPT_NO_START_CODON),SYNONYMOUS_CODING(LOW|SILENT|aaC/aaT|N185||HORVU7Hr1G010690|Hv_IBSC_…	A	G	alternative	-4.265	12	Germany
BK_19	7H	17091220	6.96e-05	4.15739	EFF=DOWNSTREAM(MODIFIER||2173|||HORVU7Hr1G012370|Hv_IBSC_PGSB_r1||HORVU7Hr1G012370.3||1|WARNING_TRANSCRIPT_NO_START_CODON),DOWNSTREAM(MODIFIER||2179|||HORVU7Hr1G012370|Hv_IBSC_PGSB_r1||HORVU7Hr1G012370.5||1|WARNING_TRANSCRIPT_NO_START_CODON),DOWNSTREAM(MODIFIER||2180|||HORVU7Hr1G012370|Hv_IBSC_PGSB_r1||HORVU7Hr1G012370.2||1|WARNING_TRANSCRIPT_NO_START_CODON),DOWNSTREAM(MODIFIER||2204|||HORVU7Hr1G…	A	G	alternative	-4.0685	14	Germany
JHI-Hv50k-2016-452666	7H	20275597	7.13e-06	5.14691	DOWNSTREAM(MODIFIER||2751|||HORVU7Hr1G014720|Hv_IBSC_PGSB_r1||HORVU7Hr1G014720.1||1|WARNING_TRANSCRIPT_NO_START_CODON),INTRON(MODIFIER|||||HORVU7Hr1G014410|Hv_IBSC_PGSB_r1||HORVU7Hr1G014410.3|1|1|WARNING_TRANSCRIPT_INCOMPLETE),UPSTREAM(MODIFIER||2013|||HORVU7Hr1G014710|Hv_IBSC_PGSB_r1||HORVU7Hr1G014710.1||1|WARNING_TRANSCRIPT_NO_START_CODON),UPSTREAM(MODIFIER||2258|||HORVU7Hr1G014710|Hv_IBSC_PGSB…	A	A	BCC1391	3.37398	112	Germany
SCRI_RS_143373	7H	27155852	6.02e-05	4.2204		C	C	BCC1391	4.54964	118	Turkey
JHI-Hv50k-2016-455231	7H	28112475	6.64e-05	4.17783	DOWNSTREAM(MODIFIER||348|||HORVU7Hr1G020790|Hv_IBSC_PGSB_r1||HORVU7Hr1G020790.1||1|WARNING_TRANSCRIPT_NO_START_CODON),DOWNSTREAM(MODIFIER||350|||HORVU7Hr1G020790|Hv_IBSC_PGSB_r1||HORVU7Hr1G020790.2||1|WARNING_TRANSCRIPT_NO_START_CODON),INTRON(MODIFIER|||||HORVU7Hr1G020660|Hv_IBSC_PGSB_r1||HORVU7Hr1G020660.15|1|1|WARNING_TRANSCRIPT_NO_START_CODON),INTRON(MODIFIER|||||HORVU7Hr1G020770|Hv_IBSC_PGSB_…	C	C	BCC1391	-7.2826	158	Turkey
JHI-Hv50k-2016-459470	7H	37805069	7.26e-05	4.13906	INTRON(MODIFIER|||||HORVU7Hr1G023980|Hv_IBSC_PGSB_r1||HORVU7Hr1G023980.1|2|1),INTRON(MODIFIER|||||HORVU7Hr1G023980|Hv_IBSC_PGSB_r1||HORVU7Hr1G023980.2|2|1),INTRON(MODIFIER|||||HORVU7Hr1G023980|Hv_IBSC_PGSB_r1||HORVU7Hr1G023980.3|2|1),INTRON(MODIFIER|||||HORVU7Hr1G023980|Hv_IBSC_PGSB_r1||HORVU7Hr1G023980.4|2|1)	C	C	BCC1391	3.04465	126	Montana
JHI-Hv50k-2016-461815	7H	49406858	4.29e-05	4.36754	DOWNSTREAM(MODIFIER||1062|||HORVU7Hr1G027600|Hv_IBSC_PGSB_r1||HORVU7Hr1G027600.2||1|WARNING_TRANSCRIPT_NO_START_CODON),DOWNSTREAM(MODIFIER||110|||HORVU7Hr1G027600|Hv_IBSC_PGSB_r1||HORVU7Hr1G027600.10||1|WARNING_TRANSCRIPT_NO_START_CODON),DOWNSTREAM(MODIFIER||1517|||HORVU7Hr1G027600|Hv_IBSC_PGSB_r1||HORVU7Hr1G027600.15||1|WARNING_TRANSCRIPT_NO_START_CODON),DOWNSTREAM(MODIFIER||182|||HORVU7Hr1G0276…	A	G	alternative	-3.2467	26	Germany
JHI-Hv50k-2016-462122	7H	49818629	3.78e-05	4.42251	DOWNSTREAM(MODIFIER||2599|||HORVU7Hr1G027860|Hv_IBSC_PGSB_r1||HORVU7Hr1G027860.21||1),DOWNSTREAM(MODIFIER||2599|||HORVU7Hr1G027860|Hv_IBSC_PGSB_r1||HORVU7Hr1G027860.25||1),DOWNSTREAM(MODIFIER||2599|||HORVU7Hr1G027860|Hv_IBSC_PGSB_r1||HORVU7Hr1G027860.8||1|WARNING_TRANSCRIPT_NO_START_CODON),DOWNSTREAM(MODIFIER||2601|||HORVU7Hr1G027860|Hv_IBSC_PGSB_r1||HORVU7Hr1G027860.9||1|WARNING_TRANSCRIPT_NO_ST…	A	A	BCC1391	3.86123	150	Montana
JHI-Hv50k-2016-462122	7H	49818629	7.73e-05	4.11182	DOWNSTREAM(MODIFIER||2599|||HORVU7Hr1G027860|Hv_IBSC_PGSB_r1||HORVU7Hr1G027860.21||1),DOWNSTREAM(MODIFIER||2599|||HORVU7Hr1G027860|Hv_IBSC_PGSB_r1||HORVU7Hr1G027860.25||1),DOWNSTREAM(MODIFIER||2599|||HORVU7Hr1G027860|Hv_IBSC_PGSB_r1||HORVU7Hr1G027860.8||1|WARNING_TRANSCRIPT_NO_START_CODON),DOWNSTREAM(MODIFIER||2601|||HORVU7Hr1G027860|Hv_IBSC_PGSB_r1||HORVU7Hr1G027860.9||1|WARNING_TRANSCRIPT_NO_ST…	A	A	BCC1391	3.13498	150	Germany
BOPA1_9820-455	7H	109383022	8.97e-07	6.04721	EFF=INTRON(MODIFIER|||||HORVU7Hr1G040390|Hv_IBSC_PGSB_r1||HORVU7Hr1G040390.17|8|1|WARNING_TRANSCRIPT_INCOMPLETE),NON_SYNONYMOUS_CODING(MODERATE|MISSENSE|Tgt/Cgt|C566R||HORVU7Hr1G040390|Hv_IBSC_PGSB_r1||HORVU7Hr1G040390.10|9|1|WARNING_TRANSCRIPT_INCOMPLETE),NON_SYNONYMOUS_CODING(MODERATE|MISSENSE|Tgt/Cgt|C566R||HORVU7Hr1G040390|Hv_IBSC_PGSB_r1||HORVU7Hr1G040390.11|8|1|WARNING_TRANSCRIPT_INCOMPLETE…	A	A	BCC1391	3.6843	118	Germany
BOPA1_1107-392	7H	109656682	1.43e-05	4.84466	EFF=DOWNSTREAM(MODIFIER||1701|||HORVU7Hr1G040420|Hv_IBSC_PGSB_r1||HORVU7Hr1G040420.7||1),DOWNSTREAM(MODIFIER||1819|||HORVU7Hr1G040420|Hv_IBSC_PGSB_r1||HORVU7Hr1G040420.5||1),DOWNSTREAM(MODIFIER||37|||HORVU7Hr1G040430|Hv_IBSC_PGSB_r1||HORVU7Hr1G040430.2||1|WARNING_TRANSCRIPT_NO_START_CODON),DOWNSTREAM(MODIFIER||37|||HORVU7Hr1G040430|Hv_IBSC_PGSB_r1||HORVU7Hr1G040430.3||1),DOWNSTREAM(MODIFIER||573|…	A	C	alternative	-3.1802	56	Germany
JHI-Hv50k-2016-484144	7H	407315295	8.74e-05	4.05849	INTRON(MODIFIER|||||HORVU7Hr1G072650|Hv_IBSC_PGSB_r1||HORVU7Hr1G072650.1|7|1),INTRON(MODIFIER|||||HORVU7Hr1G072650|Hv_IBSC_PGSB_r1||HORVU7Hr1G072650.2|7|1),INTRON(MODIFIER|||||HORVU7Hr1G072650|Hv_IBSC_PGSB_r1||HORVU7Hr1G072650.3|7|1),INTRON(MODIFIER|||||HORVU7Hr1G072650|Hv_IBSC_PGSB_r1||HORVU7Hr1G072650.4|7|1),INTRON(MODIFIER|||||HORVU7Hr1G072650|Hv_IBSC_PGSB_r1||HORVU7Hr1G072650.5|5|1|WARNING_TR…	C	C	BCC1391	3.25724	98	Germany
JHI-Hv50k-2016-496390	7H	604527948	7.79e-05	4.10846	DOWNSTREAM(MODIFIER||741|||HORVU7Hr1G100310|Hv_IBSC_PGSB_r1||HORVU7Hr1G100310.9||1),NON_SYNONYMOUS_CODING(MODERATE|MISSENSE|cGg/cAg|R243Q||HORVU7Hr1G100310|Hv_IBSC_PGSB_r1||HORVU7Hr1G100310.7|10|1),SYNONYMOUS_CODING(LOW|SILENT|ccG/ccA|P115||HORVU7Hr1G100310|Hv_IBSC_PGSB_r1||HORVU7Hr1G100310.13|10|1),SYNONYMOUS_CODING(LOW|SILENT|ccG/ccA|P115||HORVU7Hr1G100310|Hv_IBSC_PGSB_r1||HORVU7Hr1G100310.15|1…	A	G	alternative	-4.3542	19	Syria
JHI-Hv50k-2016-496894	7H	605134983	1.98e-05	4.70333	DOWNSTREAM(MODIFIER||178|||HORVU7Hr1G100490|Hv_IBSC_PGSB_r1||HORVU7Hr1G100490.3||1|WARNING_TRANSCRIPT_INCOMPLETE),DOWNSTREAM(MODIFIER||217|||HORVU7Hr1G100490|Hv_IBSC_PGSB_r1||HORVU7Hr1G100490.4||1|WARNING_TRANSCRIPT_INCOMPLETE),UTR_3_PRIME(MODIFIER||2834|||HORVU7Hr1G100490|Hv_IBSC_PGSB_r1||HORVU7Hr1G100490.1|1|1),UTR_3_PRIME(MODIFIER||382|||HORVU7Hr1G100490|Hv_IBSC_PGSB_r1||HORVU7Hr1G100490.2|3|1…	A	A	BCC1391	7.47666	161	Turkey
JHI-Hv50k-2016-496896	7H	605135065	2e-05	4.69897	DOWNSTREAM(MODIFIER||135|||HORVU7Hr1G100490|Hv_IBSC_PGSB_r1||HORVU7Hr1G100490.4||1|WARNING_TRANSCRIPT_INCOMPLETE),DOWNSTREAM(MODIFIER||96|||HORVU7Hr1G100490|Hv_IBSC_PGSB_r1||HORVU7Hr1G100490.3||1|WARNING_TRANSCRIPT_INCOMPLETE),UTR_3_PRIME(MODIFIER||2752|||HORVU7Hr1G100490|Hv_IBSC_PGSB_r1||HORVU7Hr1G100490.1|1|1),UTR_3_PRIME(MODIFIER||300|||HORVU7Hr1G100490|Hv_IBSC_PGSB_r1||HORVU7Hr1G100490.2|3|1|…	C	T	alternative	-7.47	15	Turkey
JHI-Hv50k-2016-504253	7H	625963076	5.22e-05	4.28233	INTERGENIC(MODIFIER||||||||||1)	C	N	alternative	5.48886	165	Montana
JHI-Hv50k-2016-508660	7H	636601639	3.39e-06	5.4698	UTR_3_PRIME(MODIFIER||13|||HORVU7Hr1G113280|Hv_IBSC_PGSB_r1||HORVU7Hr1G113280.1|1|1|WARNING_TRANSCRIPT_NO_START_CODON)	C	C	BCC1391	3.2013	131	Germany
JHI-Hv50k-2016-508706	7H	636623154	2.11e-05	4.67572	DOWNSTREAM(MODIFIER||1634|||HORVU7Hr1G113300|Hv_IBSC_PGSB_r1||HORVU7Hr1G113300.1||1),DOWNSTREAM(MODIFIER||517|||HORVU7Hr1G113310|Hv_IBSC_PGSB_r1||HORVU7Hr1G113310.12||1|WARNING_TRANSCRIPT_NO_START_CODON),INTRON(MODIFIER|||||HORVU7Hr1G113310|Hv_IBSC_PGSB_r1||HORVU7Hr1G113310.1|3|1|WARNING_TRANSCRIPT_NO_START_CODON),INTRON(MODIFIER|||||HORVU7Hr1G113310|Hv_IBSC_PGSB_r1||HORVU7Hr1G113310.2|3|1|WARNIN…	A	T	alternative	-2.702	42	Germany
