# Supplementary material for: On the origin of the late-flowering ppd-H1 allele in barley
Source: Theor Appl Genet. 2025 Sep 10;138(10):246. doi: 10.1007/s00122-025-04981-1 (PMC12423146; doi:10.1007/s00122-025-04981-1)
Supplement: Supplementary file 8 — Supplementary file8 (XLSX 19 KB) [file 122_2025_4981_MOESM8_ESM.xlsx]

## Sheet: Table S7
Table S7: Haplotype frequency distribution in the GWAS panel by geographic origin (Fig. 2; Fig. S3). The % of genotypes from the respective geographical groups are shown.
Haplotype	EU	WANA	AM	EA	Total	PPD-H1_status
H3	6 (42.86)	5 (35.71)		3 (21.43)	15 (6.69)	wild-type
H2	69 (86.25)	6 (7.50)	3 (3.75)	2 (2.50)	80 (35.71)	late-flowering
H4a	3 (23.08)	7 (53.85)	1 (7.69)	2 (15.38)	13 (5.80)	wild-type
H1	28 (57.14)	6 (12.24)	9 (18.37)	6 (12.24)	49 (21.88)	late-flowering
H7a	1 (5.26)	9 (47.37)	3 (15.79)	6 (31.58)	19 (8.48)	wild-type
H8		6 (35.29)	8 (47.06)	3 (17.65)	17 (7.59)	wild-type
H4b		1 (100)			1 (0.45)	wild-type
H56	1 (100)				1 (0.45)	late-flowering
H94		1 (100)			1 (0.45)	wild-type
H9		2 (100)			2 (0.89)	wild-type
H7b		1 (9.09)		10 (90.91)	11 (4.91)	wild-type
H6b		1 (100)			1 (0.45	wild-type
H10				2 (100)	2 (0.89)	wild-type
H6a			2 (16.66)	10 (83.33)	12 (5.35)	wild-type
Total	108 (48.2)	45 (20.1)	27 (12.1)	44 (19.6)	224
Within brackets: % of the genotypes from the respective groups
EU: Europe; WANA: West Asia and North Africa; AM: America; and EA: East Asia
