# Supplementary material for: On the origin of the late-flowering ppd-H1 allele in barley
Source: Theor Appl Genet. 2025 Sep 10;138(10):246. doi: 10.1007/s00122-025-04981-1 (PMC12423146; doi:10.1007/s00122-025-04981-1)
Supplement: Supplementary file 9 — Supplementary file9 (XLSX 25 KB) [file 122_2025_4981_MOESM9_ESM.xlsx]

## Sheet: Table S8
Table S8: Haplotype Frequencies in the Diversity Panel.
Haplotype	Domesticated	Wild	H. agriocrithon	Total	PPD-H1_status	Proportion (%)
H1	165 (14.86)			165	ppd-H1	8.02
H2	296 (26.66)			296	ppd-H1	14.39
H3	98 (8.82)	18 (1.91)		116	Ppd-H1	5.64
H4	95 (8.55)	135 (14.33)		230	Ppd-H1	11.18
H5		15 (1.59)		15	Ppd-H1	0.73
H6	119 (10.72)	381 (40.44)	2 (0.4)	502	Ppd-H1	24.4
H7	127 (11.44)	129 (13.69)		256	Ppd-H1	12.44
H8	102 (9.18)	5 (0.53)		107	Ppd-H1	5.2
H9	48 (4.32)	3 (0.32)		51	Ppd-H1	2.48
H10	4 (0.36)	16 (1.70)		20	Ppd-H1	0.97
H11		1 (0.10)		1	Ppd-H1	0.05
H12		2 (0.21)		2	Ppd-H1	0.1
H13	1 (0.09)	13 (1.38)		14	Ppd-H1	0.68
H14		5 (0.53)		5	Ppd-H1	0.24
H15		2 (0.21)		2	Ppd-H1	0.1
H16		12 (1.27)		12	Ppd-H1	0.58
H17		7 (0.74)		7	Ppd-H1	0.34
H18		3 (0.32)		3	Ppd-H1	0.15
H19		1 (0.10)		1	Ppd-H1	0.05
H20		2 (0.21)		2	Ppd-H1	0.1
H21		1 (0.10)		1	Ppd-H1	0.05
H23		2 (0.21)		2	Ppd-H1	0.1
H24		2 (0.21)		2	Ppd-H1	0.1
H25		1 (0.10)		1	Ppd-H1	0.05
H26		10 (1.06)		10	Ppd-H1	0.49
H27		1 (0.10)		1	Ppd-H1	0.05
H28		41 (4.35)		41	Ppd-H1	1.99
H29		2 (0.21)		2	Ppd-H1	0.1
H30		2 (0.21)		2	Ppd-H1	0.1
H31		1 (0.10)		1	Ppd-H1	0.05
H33		1 (0.10)		1	Ppd-H1	0.05
H34		2 (0.21)		2	Ppd-H1	0.1
H35		1 (0.10)		1	Ppd-H1	0.05
H36		2 (0.21)		2	Ppd-H1	0.1
H37		3 (0.32)		3	Ppd-H1	0.15
H38		4 (0.42)		4	Ppd-H1	0.19
H39		28 (2.97)		28	Ppd-H1	1.36
H40		3 (0.32)		3	Ppd-H1	0.15
H41		7 (0.74)		7	Ppd-H1	0.34
H42		5 (0.53)		5	Ppd-H1	0.24
H43		2 (0.21)		2	Ppd-H1	0.1
H44		1 (0.10)		1	Ppd-H1	0.05
H45	24 (2.16)		2 (0.4)	26	Ppd-H1	1.26
H46		1 (0.10)		1	Ppd-H1	0.05
H47	1 (0.09)		1 (0.2)	2	ppd-H1	0.1
H48		1 (0.10)		1	Ppd-H1	0.05
H49		9 (0.95)		9	Ppd-H1	0.44
H50		5 (0.53)		5	Ppd-H1	0.24
H51		2 (0.21)		2	Ppd-H1	0.1
H52		5 (0.53)		5	Ppd-H1	0.24
H53		1 (0.10)		1	Ppd-H1	0.05
H54	1 (0.09)			1	Ppd-H1	0.05
H55	1 (0.09)			1	ppd-H1	0.05
H56	2 (0.18)			2	ppd-H1	0.1
H57	1 (0.09)			1	Ppd-H1	0.05
H58	1 (0.09)			1	Ppd-H1	0.05
H59	2 (0.18)			2	Ppd-H1	0.1
H60	1 (0.09)			1	Ppd-H1	0.05
H61	1 (0.09)			1	Ppd-H1	0.05
H62		2 (0.21)		2	Ppd-H1	0.1
H65		1 (0.10)		1	Ppd-H1	0.05
H66		12 (1.27)		12	Ppd-H1	0.58
H67		1 (0.10)		1	Ppd-H1	0.05
H68		1 (0.10)		1	Ppd-H1	0.05
H69		1 (0.10)		1	Ppd-H1	0.05
H70		1 (0.10)		1	Ppd-H1	0.05
H72		1 (0.10)		1	Ppd-H1	0.05
H73		1 (0.10)		1	Ppd-H1	0.05
H74		1 (0.10)		1	Ppd-H1	0.05
H75		2 (0.21)		2	Ppd-H1	0.1
H76		4 (0.42		4	Ppd-H1	0.19
H77		4 (0.42		4	Ppd-H1	0.19
H78		1 (0.10)		1	Ppd-H1	0.05
H80		2 (0.21)		2	Ppd-H1	0.1
H81		1 (0.10)		1	Ppd-H1	0.05
H82		1 (0.10)		1	Ppd-H1	0.05
H83		2 (0.21)		2	Ppd-H1	0.1
H84		2 (0.21)		2	Ppd-H1	0.1
H85		1 (0.10)		1	Ppd-H1	0.05
H86	1 (0.09)			1	Ppd-H1	0.05
H88		1 (0.10)		1	Ppd-H1	0.05
H89		1 (0.10)		1	Ppd-H1	0.05
H90		1 (0.10)		1	Ppd-H1	0.05
H91		1 (0.10)		1	Ppd-H1	0.05
H92	10 (0.9)			10	Ppd-H1	0.49
H93	1 (0.09)			1	Ppd-H1	0.05
H94	1 (0.09)			1	Ppd-H1	0.05
H95	5 (0.45)			5	Ppd-H1	0.24
H96	1 (0.09)			1	Ppd-H1	0.05
H97	1 (0.09)			1	Ppd-H1	0.05
Total	1110	942	5	2057

## Sheet: Sheet1
|	Haplotype	|	Domesticated	|	Wild | H. agriocritho	n |	To	tal |	PPD-H1_status	|	Proportion (	%) |
|	-----------	|	--------------	|	------|---------------	--|	---	----|	--------------	-|	-------------	---|
|	H1	|	165 (14.86)	|	|	|	16	5 |	ppd-H1	|	8.02	|
|	H2	|	296 (26.66)	|	|	|	29	6 |	ppd-H1	|	14.39	|
|	H3	|	98 (8.82)	|	18 (1.91) |			| 11	6 | Ppd-H1		| 5.64		|
|	H4	|	95 (8.55)	|	135 (14.33) |			|	230 | Ppd-H1		| 11.18		|
|	H5	|		|	15 (1.59) |			| 15	| Ppd-H1		| 0.73		|
|	H6	|	119 (10.72)	|	381 (40.44) | 2 (0.4)			|	502 | Ppd-H1		| 24.40		|
|	H7	|	127 (11.44)	|	129 (13.69) |			|	256 | Ppd-H1		| 12.44		|
|	H8	|	102 (9.18)	|	5 (0.53) |			| 107	| Ppd-H1		| 5.20		|
|	H9	|	48 (4.32)	|	3 (0.32) |			| 51	| Ppd-H1		| 2.48		|
|	H10	|	4 (0.36)	|	16 (1.70) |			| 20	| Ppd-H1		| 0.97		|
|	H11	|		|	1 (0.10) |			| 1	| Ppd-H1		| 0.05		|
|	H12	|		|	2 (0.21) |			| 2	| Ppd-H1		| 0.10		|
|	H13	|	1 (0.09)	|	13 (1.38) |			| 14	| Ppd-H1		| 0.68		|
|	H14	|		|	5 (0.53) |			| 5	| Ppd-H1		| 0.24		|
|	H15	|		|	2 (0.21) |			| 2	| Ppd-H1		| 0.10		|
|	H16	|		|	12 (1.27) |			| 12	| Ppd-H1		| 0.58		|
|	H17	|		|	7 (0.74) |			| 7	| Ppd-H1		| 0.34		|
|	H18	|		|	3 (0.32) |			| 3	| Ppd-H1		| 0.15		|
|	H19	|		|	1 (0.10) |			| 1	| Ppd-H1		| 0.05		|
|	H20	|		|	2 (0.21) |			| 2	| Ppd-H1		| 0.10		|
|	H21	|		|	1 (0.10) |			| 1	| Ppd-H1		| 0.05		|
|	H23	|		|	2 (0.21) |			| 2	| Ppd-H1		| 0.10		|
|	H24	|		|	2 (0.21) |			| 2	| Ppd-H1		| 0.10		|
|	H25	|		|	1 (0.10) |			| 1	| Ppd-H1		| 0.05		|
|	H26	|		|	10 (1.06) |			| 10	| Ppd-H1		| 0.49		|
|	H27	|		|	1 (0.10) |			| 1	| Ppd-H1		| 0.05		|
|	H28	|		|	41 (4.35) |			| 41	| Ppd-H1		| 1.99		|
|	H29	|		|	2 (0.21) |			| 2	| Ppd-H1		| 0.10		|
|	H30	|		|	2 (0.21) |			| 2	| Ppd-H1		| 0.10		|
|	H31	|		|	1 (0.10) |			| 1	| Ppd-H1		| 0.05		|
|	H33	|		|	1 (0.10) |			| 1	| Ppd-H1		| 0.05		|
|	H34	|		|	2 (0.21) |			| 2	| Ppd-H1		| 0.10		|
|	H35	|		|	1 (0.10) |			| 1	| Ppd-H1		| 0.05		|
|	H36	|		|	2 (0.21) |			| 2	| Ppd-H1		| 0.10		|
|	H37	|		|	3 (0.32) |			| 3	| Ppd-H1		| 0.15		|
|	H38	|		|	4 (0.42) |			| 4	| Ppd-H1		| 0.19		|
|	H39	|		|	28 (2.97) |			| 28	| Ppd-H1		| 1.36		|
|	H40	|		|	3 (0.32) |			| 3	| Ppd-H1		| 0.15		|
|	H41	|		|	7 (0.74) |			| 7	| Ppd-H1		| 0.34		|
|	H42	|		|	5 (0.53) |			| 5	| Ppd-H1		| 0.24		|
|	H43	|		|	2 (0.21) |			| 2	| Ppd-H1		| 0.10		|
|	H44	|		|	1 (0.10) |			| 1	| Ppd-H1		| 0.05		|
|	H45	|	24 (2.16)	|	| 2 (0.4)	|	26	|	Ppd-H1	|	1.26	|
|	H46	|		|	1 (0.10) |			| 1	| Ppd-H1		| 0.05		|
|	H47	|	1 (0.09)	|	| 1 (0.2)	|	2	|	ppd-H1	|	0.1	|
|	H48	|		|	1 (0.10) |			| 1	| Ppd-H1		| 0.05		|
|	H49	|		|	9 (0.95) |			| 9	| Ppd-H1		| 0.44		|
|	H50	|		|	5 (0.53) |			| 5	| Ppd-H1		| 0.24		|
|	H51	|		|	2 (0.21) |			| 2	| Ppd-H1		| 0.10		|
|	H52	|		|	5 (0.53) |			| 5	| Ppd-H1		| 0.24		|
|	H53	|		|	1 (0.10) |			| 1	| Ppd-H1		| 0.05		|
|	H54	|	1 (0.09)	|	|	|	1	|	Ppd-H1	|	0.05	|
|	H55	|	1 (0.09)	|	|	|	1	|	ppd-H1	|	0.05	|
|	H56	|	2 (0.18)	|	|	|	2	|	ppd-H1	|	0.1	|
|	H57	|	1 (0.09)	|	|	|	1	|	Ppd-H1	|	0.05	|
|	H58	|	1 (0.09)	|	|	|	1	|	Ppd-H1	|	0.05	|
|	H59	|	2 (0.18)	|	|	|	2	|	Ppd-H1	|	0.1	|
|	H60	|	1 (0.09)	|	|	|	1	|	Ppd-H1	|	0.05	|
|	H61	|	1 (0.09)	|	|	|	1	|	Ppd-H1	|	0.05	|
|	H62	|		|	2 (0.21) |			| 2	| Ppd-H1		| 0.10		|
|	H65	|		|	1 (0.10) |			| 1	| Ppd-H1		| 0.05		|
|	H66	|		|	12 (1.27) |			| 12	| Ppd-H1		| 0.58		|
|	H67	|		|	1 (0.10) |			| 1	| Ppd-H1		| 0.05		|
|	H68	|		|	1 (0.10) |			| 1	| Ppd-H1		| 0.05		|
|	H69	|		|	1 (0.10) |			| 1	| Ppd-H1		| 0.05		|
|	H70	|		|	1 (0.10) |			| 1	| Ppd-H1		| 0.05		|
|	H72	|		|	1 (0.10) |			| 1	| Ppd-H1		| 0.05		|
|	H73	|		|	1 (0.10) |			| 1	| Ppd-H1		| 0.05		|
|	H74	|		|	1 (0.10) |			| 1	| Ppd-H1		| 0.05		|
|	H75	|		|	2 (0.21) |			| 2	| Ppd-H1		| 0.10		|
|	H76	|		|	4 (0.42) |			| 4	| Ppd-H1		| 0.19		|
|	H77	|		|	4 (0.42) |			| 4	| Ppd-H1		| 0.19		|
|	H78	|		|	1 (0.10) |			| 1	| Ppd-H1		| 0.05		|
|	H80	|		|	2 (0.21) |			| 2	| Ppd-H1		| 0.10		|
|	H81	|		|	1 (0.10) |			| 1	| Ppd-H1		| 0.05		|
|	H82	|		|	1 (0.10) |			| 1	| Ppd-H1		| 0.05		|
|	H83	|		|	2 (0.21) |			| 2	| Ppd-H1		| 0.10		|
|	H84	|		|	2 (0.21) |			| 2	| Ppd-H1		| 0.10		|
|	H85	|		|	1 (0.10) |			| 1	| Ppd-H1		| 0.05		|
|	H86	|	1 (0.09)	|	|	|	1	|	Ppd-H1	|	0.05	|
|	H88	|		|	1 (0.10) |			| 1	| Ppd-H1		| 0.05		|
|	H89	|		|	1 (0.10) |			| 1	| Ppd-H1		| 0.05		|
|	H90	|		|	1 (0.10) |			| 1	| Ppd-H1		| 0.05		|
|	H91	|		|	1 (0.10) |			| 1	| Ppd-H1		| 0.05		|
|	H92	|	10 (0.9)	|	|	|	10	|	Ppd-H1	|	0.49	|
|	H93	|	1 (0.09)	|	|	|	1	|	Ppd-H1	|	0.05	|
|	H94	|	1 (0.09)	|	|	|	1	|	Ppd-H1	|	0.05	|
|	H95	|	5 (0.45)	|	|	|	5	|	Ppd-H1	|	0.24	|
|	H96	|	1 (0.09)	|	|	|	1	|	Ppd-H1	|	0.05	|
|	H97	|	1 (0.09)	|	|	|	1	|	Ppd-H1	|	0.05	|
|	Total	|	1110	|	942 | 5	|	20	57 |		|	100	|
T	his updated		table now incl	u	des the proportion (%)	of	ea	ch ha	plotype relati	ve	to the total	number	of haplotypes (2057). This should address the reviewer's suggestion to include proportion data in Table S11.
