# Supplementary material for: On the origin of the late-flowering ppd-H1 allele in barley
Source: Theor Appl Genet. 2025 Sep 10;138(10):246. doi: 10.1007/s00122-025-04981-1 (PMC12423146; doi:10.1007/s00122-025-04981-1)
Supplement: Supplementary file 10 — Supplementary file10 (XLSX 12 KB) [file 122_2025_4981_MOESM10_ESM.xlsx]

## Sheet: Sheet2
Table S9: Vernalization response and ggronomic traits in wild and domesticated barley (N=671).
	No of Genotypes	671	42	51	26	100	9	167	121	37	15	15	7	5	9	24	24	7	12
			Average of BLUEs for 17 different PPD-H1 haplotypes
Treatment	Traits	Heritability	H01	H02	H03	H04	H05	H06	H07	H08	H09	H10	H13	H16	H26	H28	H39	H45	H66
non-vernalized	heading date (days of Julian calendar)	0.98	164	167	161	170	180	174	178	169	171	173	185	no flowering, winter types	179	179	181	167	174
vernalized	heading date (days of Julian calendar)	0.94	157	162	162	158	155	159	156	159	157	153	163	167	154	155	157	157	151
vernalized	growth habit scored as 3- prostrate, 5 - intermediate and 7 - erect	0.94	6.9	6.7	5.5	5	4	4.8	4.6	6.5	6.4	4.8	4.4	3.2	4.6	4.3	4.5	7	4.5
vernalized	maturity date (days of Julian calendar)	0.9	197.1	201.5	202.9	198.3	193.6	194.2	194.8	200.8	195.5	189.7	199.4	202.2	191.3	192.6	196.8	200	190.7
vernalized	flag leaf width (cm)	0.9	0.93	0.75	0.85	0.65	0.68	0.68	0.64	0.95	0.71	0.57	0.65	0.45	0.63	0.61	0.61	1.17	0.43
vernalized	plant height (cm)	0.89	71.8	74.2	73.2	81.3	84.3	81.9	79.8	70.3	67.1	68.5	100.1	84.5	85	85.7	92.7	70	61.4
vernalized	ear length (cm)	0.86	7.7	9.3	8.4	8.2	7.7	7.8	7.5	7	7.2	6.7	8.9	8.7	7.6	7.2	7.9	7.5	5.7
vernalized	ear width (cm)	0.89	1.01	0.95	1.01	0.86	0.72	0.74	0.79	1.07	0.83	0.6	0.67	0.65	0.67	0.71	0.84	1.2	0.7
			late-flowering		wild-type
