# Supplementary material for: On the origin of the late-flowering ppd-H1 allele in barley
Source: Theor Appl Genet. 2025 Sep 10;138(10):246. doi: 10.1007/s00122-025-04981-1 (PMC12423146; doi:10.1007/s00122-025-04981-1)
Supplement: Supplementary file 11 — Supplementary file11 (XLSX 770 KB) [file 122_2025_4981_MOESM11_ESM.xlsx]

## Sheet: Table S12a - All- bioclimatic
Table S11a: Bioclimatic variables for sampling sites (N=2034) used in PCA and DAPC analysis.
Serial no.	Spike row-type	Potential growth habit	HAP	Haplotype	STATUS	ORIGIN	ID	LON	LAT	ALT	ID	bio1	bio2	bio3	bio4	bio5	bio6	bio7	bio8	bio9	bio10	bio11	bio12	bio13	bio14	bio15	bio16	bio17	bio18	bio19		Bioclimate variables as base for PCA
1	2	winter	4	H04	wild	ISR	SPOJIC1894IV	34.8469	31.2643	317	SPOJIC1894IV	19.3	12.35	47.5	532.515	32.5	6.5	26	12.3833	25.25	25.25	12.3833	239	56	0	113.114	152	0	0	152		BIO1	Annual Mean Temperature
2	2	facultative	5	Wild	wild	IRQ	HID01V	44.15	36.4	996	HID01V	18.2458	12.975	32.9315	1002.7	39.7	0.3	39.4	7.26667	30.4667	30.4667	6.2	789	171	0	99.6636	458	0	0	419		BIO2	Mean Diurnal Range (Mean of monthly (max temp - min temp))
3	2	facultative	6	H06	wild	IRQ	HID02VI	44.8319	35.5367	713	HID02VI	18.9958	12.825	32.8846	995.176	40.1	1.1	39	7.88333	31.0667	31.0667	6.85	572	125	0	102.242	340	0	0	317		BIO3	Isothermality (BIO2/BIO7) (* 100)
4	2	winter	6	H06	wild	IRQ	HID04	43	35.5833	216	HID04	20.7875	14.7917	37.4473	945.985	42.6	3.1	39.5	10.5667	32.4	32.4	9.23333	271	51	0	92.1408	138	0	0	132		BIO4	Temperature Seasonality (standard deviation *100)
5	2	winter	6	H06	wild	IRQ	HID05	42.1667	36.3333	378	HID05	19.9917	12.3333	32.8889	955.862	40.7	3.2	37.5	8.45	31.8667	31.8667	8.45	349	66	0	93.1713	178	0	0	178		BIO5	Max Temperature of Warmest Month
6	2	winter	6	H06	wild	IRQ	HID06	41.65	36.4167	572	HID06	19.2125	11.4417	31.2614	958.742	39.3	2.7	36.6	7.7	31.1333	31.1333	7.7	415	78	0	90.826	211	0	0	211		BIO6	Min Temperature of Coldest Month
7	2	winter	6	H06	wild	IRQ	HID07	43.4167	36.3833	362	HID07	19.3375	14.8917	36.8606	957.281	41.9	1.5	40.4	8.93333	31.2	31.2	7.81667	580	108	0	94.0385	315	0	0	292		BIO7	Temperature Annual Range (BIO5-BIO6)
8	2	winter	6	H06	wild	IRQ	8HID1	44.4	33.33	41	8HID1	22.6833	15.4167	39.3282	906.35	43.4	4.2	39.2	12.7833	33.4333	33.4333	11.2833	158	30	0	93.6833	84	0	0	77		BIO8	Mean Temperature of Wettest Quarter
9	2	facultative	6	H06	wild	IRQ	8HID2	44.4	33.33	41	8HID2	22.6833	15.4167	39.3282	906.35	43.4	4.2	39.2	12.7833	33.4333	33.4333	11.2833	158	30	0	93.6833	84	0	0	77		BIO9	Mean Temperature of Driest Quarter
10	2	facultative	6	H06	wild	IRQ	HID09	44.4	33.33	41	HID09	22.6833	15.4167	39.3282	906.35	43.4	4.2	39.2	12.7833	33.4333	33.4333	11.2833	158	30	0	93.6833	84	0	0	77		BIO10	Mean Temperature of Warmest Quarter
11	2	winter	6	H06	wild	IRQ	HID11	44.4	33.33	41	HID11	22.6833	15.4167	39.3282	906.35	43.4	4.2	39.2	12.7833	33.4333	33.4333	11.2833	158	30	0	93.6833	84	0	0	77		BIO11	Mean Temperature of Coldest Quarter
12	2	facultative	6	H06	wild	IRQ	HID12	44.4	33.33	41	HID12	22.6833	15.4167	39.3282	906.35	43.4	4.2	39.2	12.7833	33.4333	33.4333	11.2833	158	30	0	93.6833	84	0	0	77		BIO12	Annual Precipitation
13	2	facultative	6	H06	wild	IRQ	HID13	44.4	33.33	41	HID13	22.6833	15.4167	39.3282	906.35	43.4	4.2	39.2	12.7833	33.4333	33.4333	11.2833	158	30	0	93.6833	84	0	0	77		BIO13	Precipitation of Wettest Month
14	2	winter	6	H06	wild	IRQ	HID14	44.4	33.33	41	HID14	22.6833	15.4167	39.3282	906.35	43.4	4.2	39.2	12.7833	33.4333	33.4333	11.2833	158	30	0	93.6833	84	0	0	77		BIO14	Precipitation of Driest Month
15	2	facultative	6	H06	wild	IRQ	HID15	44.4	33.33	41	HID15	22.6833	15.4167	39.3282	906.35	43.4	4.2	39.2	12.7833	33.4333	33.4333	11.2833	158	30	0	93.6833	84	0	0	77		BIO15	Precipitation Seasonality (Coefficient of Variation)
16	2	facultative	6	H06	wild	IRQ	HID16	44.4	33.33	41	HID16	22.6833	15.4167	39.3282	906.35	43.4	4.2	39.2	12.7833	33.4333	33.4333	11.2833	158	30	0	93.6833	84	0	0	77		BIO16	Precipitation of Wettest Quarter
17	2	facultative	6	H06	wild	IRQ	HID17	44.4	33.33	41	HID17	22.6833	15.4167	39.3282	906.35	43.4	4.2	39.2	12.7833	33.4333	33.4333	11.2833	158	30	0	93.6833	84	0	0	77		BIO17	Precipitation of Driest Quarter
18	2	winter	6	H06	wild	IRQ	HID18	43.1333	36.35	218	HID18	19.8083	15.9667	39.0383	931.096	42.9	2	40.9	9.75	31.4167	31.4167	8.56667	457	94	0	91.6097	236	0	0	210		BIO18	Precipitation of Warmest Quarter
19	2	facultative	6	H06	wild	IRQ	HID19	43.1667	36.0833	316	HID19	19.9958	15.4417	38.2219	941.781	42.6	2.2	40.4	9.8	31.6833	31.6833	8.61667	386	76	0	91.2051	199	0	0	182		BIO19	Precipitation of Coldest Quarter
20	2	facultative	6	H06	wild	IRN	HID23	53	32	1521	HID23	17.1292	15.525	37.9584	927.287	38.5	-2.4	40.9	7.45	28.5333	28.5333	5.56667	93	19	0	91.7565	50	0	0	47
21	2	facultative	6	H06	wild	IRN	HID25	53	32	1521	HID25	17.1292	15.525	37.9584	927.287	38.5	-2.4	40.9	7.45	28.5333	28.5333	5.56667	93	19	0	91.7565	50	0	0	47
22	2	facultative	6	H06	wild	IRN	HID26	53	32	1521	HID26	17.1292	15.525	37.9584	927.287	38.5	-2.4	40.9	7.45	28.5333	28.5333	5.56667	93	19	0	91.7565	50	0	0	47
23	2	facultative	6	H06	asaba	IRN	HID27	53	32	1521	HID27	17.1292	15.525	37.9584	927.287	38.5	-2.4	40.9	7.45	28.5333	28.5333	5.56667	93	19	0	91.7565	50	0	0	47
24	2	winter	6	H06	wild	IRN	HID29	53	32	1521	HID29	17.1292	15.525	37.9584	927.287	38.5	-2.4	40.9	7.45	28.5333	28.5333	5.56667	93	19	0	91.7565	50	0	0	47
25	2	facultative	6	H06	wild	IRN	HID31	53	32	1521	HID31	17.1292	15.525	37.9584	927.287	38.5	-2.4	40.9	7.45	28.5333	28.5333	5.56667	93	19	0	91.7565	50	0	0	47
26	2	winter	6	H06	wild	IRN	HID33	45.7	36.75	1381	HID33	11.2417	13.0667	33.4186	954.696	32.5	-6.6	39.1	4.21667	22.55	22.8	-0.833333	468	91	2	77.988	220	7	12	169
27	2	winter	6	H06	wild	IRN	HID34	45.1667	37.5	1292	HID34	12.0375	11.8917	31.8811	937.024	32.1	-5.2	37.3	10.6	23.1333	23.2167	0.233333	376	73	3	69.568	178	14	24	108
28	2	winter	6	H06	wild	IRN	HID35	45.4667	37.0667	1339	HID35	11.5917	12.4833	32.6789	952.217	32.4	-5.8	38.2	9.58333	22.9	23.1167	-0.333333	420	83	2	73.9954	196	10	19	138
29	2	winter	6	H06	wild	IRN	HID36	45	38.0833	1915	HID36	8.9875	11.5417	30.9428	958.977	29.1	-8.2	37.3	7.15	20.2167	20.4167	-3.15	388	73	5	64.0293	182	21	38	101
30	2	winter	6	H06	wild	IRN	HID37	47.2	38.5	1479	HID37	9.63333	11.4167	31.4509	858.44	29.9	-6.4	36.3	7.88333	19.7833	19.95	-0.883333	380	62	13	45.2509	156	49	59	80
31	2	winter	6	H06	wild	IRN	HID38	51.25	35.5	1027	HID38	16.65	13.0667	33.5043	950.11	36.9	-2.1	39	6.03333	28.15	28.15	4.78333	215	39	1	73.333	99	6	6	95
32	2	winter	6	H06	wild	IRN	HID39	49.8	34.0833	1673	HID39	12.45	14.1833	32.089	1032.33	34.9	-9.3	44.2	-0.833333	24.5	24.5	-0.833333	299	56	1	87.953	151	3	3	151
33	2	facultative	6	H06	wild	IRN	HID40	49.8333	30.5167	61	HID40	25.3667	12.9167	35.9796	887.421	44.2	8.3	35.9	17.0167	35.5833	35.8667	14.5167	283	92	0	124.592	187	2	2	182
34	2	facultative	6	H06	wild	IRN	HID41	49.8333	32.55	2555	HID41	10.1458	16.0583	39.5525	876.352	32	-8.6	40.6	0.333333	20.7333	20.75	-0.783333	303	60	0	92.2499	156	3	4	152
35	2	facultative	6	H06	wild	IRN	HID43	49.8333	32.55	2555	HID43	10.1458	16.0583	39.5525	876.352	32	-8.6	40.6	0.333333	20.7333	20.75	-0.783333	303	60	0	92.2499	156	3	4	152
36	2	facultative	6	H06	wild	IRN	HID47	48.82	31.53	23	HID47	25.3583	15.5667	39.9145	904.785	46.1	7.1	39	15.7833	35.9167	35.9167	13.7167	268	62	0	105.879	158	0	0	158
37	2	facultative	6	H06	wild	IRN	HID48	48.2578	32.1892	73	HID48	24.5583	15.65	39.3216	914.263	45.9	6.1	39.8	14.85	35.5333	35.5333	13.1167	314	73	0	101.881	183	0	0	174
38	2	facultative	6	H06	wild	IRN	HID49	48.2578	32.1892	73	HID49	24.5583	15.65	39.3216	914.263	45.9	6.1	39.8	14.85	35.5333	35.5333	13.1167	314	73	0	101.881	183	0	0	174
39	2	facultative	6	H06	wild	IRN	HID51	48.8167	31.5333	23	HID51	25.3583	15.5667	39.9145	904.785	46.1	7.1	39	15.7833	35.9167	35.9167	13.7167	268	62	0	105.879	158	0	0	158
40	2	facultative	10	H10.IRN	wild	IRN	HID53X	48.5792	31.6759	31	HID53X	25.075	15.6	39.8977	904.804	45.9	6.8	39.1	15.4167	35.7	35.7	13.5167	265	62	0	104.775	156	0	0	153
41	2	facultative	4	H04	wild	TUR	HID55	40.0333	36.85	368	HID55	17.8542	15.375	38.728	920.384	40.3	0.6	39.7	6.73333	28.8167	29.35	6.73333	381	73	0	83.6022	185	1	2	185
42	2	winter	4	H04	wild	TUR	HID56	31.1667	39.6667	780	HID56	11.5833	10.6167	34.1372	763.98	28.5	-2.6	31.1	10.7	20.5	20.75	1.98333	408	52	12	37.9359	135	46	70	126
43	2	winter	6	H06	wild	TUR	HID57	44.4833	37.25	1418	HID57	11.3208	11.0917	28.96	1017.19	31.8	-6.5	38.3	3.68333	23.2667	23.35	-1.53333	618	106	2	77.8968	299	9	15	240
44	2	facultative	6	H06	wild	TUR	HID59	37.1167	36.7167	705	HID59	16.3667	11.9833	35.039	853.568	35.2	1	34.2	5.9	26.6	26.6	5.9	520	96	1	85.0883	273	6	6	273
45	2	facultative	6	H06	wild	TUR	HID60	37.1167	36.7167	705	HID60	16.3667	11.9833	35.039	853.568	35.2	1	34.2	5.9	26.6	26.6	5.9	520	96	1	85.0883	273	6	6	273
46	2	facultative	4	H04	wild	TUR	HID61	36.9325	36.8389	714	HID61	16.6375	11.6583	34.801	844.598	34.9	1.4	33.5	6.25	26.7167	26.75	6.25	598	113	1	86.2508	322	8	9	322
47	2	winter	6	H06	wild	TUR	HID62	37.15	36.85	764	HID62	15.8792	12.025	34.6542	867.838	35	0.3	34.7	5.28333	26.3167	26.35	5.28333	541	100	1	85.0041	284	7	8	284
48	2	winter	6	H06	wild	TUR	HID63	37.3511	36.8819	702	HID63	16.3375	12.5917	35.2708	881.335	36.1	0.4	35.7	5.63333	26.9667	27.1167	5.63333	481	89	1	84.9596	253	5	7	253
49	2	winter	6	H06	wild	TUR	64HID1	37.46	36.69	535	64HID1	17.1417	13.2667	37.0577	864.315	36.8	1	35.8	6.53333	27.65	27.65	6.53333	368	71	0	88.4688	204	2	2	204
50	2	facultative	6	H06	wild	TUR	64HID2	37.46	36.69	535	64HID2	17.1417	13.2667	37.0577	864.315	36.8	1	35.8	6.53333	27.65	27.65	6.53333	368	71	0	88.4688	204	2	2	204
51	2	facultative	6	H06	wild	TUR	HID65	37.48	36.75	594	HID65	16.7292	13.0917	36.3657	874.938	36.6	0.6	36	6.01667	27.4	27.4	6.01667	407	77	0	86.4318	220	4	4	220
52	2	facultative	6	H06	wild	TUR	HID66	37.48	36.79	683	HID66	16.7292	13.0917	36.3657	874.938	36.6	0.6	36	6.01667	27.4	27.4	6.01667	407	77	0	86.4318	220	4	4	220
53	2	facultative	6	H06	wild	TUR	HID67	37.47	36.93	698	HID67	16.4042	12.875	35.5663	887.144	36.5	0.3	36.2	5.63333	27.1	27.3167	5.63333	462	87	1	85.5137	245	5	6	245
54	2	facultative	6	H06	wild	TUR	HID68	37.6297	36.76	527	HID68	17.1708	13.6417	37.3744	874.712	37.4	0.9	36.5	6.46667	27.9333	27.9333	6.46667	364	72	0	88.564	202	2	2	202
55	2	winter	11	Wild	wild	TUR	69HID1XI	37.5214	36.8536	609	69HID1XI	16.7917	13.1333	36.3804	878.213	36.8	0.7	36.1	6.1	27.5833	27.5833	6.1	418	80	0	86.7125	226	4	4	226
56	2	winter	7	H07	wild	TUR	69HID2	37.52	36.85	609	69HID2	16.7917	13.1333	36.3804	878.213	36.8	0.7	36.1	6.1	27.5833	27.5833	6.1	418	80	0	86.7125	226	4	4	226
57	2	facultative	6	H06	wild	TUR	HID70	37.7225	36.8381	525	HID70	17.0708	13.7083	37.2509	881.459	37.6	0.8	36.8	6.31667	27.9667	27.9667	6.31667	381	76	0	88.2209	210	3	3	210
58	2	winter	6	H06	wild	TUR	HID71	37.6075	37.0353	724	HID71	16.0792	12.9583	35.3088	900.496	36.6	-0.1	36.7	5.18333	26.95	27.2333	5.18333	473	90	1	85.1276	250	5	7	250
59	2	facultative	6	H06	wild	TUR	HID72	37.71	37.09	622	HID72	16.5833	13.25	35.7143	901.754	37.4	0.3	37.1	5.66667	27.45	27.8	5.66667	464	90	1	86.2508	249	5	6	249
60	2	facultative	4	H04	wild	TUR	HID73	37.46	37.19	838	HID73	15.2958	12.575	34.3579	908.013	35.7	-0.9	36.6	4.33333	26.2667	26.5333	4.33333	538	100	1	83.4345	278	7	9	278
61	2	winter	6	H06	wild	TUR	HID75	37.5403	37.2708	585	HID75	16.3958	12.7417	34.8133	901.081	36.8	0.2	36.6	5.51667	27.2667	27.5833	5.51667	526	101	1	84.7872	278	7	8	278
62	2	facultative	6	H06	wild	TUR	HID76	37.52	37.27	646	HID76	16.3958	12.7417	34.8133	901.081	36.8	0.2	36.6	5.51667	27.2667	27.5833	5.51667	526	101	1	84.7872	278	7	8	278
63	2	facultative	6	H06	wild	TUR	HID77	37.25	37.28	987	HID77	14.6208	12.2917	34.1435	893.284	34.5	-1.5	36	3.78333	25.3833	25.6	3.78333	599	110	2	82.3939	308	10	12	308
64	2	facultative	6	H06	wild	TUR	HID78	37.3331	37.2531	806	HID78	15.1833	12.4	34.2541	900.73	35.3	-0.9	36.2	4.3	26.0667	26.3	4.3	579	108	2	82.9869	300	9	12	300
65	2	winter	6	H06	wild	TUR	HID79	37.3903	37.2964	672	HID79	15.7875	12.525	34.5041	901.325	36	-0.3	36.3	4.91667	26.6667	26.95	4.91667	559	107	1	84.5721	294	7	9	294
66	2	winter	3	H03	wild	TUR	HID80	37.47	37.32	661	HID80	16.0542	12.675	34.726	902.165	36.4	-0.1	36.5	5.16667	26.9333	27.25	5.16667	542	104	1	84.6652	286	7	9	286
67	2	facultative	4	H04	wild	TUR	HID81	37.19	36.97	984	HID81	14.7833	12.05	34.233	880.664	34.2	-1	35.2	4.05	25.4	25.5	4.05	573	104	2	83.034	296	9	11	296
68	2	winter	4	H04	wild	TUR	82HID1	37.1817	36.9208	827	82HID1	15.3458	12.0917	34.4492	878.634	34.7	-0.4	35.1	4.65	25.9333	26.0167	4.65	557	102	1	84.227	290	7	9	290
69	2	winter	4	H04	wild	TUR	82HID2	37.1817	36.9208	827	82HID2	15.3458	12.0917	34.4492	878.634	34.7	-0.4	35.1	4.65	25.9333	26.0167	4.65	557	102	1	84.227	290	7	9	290
70	2	winter	4	H04	wild	TUR	HID83	37.2172	36.8053	697	HID83	16.5292	12.325	35.3152	866.326	35.8	0.9	34.9	5.95	26.9333	27	5.95	493	91	1	84.475	258	6	7	258
71	2	winter	4	H04	wild	TUR	HID84	37.2833	36.7808	643	HID84	16.8042	12.525	35.7857	861.902	36.1	1.1	35	6.26667	27.1333	27.2333	6.26667	460	86	1	85.5234	244	5	6	244
72	2	winter	7	H07	wild	TUR	HID85	37.1339	37.0086	842	HID85	15.5333	12.0667	34.378	879.557	34.9	-0.2	35.1	4.83333	26.1667	26.2333	4.83333	580	107	1	84.3807	303	8	9	303
73	2	winter	3	H03	wild	TUR	HID86	36.9322	36.9922	1013	HID86	14.1375	11.625	33.7936	862.976	32.9	-1.5	34.4	3.53333	24.4667	24.5167	3.53333	653	120	2	83.1246	340	12	13	340
74	2	facultative	12	Wild	wild	TUR	HID87XII	36.93	36.95	960	HID87XII	15.4042	11.625	34.0909	859.324	34	-0.1	34.1	4.83333	25.7	25.7	4.83333	633	118	1	85.3526	337	10	10	337
75	2	facultative	4	H04	wild	TUR	HID88	37.0494	37.0111	845	HID88	15.6708	11.925	34.366	871.677	34.7	0	34.7	5.01667	26.1667	26.2167	5.01667	602	111	1	84.8772	317	8	9	317
76	2	facultative	4	H04	wild	TUR	HID89	36.9042	36.9717	907	HID89	15.2292	11.5917	33.9932	859.988	33.8	-0.3	34.1	4.63333	25.5333	25.5333	4.63333	658	122	2	84.5219	349	12	12	349
77	2	facultative	13	Wild	wild	TUR	HID90XIII	36.95	36.87	613	HID90XIII	16.6375	11.6583	34.801	844.598	34.9	1.4	33.5	6.25	26.7167	26.75	6.25	598	113	1	86.2508	322	8	9	322
78	2	facultative	14	Wild	wild	TUR	HID91XIV	37.06	36.88	592	HID91XIV	16.5375	11.9417	34.9172	857.287	35.3	1.1	34.2	6.05	26.85	26.85	6.05	564	105	1	85.1885	299	8	8	299
79	2	winter	4	H04	wild	JOR	HID92	35.9167	32.45	688	HID92	17.2167	10.7833	40.5388	634.122	30.6	4	26.6	9.16667	24.3667	24.3667	9.16667	355	80	0	111.754	227	0	0	227
80	2	winter	15	Wild	wild	JOR	HID93XV	36.2833	32.25	649	HID93XV	16.85	14.4167	46.5054	651.408	33	2	31	9.46667	24.1833	24.1833	8.41667	157	36	0	105.48	94	0	0	94
81	2	winter	14	Wild	wild	JOR	HID94	35.6167	32.6667	-213	HID94	22.0958	12.6917	45.1661	629.778	36.8	8.7	28.1	14.15	29.1667	29.3833	14.15	368	89	0	110.488	236	0	1	236
82	2	facultative	14	Wild	wild	JOR	HID95	35.78	32.05	862	HID95	16.6292	11.3583	41.7586	635.78	30.8	3.6	27.2	8.58333	23.6667	23.7667	8.58333	479	114	0	115.992	312	0	0	312
83	2	winter	6	H06	wild	JOR	HID96	35.95	31.7	699	HID96	15.8333	12.4833	46.7541	584.261	29.3	2.6	26.7	8.03333	22.0833	22.1667	8.03333	240	55	0	113.338	151	0	0	151
84	2	winter	4	H04	wild	JOR	97HID1	35.9	32.4833	674	97HID1	17.3208	10.0917	39.2672	632.82	30.1	4.4	25.7	9.31667	24.4333	24.4333	9.31667	391	88	0	110.923	248	0	0	248
85	2	winter	4	H04	wild	JOR	97HID2	35.9155	32.5446	518	97HID2	17.8458	10.6917	40.8079	626.213	31	4.8	26.2	9.93333	24.9333	24.9333	9.93333	387	86	0	110.938	244	0	0	244
86	2	facultative	6	H06	wild	SYR	HID98	38.7572	35.5228	309	HID98	18.525	14.6333	39.8728	857.508	38.3	1.6	36.7	9.26667	28.8833	28.8833	7.85	163	31	0	90.2449	82	0	0	77
87	2	facultative	6	H06	wild	SYR	HID99	38.8814	35.1672	457	HID99	18.2125	14.4583	39.396	862.805	38	1.3	36.7	8.85	28.6667	28.6667	7.51667	157	29	0	87.9031	77	0	0	72
88	2	winter	17	Wild	wild	SYR	HID102XVII	35.8208	35.6056	56	HID102XVII	19.1458	8.55833	36.1111	581.762	31.1	7.4	23.7	11.95	25.7667	26.2	11.95	863	199	2	91.4111	490	13	27	490
89	2	winter	6	H06	wild	SYR	HID103	36.8361	33.6542	655	HID103	16.525	14.9833	44.5933	715.372	34.6	1	33.6	7.48333	25.0833	25.0833	7.48333	113	23	0	92.7397	63	0	0	63
90	2	winter	18	Wild	wild	JOR	HID105XVIII	35.6667	32.0333	456	HID105XVIII	17.3708	11.6583	43.179	622.573	31.4	4.4	27	9.46667	24.2333	24.3167	9.46667	471	114	0	116.278	308	0	0	308
91	2	winter	19	Wild	wild	JOR	HID106XIX	35.9	32.0167	926	HID106XIX	16.05	11.6833	41.7262	647.299	30.7	2.7	28	7.83333	23.2333	23.3167	7.83333	401	91	0	115.163	259	0	0	259
92	2	winter	20	Wild	wild	JOR	HID107XX	36.05	32.2167	636	HID107XX	17.075	12.9167	44.3872	645.518	32.1	3	29.1	8.78333	24.3	24.3	8.78333	226	51	0	111.673	144	0	0	144
93	2	winter	6	H06	wild	JOR	HID108	36.2667	32.1167	578	HID108	17.2792	14.7083	46.8418	661.656	33.4	2	31.4	9.81667	24.5833	24.5833	8.65	137	34	0	107.955	84	0	0	82
94	2	winter	17	Wild	wild	SYR	HID109	36.7367	34.935	392	HID109	17.4208	12.7917	40.3523	741.649	34.6	2.9	31.7	8.26667	26.2333	26.2333	8.26667	419	92	0	97.3552	246	2	2	246
95	2	winter	17	Wild	wild	SYR	HID110	36.7133	33.9383	1350	HID110	12.6458	12.775	40.4272	701.892	30.1	-1.5	31.6	5.81667	21.2	21.2	4.06667	159	29	0	80.4611	78	0	0	78
96	2	winter	20	Wild	wild	SYR	HID111	36.1789	32.9528	582	HID111	17.3375	13.875	45.3431	657.527	33.5	2.9	30.6	8.95	24.8	24.8	8.95	298	70	0	111.169	192	0	0	192
97	2	winter	21	Wild	wild	SYR	HID112XXI	36.3789	32.5964	738	HID112XXI	16.5917	13.7667	45.7364	644.003	32.5	2.4	30.1	8.3	23.85	23.85	8.3	243	52	0	107.103	151	0	0	151
98	2	winter	4	H04	wild	SYR	HID115	36.6967	32.8667	1201	HID115	14.7708	12.2917	40.7009	679.57	30.6	0.4	30.2	6.11667	22.4167	22.4167	6.11667	283	60	0	102.558	173	0	0	173
99	2	winter	16	Wild	wild	LBN	HID116	35.9167	33.8333	907	HID116	15.5583	13.6	43.3121	659.5	33	1.6	31.4	7.35	23.2833	23.3	7.35	592	140	0	105.002	368	1	2	368
100	2	winter	4	H04	wild	LBN	HID117	35.8667	33.4667	1462	HID117	13.3958	9.375	34.8513	656.912	27.6	0.7	26.9	5.11667	20.9667	21.1333	5.11667	844	191	0	104.929	518	2	3	518
101	2	winter	23	Wild	wild	LBN	HID118XXIII	35.8167	33.6167	948	HID118XXIII	14.3542	10.025	36.9926	642.391	28.9	1.8	27.1	6.3	21.8333	21.9	6.3	865	204	1	105.867	535	3	4	535
102	2	winter	4	H04	wild	LBN	HID119	35.75	33.4333	1121	HID119	16.1375	9.84167	38.7467	596.547	29.6	4.2	25.4	8.56667	22.9	22.9	8.56667	787	191	1	107.715	502	3	3	502
103	2	winter	24	Wild	wild	LBN	HID120XXIV	36.1	33.9333	1031	HID120XXIV	15.2542	13.6083	41.4888	712.79	33.6	0.8	32.8	6.55	23.85	23.85	6.55	487	116	0	104.205	302	1	1	302
104	2	winter	6	H06	wild	SYR	HID121	42.0706	37.0778	540	HID121	19.05	11.8	31.4667	958.477	40.2	2.7	37.5	7.61667	30.9667	30.9667	7.61667	548	98	0	87.1589	269	2	2	269
105	2	winter	7	H07	wild	JOR	HID123	35.6667	32.5833	118	HID123	19.8417	11.6	43.2836	623.778	33.7	6.9	26.8	12.05	26.85	26.8667	12.05	386	93	0	112.198	249	0	0	249
106	2	winter	6	H06	wild	IRN	HID125	53.0333	36.6217	-2	HID125	16.8083	9.11667	34.9298	666.019	30.4	4.3	26.1	14.6667	23	24.8167	9.01667	696	99	23	46.1114	267	73	78	211
107	2	winter	6	H06	wild	TUR	HID127	41.8196	38.1891	777	HID127	14.9417	11.7667	30.1709	995.665	36.5	-2.5	39	7.9	27.0333	27.0333	2.68333	749	110	2	71.3281	321	13	18	301
108	2	winter	25	Wild	wild	TUR	HID128XXV	45.72	35.03	599	HID128XXV	18.275	13.7333	34.6801	964.491	39.7	0.1	39.6	7.55	29.9833	29.9833	6.33333	690	129	0	96.0309	383	0	0	367
109	2	winter	6	H06	wild	TUR	HID129	39.4426	37.7591	967	HID129	15.575	11.0167	29.4563	980.887	36.2	-1.2	37.4	3.71667	27.6167	27.6167	3.71667	611	99	2	75.0649	272	7	7	272
110	2	winter	13	Wild	wild	AFG	HID131	65.754	36.667	361	HID131	16.7125	13.0083	33.1845	955.558	37.9	-1.3	39.2	6.56667	28.6333	28.6333	4.73333	210	43	0	96.1909	116	0	0	100
111	2	winter	6	H06	wild	IRQ	HID132	44.15	36.4	996	HID132	18.2458	12.975	32.9315	1002.7	39.7	0.3	39.4	7.26667	30.4667	30.4667	6.2	789	171	0	99.6636	458	0	0	419
112	2	winter	6	H06	wild	AFG	HID133	69	35.75	2144	HID133	10.8917	10.7333	30.7545	863.412	28.8	-6.1	34.9	5.43333	20.6333	21.6167	7.40149e-17	542	137	0	103.825	340	3	4	188
113	2	facultative	6	H06	wild	TUR	HID137	40.0333	36.85	373	HID137	17.8542	15.375	38.728	920.384	40.3	0.6	39.7	6.73333	28.8167	29.35	6.73333	381	73	0	83.6022	185	1	2	185
114	2	winter	10	H10.IRN	wild	IRN	HID138	48.55	32	41	HID138	25.1875	15.6083	39.415	913.51	46.3	6.7	39.6	15.55	35.9833	35.9833	13.6	316	74	0	103.585	184	0	0	181
115	2	facultative	27	Wild	wild	ISR	HID139XXVII	35.2333	31.7667	766	HID139XXVII	17.45	11.5833	45.0713	573.006	30.8	5.1	25.7	10.0667	23.6333	23.7667	10.0667	463	106	0	114.346	294	0	0	294
116	2	winter	6	H06	wild	IRQ	HID140	44.2	36.4	841	HID140	17.1542	12.5583	31.955	1016.98	38.5	-0.8	39.3	6.01667	29.5	29.5	4.95	816	180	0	99.878	471	0	0	422
117	2	winter	6	H06	wild	IRN	HID142	57.083	30.283	1760	HID142	16.0083	16.8333	43.7229	806.496	35.7	-2.8	38.5	8.11667	20.8167	25.9333	6	153	33	0	104.326	93	2	3	80
118	2	facultative	29	Wild	wild	IRN	HID144XXVIII	50.8333	30.0667	537	HID144XXVIII	22.5583	12.2	34.2697	870.201	41.2	5.6	35.6	12.7333	28.55	33.4167	11.7333	275	81	0	121.064	181	2	2	142
119	2	facultative	10	H10.ISR	wild	ISR	HID145	34.9167	31	492	HID145	18.4958	12.0417	46.3141	546.204	31.9	5.9	26	11.4	24.6333	24.6333	11.4	202	44	0	110.989	125	0	0	125
120	2	facultative	26	Wild	wild	ISR	HID146	35	31.6833	318	HID146	19.825	11.7667	47.2557	530.808	32.5	7.6	24.9	13.2167	25.5833	25.7667	13.2167	441	111	0	114.528	283	0	0	283
121	2	facultative	7	H07	wild	ISR	HID147	34.8833	31.8333	117	HID147	19.975	11.55	47.7273	503.955	32	7.8	24.2	13.65	25.5	25.75	13.65	489	124	0	116.352	321	0	1	321
122	2	facultative	7	H07	wild	ISR	HID148	35.5333	32.4833	-231	HID148	22.125	12.9667	45.6573	631.486	36.7	8.3	28.4	14.1167	29.0833	29.2833	14.1167	332	79	0	110.595	213	0	1	213
123	2	facultative	7	H07	wild	ISR	HID149	35.6	32.9667	246	HID149	20.3917	11.1167	42.2687	600.949	34.2	7.9	26.3	12.9833	27.1667	27.35	12.9833	521	139	0	113.299	343	0	1	343
124	2	facultative	30	Wild	wild	ISR	HID150XXIX	35.5167	32.7833	183	HID150XXIX	21.5875	11.3583	42.5406	623.564	35.5	8.8	26.7	13.95	28.6	28.7833	13.95	447	117	0	114.511	296	0	1	296
125	2	facultative	30	Wild	wild	ISR	HID151	35.5333	32.9667	524	HID151	17.6042	9.475	38.0522	605.946	30.8	5.9	24.9	10.0333	24.4	24.45	10.0333	674	170	0	111.884	441	0	2	441
126	2	facultative	7	H07	wild	ISR	HID152	35.5333	32.9167	305	HID152	19.1875	10.125	40.3386	590.578	32.4	7.3	25.1	11.9	25.8	25.9167	11.9	599	160	0	113.864	396	0	1	396
127	2	winter	6	H06	wild	TKM	HID153	58.6	37.7167	661	HID153	13.65	13.6167	33.2926	977.727	35	-5.9	40.9	13.3333	24.4833	25.75	1.51667	257	49	2	76.7614	132	8	13	74
128	2	facultative	31	Wild	wild	ISR	HID154XXX	35	31.7833	291	HID154XXX	19.8917	11.7167	47.4359	525.616	32.4	7.7	24.7	13.35	25.6167	25.8167	13.35	473	121	0	115.773	308	0	0	308
129	2	facultative	4	H04	wild	ISR	HID155	35.5667	33.0167	179	HID155	20.2792	10.775	41.9261	588.907	33.8	8.1	25.7	13.0333	26.9	27.1167	13.0333	556	150	0	113.002	366	0	2	366
130	2	facultative	7	H07	wild	ISR	HID157	34.65	31.75	29	HID157	19.9958	10.275	45.6667	470.051	31	8.5	22.5	15.9167	25.1833	25.5667	14.1333	469	117	0	118.254	311	0	1	306
131	2	facultative	18	Wild	wild	ISR	HID158	35	32.5833	160	HID158	20	9.81667	43.8244	513.176	31	8.6	22.4	13.65	25.4833	25.9167	13.65	584	156	0	121.03	400	0	1	400
132	2	facultative	4	H04	wild	ISR	HID160	34.9	31.6	313	HID160	19.7583	11.65	47.3577	517.902	32.2	7.6	24.6	13.25	25.4333	25.5833	13.25	390	99	0	114.75	249	0	0	249
133	2	facultative	8	Wild	wild	ISR	HID161	34.9333	31.95	74	HID161	19.825	11.7333	48.4848	504.572	31.9	7.7	24.2	13.5333	25.3333	25.65	13.5333	533	135	0	117.539	355	0	1	355
134	2	winter	4	H04	wild	ISR	HID162	35.55	32.6167	-193	HID162	22.1917	12.75	45.5357	628.811	36.7	8.7	28	14.2167	29.1833	29.4	14.2167	351	85	0	109.936	224	0	1	224
135	2	facultative	33	Wild	wild	ISR	HID163XXXIII	34.6167	31.5833	83	HID163XXXIII	19.9875	9.94167	44.5815	466.482	30.9	8.6	22.3	15.9167	25.1833	25.4667	14.1667	373	90	0	116.162	243	0	1	239
136	2	facultative	4	H04	wild	ISR	HID164	35.1	33.0333	9	HID164	20.2792	9.45833	43.3869	484.203	31.1	9.3	21.8	14.4167	25.5333	26	14.35	595	158	0	113.586	390	0	4	327
137	2	winter	7	H07	wild	ISR	HID165	35	32.4	31	HID165	20.1708	10.375	46.317	494.462	31.3	8.9	22.4	14.0833	25.4667	25.95	14.0833	577	154	0	121.243	393	0	1	306
138	2	facultative	5	Wild	wild	ISR	HID168	34.9667	31.8	203	HID168	19.8417	11.7	47.561	522.876	32.3	7.7	24.6	13.3333	25.55	25.7667	13.3333	492	126	0	116.141	322	0	0	322
139	2	winter	7	H07	wild	ISR	HID169	35.0422	32.7803	4	HID169	20.5708	9.70833	41.8463	532.073	32	8.8	23.2	14.0167	26.3667	26.8333	14.0167	529	140	0	116.11	347	0	3	347
140	2	facultative	4	H04	wild	ISR	HID170	35.1667	33.0833	212	HID170	19.8583	9.25	42.2374	495.089	31.1	9.2	21.9	13.9	25.2667	25.6833	13.7833	670	181	0	114.157	447	0	4	377
141	2	winter	7	H07	wild	ISR	HID171	35.5183	32.5183	-164	HID171	22.0292	12.575	45.2338	631.576	36.3	8.5	27.8	14.0667	29	29.2	14.0667	346	84	0	111.109	223	0	1	223
142	2	winter	4	H04	wild	ISR	HID172	35.5286	32.7956	-87	HID172	21.8417	11.7833	44.1323	607.12	35.7	9	26.7	14.3	28.6667	28.9167	14.3	427	110	0	113.647	281	0	1	281
143	2	winter	4	H04	wild	ISR	HID173	35.1139	32.6542	79	HID173	19.8042	9.89167	42.0922	548.603	31.5	8	23.5	13.0333	25.8	26.1333	13.0333	570	154	0	118.316	386	0	2	386
144	2	facultative	7	H07	wild	ISR	HID174	35.5519	33.1286	430	HID174	19.625	10.3167	41.2667	574.751	32.8	7.8	25	12.5167	26.05	26.3	12.5167	617	164	0	111.471	402	0	2	402
145	2	winter	4	H04	wild	ISR	HID175	35.0956	32.7528	33	HID175	20.4583	9.85	41.9149	539.123	32.1	8.6	23.5	13.8167	26.3833	26.7833	13.8167	521	139	0	116.099	343	0	3	343
146	2	facultative	7	H07	wild	ISR	HID176	35.5	32.8	10	HID176	21.6042	11.225	42.8435	610.906	35.2	9	26.2	14.1333	28.45	28.6833	14.1333	462	122	0	114.54	306	0	1	306
147	2	facultative	28	Wild	wild	ISR	HID177	34.75	31.5	179	HID177	19.8208	10.9417	46.1674	491.609	31.6	7.9	23.7	13.6	25.2833	25.4667	13.6	347	85	0	114.53	221	0	0	221
148	2	facultative	7	H07	wild	ISR	HID178	34.8667	31.3833	457	HID178	19.0125	11.925	47.1344	525.989	31.9	6.6	25.3	12.25	24.8333	24.8833	12.25	309	74	0	113.719	197	0	0	197
149	2	facultative	7	H07	wild	ISR	HID179	34.8833	31.6833	181	HID179	19.9917	11.5833	47.4727	512.231	32.2	7.8	24.4	13.5667	25.6	25.8	13.5667	431	110	0	115.253	278	0	0	278
150	2	facultative	28	Wild	wild	ISR	HID180	35	31.6833	313	HID180	19.825	11.7667	47.2557	530.808	32.5	7.6	24.9	13.2167	25.5833	25.7667	13.2167	441	111	0	114.528	283	0	0	283
151	2	facultative	7	H07	wild	ISR	HID182	34.9667	31.85	155	HID182	19.9333	11.7667	47.832	518.29	32.3	7.7	24.6	13.4667	25.5833	25.8333	13.4667	496	127	0	116.775	327	0	0	327
152	2	facultative	28	Wild	wild	ISR	HID183	35.4569	32.5028	-106	HID183	21.4292	11.9583	44.7878	615.491	35.1	8.4	26.7	13.7667	28.2167	28.4167	13.7667	382	97	0	113.792	251	0	1	251
153	2	facultative	28	Wild	wild	ISR	HID184	34.8333	32.2667	17	HID184	20.0958	10.375	46.5247	480.39	31.3	9	22.3	16.0667	25.2667	25.9333	14.2333	550	147	0	123.408	384	0	1	369
154	2	facultative	7	H07	wild	ISR	HID185	35.1667	31.7667	693	HID185	17.3708	11.4917	44.8893	569.116	30.7	5.1	25.6	10.0667	23.5167	23.6333	10.0667	487	112	0	114.329	311	0	0	311
155	2	facultative	7	H07	wild	ISR	HID188	35.2167	31.25	580	HID188	18.6583	12.3167	46.8314	558.581	32.3	6	26.3	11.4333	24.8667	24.8667	11.4333	246	57	0	112.176	153	0	0	153
156	2	facultative	7	H07	wild	ISR	HID189	35.55	32.7333	7	HID189	21.8708	12.125	44.2518	622.522	36.2	8.8	27.4	14.1	28.8833	29.0667	14.1	400	100	0	112.652	261	0	1	261
157	2	facultative	7	H07	wild	ISR	HID190	34.9333	31.65	307	HID190	19.6625	11.7083	47.211	525.392	32.3	7.5	24.8	13.1	25.3833	25.55	13.1	426	107	0	114.294	272	0	0	272
158	2	facultative	4	H04	wild	ISR	HID191	34.7667	31.7	98	HID191	20.0583	10.95	46.5957	488.294	31.6	8.1	23.5	13.9167	25.45	25.7	13.9167	430	108	0	116.469	279	0	1	279
159	2	winter	28	Wild	wild	ISR	HID192	35	32.2833	49	HID192	20.2667	10.7667	46.8116	499.105	31.9	8.9	23	14.1667	25.6833	26.25	14.1667	571	152	0	120.495	386	0	1	386
160	2	facultative	7	H07	wild	ISR	HID194	35.0333	31.8167	403	HID194	19.5083	11.6333	46.9086	533.257	32.2	7.4	24.8	12.8833	25.3	25.5	12.8833	496	124	0	115.681	324	0	0	324
161	2	facultative	4	H04	wild	ISR	HID195	35.1	33.0667	15	HID195	20.2875	9.40833	43.5571	480.474	31	9.4	21.6	14.4833	25.5167	26	14.4333	612	163	0	113.562	402	0	4	336
162	2	facultative	7	H07	wild	ISR	HID196	35.5167	32.4333	-201	HID196	22.1542	13.2917	46.1516	631.979	37	8.2	28.8	14.1333	29.1333	29.3167	14.1333	325	76	0	110.461	208	0	1	208
163	2	winter	7	H07	wild	ISR	HID197	34.8167	32.2167	43	HID197	20.125	10.45	46.4444	482.246	31.5	9	22.5	16.0167	25.35	25.9833	14.2333	549	146	0	122.72	382	0	1	367
164	2	facultative	28	Wild	wild	ISR	HID198	34.9167	31.7167	222	HID198	19.925	11.65	47.551	518.453	32.3	7.8	24.5	13.45	25.5667	25.7667	13.45	461	118	0	115.676	299	0	0	299
165	2	facultative	7	H07	wild	ISR	HID199	34.9225	31.8597	99	HID199	19.8458	11.6417	47.9081	510.287	32	7.7	24.3	13.4667	25.4167	25.6667	13.4667	514	131	0	116.459	338	0	1	338
166	2	winter	28	Wild	wild	ISR	HID200	34.7756	32.1019	10	HID200	20.2625	10.6583	45.5484	491.473	32.1	8.7	23.4	15.8333	25.65	26.3667	14.1833	557	153	0	121.842	382	0	1	373
167	2	winter	18	Wild	wild	ISR	HID201	34.75	31.5	179	HID201	19.8208	10.9417	46.1674	491.609	31.6	7.9	23.7	13.6	25.2833	25.4667	13.6	347	85	0	114.53	221	0	0	221
168	2	facultative	26	Wild	wild	ISR	HID202	34.9667	31.7333	215	HID202	19.9375	11.775	47.2892	527.938	32.6	7.7	24.9	13.3667	25.6667	25.8667	13.3667	455	116	0	115.303	294	0	0	294
169	2	facultative	34	Wild	wild	ISR	HID204XXXV	35.55	33.25	581	HID204XXXV	18.225	9.43333	39.3056	564.034	30.9	6.9	24	11.2	24.4833	24.6667	11.2	771	194	0	109.297	495	0	2	495
170	2	facultative	34	Wild	wild	ISR	HID205	35.5167	32.6	150	HID205	21.3292	11.7417	43.9763	624.068	35.1	8.4	26.7	13.5833	28.2667	28.4167	13.5833	390	98	0	113.316	255	0	1	255
171	2	facultative	28	Wild	wild	ISR	HID207	35.15	31.7833	570	HID207	17.875	11.5833	45.6037	560.692	31.1	5.7	25.4	10.75	23.95	24.0833	10.75	489	114	0	115.003	316	0	0	316
172	2	facultative	7	H07	wild	ISR	HID208	35.2167	31.75	768	HID208	17.45	11.5833	45.0713	573.006	30.8	5.1	25.7	10.0667	23.6333	23.7667	10.0667	463	106	0	114.346	294	0	0	294
173	2	facultative	7	H07	wild	ISR	HID210	35.55	32.7	-160	HID210	21.9583	12.45	45.1087	622.691	36.3	8.7	27.6	14.1167	28.95	29.1333	14.1167	381	93	0	111.129	246	0	1	246
174	2	facultative	14	Wild	wild	ISR	HID211	34.9433	32.1614	48	HID211	20.1875	11.1917	47.4223	499.882	32.1	8.5	23.6	14.0167	25.6333	26.1833	14.0167	549	142	0	120.044	369	0	1	369
175	2	winter	7	H07	wild	ISR	HID212	34.7767	31.9386	52	HID212	19.7542	10.9917	47.3779	478.599	31.1	7.9	23.2	13.7333	25.0333	25.4333	13.7333	547	140	0	119.389	365	0	1	365
176	2	facultative	7	H07	wild	ISR	HID213	34.6	31.4	147	HID213	19.7667	10.4167	44.8994	482.217	31.2	8	23.2	13.6333	25.15	25.3333	13.6333	283	67	0	114.087	179	0	0	179
177	2	facultative	28	Wild	wild	ISR	HID214	35	31.75	223	HID214	19.8917	11.7167	47.4359	525.616	32.4	7.7	24.7	13.35	25.6167	25.8167	13.35	473	121	0	115.773	308	0	0	308
178	2	facultative	26	Wild	wild	ISR	HID215	35	31.7667	272	HID215	19.8917	11.7167	47.4359	525.616	32.4	7.7	24.7	13.35	25.6167	25.8167	13.35	473	121	0	115.773	308	0	0	308
179	2	winter	28	Wild	wild	ISR	HID216	34.85	31.5667	265	HID216	19.7542	11.5583	46.9851	512.46	32.1	7.5	24.6	13.2833	25.3833	25.55	13.2833	369	93	0	114.651	236	0	0	236
180	2	facultative	28	Wild	wild	ISR	HID217	34.95	31.7	323	HID217	19.9208	11.6917	47.3347	521.141	32.4	7.7	24.7	13.4167	25.6	25.7667	13.4167	437	112	0	115.275	282	0	0	282
181	2	winter	5	Wild	wild	ISR	HID218	34.75	31.5	179	HID218	19.8208	10.9417	46.1674	491.609	31.6	7.9	23.7	13.6	25.2833	25.4667	13.6	347	85	0	114.53	221	0	0	221
182	2	facultative	6	H06	wild	AFG	HID219	62.9167	32.6167	1192	HID219	17.1292	17.025	40.9255	925.3	38.9	-2.7	41.6	8.03333	28.65	28.65	5.58333	126	30	0	114.826	84	0	0	78
183	2	winter	4	H04	wild	ISR	HID220	35.3947	33.0283	860	HID220	17.1208	8.875	36.5226	600.921	30.1	5.8	24.3	9.61667	23.8333	23.9167	9.61667	786	194	0	112.067	518	0	2	518
184	2	facultative	4	H04	wild	ISR	HID221	35.4403	32.9889	696	HID221	17.1625	9.00833	36.9194	603.694	30.1	5.7	24.4	9.61667	23.9167	23.9667	9.61667	737	184	0	112.184	484	0	2	484
185	2	facultative	4	H04	wild	ISR	HID222	35.4403	32.9889	696	HID222	17.1625	9.00833	36.9194	603.694	30.1	5.7	24.4	9.61667	23.9167	23.9667	9.61667	737	184	0	112.184	484	0	2	484
186	2	facultative	4	H04	wild	ISR	HID223	35.4403	32.9333	370	HID223	18.7625	9.65833	39.4218	583.645	31.7	7.2	24.5	11.55	25.2833	25.4	11.55	661	174	0	113.2	436	0	2	436
187	2	winter	7	H07	wild	ISR	HID224	35.4583	32.9583	593	HID224	18.7625	9.65833	39.4218	583.645	31.7	7.2	24.5	11.55	25.2833	25.4	11.55	661	174	0	113.2	436	0	2	436
188	2	facultative	4	H04	wild	ISR	HID225	35.1667	32.8	136	HID225	20.0958	9.85833	42.1296	542.37	31.9	8.5	23.4	13.45	26.05	26.3833	13.45	545	149	0	115.547	360	0	2	360
189	2	facultative	14	Wild	wild	ISR	HID227	35.0628	32.7167	520	HID227	19.0917	9.18333	40.997	529.768	30.5	8.1	22.4	12.6167	24.8667	25.1833	12.5667	657	176	0	116.321	440	0	2	369
190	2	facultative	7	H07	wild	ISR	HID228	35.1517	32.6806	52	HID228	20.075	10.1667	41.8381	562.448	32.2	7.9	24.3	13.15	26.2833	26.6667	13.15	518	139	0	117.274	347	0	2	347
191	2	facultative	35	Wild	wild	ISR	HID229XXXVII	35.5167	32.35	-201	HID229XXXVII	22.2167	13.4833	46.3345	633.9	37.3	8.2	29.1	14.1667	29.2167	29.3833	14.1667	307	71	0	111.564	198	0	0	198
192	2	winter	5	Wild	wild	ISR	HID230	34.85	32.25	4	HID230	20.1583	10.4	46.8468	481.587	31.4	9.2	22.2	16.1333	25.35	26	14.3	553	149	0	123.429	385	0	1	372
193	2	winter	5	Wild	wild	ISR	HID231	34.7833	32.1167	12	HID231	20.2625	10.6583	45.5484	491.473	32.1	8.7	23.4	15.8333	25.65	26.3667	14.1833	557	153	0	121.842	382	0	1	373
194	2	facultative	36	Wild	wild	ISR	HID232XXXVIII	34.705	31.9361	7	HID232XXXVIII	19.9292	10.575	46.3816	474.008	31.1	8.3	22.8	15.7167	25.1667	25.5833	13.9833	532	137	0	119.44	355	0	1	353
195	2	facultative	26	Wild	wild	ISR	HID233	34.705	31.9361	7	HID233	19.9292	10.575	46.3816	474.008	31.1	8.3	22.8	15.7167	25.1667	25.5833	13.9833	532	137	0	119.44	355	0	1	353
196	2	facultative	5	Wild	wild	ISR	HID235	34.9853	31.8969	219	HID235	19.8	11.7167	47.8231	516.817	32.1	7.6	24.5	13.3667	25.4333	25.7	13.3667	517	132	0	116.817	342	0	0	342
197	2	facultative	5	Wild	wild	ISR	HID236	34.7667	31.8167	45	HID236	19.9375	10.975	46.9017	483.482	31.4	8	23.4	13.85	25.25	25.5833	13.85	492	123	0	117.879	324	0	1	324
198	2	facultative	28	Wild	wild	ISR	HID238	34.9833	31.6667	397	HID238	19.825	11.7667	47.2557	530.808	32.5	7.6	24.9	13.2167	25.5833	25.7667	13.2167	441	111	0	114.528	283	0	0	283
199	2	facultative	28	Wild	wild	ISR	HID239	35	31.6833	318	HID239	19.825	11.7667	47.2557	530.808	32.5	7.6	24.9	13.2167	25.5833	25.7667	13.2167	441	111	0	114.528	283	0	0	283
200	2	facultative	28	Wild	wild	ISR	HID240	35	31.6833	318	HID240	19.825	11.7667	47.2557	530.808	32.5	7.6	24.9	13.2167	25.5833	25.7667	13.2167	441	111	0	114.528	283	0	0	283
201	2	facultative	7	H07	wild	ISR	HID242	35.05	30.9167	368	HID242	20.0417	12.5667	46.5432	561.479	33.8	6.8	27	12.7	26.35	26.35	12.7	142	31	0	109.879	87	0	0	87
202	2	facultative	10	H10.ISR	wild	ISR	HID244	35.05	30.9167	368	HID244	20.0417	12.5667	46.5432	561.479	33.8	6.8	27	12.7	26.35	26.35	12.7	142	31	0	109.879	87	0	0	87
203	2	facultative	10	H10.ISR	wild	ISR	HID245	35.05	30.9167	368	HID245	20.0417	12.5667	46.5432	561.479	33.8	6.8	27	12.7	26.35	26.35	12.7	142	31	0	109.879	87	0	0	87
204	2	facultative	36	Wild	wild	ISR	HID246	35.05	30.9167	368	HID246	19.6875	12.4583	46.4863	561.545	33.4	6.6	26.8	12.3667	26.0167	26.0167	12.3667	145	32	0	110.552	89	0	0	89
205	2	facultative	7	H07	wild	ISR	HID247	35.05	30.9167	368	HID247	20.0417	12.5667	46.5432	561.479	33.8	6.8	27	12.7	26.35	26.35	12.7	142	31	0	109.879	87	0	0	87
206	2	facultative	6	H06	wild	IRN	HID248	50.7925	30.3592	729	HID248	21.7	13.1	35.31	890.036	41.2	4.1	37.1	11.55	31.8167	32.8167	10.7333	289	84	0	118.671	186	2	2	149
207	2	winter	6	H06	wild	IRN	HID249	48.5667	33.2333	1650	HID249	15.4167	15.6833	39.1106	884.278	37.8	-2.3	40.1	5.7	26.4167	26.4167	4.8	430	83	0	88.3846	207	1	1	206
208	2	winter	6	H06	wild	IRN	HID250	48.1833	33.8167	1576	HID250	13.6208	15.5917	40.0814	858.359	35.9	-3	38.9	4.23333	24.2167	24.4667	3.45	418	75	0	85.7131	191	1	2	180
209	2	winter	6	H06	wild	IRN	HID251	59.483	35.983	1396	HID251	11.5792	14.625	38.2853	845.659	31.4	-6.8	38.2	5.66667	21.3	21.8833	1.13333	261	52	1	85.4351	138	4	9	84
210	2	winter	7	H07	wild	ISR	HID252	34.55	31.5833	27	HID252	20.0042	9.64167	44.2278	461.955	30.6	8.8	21.8	16	25.1333	25.45	14.2333	369	89	0	115.753	241	0	1	235
211	2	winter	7	H07	wild	JOR	HID253	35.7667	32.3	1056	HID253	15.6208	10.1917	38.8995	637.358	29.1	2.9	26.2	7.56667	22.7	22.75	7.56667	460	106	0	112.013	292	0	0	292
212	2	facultative	6	H06	wild	IRN	HID254	53	32	1521	HID254	17.1292	15.525	37.9584	927.287	38.5	-2.4	40.9	7.45	28.5333	28.5333	5.56667	93	19	0	91.7565	50	0	0	47
213	2	winter	13	Wild	wild	SYR	HID255	38	35	912	HID255	15.775	13.8667	38.9513	832.719	35.1	-0.5	35.6	5.41667	25.7667	25.7667	5.41667	198	33	0	81.7416	93	1	1	93
214	2	winter	37	Wild	wild	ISR	HID256XXXIX	34.9167	31.8833	117	HID256XXXIX	19.8708	11.7083	48.1824	506.671	32	7.7	24.3	13.5333	25.4167	25.7	13.5333	518	132	0	117.448	344	0	1	344
215	2	facultative	28	Wild	wild	ISR	HID258	34.9333	32.6833	1	HID258	20.7708	9.575	42.1806	521.926	31.8	9.1	22.7	16.3	26.3833	26.9	14.3167	522	136	0	118.938	351	0	2	346
216	2	winter	5	Wild	wild	ISR	HID259	34.5833	31.6667	36	HID259	19.9958	9.75833	44.5586	462.756	30.7	8.8	21.9	16.0167	25.1167	25.5	14.25	430	107	0	117.365	285	0	1	277
217	2	winter	38	Wild	wild	ISR	HID260XXXX	35.5333	32.8667	-178	HID260XXXX	21.8375	11.825	44.4549	595.85	35.6	9	26.6	14.4	28.55	28.8	14.4	424	109	0	113.21	278	0	1	278
218	2	winter	7	H07	wild	ISR	HID261	35.5167	32.35	-201	HID261	22.2167	13.4833	46.3345	633.9	37.3	8.2	29.1	14.1667	29.2167	29.3833	14.1667	307	71	0	111.564	198	0	0	198
219	2	facultative	39	Wild	wild	ISR	HID262XXXXI	35.5333	32.9667	524	HID262XXXXI	17.6042	9.475	38.0522	605.946	30.8	5.9	24.9	10.0333	24.4	24.45	10.0333	674	170	0	111.884	441	0	2	441
220	2	facultative	39	Wild	wild	ISR	HID263	35.6167	33.0167	104	HID263	20.7542	11.225	42.5189	597.508	34.6	8.2	26.4	13.4	27.4833	27.7333	13.4	514	137	0	112.868	338	0	1	338
221	2	winter	40	Wild	wild	ISR	HID264XXXXII	35.4167	33	793	HID264XXXXII	17.6625	9.19167	37.517	597.012	30.8	6.3	24.5	10.2333	24.3333	24.4167	10.2333	742	186	0	111.804	487	0	2	487
222	2	winter	7	H07	wild	ISR	HID265	35.5	32.5	-164	HID265	21.7292	12.2083	45.0492	624.498	35.6	8.5	27.1	13.9333	28.6	28.8	13.9333	360	90	0	112.923	235	0	1	235
223	2	facultative	40	Wild	wild	ISR	HID266	35.3833	31.8333	60	HID266	21.4042	12.8417	46.193	599.448	35.7	7.9	27.8	13.75	28	28.0833	13.75	229	58	0	113.064	147	0	0	147
224	2	winter	28	Wild	wild	ISR	HID267	35.5333	32.9667	524	HID267	17.6042	9.475	38.0522	605.946	30.8	5.9	24.9	10.0333	24.4	24.45	10.0333	674	170	0	111.884	441	0	2	441
225	2	facultative	6	H06	wild	IRN	HID268	53	32	1521	HID268	17.1292	15.525	37.9584	927.287	38.5	-2.4	40.9	7.45	28.5333	28.5333	5.56667	93	19	0	91.7565	50	0	0	47
226	2	facultative	6	H06	wild	IRN	HID269	53	32	1521	HID269	17.1292	15.525	37.9584	927.287	38.5	-2.4	40.9	7.45	28.5333	28.5333	5.56667	93	19	0	91.7565	50	0	0	47
227	2	winter	41	Wild	wild	TUR	HID270XXXXIII	32.85	39.9167	872	HID270XXXXIII	11.5917	12.5167	36.8137	784.862	30.1	-3.9	34	10.9667	20.75	21.1	1.68333	387	52	11	40.3019	130	43	58	125
228	2	winter	28	Wild	wild	ISR	HID272	34.7	31.5	165	HID272	19.8542	10.6583	45.9411	482.877	31.3	8.1	23.2	13.7667	25.2333	25.4333	13.7667	348	85	0	114.932	222	0	0	222
229	2	winter	7	H07	wild	ISR	HID273	35.0167	32.3	63	HID273	20.1958	10.675	46.6157	500.688	31.8	8.9	22.9	14.0833	25.6333	26.15	14.0167	585	156	0	119.674	396	0	1	318
230	2	winter	4	H04	wild	ISR	HID276	35.6056	33.2044	85	HID276	20.6042	10.8417	42.3503	578.275	34	8.4	25.6	13.4833	27.0833	27.45	13.4833	553	147	0	111.336	360	0	2	360
231	2	winter	4	H04	wild	ISR	HID277	35.2239	32.9967	372	HID277	19.3708	9.15833	40.8854	519.482	31.1	8.7	22.4	13.0667	25.0667	25.3667	12.95	705	194	0	114.927	472	0	3	409
232	2	winter	42	Wild	wild	ISR	HID278XXXXIV	35.0667	32.1833	290	HID278XXXXIV	19.4708	10.925	46.2924	523.487	31.5	7.9	23.6	13.0333	25.1667	25.5167	13	584	154	0	117.855	392	0	0	333
233	2	winter	7	H07	wild	ISR	HID279	34.75	31.5	179	HID279	19.8208	10.9417	46.1674	491.609	31.6	7.9	23.7	13.6	25.2833	25.4667	13.6	347	85	0	114.53	221	0	0	221
234	2	winter	6	H06	wild	TUR	HID280	40.85	37.5	974	HID280	16.1167	12.2667	31.453	991.32	37.8	-1.2	39	5.11667	28.2833	28.2833	4.16667	676	104	0	79.3594	306	4	7	306
235	2	winter	6	H06	wild	IRN	HID281	53.0333	36.6217	-2	HID281	16.8083	9.11667	34.9298	666.019	30.4	4.3	26.1	14.6667	23	24.8167	9.01667	696	99	23	46.1114	267	73	78	211
236	2	facultative	6	H06	wild	IRN	HID282	46.1682	33.0997	153	HID282	22.3458	15.5417	39.8504	892.62	43.3	4.3	39	11.2167	33.05	33.05	11.2167	236	46	0	98.103	129	0	0	129
237	2	facultative	6	H06	wild	IRN	HID283	46.1682	33.0997	153	HID283	22.3458	15.5417	39.8504	892.62	43.3	4.3	39	11.2167	33.05	33.05	11.2167	236	46	0	98.103	129	0	0	129
238	2	facultative	6	H06	wild	IRN	HID285	46.1682	33.0997	153	HID285	22.3458	15.5417	39.8504	892.62	43.3	4.3	39	11.2167	33.05	33.05	11.2167	236	46	0	98.103	129	0	0	129
239	2	winter	6	H06	wild	IRN	HID286	53.0333	36.6217	-2	HID286	16.8083	9.11667	34.9298	666.019	30.4	4.3	26.1	14.6667	23	24.8167	9.01667	696	99	23	46.1114	267	73	78	211
240	2	facultative	6	H06	wild	IRN	HID287	46.1682	33.0997	153	HID287	22.3458	15.5417	39.8504	892.62	43.3	4.3	39	11.2167	33.05	33.05	11.2167	236	46	0	98.103	129	0	0	129
241	2	winter	6	H06	wild	IRN	HID288	53.0333	36.6217	-2	HID288	16.8083	9.11667	34.9298	666.019	30.4	4.3	26.1	14.6667	23	24.8167	9.01667	696	99	23	46.1114	267	73	78	211
242	2	facultative	6	H06	wild	IRN	HID289	48.4019	32.3825	145	HID289	24.3583	15.7667	39.2206	915.939	46	5.8	40.2	14.7	35.45	35.45	13	358	83	0	101.255	208	0	0	195
243	2	winter	6	H06	wild	IRN	HID291	53.0333	36.6217	-2	HID291	16.8083	9.11667	34.9298	666.019	30.4	4.3	26.1	14.6667	23	24.8167	9.01667	696	99	23	46.1114	267	73	78	211
244	2	winter	6	H06	wild	IRN	HID292	53.0333	36.6217	-2	HID292	16.8083	9.11667	34.9298	666.019	30.4	4.3	26.1	14.6667	23	24.8167	9.01667	696	99	23	46.1114	267	73	78	211
245	2	winter	6	H06	wild	IRN	HID293	46.1682	33.0997	153	HID293	22.3458	15.5417	39.8504	892.62	43.3	4.3	39	11.2167	33.05	33.05	11.2167	236	46	0	98.103	129	0	0	129
246	2	facultative	6	H06	wild	IRN	HID294	46.1682	33.0997	153	HID294	22.3458	15.5417	39.8504	892.62	43.3	4.3	39	11.2167	33.05	33.05	11.2167	236	46	0	98.103	129	0	0	129
247	2	winter	6	H06	wild	TUR	HID295	41.8196	38.1891	777	HID295	14.9417	11.7667	30.1709	995.665	36.5	-2.5	39	7.9	27.0333	27.0333	2.68333	749	110	2	71.3281	321	13	18	301
248	2	winter	6	H06	wild	TUR	HID296	39.4426	37.7591	967	HID296	15.575	11.0167	29.4563	980.887	36.2	-1.2	37.4	3.71667	27.6167	27.6167	3.71667	611	99	2	75.0649	272	7	7	272
249	2	facultative	6	H06	wild	IRN	HID298	49.8333	32.55	2428	HID298	10.1458	16.0583	39.5525	876.352	32	-8.6	40.6	0.333333	20.7333	20.75	-0.783333	303	60	0	92.2499	156	3	4	152
250	2	facultative	6	H06	wild	IRN	HID299	49.8333	32.55	2555	HID299	10.1458	16.0583	39.5525	876.352	32	-8.6	40.6	0.333333	20.7333	20.75	-0.783333	303	60	0	92.2499	156	3	4	152
251	2	facultative	6	H06	wild	IRN	HID300	49.8333	32.55	2428	HID300	10.1458	16.0583	39.5525	876.352	32	-8.6	40.6	0.333333	20.7333	20.75	-0.783333	303	60	0	92.2499	156	3	4	152
252	2	facultative	6	H06	wild	IRN	HID302	48.8167	32.55	746	HID302	20.4917	15.8	38.9163	915.842	42.5	1.9	40.6	9.06667	31.4667	31.4667	9.06667	419	91	0	97.7069	229	0	0	229
253	2	facultative	6	H06	wild	IRN	HID303	48.8167	31.5333	23	HID303	25.3583	15.5667	39.9145	904.785	46.1	7.1	39	15.7833	35.9167	35.9167	13.7167	268	62	0	105.879	158	0	0	158
254	2	facultative	6	H06	wild	IRN	HID305	48.2578	32.1892	73	HID305	24.5583	15.65	39.3216	914.263	45.9	6.1	39.8	14.85	35.5333	35.5333	13.1167	314	73	0	101.881	183	0	0	174
255	2	facultative	6	H06	wild	IRN	HID306	48.82	31.53	23	HID306	25.3583	15.5667	39.9145	904.785	46.1	7.1	39	15.7833	35.9167	35.9167	13.7167	268	62	0	105.879	158	0	0	158
256	2	facultative	6	H06	wild	IRN	HID308	48.8167	31.5333	23	HID308	25.3583	15.5667	39.9145	904.785	46.1	7.1	39	15.7833	35.9167	35.9167	13.7167	268	62	0	105.879	158	0	0	158
257	2	facultative	10	H10.IRN	wild	IRN	HID310	48.8167	31.5333	23	HID310	25.3583	15.5667	39.9145	904.785	46.1	7.1	39	15.7833	35.9167	35.9167	13.7167	268	62	0	105.879	158	0	0	158
258	2	facultative	43	Wild	wild	LBY	HID312XXXXVI	21.7167	32.7667	582	HID312XXXXVI	15.4875	10.425	44.9353	511.669	27.3	4.1	23.2	9.06667	21.3167	21.3167	9.06667	557	127	0	106.607	363	2	2	363
259	2	facultative	43	Wild	wild	LBY	HID316	24.2333	31.8333	149	HID316	19.1667	10.15	44.3231	496.443	30	7.1	22.9	12.8667	24.8	24.8333	12.8667	96	24	0	98.136	56	0	2	56
260	2	winter	28	Wild	wild	CYP	HID320	33.4	35.1458	155	HID320	18.6833	13.2833	43.1277	672.277	35.5	4.7	30.8	10.6833	26.85	26.85	10.6833	329	73	1	85.2486	177	8	8	177
261	2	facultative	28	Wild	wild	CYP	HID321	33.4	35.1458	155	HID321	18.6833	13.2833	43.1277	672.277	35.5	4.7	30.8	10.6833	26.85	26.85	10.6833	329	73	1	85.2486	177	8	8	177
262	2	winter	44	Wild	wild	CYP	HID322HT47	34.0167	34.9833	5	HID322HT47	19.0167	10.6833	40.1629	604.774	33.2	6.6	26.6	12.0333	26.3333	26.45	11.95	464	121	0	100.813	274	4	7	206
263	2	winter	8	Wild	wild	CYP	HID323	32.525	35	538	HID323	17.6625	11.2083	42.2956	577.208	32.6	6.1	26.5	11.1	24.8333	24.8333	11.0167	665	158	2	102.886	412	9	9	340
264	2	winter	4	H04	wild	GRC	HID325	24.8093	35.2401	1439	HID325	9.85417	7.275	32.7703	574.814	22.1	-0.1	22.2	3.3	17.05	17.05	3.21667	1026	212	6	83.6765	539	32	32	487
265	2	winter	6	H06	wild	RUS	HID337	37.6167	55.75	155	HID337	4.93333	7.65	21.5493	1023.86	23.2	-12.3	35.5	17.3	-1.51667	17.3	-7.83333	679	89	33	31.2392	243	110	243	131
266	2	winter	6	H06	wild	TKM	HID340	58.3836	37.9417	220	HID340	15.5208	13.2083	31.9814	994.008	37.1	-4.2	41.3	15.2333	26.4833	27.9333	3.2	228	46	2	75.4071	113	7	12	68
267	2	facultative	28	Wild	wild	ISR	HID341	35.23	31.77	766	HID341	17.45	11.5833	45.0713	573.006	30.8	5.1	25.7	10.0667	23.6333	23.7667	10.0667	463	106	0	114.346	294	0	0	294
268	2	facultative	8	Wild	wild	ISR	HID342	35.5389	32.9247	226	HID342	19.1875	10.125	40.3386	590.578	32.4	7.3	25.1	11.9	25.8	25.9167	11.9	599	160	0	113.864	396	0	1	396
269	2	facultative	7	H07	wild	ISR	HID344	35.23	31.77	766	HID344	17.45	11.5833	45.0713	573.006	30.8	5.1	25.7	10.0667	23.6333	23.7667	10.0667	463	106	0	114.346	294	0	0	294
270	2	facultative	4	H04	wild	ISR	HID345	35.23	31.77	766	HID345	17.45	11.5833	45.0713	573.006	30.8	5.1	25.7	10.0667	23.6333	23.7667	10.0667	463	106	0	114.346	294	0	0	294
271	2	facultative	6	H06	wild	TUR	HID346	37.9769	37.025	367	HID346	17.6917	14.3167	37.7748	887.094	39.2	1.3	37.9	6.9	28.3	28.8	6.9	388	78	0	87.4804	212	4	5	212
272	2	facultative	6	H06	wild	IRN	HID347	53	32	1521	HID347	17.1292	15.525	37.9584	927.287	38.5	-2.4	40.9	7.45	28.5333	28.5333	5.56667	93	19	0	91.7565	50	0	0	47
273	2	facultative	6	H06	wild	IRN	HID348	53	32	1521	HID348	17.1292	15.525	37.9584	927.287	38.5	-2.4	40.9	7.45	28.5333	28.5333	5.56667	93	19	0	91.7565	50	0	0	47
274	2	facultative	6	H06	wild	IRN	HID349	53	32	1521	HID349	17.1292	15.525	37.9584	927.287	38.5	-2.4	40.9	7.45	28.5333	28.5333	5.56667	93	19	0	91.7565	50	0	0	47
275	2	facultative	6	H06	wild	IRN	HID350	53	32	1521	HID350	17.1292	15.525	37.9584	927.287	38.5	-2.4	40.9	7.45	28.5333	28.5333	5.56667	93	19	0	91.7565	50	0	0	47
276	2	facultative	6	H06	wild	IRN	HID351	53	32	1521	HID351	17.1292	15.525	37.9584	927.287	38.5	-2.4	40.9	7.45	28.5333	28.5333	5.56667	93	19	0	91.7565	50	0	0	47
277	2	facultative	6	H06	wild	IRN	HID353	53	32	1521	HID353	17.1292	15.525	37.9584	927.287	38.5	-2.4	40.9	7.45	28.5333	28.5333	5.56667	93	19	0	91.7565	50	0	0	47
278	2	facultative	6	H06	wild	IRN	HID354	53	32	1521	HID354	17.1292	15.525	37.9584	927.287	38.5	-2.4	40.9	7.45	28.5333	28.5333	5.56667	93	19	0	91.7565	50	0	0	47
279	2	facultative	6	H06	wild	TUR	HID355	39.748	37.7866	1225	HID355	14.4125	11.375	29.6224	1001.14	35.6	-2.8	38.4	2.36667	26.7667	26.7667	2.36667	709	113	2	75.6592	316	7	7	316
280	2	winter	6	H06	wild	TUR	HID356	39.748	37.7866	1225	HID356	14.4125	11.375	29.6224	1001.14	35.6	-2.8	38.4	2.36667	26.7667	26.7667	2.36667	709	113	2	75.6592	316	7	7	316
281	2	winter	6	H06	wild	TUR	HID357	39.748	37.7866	1225	HID357	14.4125	11.375	29.6224	1001.14	35.6	-2.8	38.4	2.36667	26.7667	26.7667	2.36667	709	113	2	75.6592	316	7	7	316
282	2	winter	6	H06	wild	TUR	HID358	39.748	37.7866	1225	HID358	14.4125	11.375	29.6224	1001.14	35.6	-2.8	38.4	2.36667	26.7667	26.7667	2.36667	709	113	2	75.6592	316	7	7	316
283	2	facultative	4	H04	wild	ISR	HID359	34.8667	31.3833	457	HID359	19.0125	11.925	47.1344	525.989	31.9	6.6	25.3	12.25	24.8333	24.8833	12.25	309	74	0	113.719	197	0	0	197
284	2	winter	6	H06	wild	TKM	HID360	62.3417	35.2758	642	HID360	15.5875	14.7917	38.0249	904.826	36.5	-2.4	38.9	5.83333	26.9	26.9	4.35	306	77	0	111.126	192	0	0	160
285	2	facultative	7	H07	wild	ISR	HID361	34.75	31.5	179	HID361	19.8208	10.9417	46.1674	491.609	31.6	7.9	23.7	13.6	25.2833	25.4667	13.6	347	85	0	114.53	221	0	0	221
286	2	facultative	6	H06	wild	TUR	HID362	40.0475	36.8508	368	HID362	17.8667	15.4333	38.7772	920.161	40.4	0.6	39.8	6.75	28.8167	29.35	6.75	380	74	0	83.7379	185	1	2	185
287	2	facultative	5	Wild	wild	ISR	HID363	34.8167	32.2167	43	HID363	20.125	10.45	46.4444	482.246	31.5	9	22.5	16.0167	25.35	25.9833	14.2333	549	146	0	122.72	382	0	1	367
288	2	facultative	6	H06	wild	IRN	HID364	53	32	1521	HID364	17.1292	15.525	37.9584	927.287	38.5	-2.4	40.9	7.45	28.5333	28.5333	5.56667	93	19	0	91.7565	50	0	0	47
289	2	winter	6	H06	wild	TUR	HID365	35	39	1145	HID365	9.41667	12.9	38.6228	739.669	27.6	-5.8	33.4	8.75	17.9333	18.2333	2.22045e-16	399	53	6	47.4687	146	30	52	123
290	2	facultative	9	Wild	wild	IRN	HID366	53	32	1521	HID366	17.1292	15.525	37.9584	927.287	38.5	-2.4	40.9	7.45	28.5333	28.5333	5.56667	93	19	0	91.7565	50	0	0	47
291	2	facultative	6	H06	wild	ISR	HID369	35.4105	32.9948	1152	HID369	16.4583	8.66667	35.8127	608.963	29.3	5.1	24.2	8.8	23.2833	23.3167	8.8	786	192	0	112.195	517	0	2	517
292	2	facultative	28	Wild	wild	ISR	HID370	35.23	31.77	766	HID370	17.45	11.5833	45.0713	573.006	30.8	5.1	25.7	10.0667	23.6333	23.7667	10.0667	463	106	0	114.346	294	0	0	294
293	2	facultative	39	Wild	wild	ISR	HID371	35.23	31.77	766	HID371	17.45	11.5833	45.0713	573.006	30.8	5.1	25.7	10.0667	23.6333	23.7667	10.0667	463	106	0	114.346	294	0	0	294
294	2	facultative	39	Wild	wild	ISR	HID372	35.23	31.77	766	HID372	17.45	11.5833	45.0713	573.006	30.8	5.1	25.7	10.0667	23.6333	23.7667	10.0667	463	106	0	114.346	294	0	0	294
295	2	facultative	46	Wild	wild	ISR	HID374XXXXIX	35.23	31.77	766	HID374XXXXIX	17.45	11.5833	45.0713	573.006	30.8	5.1	25.7	10.0667	23.6333	23.7667	10.0667	463	106	0	114.346	294	0	0	294
296	2	facultative	28	Wild	wild	ISR	375HD2	35.23	31.77	766	375HD2	17.45	11.5833	45.0713	573.006	30.8	5.1	25.7	10.0667	23.6333	23.7667	10.0667	463	106	0	114.346	294	0	0	294
297	2	facultative	6	H06	wild	ISR	376HD1	35.23	31.77	766	376HD1	17.45	11.5833	45.0713	573.006	30.8	5.1	25.7	10.0667	23.6333	23.7667	10.0667	463	106	0	114.346	294	0	0	294
298	2	winter	48	Wild	wild	ISR	HID385LI	35.4453	32.7426	147	HID385LI	20.6042	10.725	42.2244	600.899	33.7	8.3	25.4	13.2167	27.25	27.4167	13.2	489	130	0	114.955	324	0	1	287
299	2	winter	7	H07	wild	ISR	HID386	35.0485	31.7747	627	HID386	18.6083	11.5667	46.2667	544.851	31.5	6.5	25	11.7667	24.5333	24.6667	11.7667	493	118	0	114.946	320	0	0	320
300	2	winter	6	H06	wild	TUR	HP011	37.1636	37.3297	693	HP011	16.4792	12.2083	34.6828	879.273	35.8	0.6	35.2	5.8	27.1	27.2333	5.8	612	115	2	83.9252	321	10	11	321
301	2	winter	6	H06	wild	TUR	HP012	37.1636	37.3297	693	HP012	16.4792	12.2083	34.6828	879.273	35.8	0.6	35.2	5.8	27.1	27.2333	5.8	612	115	2	83.9252	321	10	11	321
302	2	winter	6	H06	wild	TUR	HP013	37.1636	37.3297	693	HP013	16.4792	12.2083	34.6828	879.273	35.8	0.6	35.2	5.8	27.1	27.2333	5.8	612	115	2	83.9252	321	10	11	321
303	2	winter	6	H06	wild	TUR	HP014	37.1636	37.3297	693	HP014	16.4792	12.2083	34.6828	879.273	35.8	0.6	35.2	5.8	27.1	27.2333	5.8	612	115	2	83.9252	321	10	11	321
304	2	winter	6	H06	wild	TUR	HP015	37.1636	37.3297	693	HP015	16.4792	12.2083	34.6828	879.273	35.8	0.6	35.2	5.8	27.1	27.2333	5.8	612	115	2	83.9252	321	10	11	321
305	2	winter	4	H04	wild	TUR	HP021	37.1578	37.3253	652	HP021	16.4792	12.2083	34.6828	879.273	35.8	0.6	35.2	5.8	27.1	27.2333	5.8	612	115	2	83.9252	321	10	11	321
306	2	winter	4	H04	wild	TUR	HP022	37.1578	37.3253	652	HP022	16.4792	12.2083	34.6828	879.273	35.8	0.6	35.2	5.8	27.1	27.2333	5.8	612	115	2	83.9252	321	10	11	321
307	2	winter	4	H04	wild	TUR	HP023	37.16	37.33	693	HP023	16.4792	12.2083	34.6828	879.273	35.8	0.6	35.2	5.8	27.1	27.2333	5.8	612	115	2	83.9252	321	10	11	321
308	2	winter	4	H04	wild	TUR	HP024	37.1578	37.3253	652	HP024	16.4792	12.2083	34.6828	879.273	35.8	0.6	35.2	5.8	27.1	27.2333	5.8	612	115	2	83.9252	321	10	11	321
309	2	winter	4	H04	wild	TUR	HP025	37.1578	37.3253	652	HP025	16.4792	12.2083	34.6828	879.273	35.8	0.6	35.2	5.8	27.1	27.2333	5.8	612	115	2	83.9252	321	10	11	321
310	2	winter	4	H04	wild	TUR	HP026	37.1578	37.3253	652	HP026	16.4792	12.2083	34.6828	879.273	35.8	0.6	35.2	5.8	27.1	27.2333	5.8	612	115	2	83.9252	321	10	11	321
311	2	winter	4	H04	wild	TUR	HP027	37.1578	37.3253	652	HP027	16.4792	12.2083	34.6828	879.273	35.8	0.6	35.2	5.8	27.1	27.2333	5.8	612	115	2	83.9252	321	10	11	321
312	2	winter	4	H04	wild	TUR	HP028	37.1578	37.3253	652	HP028	16.4792	12.2083	34.6828	879.273	35.8	0.6	35.2	5.8	27.1	27.2333	5.8	612	115	2	83.9252	321	10	11	321
313	2	winter	4	H04	wild	TUR	HP029	37.1578	37.3253	652	HP029	16.4792	12.2083	34.6828	879.273	35.8	0.6	35.2	5.8	27.1	27.2333	5.8	612	115	2	83.9252	321	10	11	321
314	2	winter	6	H06	wild	TUR	HP031	37.1894	37.2878	893	HP031	14.675	12.2333	34.0761	893.394	34.5	-1.4	35.9	3.81667	25.4167	25.6333	3.81667	608	111	2	82.0891	312	10	13	312
315	2	winter	6	H06	wild	TUR	HP032	37.19	37.29	893	HP032	14.675	12.2333	34.0761	893.394	34.5	-1.4	35.9	3.81667	25.4167	25.6333	3.81667	608	111	2	82.0891	312	10	13	312
316	2	winter	6	H06	wild	TUR	HP033	37.1894	37.2878	893	HP033	14.675	12.2333	34.0761	893.394	34.5	-1.4	35.9	3.81667	25.4167	25.6333	3.81667	608	111	2	82.0891	312	10	13	312
317	2	winter	6	H06	wild	TUR	HP034	37.1894	37.2878	893	HP034	14.675	12.2333	34.0761	893.394	34.5	-1.4	35.9	3.81667	25.4167	25.6333	3.81667	608	111	2	82.0891	312	10	13	312
318	2	winter	4	H04	wild	TUR	HP035	37.1894	37.2878	893	HP035	14.675	12.2333	34.0761	893.394	34.5	-1.4	35.9	3.81667	25.4167	25.6333	3.81667	608	111	2	82.0891	312	10	13	312
319	2	winter	6	H06	wild	TUR	HP036	37.1894	37.2878	893	HP036	14.675	12.2333	34.0761	893.394	34.5	-1.4	35.9	3.81667	25.4167	25.6333	3.81667	608	111	2	82.0891	312	10	13	312
320	2	winter	4	H04	wild	TUR	HP037	37.1894	37.2878	893	HP037	14.675	12.2333	34.0761	893.394	34.5	-1.4	35.9	3.81667	25.4167	25.6333	3.81667	608	111	2	82.0891	312	10	13	312
321	2	winter	6	H06	wild	TUR	HP041	37.195	37.2817	917	HP041	14.675	12.2333	34.0761	893.394	34.5	-1.4	35.9	3.81667	25.4167	25.6333	3.81667	608	111	2	82.0891	312	10	13	312
322	2	winter	6	H06	wild	TUR	HP042	37.195	37.2817	917	HP042	14.675	12.2333	34.0761	893.394	34.5	-1.4	35.9	3.81667	25.4167	25.6333	3.81667	608	111	2	82.0891	312	10	13	312
323	2	winter	6	H06	wild	TUR	HP043	37.195	37.2817	917	HP043	14.675	12.2333	34.0761	893.394	34.5	-1.4	35.9	3.81667	25.4167	25.6333	3.81667	608	111	2	82.0891	312	10	13	312
324	2	winter	6	H06	wild	TUR	HP044	37.195	37.2817	917	HP044	14.675	12.2333	34.0761	893.394	34.5	-1.4	35.9	3.81667	25.4167	25.6333	3.81667	608	111	2	82.0891	312	10	13	312
325	2	winter	6	H06	wild	TUR	HP045	37.195	37.2817	917	HP045	14.675	12.2333	34.0761	893.394	34.5	-1.4	35.9	3.81667	25.4167	25.6333	3.81667	608	111	2	82.0891	312	10	13	312
326	2	winter	6	H06	wild	TUR	HP052	37.245	37.2925	874	HP052	14.35	12.3	34.072	894.963	34.3	-1.8	36.1	3.48333	25.1	25.35	3.48333	603	110	2	81.683	308	10	13	308
327	2	winter	6	H06	wild	TUR	HP053	37.245	37.2925	874	HP053	14.35	12.3	34.072	894.963	34.3	-1.8	36.1	3.48333	25.1	25.35	3.48333	603	110	2	81.683	308	10	13	308
328	2	winter	6	H06	wild	TUR	HP054	37.245	37.2925	874	HP054	14.35	12.3	34.072	894.963	34.3	-1.8	36.1	3.48333	25.1	25.35	3.48333	603	110	2	81.683	308	10	13	308
329	2	winter	6	H06	wild	TUR	HP055	37.245	37.2925	874	HP055	14.35	12.3	34.072	894.963	34.3	-1.8	36.1	3.48333	25.1	25.35	3.48333	603	110	2	81.683	308	10	13	308
330	2	winter	4	H04	wild	TUR	HP056	37.245	37.2925	874	HP056	14.35	12.3	34.072	894.963	34.3	-1.8	36.1	3.48333	25.1	25.35	3.48333	603	110	2	81.683	308	10	13	308
331	2	winter	6	H06	wild	TUR	HP057	37.245	37.2925	874	HP057	14.35	12.3	34.072	894.963	34.3	-1.8	36.1	3.48333	25.1	25.35	3.48333	603	110	2	81.683	308	10	13	308
332	2	winter	6	H06	wild	TUR	HP058	37.245	37.2925	874	HP058	14.35	12.3	34.072	894.963	34.3	-1.8	36.1	3.48333	25.1	25.35	3.48333	603	110	2	81.683	308	10	13	308
333	2	winter	6	H06	wild	TUR	HP062	37.2747	37.3294	852	HP062	14.8292	12.3583	34.139	898.528	34.9	-1.3	36.2	3.95	25.6333	25.9167	3.95	594	110	2	82.4467	306	10	12	306
334	2	winter	6	H06	wild	TUR	HP063	37.2747	37.3294	852	HP063	14.8292	12.3583	34.139	898.528	34.9	-1.3	36.2	3.95	25.6333	25.9167	3.95	594	110	2	82.4467	306	10	12	306
335	2	winter	6	H06	wild	TUR	HP065	37.2747	37.3294	852	HP065	14.8292	12.3583	34.139	898.528	34.9	-1.3	36.2	3.95	25.6333	25.9167	3.95	594	110	2	82.4467	306	10	12	306
336	2	winter	6	H06	wild	TUR	HP072	37.2814	37.4239	984	HP072	14.3708	12.425	34.2287	897.237	34.5	-1.8	36.3	3.48333	25.1167	25.4167	3.48333	596	111	2	81.7916	306	10	13	306
337	2	winter	6	H06	wild	TUR	HP073	37.2831	37.4239	984	HP073	14.3708	12.425	34.2287	897.237	34.5	-1.8	36.3	3.48333	25.1167	25.4167	3.48333	596	111	2	81.7916	306	10	13	306
338	2	winter	6	H06	wild	TUR	HP074	37.2831	37.4239	984	HP074	14.3708	12.425	34.2287	897.237	34.5	-1.8	36.3	3.48333	25.1167	25.4167	3.48333	596	111	2	81.7916	306	10	13	306
339	2	winter	6	H06	wild	TUR	HP081	37.3086	37.3683	833	HP081	15.0583	12.4167	34.2057	900.371	35.2	-1.1	36.3	4.16667	25.8833	26.1833	4.16667	588	110	2	82.7429	305	10	12	305
340	2	winter	6	H06	wild	TUR	HP082	37.3086	37.3683	833	HP082	15.0583	12.4167	34.2057	900.371	35.2	-1.1	36.3	4.16667	25.8833	26.1833	4.16667	588	110	2	82.7429	305	10	12	305
341	2	winter	4	H04	wild	TUR	HP091	36.5183	36.7567	344	HP091	17.1833	10.6833	34.7991	780.56	33.3	2.6	30.7	7.5	26.3167	26.5167	7.5	775	137	3	77.4235	389	22	25	389
342	2	winter	4	H04	wild	TUR	HP092	36.5183	36.7567	344	HP092	17.1833	10.6833	34.7991	780.56	33.3	2.6	30.7	7.5	26.3167	26.5167	7.5	775	137	3	77.4235	389	22	25	389
343	2	winter	4	H04	wild	TUR	HP101	36.4672	36.2558	90	HP101	18.5042	10.775	36.7747	744.57	33.7	4.4	29.3	9.25	27.4333	27.4333	9.25	662	123	1	79.7127	340	16	16	340
344	2	winter	4	H04	wild	TUR	HP103	36.4672	36.2558	90	HP103	18.5042	10.775	36.7747	744.57	33.7	4.4	29.3	9.25	27.4333	27.4333	9.25	662	123	1	79.7127	340	16	16	340
345	2	winter	13	Wild	wild	TUR	HP104	36.4672	36.2558	90	HP104	18.5042	10.775	36.7747	744.57	33.7	4.4	29.3	9.25	27.4333	27.4333	9.25	662	123	1	79.7127	340	16	16	340
346	2	winter	4	H04	wild	TUR	HP105	36.4672	36.2558	90	HP105	18.5042	10.775	36.7747	744.57	33.7	4.4	29.3	9.25	27.4333	27.4333	9.25	662	123	1	79.7127	340	16	16	340
347	2	winter	13	Wild	wild	TUR	HP117	36.5247	36.2475	97	HP117	18.1958	11.125	37.0833	760.007	33.9	3.9	30	8.75	27.2667	27.2667	8.75	623	118	1	82.8697	330	13	13	330
348	2	winter	6	H06	wild	TUR	HP121	38.4978	37.0647	649	HP121	17.325	12.9833	34.6222	920.308	38.3	0.8	37.5	6.18333	28.4167	28.7333	6.18333	458	87	0	86.1978	241	2	4	241
349	2	winter	6	H06	wild	TUR	HP122	38.4978	37.0647	649	HP122	17.325	12.9833	34.6222	920.308	38.3	0.8	37.5	6.18333	28.4167	28.7333	6.18333	458	87	0	86.1978	241	2	4	241
350	2	winter	6	H06	wild	TUR	HP123	38.4978	37.0647	649	HP123	17.325	12.9833	34.6222	920.308	38.3	0.8	37.5	6.18333	28.4167	28.7333	6.18333	458	87	0	86.1978	241	2	4	241
351	2	winter	6	H06	wild	TUR	HP124	38.4978	37.0647	649	HP124	17.325	12.9833	34.6222	920.308	38.3	0.8	37.5	6.18333	28.4167	28.7333	6.18333	458	87	0	86.1978	241	2	4	241
352	2	winter	6	H06	wild	TUR	HP125	38.4978	37.0647	649	HP125	17.325	12.9833	34.6222	920.308	38.3	0.8	37.5	6.18333	28.4167	28.7333	6.18333	458	87	0	86.1978	241	2	4	241
353	2	winter	6	H06	wild	TUR	HP131	38.6803	37.1231	727	HP131	17.2542	12.475	33.445	935.802	38	0.7	37.3	5.95	28.5833	28.8167	5.95	488	89	1	84.3158	250	4	6	250
354	2	winter	16	Wild	wild	TUR	HP132	38.68	37.12	727	HP132	17.2542	12.475	33.445	935.802	38	0.7	37.3	5.95	28.5833	28.8167	5.95	488	89	1	84.3158	250	4	6	250
355	2	winter	6	H06	wild	TUR	HP133	38.6803	37.1231	727	HP133	17.2542	12.475	33.445	935.802	38	0.7	37.3	5.95	28.5833	28.8167	5.95	488	89	1	84.3158	250	4	6	250
356	2	winter	6	H06	wild	TUR	HP141	38.7786	37.4103	737	HP141	17.1208	11.6417	31.3792	951.328	37.7	0.6	37.1	5.63333	28.7167	28.8333	5.63333	545	99	1	82.6066	274	4	7	274
357	2	winter	6	H06	wild	TUR	HP142	38.7786	37.4103	737	HP142	17.1208	11.6417	31.3792	951.328	37.7	0.6	37.1	5.63333	28.7167	28.8333	5.63333	545	99	1	82.6066	274	4	7	274
358	2	winter	6	H06	wild	TUR	HP143	38.7786	37.4103	737	HP143	17.1208	11.6417	31.3792	951.328	37.7	0.6	37.1	5.63333	28.7167	28.8333	5.63333	545	99	1	82.6066	274	4	7	274
359	2	winter	49	Wild	wild	TUR	HP151LII	38.8767	37.4933	713	HP151LII	16.875	11.4333	30.8176	958.316	37.4	0.3	37.1	5.3	28.5833	28.6333	5.3	552	97	1	80.0681	269	5	8	269
360	2	winter	6	H06	wild	TUR	HP152	38.8767	37.4933	713	HP152	16.875	11.4333	30.8176	958.316	37.4	0.3	37.1	5.3	28.5833	28.6333	5.3	552	97	1	80.0681	269	5	8	269
361	2	winter	6	H06	wild	TUR	HP153	38.8767	37.4933	713	HP153	16.875	11.4333	30.8176	958.316	37.4	0.3	37.1	5.3	28.5833	28.6333	5.3	552	97	1	80.0681	269	5	8	269
362	2	winter	49	Wild	wild	TUR	HP154	38.8767	37.4933	713	HP154	16.875	11.4333	30.8176	958.316	37.4	0.3	37.1	5.3	28.5833	28.6333	5.3	552	97	1	80.0681	269	5	8	269
363	2	winter	49	Wild	wild	TUR	155HP1	38.8767	37.4933	713	155HP1	16.875	11.4333	30.8176	958.316	37.4	0.3	37.1	5.3	28.5833	28.6333	5.3	552	97	1	80.0681	269	5	8	269
364	2	winter	49	Wild	wild	TUR	155HP2	38.8767	37.4933	713	155HP2	16.875	11.4333	30.8176	958.316	37.4	0.3	37.1	5.3	28.5833	28.6333	5.3	552	97	1	80.0681	269	5	8	269
365	2	winter	49	Wild	wild	TUR	155HP3	38.8767	37.4933	713	155HP3	16.875	11.4333	30.8176	958.316	37.4	0.3	37.1	5.3	28.5833	28.6333	5.3	552	97	1	80.0681	269	5	8	269
366	2	winter	49	Wild	wild	TUR	HP156	38.8767	37.4933	713	HP156	16.875	11.4333	30.8176	958.316	37.4	0.3	37.1	5.3	28.5833	28.6333	5.3	552	97	1	80.0681	269	5	8	269
367	2	winter	49	Wild	wild	TUR	HP157	38.8767	37.4933	713	HP157	16.875	11.4333	30.8176	958.316	37.4	0.3	37.1	5.3	28.5833	28.6333	5.3	552	97	1	80.0681	269	5	8	269
368	2	winter	49	Wild	wild	TUR	HP158	38.8767	37.4933	713	HP158	16.875	11.4333	30.8176	958.316	37.4	0.3	37.1	5.3	28.5833	28.6333	5.3	552	97	1	80.0681	269	5	8	269
369	2	winter	50	Wild	wild	TUR	HP161LIII	39.955	37.7919	1008	HP161LIII	15.1083	12.0833	30.9829	998.719	36.8	-2.2	39	3.1	27.4167	27.4333	3.1	672	107	1	76.6667	302	6	12	302
370	2	winter	51	Wild	wild	TUR	HP163LIV	39.96	37.79	1008	HP163LIV	15.1167	12.25	31.25	998.085	36.9	-2.3	39.2	3.1	27.4167	27.4333	3.1	671	106	1	76.5476	301	6	12	301
371	2	winter	6	H06	wild	TUR	HP164	39.955	37.7919	1008	HP164	15.1083	12.0833	30.9829	998.719	36.8	-2.2	39	3.1	27.4167	27.4333	3.1	672	107	1	76.6667	302	6	12	302
372	2	winter	6	H06	wild	TUR	HP165	39.955	37.7919	1008	HP165	15.1083	12.0833	30.9829	998.719	36.8	-2.2	39	3.1	27.4167	27.4333	3.1	672	107	1	76.6667	302	6	12	302
373	2	winter	6	H06	wild	TUR	HP171	39.9928	37.8214	898	HP171	15.2833	12.3333	31.4626	996.536	37.1	-2.1	39.2	3.26667	27.55	27.5833	3.26667	649	103	1	76.7905	292	5	11	292
374	2	winter	6	H06	wild	TUR	HP172	39.9928	37.8214	898	HP172	15.2833	12.3333	31.4626	996.536	37.1	-2.1	39.2	3.26667	27.55	27.5833	3.26667	649	103	1	76.7905	292	5	11	292
375	2	winter	6	H06	wild	TUR	HP173	39.9928	37.8214	898	HP173	15.2833	12.3333	31.4626	996.536	37.1	-2.1	39.2	3.26667	27.55	27.5833	3.26667	649	103	1	76.7905	292	5	11	292
376	2	winter	6	H06	wild	TUR	HP181	39.8514	37.8672	1025	HP181	14.7542	11.625	30.1166	1001.52	36.1	-2.5	38.6	2.7	27.1	27.1	2.7	700	112	1	76.3941	314	6	6	314
377	2	winter	6	H06	wild	TUR	HP183	39.8514	37.8672	1025	HP183	14.7542	11.625	30.1166	1001.52	36.1	-2.5	38.6	2.7	27.1	27.1	2.7	700	112	1	76.3941	314	6	6	314
378	2	winter	6	H06	wild	TUR	HP191	39.7994	37.8444	1243	HP191	14.4542	11.4417	29.796	1002.44	35.7	-2.7	38.4	2.4	26.8167	26.8167	2.4	716	114	2	75.5267	319	8	8	319
379	2	winter	6	H06	wild	TUR	HP192	39.7994	37.8444	1243	HP192	14.4542	11.4417	29.796	1002.44	35.7	-2.7	38.4	2.4	26.8167	26.8167	2.4	716	114	2	75.5267	319	8	8	319
380	2	winter	4	H04	wild	TUR	HP201	39.78	37.7783	1406	HP201	13.5625	11.2917	29.4822	1001.83	34.6	-3.7	38.3	1.51667	25.9	25.9	1.51667	750	118	2	74.5254	331	9	9	331
381	2	winter	6	H06	wild	TUR	HP211	39.72	37.84	1083	HP211	14.9833	11.4167	29.8085	998.163	36.2	-2.1	38.3	2.96667	27.2667	27.2667	2.96667	675	109	1	76.1795	303	6	6	303
382	2	winter	6	H06	wild	TUR	HP212	39.7231	37.8392	1083	HP212	14.9833	11.4167	29.8085	998.163	36.2	-2.1	38.3	2.96667	27.2667	27.2667	2.96667	675	109	1	76.1795	303	6	6	303
383	2	winter	6	H06	wild	TUR	HP213	39.7231	37.8392	1083	HP213	14.9833	11.4167	29.8085	998.163	36.2	-2.1	38.3	2.96667	27.2667	27.2667	2.96667	675	109	1	76.1795	303	6	6	303
384	2	winter	6	H06	wild	TUR	HP215	39.7231	37.8392	1083	HP215	14.9833	11.4167	29.8085	998.163	36.2	-2.1	38.3	2.96667	27.2667	27.2667	2.96667	675	109	1	76.1795	303	6	6	303
385	2	winter	6	H06	wild	TUR	HP221	39.7342	37.7719	1223	HP221	14.4125	11.375	29.6224	1001.14	35.6	-2.8	38.4	2.36667	26.7667	26.7667	2.36667	709	113	2	75.6592	316	7	7	316
386	2	winter	41	Wild	wild	TUR	HP222	39.7342	37.7719	1223	HP222	14.4125	11.375	29.6224	1001.14	35.6	-2.8	38.4	2.36667	26.7667	26.7667	2.36667	709	113	2	75.6592	316	7	7	316
387	2	winter	41	Wild	wild	TUR	HP223	39.7342	37.7719	1223	HP223	14.4125	11.375	29.6224	1001.14	35.6	-2.8	38.4	2.36667	26.7667	26.7667	2.36667	709	113	2	75.6592	316	7	7	316
388	2	winter	41	Wild	wild	TUR	HP224	39.7342	37.7719	1223	HP224	14.4125	11.375	29.6224	1001.14	35.6	-2.8	38.4	2.36667	26.7667	26.7667	2.36667	709	113	2	75.6592	316	7	7	316
389	2	winter	6	H06	wild	TUR	HP231	39.7139	37.7414	1188	HP231	14.325	11.4333	29.7743	999.385	35.5	-2.9	38.4	2.3	26.6333	26.6333	2.3	712	114	2	75.4735	318	8	8	318
390	2	winter	6	H06	wild	TUR	HP232	39.7139	37.7414	1188	HP232	14.325	11.4333	29.7743	999.385	35.5	-2.9	38.4	2.3	26.6333	26.6333	2.3	712	114	2	75.4735	318	8	8	318
391	2	winter	6	H06	wild	TUR	HP233	39.7139	37.7414	1188	HP233	14.325	11.4333	29.7743	999.385	35.5	-2.9	38.4	2.3	26.6333	26.6333	2.3	712	114	2	75.4735	318	8	8	318
392	2	winter	6	H06	wild	TUR	HP241	39.7342	37.7142	1257	HP241	14.325	11.4333	29.7743	999.385	35.5	-2.9	38.4	2.3	26.6333	26.6333	2.3	712	114	2	75.4735	318	8	8	318
393	2	winter	6	H06	wild	TUR	HP252	39.7136	37.6619	1192	HP252	14.375	11.55	30.0781	996.132	35.5	-2.9	38.4	2.38333	26.6333	26.6333	2.38333	706	113	1	76.1925	317	6	6	317
394	2	winter	6	H06	wild	TUR	HP261	39.7281	37.6075	1202	HP261	14.5792	11.6917	30.447	993.07	35.8	-2.6	38.4	2.65	26.7833	26.7833	2.65	695	111	1	76.4671	313	6	13	313
395	2	winter	6	H06	wild	TUR	HP262	39.7281	37.6075	1202	HP262	14.5792	11.6917	30.447	993.07	35.8	-2.6	38.4	2.65	26.7833	26.7833	2.65	695	111	1	76.4671	313	6	13	313
396	2	winter	6	H06	wild	TUR	HP271	39.74	37.59	1155	HP271	14.5792	11.6917	30.447	993.07	35.8	-2.6	38.4	2.65	26.7833	26.7833	2.65	695	111	1	76.4671	313	6	13	313
397	2	winter	6	H06	wild	TUR	HP272	39.7433	37.5856	1196	HP272	14.5792	11.6917	30.447	993.07	35.8	-2.6	38.4	2.65	26.7833	26.7833	2.65	695	111	1	76.4671	313	6	13	313
398	2	winter	6	H06	wild	TUR	HP273	39.7433	37.5856	1196	HP273	14.5792	11.6917	30.447	993.07	35.8	-2.6	38.4	2.65	26.7833	26.7833	2.65	695	111	1	76.4671	313	6	13	313
399	2	winter	6	H06	wild	TUR	HP274	39.7433	37.5856	1196	HP274	14.5792	11.6917	30.447	993.07	35.8	-2.6	38.4	2.65	26.7833	26.7833	2.65	695	111	1	76.4671	313	6	13	313
400	2	winter	52	Wild	wild	TUR	HP281LV	39.7017	37.5525	1051	HP281LV	15.1708	11.8917	30.9679	984.762	36.4	-2	38.4	3.31667	27.2667	27.2833	3.31667	655	106	1	76.5588	297	6	12	297
401	2	winter	52	Wild	wild	TUR	HP282	39.7017	37.5525	1051	HP282	15.1708	11.8917	30.9679	984.762	36.4	-2	38.4	3.31667	27.2667	27.2833	3.31667	655	106	1	76.5588	297	6	12	297
402	2	winter	53	Wild	wild	TUR	HP283LVI	39.7017	37.5525	1051	HP283LVI	15.1708	11.8917	30.9679	984.762	36.4	-2	38.4	3.31667	27.2667	27.2833	3.31667	655	106	1	76.5588	297	6	12	297
403	2	winter	52	Wild	wild	TUR	HP286	39.7017	37.5525	1051	HP286	15.1708	11.8917	30.9679	984.762	36.4	-2	38.4	3.31667	27.2667	27.2833	3.31667	655	106	1	76.5588	297	6	12	297
404	2	winter	6	H06	wild	TUR	HP291	41.4564	37.7111	582	HP291	17.4167	12.65	32.4359	966.061	39.5	0.5	39	10.55	29.25	29.3	5.68333	588	89	1	76.2711	259	6	9	249
405	2	winter	6	H06	wild	TUR	HP292	41.4564	37.7111	582	HP292	17.4167	12.65	32.4359	966.061	39.5	0.5	39	10.55	29.25	29.3	5.68333	588	89	1	76.2711	259	6	9	249
406	2	winter	6	H06	wild	TUR	HP301	41.4525	37.6814	655	HP301	16.5167	12.15	31.3144	980.706	38.3	-0.5	38.8	9.35	28.55	28.5667	4.66667	662	100	1	76.6562	293	6	10	283
407	2	winter	6	H06	wild	TUR	HP302	41.4525	37.6814	655	HP302	16.5167	12.15	31.3144	980.706	38.3	-0.5	38.8	9.35	28.55	28.5667	4.66667	662	100	1	76.6562	293	6	10	283
408	2	winter	6	H06	wild	TUR	HP311	40.77	37.33	888	HP311	16.55	12.2833	31.9048	981.402	37.9	-0.6	38.5	4.75	28.55	28.6	4.75	670	109	0	80.8583	314	4	6	314
409	2	winter	6	H06	wild	TUR	HP312	40.7714	37.3319	888	HP312	16.55	12.2833	31.9048	981.402	37.9	-0.6	38.5	4.75	28.55	28.6	4.75	670	109	0	80.8583	314	4	6	314
410	2	winter	6	H06	wild	TUR	HP313	40.7714	37.3319	888	HP313	16.55	12.2833	31.9048	981.402	37.9	-0.6	38.5	4.75	28.55	28.6	4.75	670	109	0	80.8583	314	4	6	314
411	2	winter	6	H06	wild	TUR	HP314	40.7714	37.3319	888	HP314	16.55	12.2833	31.9048	981.402	37.9	-0.6	38.5	4.75	28.55	28.6	4.75	670	109	0	80.8583	314	4	6	314
412	2	winter	6	H06	wild	TUR	HP321	38.8775	37.8833	719	HP321	15.5667	10.4333	28.3514	979.855	35.8	-1	36.8	3.61667	27.5167	27.5167	3.61667	554	89	1	73.6105	246	7	7	246
413	2	winter	6	H06	wild	TUR	HP331	38.5997	37.8594	797	HP331	16.4375	10.6917	29.1326	965.635	36.7	0	36.7	4.7	28.2333	28.2667	4.7	573	101	1	77.6392	274	7	11	274
414	2	winter	6	H06	wild	TUR	HP341	38.0122	37.7022	709	HP341	16.375	11.8667	32.0721	933.363	37	0	37	5.06667	27.7333	27.9	5.06667	594	112	2	82.0949	305	9	12	305
415	2	winter	6	H06	wild	TUR	HP342	38.0122	37.7022	709	HP342	16.375	11.8667	32.0721	933.363	37	0	37	5.06667	27.7333	27.9	5.06667	594	112	2	82.0949	305	9	12	305
416	2	winter	6	H06	wild	TUR	HP343	38.01	37.7	709	HP343	16.375	11.8667	32.0721	933.363	37	0	37	5.06667	27.7333	27.9	5.06667	594	112	2	82.0949	305	9	12	305
417	2	winter	6	H06	wild	TUR	HP351	37.9422	37.7111	616	HP351	15.7167	11.9333	32.1653	933.177	36.4	-0.7	37.1	4.38333	27.0167	27.2333	4.38333	574	104	2	79.6714	287	9	13	287
418	2	winter	6	H06	wild	TUR	HP361	37.9153	37.7058	685	HP361	15.3292	12.075	32.3727	934.604	36.1	-1.2	37.3	3.96667	26.6167	26.85	3.96667	572	103	2	79.722	286	9	13	286
419	2	winter	6	H06	wild	TUR	HP362	37.9153	37.7058	685	HP362	15.3292	12.075	32.3727	934.604	36.1	-1.2	37.3	3.96667	26.6167	26.85	3.96667	572	103	2	79.722	286	9	13	286
420	2	winter	49	Wild	wild	TUR	HP363	37.9153	37.7058	685	HP363	15.3292	12.075	32.3727	934.604	36.1	-1.2	37.3	3.96667	26.6167	26.85	3.96667	572	103	2	79.722	286	9	13	286
421	2	winter	6	H06	wild	TUR	HP364	37.9153	37.7058	685	HP364	15.3292	12.075	32.3727	934.604	36.1	-1.2	37.3	3.96667	26.6167	26.85	3.96667	572	103	2	79.722	286	9	13	286
422	2	winter	6	H06	wild	TUR	HP371	37.865	37.6786	850	HP371	14.525	12.1167	32.3975	935.86	35.3	-2.1	37.4	3.11667	25.7833	26.05	3.11667	563	98	2	78.0735	275	9	13	275
423	2	winter	4	H04	wild	TUR	HP372	37.865	37.6786	850	HP372	14.525	12.1167	32.3975	935.86	35.3	-2.1	37.4	3.11667	25.7833	26.05	3.11667	563	98	2	78.0735	275	9	13	275
424	2	winter	6	H06	wild	TUR	HP373	37.865	37.6786	850	HP373	14.525	12.1167	32.3975	935.86	35.3	-2.1	37.4	3.11667	25.7833	26.05	3.11667	563	98	2	78.0735	275	9	13	275
425	2	winter	6	H06	wild	TUR	HP374	37.865	37.6786	850	HP374	14.525	12.1167	32.3975	935.86	35.3	-2.1	37.4	3.11667	25.7833	26.05	3.11667	563	98	2	78.0735	275	9	13	275
426	2	winter	6	H06	wild	TUR	HP375	37.865	37.6786	850	HP375	14.525	12.1167	32.3975	935.86	35.3	-2.1	37.4	3.11667	25.7833	26.05	3.11667	563	98	2	78.0735	275	9	13	275
427	2	winter	6	H06	wild	TUR	HP377	37.865	37.6786	850	HP377	14.525	12.1167	32.3975	935.86	35.3	-2.1	37.4	3.11667	25.7833	26.05	3.11667	563	98	2	78.0735	275	9	13	275
428	2	winter	6	H06	wild	TUR	HP378	37.865	37.6786	850	HP378	14.525	12.1167	32.3975	935.86	35.3	-2.1	37.4	3.11667	25.7833	26.05	3.11667	563	98	2	78.0735	275	9	13	275
429	2	winter	6	H06	wild	TUR	HP379	37.865	37.6786	850	HP379	14.525	12.1167	32.3975	935.86	35.3	-2.1	37.4	3.11667	25.7833	26.05	3.11667	563	98	2	78.0735	275	9	13	275
430	2	winter	16	Wild	wild	TUR	HP381	37.7867	37.6583	900	HP381	14.9042	12.3083	32.9982	927.02	35.7	-1.6	37.3	3.63333	26.0333	26.3667	3.63333	559	100	2	79.5169	279	9	13	279
431	2	winter	6	H06	wild	TUR	HP382	37.7867	37.6583	900	HP382	14.9042	12.3083	32.9982	927.02	35.7	-1.6	37.3	3.63333	26.0333	26.3667	3.63333	559	100	2	79.5169	279	9	13	279
432	2	winter	4	H04	wild	TUR	HP383	37.7867	37.6583	900	HP383	14.9042	12.3083	32.9982	927.02	35.7	-1.6	37.3	3.63333	26.0333	26.3667	3.63333	559	100	2	79.5169	279	9	13	279
433	2	winter	6	H06	wild	TUR	HP384	37.7867	37.6583	906	HP384	14.9042	12.3083	32.9982	927.02	35.7	-1.6	37.3	3.63333	26.0333	26.3667	3.63333	559	100	2	79.5169	279	9	13	279
434	2	winter	6	H06	wild	TUR	HP385	37.7867	37.6583	906	HP385	14.9042	12.3083	32.9982	927.02	35.7	-1.6	37.3	3.63333	26.0333	26.3667	3.63333	559	100	2	79.5169	279	9	13	279
435	2	winter	6	H06	wild	TUR	HP386	37.7867	37.6583	906	HP386	14.9042	12.3083	32.9982	927.02	35.7	-1.6	37.3	3.63333	26.0333	26.3667	3.63333	559	100	2	79.5169	279	9	13	279
436	2	winter	6	H06	wild	TUR	HP387	37.7867	37.6583	906	HP387	14.9042	12.3083	32.9982	927.02	35.7	-1.6	37.3	3.63333	26.0333	26.3667	3.63333	559	100	2	79.5169	279	9	13	279
437	2	winter	6	H06	wild	TUR	HP391	37.5622	37.3897	618	HP391	16.2625	12.6917	34.6767	903.881	36.7	0.1	36.6	5.35	27.15	27.5	5.35	540	104	1	84.6462	285	7	9	285
438	2	winter	6	H06	wild	TUR	HP392	37.5622	37.3897	618	HP392	16.2625	12.6917	34.6767	903.881	36.7	0.1	36.6	5.35	27.15	27.5	5.35	540	104	1	84.6462	285	7	9	285
439	2	winter	6	H06	wild	TUR	HP393	37.5622	37.3897	618	HP393	16.2625	12.6917	34.6767	903.881	36.7	0.1	36.6	5.35	27.15	27.5	5.35	540	104	1	84.6462	285	7	9	285
440	2	winter	6	H06	wild	TUR	HP394	37.5622	37.3897	618	HP394	16.2625	12.6917	34.6767	903.881	36.7	0.1	36.6	5.35	27.15	27.5	5.35	540	104	1	84.6462	285	7	9	285
441	2	winter	6	H06	wild	TUR	HP401	37.5547	37.2728	622	HP401	16.2625	12.7917	34.8547	902.779	36.8	0.1	36.7	5.38333	27.1667	27.4833	5.38333	522	100	1	84.9048	276	7	8	276
442	2	winter	6	H06	wild	TUR	HP402	37.5547	37.2728	622	HP402	16.2625	12.7917	34.8547	902.779	36.8	0.1	36.7	5.38333	27.1667	27.4833	5.38333	522	100	1	84.9048	276	7	8	276
443	2	winter	6	H06	wild	TUR	HP403	37.5547	37.2728	622	HP403	16.2625	12.7917	34.8547	902.779	36.8	0.1	36.7	5.38333	27.1667	27.4833	5.38333	522	100	1	84.9048	276	7	8	276
444	2	winter	6	H06	wild	TUR	HP404	37.5547	37.2728	622	HP404	16.2625	12.7917	34.8547	902.779	36.8	0.1	36.7	5.38333	27.1667	27.4833	5.38333	522	100	1	84.9048	276	7	8	276
445	2	winter	6	H06	wild	TUR	HP405	37.5547	37.2728	622	HP405	16.2625	12.7917	34.8547	902.779	36.8	0.1	36.7	5.38333	27.1667	27.4833	5.38333	522	100	1	84.9048	276	7	8	276
446	2	winter	6	H06	wild	TUR	HP406	37.5547	37.2728	622	HP406	16.2625	12.7917	34.8547	902.779	36.8	0.1	36.7	5.38333	27.1667	27.4833	5.38333	522	100	1	84.9048	276	7	8	276
447	2	winter	4	H04	wild	TUR	HP412	37.2	37.17	981	HP412	14.0042	12.1417	33.9153	890.129	33.7	-2.1	35.8	3.16667	24.7	24.8833	3.16667	604	109	2	81.7552	308	10	13	308
448	2	winter	6	H06	wild	TUR	HP413	37.2033	37.1706	981	HP413	14.0042	12.1417	33.9153	890.129	33.7	-2.1	35.8	3.16667	24.7	24.8833	3.16667	604	109	2	81.7552	308	10	13	308
449	2	winter	4	H04	wild	TUR	HP415	37.2033	37.1706	981	HP415	14.0042	12.1417	33.9153	890.129	33.7	-2.1	35.8	3.16667	24.7	24.8833	3.16667	604	109	2	81.7552	308	10	13	308
450	2	winter	6	H06	wild	TUR	HP416	37.2033	37.1706	981	HP416	14.0042	12.1417	33.9153	890.129	33.7	-2.1	35.8	3.16667	24.7	24.8833	3.16667	604	109	2	81.7552	308	10	13	308
451	2	winter	6	H06	wild	TUR	HP417	37.2033	37.1706	981	HP417	14.0042	12.1417	33.9153	890.129	33.7	-2.1	35.8	3.16667	24.7	24.8833	3.16667	604	109	2	81.7552	308	10	13	308
452	2	winter	4	H04	wild	TUR	HP418	37.2033	37.1706	981	HP418	14.0042	12.1417	33.9153	890.129	33.7	-2.1	35.8	3.16667	24.7	24.8833	3.16667	604	109	2	81.7552	308	10	13	308
453	2	winter	6	H06	wild	TUR	HP419	37.2033	37.1706	981	HP419	14.0042	12.1417	33.9153	890.129	33.7	-2.1	35.8	3.16667	24.7	24.8833	3.16667	604	109	2	81.7552	308	10	13	308
454	2	winter	6	H06	wild	TUR	HP421	39.5611	37.6278	951	HP421	15.6375	11.5583	30.4969	978.271	36.6	-1.3	37.9	3.83333	27.6333	27.65	3.83333	616	100	1	76.2995	279	6	11	279
455	2	winter	6	H06	wild	TUR	HP422	39.5611	37.6278	951	HP422	15.6375	11.5583	30.4969	978.271	36.6	-1.3	37.9	3.83333	27.6333	27.65	3.83333	616	100	1	76.2995	279	6	11	279
456	6	facultative	7	Landrace	landrace	NPL	G383G	87.085	27.3133	1941	G383G	18.5708	9.825	47.0096	428.074	27.1	6.2	20.9	22.9333	12.45	22.9333	12.45	1925	441	12	98.6474	1142	51	1142	51
457	2	facultative	1	H01	landrace	IRN	G384A	51.4167	35.7	1199	G384A	16.3875	12.825	32.6336	961.022	37	-2.3	39.3	5.75	27.4833	28.0167	4.43333	218	36	1	73.359	101	6	7	95
458	6	facultative	8	Landrace	landrace	ARG	G396I	-58.3819	-34.5997	41	G396I	16.875	9.3	41.8919	475.803	29	6.8	22.2	22.3667	11.15	22.8167	11.15	1032	117	58	22.8828	314	180	291	180
459	6	facultative	1	H01	landrace	ETH	G398H	38.75	9.02	2357	G398H	15.9292	13.7917	72.2077	120.557	25	5.9	19.1	15.6167	14.5333	17.5833	14.5333	1154	267	9	94.3895	690	37	233	37
460	6	facultative	7	Landrace	landrace	MAR	G399H	-6.83	34.02	38	G399H	18	10.1333	48.9533	391.64	28.5	7.8	20.7	14.2	22.4667	22.8667	13.2167	526	106	0	82.5191	264	7	8	250
461	2	facultative	2	H02	landrace	EGY	G400H	31.25	30.05	34	G400H	21.1708	13.8583	49.8501	537.395	34.7	6.9	27.8	15.7667	26.1167	27.3	14.0833	19	5	0	118.795	12	0	0	12
462	6	facultative	8	Landrace	landrace	DZA	G401I	3.05	36.77	60	G401I	17.8292	7.775	36.3318	501.35	29.6	8.2	21.4	13.1333	23.7833	24.4333	12.1333	698	119	3	66.1829	315	24	45	286
463	6	facultative	8	Landrace	landrace	LBN	G403I	35.5131	33.8869	73	G403I	20.6958	7.85833	36.8936	517.347	31.8	10.5	21.3	14.55	26.4833	27.0167	14.5167	823	191	0	102.529	502	2	7	440
464	6	facultative	45	Landrace	landrace	CHN	G404H	88.8	31.8	4539	G404H	-0.454167	13.2417	38.7183	783.838	15.8	-18.4	34.2	8.48333	-9.13333	9.03333	-10.0333	280	83	1	133.294	206	3	205	4
465	6	facultative	2	H02	landrace	DEU	G406I	13.4081	52.5186	50	G406I	9.06667	8.08333	29.7181	723.173	23.8	-3.4	27.2	17.8	4.2	17.8	0.0166667	571	70	34	23.0992	188	111	188	126
466	2	facultative	2	H02.AF	landrace	KEN	G408I	36.8	-1.27	1696	G408I	18.8042	12.1083	73.8313	126.589	27.4	11	16.4	19.7667	17.25	20.15	16.95	904	200	15	77.6754	445	58	344	73
467	2	facultative	1	H01.FC	landrace	TUR	G418H	32.85	39.9167	872	G418H	11.5917	12.5167	36.8137	784.862	30.1	-3.9	34	10.9667	20.75	21.1	1.68333	387	52	11	40.3019	130	43	58	125
468	2	facultative	1	H01	landrace	CHN	G419I	126.633	45.75	143	G419I	3.45833	12.35	22.744	1558.4	28.3	-26	54.3	21.4667	-17.1	21.4667	-17.1	559	164	4	110.263	369	15	369	15
469	2	facultative	3	Landrace	landrace	AUS	G421H	149.04	-35.35	609	G421H	12.7042	13.3917	47.1538	548.351	27.9	-0.5	28.4	9.46667	9.26667	19.45	5.95	734	74	48	12.6028	208	165	174	175
470	intermedium	facultative	7	Landrace	landrace	BEL	G422H	4.37	50.84	74	G422H	10.3042	8.175	34.9359	587.694	22.8	-0.6	23.4	7.05	6.53333	17.25	3	786	73	52	11.0381	214	172	203	191
471	deficiens	spring	2	H02.AF	landrace	ETH	G423H	38.75	9.02	2357	G423H	15.9292	13.7917	72.2077	120.557	25	5.9	19.1	15.6167	14.5333	17.5833	14.5333	1154	267	9	94.3895	690	37	233	37
472	6	winter	45	Landrace	landrace	PAK	G427G	73.06	33.72	566	G427G	21.05	13.75	38.1944	766.954	38.7	2.7	36	28.2167	16.5667	29.7167	11.0167	950	223	17	87.3596	531	80	485	165
473	2	spring	1	H01	landrace	CHE	G428I	7.85111	46.3136	905	G428I	6.53333	7.76667	30.4575	646.752	20.2	-5.3	25.5	14.4833	-0.433333	14.4833	-1.33333	1168	127	79	16.3173	355	244	355	251
474		spring	1	H01	landrace	AFG	G430I	69.2158	34.4875	1795	G430I	12.2917	14.95	36.3747	926.121	32.7	-8.4	41.1	6.55	18.9833	23.25	0.183333	334	79	2	100.27	209	12	13	123
475	2	spring	1	H01	landrace	KEN	G431I	36.8	-1.27	1696	G431I	18.8042	12.1083	73.8313	126.589	27.4	11	16.4	19.7667	17.25	20.15	16.95	904	200	15	77.6754	445	58	344	73
476	6	facultative	2	H02	landrace	CYP	G432I	33.37	35.17	144	G432I	18.9167	13.2167	43.051	670.879	35.9	5.2	30.7	11.0167	27.1	27.1	11.0167	333	73	1	85.7892	180	7	7	180
477	6	facultative	1	H01	landrace	AFG	G433I	69.14	34.53	1870	G433I	11.7958	14.975	36.7034	916.685	32.2	-8.6	40.8	6.16667	22.6333	22.6333	-0.233333	340	82	1	102.881	215	9	9	124
478	deficiens	facultative	2	H02.AF	landrace	ETH	G434H	38.75	9.02	2357	G434H	15.9292	13.7917	72.2077	120.557	25	5.9	19.1	15.6167	14.5333	17.5833	14.5333	1154	267	9	94.3895	690	37	233	37
479	6	facultative	6	Landrace	landrace	JPN	G435E	139.774	35.6839	24	G435E	15.65	7.73333	25.9508	782.02	30.7	0.9	29.8	22.65	6.23333	25.3333	6.23333	1432	185	47	41.7366	506	159	464	159
480	6	facultative	7	Landrace	landrace	IND	G437G	77.22	28.57	217	G437G	25.1542	12.9583	39.0311	705.142	40.5	7.3	33.2	30.05	16.6833	32.95	15.5833	617	207	3	143.378	500	23	232	28
481	6	facultative	7	Landrace	landrace	PAK	G438F	73.06	33.72	566	G438F	21.05	13.75	38.1944	766.954	38.7	2.7	36	28.2167	16.5667	29.7167	11.0167	950	223	17	87.3596	531	80	485	165
482	2	winter	2	H02	landrace	YEM	G439H	44.2075	15.352	2251	G439H	16.1792	16.1917	63.9987	279.435	28.2	2.9	25.3	19.0833	13.4	19.6	12.6	266	77	2	108.915	140	15	133	18
483		spring	2	H02	landrace	YEM	G440E	44.2075	15.352	2251	G440E	16.1792	16.1917	63.9987	279.435	28.2	2.9	25.3	19.0833	13.4	19.6	12.6	266	77	2	108.915	140	15	133	18
484	2	facultative	2	H02	landrace	CAN	G441I	-75.69	45.42	67	G441I	5.98333	9.8	23.5012	1145.68	26.4	-15.3	41.7	19.3833	-7.53333	19.3833	-8.96667	867	84	54	14.9668	248	170	248	188
485	2	facultative	2	H02	landrace	DEU	G444F	13.4081	52.5186	50	G444F	9.06667	8.08333	29.7181	723.173	23.8	-3.4	27.2	17.8	4.2	17.8	0.0166667	571	70	34	23.0992	188	111	188	126
486	6	facultative	6	Landrace	landrace	TKM	G451G	58.39	37.95	213	G451G	15.5208	13.2083	31.9814	994.008	37.1	-4.2	41.3	15.2333	26.4833	27.9333	3.2	228	46	2	75.4071	113	7	12	68
487	6	facultative	8	Landrace	landrace	AUS	G452H	141.5	-34.25	44	G452H	17.1958	13.9417	48.9181	525.415	32.9	4.4	28.5	14.1	20.85	23.6833	10.8	282	30	19	17.9165	86	57	58	77
488	2	facultative	39	Wild	wild	ISR	G1558A	35.6172	33.018	104	G1558A	20.7542	11.225	42.5189	597.508	34.6	8.2	26.4	13.4	27.4833	27.7333	13.4	514	137	0	112.868	338	0	1	338
489	2	spring	4	Landrace	landrace	UZB	G1568A	66.9597	39.6542	720	G1568A	13.8042	12.9083	34.5143	897.647	33.9	-3.5	37.4	8.53333	23.4167	24.8667	2.63333	352	68	0	81.2653	170	4	7	128
490	2	spring	4	Landrace	landrace	TUR	G1572A	29.9833	39.4167	959	G1572A	10.4958	11.275	36.8464	720.642	27.2	-3.4	30.6	1.45	18.7333	19.2167	1.45	559	85	12	46.4802	214	52	68	214
491	2	facultative	7	Landrace	landrace	SYR	G1573A	36.4631	36.1167	611	G1573A	16.4833	10.6	35.0993	776.268	32.4	2.2	30.2	6.75	25.5167	25.6	6.75	712	143	1	90.3086	407	13	15	407
492	6	spring	6	Landrace	landrace	CHN	G1574A	126.633	45.75	143	G1574A	3.45833	12.35	22.744	1558.4	28.3	-26	54.3	21.4667	-17.1	21.4667	-17.1	559	164	4	110.263	369	15	369	15
493	6	spring	3	Landrace	landrace	ALB	G1580A	19.8197	41.3256	115	G1580A	14.6875	8.84167	33.7468	635.077	29	2.8	26.2	8.4	22.75	22.75	7.16667	1198	165	35	43.4037	462	135	135	430
494	2		4	Landrace	landrace	TUR	G1581A	29.4167	38.5	895	G1581A	12.7417	11.6167	37.2329	728.26	30.3	-0.9	31.2	4.01667	21.6	21.7667	4.01667	555	86	10	52.6733	229	46	55	229
495	2	facultative	7	H07	wild	ISR	K5	35.3064	31.6989	434	K5	19.725	12.55	47.0037	572.171	33.5	6.8	26.7	12.4333	25.9833	26.0667	12.4333	303	74	0	112.893	192	0	0	192
496	6	winter	3	Landrace	landrace	CHN	BV01	112.231	30.9678	91	BV01	16.4042	8.40833	26.276	886.327	32	0	32	27.1	5.1	27.1	5.1	973	174	23	62.51	443	86	443	86
497	2	spring	1	H01	landrace	KGZ	BV02	74.6122	42.8747	764	BV02	10.2417	12.5667	31.1056	1004.61	31	-9.4	40.4	10.7333	21.1333	22.35	-2.51667	432	75	11	53.6282	187	43	63	85
498	6	winter	3	Landrace	landrace	ESP	BV03	2.68333	42.7333	221	BV03	14.175	8.63333	34.672	589.501	27.7	2.8	24.9	11	21.5667	21.5667	7.16667	679	86	30	23.6084	209	126	126	165
499	6	facultative	45	Landrace	landrace	IND	BV04a	75.9833	34.55	3230	BV04a	3.64167	9.13333	22.5514	1156	23.8	-16.7	40.5	-10.3667	6.75	16.8667	-11.2167	324	65	7	63.407	148	36	48	103
500	6	spring	45	Landrace	landrace	IND	BV04b	75.9833	34.55	3230	BV04b	3.64167	9.13333	22.5514	1156	23.8	-16.7	40.5	-10.3667	6.75	16.8667	-11.2167	324	65	7	63.407	148	36	48	103
501	6	facultative	58	Landrace	landrace	UZB	BV05	60.15	41.6	90	BV05	13.1417	12.4167	28.5441	1137.72	35.9	-7.6	43.5	14.1	24.85	26.9833	-0.966667	100	18	1	71.6963	47	5	6	30
502	6	facultative	6	Landrace	landrace	KOR	BV06	126.4	39.5	229	BV06	7.40833	11.7667	26.926	1178.7	27.2	-16.5	43.7	20.5167	-7.96667	21.3667	-7.96667	1151	330	15	109.129	742	52	717	52
503	2	facultative	9	Landrace	landrace	TUR	BV08FT525	37.9903	37.0294	424	BV08FT525	17.6917	14.3167	37.7748	887.094	39.2	1.3	37.9	6.9	28.3	28.8	6.9	388	78	0	87.4804	212	4	5	212
504	6	winter	6	Landrace	landrace	IRN	BV09FT526	45.7167	36.75	1346	BV09FT526	11.8708	13.1417	33.6966	953.197	33.1	-5.9	39	4.86667	23.1667	23.4333	-0.166667	467	90	2	78.0586	219	7	12	172
505	6	spring	1	H01.FC	landrace	IRN	BV10FT527	45.7167	36.75	1346	BV10FT527	11.8708	13.1417	33.6966	953.197	33.1	-5.9	39	4.86667	23.1667	23.4333	-0.166667	467	90	2	78.0586	219	7	12	172
506	6	spring	59	Landrace	landrace	IRN	BV11FT528	45.0667	37.55	1351	BV11FT528	11.6792	11.7083	31.474	941.364	31.6	-5.6	37.2	10.2833	22.8	22.8333	-0.216667	391	76	3	69.6843	185	15	25	113
507	6	winter	6	Landrace	landrace	IRN	BV12FT529	48.5833	34.8333	1804	BV12FT529	11.4	14.7833	38.6998	863.065	33.3	-4.9	38.2	8.73333	21.95	22.2333	1.08333	379	75	1	86.3152	187	3	8	141
508	6	facultative	4	Landrace	landrace	TUR	BV13	38.9475	36.7111	366	BV13	17.7167	14.65	39.0667	874.566	38.9	1.4	37.5	7.08333	28.0333	28.5833	7.08333	324	62	0	82.5156	166	2	4	166
509	2	spring	4	Landrace	landrace	TUR	BV14	30.5458	38.5311	1136	BV14	11.1083	11.4	36.3057	740.795	28.7	-2.7	31.4	2.01667	19.9667	20.2	2.01667	485	62	12	41.1788	165	47	67	165
510	2	facultative	9	Landrace	landrace	TUR	BV15	40.6469	37.0839	478	BV15	17.4875	13.875	36.1328	920.887	39.2	0.8	38.4	7.43333	28.9667	28.9667	6.41667	449	87	0	84.6262	214	1	1	213
511	2	winter	6	Landrace	landrace	TUR	BV16	38.3478	36.9039	522	BV16	17.3667	13.7667	36.7111	899.195	38.4	0.9	37.5	6.43333	28.1167	28.5333	6.43333	390	78	0	87.3395	209	2	3	209
512	6	spring	8	Landrace	landrace	TUR	BV17	40.0475	36.8508	368	BV17	17.8667	15.4333	38.7772	920.161	40.4	0.6	39.8	6.75	28.8167	29.35	6.75	380	74	0	83.7379	185	1	2	185
513	6	spring	7	Landrace	landrace	NPL	BV18	84	28	812	BV18	20.4542	10.925	47.5	467.87	30	7	23	24.8	14.6	24.8	13.75	2613	666	3	113.35	1761	35	1761	50
514	2	facultative	7	Landrace	landrace	TUR	BV19	38.3478	36.9039	522	BV19	17.3667	13.7667	36.7111	899.195	38.4	0.9	37.5	6.43333	28.1167	28.5333	6.43333	390	78	0	87.3395	209	2	3	209
515	2	facultative	10	Landrace	landrace	TUR	BV20FT537	39.0667	36.8833	367	BV20FT537	18.05	14.0333	37.3227	897.955	39.2	1.6	37.6	7.16667	28.7667	29.1833	7.16667	365	68	0	82.5849	185	2	4	185
516	2	spring	8	Landrace	landrace	TUR	BV21FT538	40.6667	37.1	486	BV21FT538	17.575	13.7833	35.8941	922.574	39.3	0.9	38.4	7.5	29.0833	29.0833	6.48333	452	87	0	84.4818	216	1	1	214
517	6	spring	1	H01.FC	landrace	TUR	BV22FT539	44.2833	37.5717	1893	BV22FT539	6.9625	9.59167	25.1091	1066.81	26.8	-11.4	38.2	-0.616667	19	19.05	-7.15	671	106	5	68.933	301	17	29	241
518	6	spring	1	H01.FC	landrace	TUR	BV23FT540	43.5669	37.585	1887	BV23FT540	8.74167	9.98333	26.9093	990.098	28.6	-8.5	37.1	1.18333	20.8	20.8	-3.36667	715	115	4	70.2182	319	15	15	253
519	6	spring	1	H01.FC	landrace	TUR	BV24FT541	43.5669	37.585	1887	BV24FT541	8.74167	9.98333	26.9093	990.098	28.6	-8.5	37.1	1.18333	20.8	20.8	-3.36667	715	115	4	70.2182	319	15	15	253
520	2	winter	9	Landrace	landrace	TUR	BV25	37.7942	37.0097	522	BV25	17.1167	13.7333	36.8186	892.454	38.1	0.8	37.3	6.26667	27.8167	28.2333	6.26667	417	83	0	87.3549	227	4	5	227
521	2	spring	60	Landrace	landrace	TUR	BV26FT543	39.4333	37.05	552	BV26FT543	17.3417	13.6333	35.5035	932.306	38.8	0.4	38.4	6.06667	28.5667	28.8833	6.06667	449	78	0	80.6583	217	3	5	217
522	2	facultative	7	Landrace	landrace	SYR	BV27	36.3092	33.5097	687	BV27	16.8667	15	44.1176	716.254	35.8	1.8	34	7.98333	25.5333	25.5333	7.98333	198	43	0	101.922	120	0	0	120
523	2	facultative	9	Landrace	landrace	SYR	BV28	41	36.5	353	BV28	18.9042	13.775	36.3456	918.777	40.1	2.2	37.9	7.85	30.4167	30.4167	7.85	330	69	0	89.4293	167	1	1	167
524	2	winter	6	Landrace	landrace	TUR	BV29	43.1681	37.5694	1573	BV29	9.5125	10.1083	27.6184	966.884	29.3	-7.3	36.6	2.01667	21.4	21.4	-2.11667	746	117	3	71.8621	334	13	13	277
525	2	facultative	6	Landrace	landrace	TUR	BV30FT547	41.2183	37.075	469	BV30FT547	19.125	12.6833	33.9127	927.897	40.3	2.9	37.4	8.03333	30.3333	30.6333	8.03333	451	82	0	85.9376	222	1	2	222
526	2	facultative	7	Landrace	landrace	JOR	BV32	35.8	31.7167	761	BV32	16.3208	12.2917	45.3567	600.887	30.3	3.2	27.1	8.48333	22.85	22.9667	8.48333	350	81	0	115.307	225	0	0	225
527	6	winter	6	Landrace	landrace	IRN	BV33	51.4167	35.7	1199	BV33	16.3875	12.825	32.6336	961.022	37	-2.3	39.3	5.75	27.4833	28.0167	4.43333	218	36	1	73.359	101	6	7	95
528	6	facultative	45	Landrace	landrace	PAK	BV34	73.7667	36.1833	1852	BV34	13.3625	11.3083	30.9817	919.598	32.2	-4.3	36.5	13.1167	3.43333	24.6167	1.56667	144	36	1	78.2543	73	12	33	20
529	2	spring	2	H02.AF	landrace	ETH	BV35	41.25	9.25	1989	BV35	17.2292	12.975	79.6012	93.6982	25.4	9.1	16.3	17.2833	16.0167	18.4	16.0167	1088	223	10	73.5969	537	62	317	62
530	2	facultative	7	Landrace	landrace	ISR	BV36	35.2333	31.7667	685	BV36	17.45	11.5833	45.0713	573.006	30.8	5.1	25.7	10.0667	23.6333	23.7667	10.0667	463	106	0	114.346	294	0	0	294
531	6	facultative	61	Landrace	landrace	TJK	BV37	68.6667	37.3333	384	BV37	16.8542	13.7417	34.8773	944.909	38	-1.4	39.4	11.7667	26.7833	28.5	5	289	66	0	93.1918	159	0	1	114
532	6	spring	8	Landrace	landrace	TUR	BV38	41.1667	39.1833	1854	BV38	7.59583	11.025	28.2692	998.202	28.6	-10.4	39	5.75	19.6333	19.6333	-4.78333	686	103	9	55.4566	266	35	35	211
533	6	facultative	8	Landrace	landrace	TUR	BV39	28.6494	38.5458	663	BV39	13.3542	11.3917	38.3558	699.225	29.8	0.1	29.7	5	21.7167	22.0167	5	676	136	8	72.1796	337	40	44	337
534	6	winter	8	Landrace	landrace	TUR	BV40	32.85	39.9167	872	BV40	11.5917	12.5167	36.8137	784.862	30.1	-3.9	34	10.9667	20.75	21.1	1.68333	387	52	11	40.3019	130	43	58	125
535	2	winter	6	Landrace	landrace	SYR	BV41FT558	40.6833	36.7833	381	BV41FT558	18.1833	14.35	37.2727	911.957	39.9	1.4	38.5	7.2	29.6	29.6	7.2	368	76	0	86.9145	181	1	1	181
536	6	facultative	4	Landrace	landrace	GEO	BV42FT559	45.6625	42.3719	1931	BV42FT559	4.11667	10.2833	32.8541	775.348	20.5	-10.8	31.3	11.4833	-5.53333	13.4167	-5.53333	912	140	26	54.0712	388	88	357	88
537	6	spring	4	Landrace	landrace	GEO	BV43FT560	45.3	42.2	873	BV43FT560	10.25	10.3333	31.3131	845.098	27.5	-5.5	33	18.35	-0.3	20.4333	-0.3	833	127	31	44.5816	333	109	291	109
538	6	winter	6	Landrace	landrace	NPL	BV44	80.9167	29.25	881	BV44	21.5417	11.9	44.0741	526.782	34.8	7.8	27	26.3	14.8333	26.6667	14.25	1565	387	8	102.403	980	76	713	116
539	6	winter	6	Landrace	landrace	IRQ	BV45	44.3833	33.3333	27	BV45	22.6833	15.4167	39.3282	906.35	43.4	4.2	39.2	12.7833	33.4333	33.4333	11.2833	158	30	0	93.6833	84	0	0	77
540	2	winter	6	H06	wild	SYR	BS02FT563	36.317	33.483	670	BS02FT563	16.9917	15.0167	44.1667	715.903	35.9	1.9	34	8.11667	25.6667	25.6667	8.11667	198	43	0	101.922	120	0	0	120
541	2	winter	6	H06	wild	TUR	BS03FT565	40.0333	36.85	368	BS03FT565	17.8542	15.375	38.728	920.384	40.3	0.6	39.7	6.73333	28.8167	29.35	6.73333	381	73	0	83.6022	185	1	2	185
542	2	winter	6	H06	wild	TKM	BS04FT566	56.683	38.417	722	BS04FT566	13.3375	12.7917	31.9792	1032.43	34.6	-5.4	40	13.15	24.8167	26.05	0.566667	238	39	3	66.9532	109	13	16	79
543	2	winter	6	H06	wild	TKM	BS06FT567	61.8833	41.05	129	BS06FT567	13.775	12.95	29.8387	1128.76	36.6	-6.8	43.4	14.8667	27.5	27.5	-0.3	118	23	1	75.9572	57	5	5	38
544	2	facultative	6	H06	wild	AFG	BS08FT568	63.183	34.5	1959	BS08FT568	6.7	14.3333	36.379	867.344	26.7	-12.7	39.4	-3.06667	17.1	17.1	-4.61667	323	61	0	91.6274	175	2	2	166
545	2	facultative	4	H04	wild	JOR	BS11FT571	35.717	32.65	427	BS11FT571	19.3458	11.5417	42.9058	620.903	33.3	6.4	26.9	11.5833	26.3667	26.3667	11.5833	414	99	0	111.848	267	0	0	267
546	2	facultative	13	Wild	wild	SYR	BS13	36.3092	33.5097	687	BS13	16.8667	15	44.1176	716.254	35.8	1.8	34	7.98333	25.5333	25.5333	7.98333	198	43	0	101.922	120	0	0	120
547	2	facultative	15	Wild	wild	SYR	BS14	36.3092	33.5097	687	BS14	16.8667	15	44.1176	716.254	35.8	1.8	34	7.98333	25.5333	25.5333	7.98333	198	43	0	101.922	120	0	0	120
548	2	facultative	4	H04	wild	SYR	BS15	36.3092	33.5097	687	BS15	16.8667	15	44.1176	716.254	35.8	1.8	34	7.98333	25.5333	25.5333	7.98333	198	43	0	101.922	120	0	0	120
549	2	facultative	6	H06	wild	TUR	BS17	44.5167	37.1333	1690	BS17	7.14583	10.575	27.8289	1015.64	27.3	-10.7	38	-0.45	19.0833	19.0833	-5.78333	616	107	3	76.0414	293	9	9	223
550	2	winter	6	H06	wild	TUR	BS20FT580	41.87	37.82	510	BS20FT580	17.8167	12.2833	31.7399	969.112	39.6	0.9	38.7	7.26667	29.6833	29.75	6.08333	660	100	1	76.9673	293	7	9	288
551	2	winter	6	H06	wild	TUR	BS21FT581	41.7167	37.9667	788	BS21FT581	16.4	12.0167	30.8912	987.732	38.1	-0.8	38.9	9.4	28.4833	28.5	4.36667	692	104	1	73.8216	301	9	13	285
552	2	winter	6	H06	wild	TUR	HP431	41.3583	37.5322	1019	HP431	16.0583	11.7667	30.4836	991.3	37.6	-1	38.6	8.6	28.25	28.25	4.15	711	107	1	77.7542	316	6	6	312
553	2	winter	6	H06	wild	TUR	HP432	41.3583	37.5322	1019	HP432	16.0583	11.7667	30.4836	991.3	37.6	-1	38.6	8.6	28.25	28.25	4.15	711	107	1	77.7542	316	6	6	312
554	2	winter	6	H06	wild	TUR	HP433	41.3583	37.5322	1019	HP433	16.0583	11.7667	30.4836	991.3	37.6	-1	38.6	8.6	28.25	28.25	4.15	711	107	1	77.7542	316	6	6	312
555	2	winter	6	H06	wild	TUR	HP434	41.3583	37.5322	1019	HP434	16.0583	11.7667	30.4836	991.3	37.6	-1	38.6	8.6	28.25	28.25	4.15	711	107	1	77.7542	316	6	6	312
556	2	winter	6	H06	wild	TUR	HP435	41.3583	37.5322	1019	HP435	16.0583	11.7667	30.4836	991.3	37.6	-1	38.6	8.6	28.25	28.25	4.15	711	107	1	77.7542	316	6	6	312
557	2	winter	6	H06	wild	TUR	HP436	41.3583	37.5322	1019	HP436	16.0583	11.7667	30.4836	991.3	37.6	-1	38.6	8.6	28.25	28.25	4.15	711	107	1	77.7542	316	6	6	312
558	2	winter	6	H06	wild	TUR	HP437	41.3583	37.5322	1019	HP437	16.0583	11.7667	30.4836	991.3	37.6	-1	38.6	8.6	28.25	28.25	4.15	711	107	1	77.7542	316	6	6	312
559	2	winter	6	H06	wild	TUR	HP438	41.3583	37.5322	1019	HP438	16.0583	11.7667	30.4836	991.3	37.6	-1	38.6	8.6	28.25	28.25	4.15	711	107	1	77.7542	316	6	6	312
560	2	winter	6	H06	wild	TUR	HP441	40.5231	37.5317	930	HP441	15.7625	12.625	32.1247	991.753	37.6	-1.7	39.3	3.83333	27.9333	27.9833	3.83333	675	106	0	78.8738	308	4	8	308
561	2	winter	6	H06	wild	TUR	HP442	40.5231	37.5317	930	HP442	15.7625	12.625	32.1247	991.753	37.6	-1.7	39.3	3.83333	27.9333	27.9833	3.83333	675	106	0	78.8738	308	4	8	308
562	2	winter	6	H06	wild	TUR	HP443	40.5231	37.5317	930	HP443	15.7625	12.625	32.1247	991.753	37.6	-1.7	39.3	3.83333	27.9333	27.9833	3.83333	675	106	0	78.8738	308	4	8	308
563	2	winter	6	H06	wild	TUR	HP444	40.5231	37.5317	930	HP444	15.7625	12.625	32.1247	991.753	37.6	-1.7	39.3	3.83333	27.9333	27.9833	3.83333	675	106	0	78.8738	308	4	8	308
564	2	winter	3	H03	wild	TUR	HP451	36.7061	37.0306	461	HP451	17.0583	11.2833	34.2958	833.072	34.6	1.7	32.9	6.73333	26.9333	27.0167	6.73333	749	137	2	82.1645	389	15	17	389
565	2	winter	3	H03	wild	TUR	HP453	36.7061	37.0306	461	HP453	17.0583	11.2833	34.2958	833.072	34.6	1.7	32.9	6.73333	26.9333	27.0167	6.73333	749	137	2	82.1645	389	15	17	389
566	2	winter	16	Wild	wild	TUR	HP461	36.73	36.98	428	HP461	17.0917	11.3333	34.4478	832.523	34.7	1.8	32.9	6.78333	26.9667	27.0333	6.78333	720	133	2	82.8593	377	14	16	377
567	2	winter	16	Wild	wild	TUR	HP462	36.7281	36.9786	428	HP462	17.0917	11.3333	34.4478	832.523	34.7	1.8	32.9	6.78333	26.9667	27.0333	6.78333	720	133	2	82.8593	377	14	16	377
568	2	winter	16	Wild	wild	TUR	HP463	36.7281	36.9786	428	HP463	17.0917	11.3333	34.4478	832.523	34.7	1.8	32.9	6.78333	26.9667	27.0333	6.78333	720	133	2	82.8593	377	14	16	377
569	2	winter	16	Wild	wild	TUR	HP464	36.7281	36.9786	428	HP464	17.0917	11.3333	34.4478	832.523	34.7	1.8	32.9	6.78333	26.9667	27.0333	6.78333	720	133	2	82.8593	377	14	16	377
570	2	winter	16	Wild	wild	TUR	HP465	36.7281	36.9786	428	HP465	17.0917	11.3333	34.4478	832.523	34.7	1.8	32.9	6.78333	26.9667	27.0333	6.78333	720	133	2	82.8593	377	14	16	377
571	2	winter	16	Wild	wild	TUR	HP466	36.7281	36.9786	428	HP466	17.0917	11.3333	34.4478	832.523	34.7	1.8	32.9	6.78333	26.9667	27.0333	6.78333	720	133	2	82.8593	377	14	16	377
572	2	winter	4	H04	wild	TUR	HP471	36.9028	36.9728	907	HP471	15.2292	11.5917	33.9932	859.988	33.8	-0.3	34.1	4.63333	25.5333	25.5333	4.63333	658	122	2	84.5219	349	12	12	349
573	2	winter	4	H04	wild	TUR	HP472	36.9028	36.9728	907	HP472	15.2292	11.5917	33.9932	859.988	33.8	-0.3	34.1	4.63333	25.5333	25.5333	4.63333	658	122	2	84.5219	349	12	12	349
574	2	winter	4	H04	wild	TUR	HP473	36.9028	36.9728	907	HP473	15.2292	11.5917	33.9932	859.988	33.8	-0.3	34.1	4.63333	25.5333	25.5333	4.63333	658	122	2	84.5219	349	12	12	349
575	2	winter	4	H04	wild	TUR	HP474	36.9028	36.9728	907	HP474	15.2292	11.5917	33.9932	859.988	33.8	-0.3	34.1	4.63333	25.5333	25.5333	4.63333	658	122	2	84.5219	349	12	12	349
576	2	winter	4	H04	wild	TUR	HP475	36.9028	36.9728	907	HP475	15.2292	11.5917	33.9932	859.988	33.8	-0.3	34.1	4.63333	25.5333	25.5333	4.63333	658	122	2	84.5219	349	12	12	349
577	2	winter	4	H04	wild	TUR	HP476	36.9028	36.9728	907	HP476	15.2292	11.5917	33.9932	859.988	33.8	-0.3	34.1	4.63333	25.5333	25.5333	4.63333	658	122	2	84.5219	349	12	12	349
578	2	winter	13	Wild	wild	TUR	HP481	36.9519	36.8661	616	HP481	16.6375	11.6583	34.801	844.598	34.9	1.4	33.5	6.25	26.7167	26.75	6.25	598	113	1	86.2508	322	8	9	322
579	2	winter	13	Wild	wild	TUR	HP482	36.9519	36.8661	616	HP482	16.6375	11.6583	34.801	844.598	34.9	1.4	33.5	6.25	26.7167	26.75	6.25	598	113	1	86.2508	322	8	9	322
580	2	winter	13	Wild	wild	TUR	HP483	36.9519	36.8661	616	HP483	16.6375	11.6583	34.801	844.598	34.9	1.4	33.5	6.25	26.7167	26.75	6.25	598	113	1	86.2508	322	8	9	322
581	2	winter	12	Wild	wild	TUR	HP484	36.9519	36.8661	616	HP484	16.6375	11.6583	34.801	844.598	34.9	1.4	33.5	6.25	26.7167	26.75	6.25	598	113	1	86.2508	322	8	9	322
582	2	winter	13	Wild	wild	TUR	HP485	36.9519	36.8661	616	HP485	16.6375	11.6583	34.801	844.598	34.9	1.4	33.5	6.25	26.7167	26.75	6.25	598	113	1	86.2508	322	8	9	322
583	2	winter	13	Wild	wild	TUR	HP486	36.9519	36.8661	616	HP486	16.6375	11.6583	34.801	844.598	34.9	1.4	33.5	6.25	26.7167	26.75	6.25	598	113	1	86.2508	322	8	9	322
584	2	winter	13	Wild	wild	TUR	HP487	36.9519	36.8661	616	HP487	16.6375	11.6583	34.801	844.598	34.9	1.4	33.5	6.25	26.7167	26.75	6.25	598	113	1	86.2508	322	8	9	322
585	2	winter	62	Wild	wild	TUR	HP491	37.3358	36.8381	703	HP491	16.4917	12.6167	35.4401	875.715	36.2	0.6	35.6	5.83333	27.0333	27.1667	5.83333	466	87	1	85.5747	247	5	6	247
586	2	winter	3	H03	wild	TUR	HP492	37.3358	36.8381	703	HP492	16.4917	12.6167	35.4401	875.715	36.2	0.6	35.6	5.83333	27.0333	27.1667	5.83333	466	87	1	85.5747	247	5	6	247
587	2	winter	3	H03	wild	TUR	HP493	37.3358	36.8381	703	HP493	16.4917	12.6167	35.4401	875.715	36.2	0.6	35.6	5.83333	27.0333	27.1667	5.83333	466	87	1	85.5747	247	5	6	247
588	2	winter	62	Wild	wild	TUR	HP494	37.3358	36.8381	703	HP494	16.4917	12.6167	35.4401	875.715	36.2	0.6	35.6	5.83333	27.0333	27.1667	5.83333	466	87	1	85.5747	247	5	6	247
589	2	winter	4	H04	wild	TUR	HP495	37.3358	36.8381	703	HP495	16.4917	12.6167	35.4401	875.715	36.2	0.6	35.6	5.83333	27.0333	27.1667	5.83333	466	87	1	85.5747	247	5	6	247
590	2	winter	4	H04	wild	TUR	HP496	37.3358	36.8381	703	HP496	16.4917	12.6167	35.4401	875.715	36.2	0.6	35.6	5.83333	27.0333	27.1667	5.83333	466	87	1	85.5747	247	5	6	247
591	2	winter	3	H03	wild	TUR	HP497	37.3358	36.8381	703	HP497	16.4917	12.6167	35.4401	875.715	36.2	0.6	35.6	5.83333	27.0333	27.1667	5.83333	466	87	1	85.5747	247	5	6	247
592	2	winter	4	H04	wild	TUR	HP501	37.2825	36.8403	672	HP501	16.3375	12.4083	35.2509	871.632	35.8	0.6	35.2	5.73333	26.8333	26.9333	5.73333	494	91	1	84.6176	259	6	7	259
593	2	winter	4	H04	wild	TUR	HP502	37.2825	36.8403	672	HP502	16.3375	12.4083	35.2509	871.632	35.8	0.6	35.2	5.73333	26.8333	26.9333	5.73333	494	91	1	84.6176	259	6	7	259
594	2	winter	3	H03	wild	TUR	HP503	37.2825	36.8403	672	HP503	16.3375	12.4083	35.2509	871.632	35.8	0.6	35.2	5.73333	26.8333	26.9333	5.73333	494	91	1	84.6176	259	6	7	259
595	2	winter	17	Wild	wild	TUR	HP511	37.2033	36.8722	701	HP511	15.9542	12.1583	34.8376	870.168	35.2	0.3	34.9	5.33333	26.4167	26.4667	5.33333	528	97	1	85.0763	277	6	7	277
596	2	winter	17	Wild	wild	TUR	HP512	37.2033	36.8722	701	HP512	15.9542	12.1583	34.8376	870.168	35.2	0.3	34.9	5.33333	26.4167	26.4667	5.33333	528	97	1	85.0763	277	6	7	277
597	2	winter	3	H03	wild	TUR	HP521	37.1969	36.9081	812	HP521	15.8542	12.125	34.5442	874.517	35.2	0.1	35.1	5.2	26.4	26.4667	5.2	539	99	1	84.4436	282	7	9	282
598	2	winter	3	H03	wild	TUR	HP522	37.1969	36.9081	812	HP522	15.8542	12.125	34.5442	874.517	35.2	0.1	35.1	5.2	26.4	26.4667	5.2	539	99	1	84.4436	282	7	9	282
599	2	winter	3	H03	wild	TUR	HP523	37.1969	36.9081	812	HP523	15.8542	12.125	34.5442	874.517	35.2	0.1	35.1	5.2	26.4	26.4667	5.2	539	99	1	84.4436	282	7	9	282
600	2	winter	4	H04	wild	TUR	HP524	37.1969	36.9081	812	HP524	15.8542	12.125	34.5442	874.517	35.2	0.1	35.1	5.2	26.4	26.4667	5.2	539	99	1	84.4436	282	7	9	282
601	2	winter	3	H03	wild	TUR	HP525	37.1969	36.9081	812	HP525	15.8542	12.125	34.5442	874.517	35.2	0.1	35.1	5.2	26.4	26.4667	5.2	539	99	1	84.4436	282	7	9	282
602	2	winter	6	H06	wild	TUR	HP526	37.1969	36.9081	812	HP526	15.8542	12.125	34.5442	874.517	35.2	0.1	35.1	5.2	26.4	26.4667	5.2	539	99	1	84.4436	282	7	9	282
603	2	winter	3	H03	wild	TUR	HP527	37.1969	36.9081	812	HP527	15.8542	12.125	34.5442	874.517	35.2	0.1	35.1	5.2	26.4	26.4667	5.2	539	99	1	84.4436	282	7	9	282
604	2	winter	24	Wild	wild	TUR	HP528	37.1969	36.9081	812	HP528	15.8542	12.125	34.5442	874.517	35.2	0.1	35.1	5.2	26.4	26.4667	5.2	539	99	1	84.4436	282	7	9	282
605	2	winter	4	H04	wild	TUR	HP531	37.1447	36.9206	872	HP531	15.2708	11.9917	34.3601	876.979	34.5	-0.4	34.9	4.56667	25.8333	25.9	4.56667	569	104	1	84.3272	297	8	9	297
606	2	winter	4	H04	wild	TUR	HP532	37.1447	36.9206	872	HP532	15.2708	11.9917	34.3601	876.979	34.5	-0.4	34.9	4.56667	25.8333	25.9	4.56667	569	104	1	84.3272	297	8	9	297
607	2	winter	3	H03	wild	TUR	HP541	37.0786	36.9242	781	HP541	16.3708	11.9417	34.6135	863.99	35.3	0.8	34.5	5.8	26.7833	26.7833	5.8	575	107	1	85.2962	304	8	8	304
608	2	winter	4	H04	wild	TUR	HP542	37.0786	36.9242	781	HP542	16.3708	11.9417	34.6135	863.99	35.3	0.8	34.5	5.8	26.7833	26.7833	5.8	575	107	1	85.2962	304	8	8	304
609	2	winter	4	H04	wild	TUR	HP543	37.0786	36.9242	781	HP543	16.3708	11.9417	34.6135	863.99	35.3	0.8	34.5	5.8	26.7833	26.7833	5.8	575	107	1	85.2962	304	8	8	304
610	2	winter	16	Wild	wild	TUR	HP544	37.0786	36.9242	781	HP544	16.3708	11.9417	34.6135	863.99	35.3	0.8	34.5	5.8	26.7833	26.7833	5.8	575	107	1	85.2962	304	8	8	304
611	2	winter	3	H03	wild	TUR	HP551	37.0269	36.9125	661	HP551	16.525	11.8833	34.8485	856.567	35.2	1.1	34.1	6.03333	26.8	26.8333	6.03333	579	108	1	85.7546	308	8	8	308
612	2	winter	3	H03	wild	TUR	HP552	37.0269	36.9125	661	HP552	16.525	11.8833	34.8485	856.567	35.2	1.1	34.1	6.03333	26.8	26.8333	6.03333	579	108	1	85.7546	308	8	8	308
613	2	winter	3	H03	wild	TUR	HP553	37.0269	36.9125	661	HP553	16.525	11.8833	34.8485	856.567	35.2	1.1	34.1	6.03333	26.8	26.8333	6.03333	579	108	1	85.7546	308	8	8	308
614	2	winter	4	H04	wild	TUR	HP561	36.9664	36.9944	934	HP561	15.25	11.7167	34.1594	865.366	34	-0.3	34.3	4.65	25.65	25.65	4.65	628	116	2	84.4598	331	11	11	331
615	2	winter	4	H04	wild	TUR	HP562	36.9664	36.9944	934	HP562	15.25	11.7167	34.1594	865.366	34	-0.3	34.3	4.65	25.65	25.65	4.65	628	116	2	84.4598	331	11	11	331
616	2	winter	4	H04	wild	TUR	HP563	36.9664	36.9944	934	HP563	15.25	11.7167	34.1594	865.366	34	-0.3	34.3	4.65	25.65	25.65	4.65	628	116	2	84.4598	331	11	11	331
617	2	winter	4	H04	wild	TUR	HP564	36.9664	36.9944	934	HP564	15.25	11.7167	34.1594	865.366	34	-0.3	34.3	4.65	25.65	25.65	4.65	628	116	2	84.4598	331	11	11	331
618	2	winter	4	H04	wild	TUR	HP565	36.9664	36.9944	934	HP565	15.25	11.7167	34.1594	865.366	34	-0.3	34.3	4.65	25.65	25.65	4.65	628	116	2	84.4598	331	11	11	331
619	2	winter	4	H04	wild	TUR	HP571	37.7347	37.315	483	HP571	17.125	13.05	35.2703	900.817	37.9	0.9	37	6.23333	28	28.35	6.23333	498	96	1	85.2091	265	7	8	265
620	2	winter	4	H04	wild	TUR	HP572	37.7347	37.315	483	HP572	17.125	13.05	35.2703	900.817	37.9	0.9	37	6.23333	28	28.35	6.23333	498	96	1	85.2091	265	7	8	265
621	2	winter	4	H04	wild	TUR	HP573	37.7347	37.315	483	HP573	17.125	13.05	35.2703	900.817	37.9	0.9	37	6.23333	28	28.35	6.23333	498	96	1	85.2091	265	7	8	265
622	2	winter	4	H04	wild	TUR	HP574	37.7347	37.315	483	HP574	17.125	13.05	35.2703	900.817	37.9	0.9	37	6.23333	28	28.35	6.23333	498	96	1	85.2091	265	7	8	265
623	2	winter	4	H04	wild	TUR	HP575	37.7347	37.315	483	HP575	17.125	13.05	35.2703	900.817	37.9	0.9	37	6.23333	28	28.35	6.23333	498	96	1	85.2091	265	7	8	265
624	2	winter	4	H04	wild	TUR	HP576	37.7347	37.315	483	HP576	17.125	13.05	35.2703	900.817	37.9	0.9	37	6.23333	28	28.35	6.23333	498	96	1	85.2091	265	7	8	265
625	2	winter	6	H06	wild	TUR	HP581	37.8128	37.3361	549	HP581	16.5708	12.8583	34.5654	912.448	37.4	0.2	37.2	5.55	27.5833	27.9333	5.55	522	100	1	84.8935	277	7	9	277
626	2	winter	6	H06	wild	TUR	HP582	37.8128	37.3361	549	HP582	16.5708	12.8583	34.5654	912.448	37.4	0.2	37.2	5.55	27.5833	27.9333	5.55	522	100	1	84.8935	277	7	9	277
627	2	winter	6	H06	wild	TUR	HP591	39.7611	38.2969	1331	HP591	13.7125	10.9083	28.5558	1012.56	34.8	-3.4	38.2	1.46667	26.1833	26.1833	1.46667	738	114	3	72.5207	315	11	11	315
628	2	winter	6	H06	wild	TUR	HP592	39.7611	38.2969	1331	HP592	13.7125	10.9083	28.5558	1012.56	34.8	-3.4	38.2	1.46667	26.1833	26.1833	1.46667	738	114	3	72.5207	315	11	11	315
629	2	winter	6	H06	wild	TUR	HP593	39.7611	38.2969	1331	HP593	13.7125	10.9083	28.5558	1012.56	34.8	-3.4	38.2	1.46667	26.1833	26.1833	1.46667	738	114	3	72.5207	315	11	11	315
630	2	winter	6	H06	wild	TUR	HP594	39.7611	38.2969	1331	HP594	13.7125	10.9083	28.5558	1012.56	34.8	-3.4	38.2	1.46667	26.1833	26.1833	1.46667	738	114	3	72.5207	315	11	11	315
631	2	winter	6	H06	wild	TUR	HP604	39.2119	37.6453	677	HP604	16.9208	11.275	30.3908	958.601	37.4	0.3	37.1	5.31667	28.65	28.6833	5.31667	537	89	1	76.9284	247	5	9	247
632	2	winter	6	H06	wild	TUR	HP611	39.7586	38.2972	1331	HP611	13.7125	10.9083	28.5558	1012.56	34.8	-3.4	38.2	1.46667	26.1833	26.1833	1.46667	738	114	3	72.5207	315	11	11	315
633	2	winter	41	Wild	wild	TUR	HP612	39.7586	38.2972	1331	HP612	13.7125	10.9083	28.5558	1012.56	34.8	-3.4	38.2	1.46667	26.1833	26.1833	1.46667	738	114	3	72.5207	315	11	11	315
634	2	winter	50	Wild	wild	TUR	HP613	39.7586	38.2972	1331	HP613	13.7125	10.9083	28.5558	1012.56	34.8	-3.4	38.2	1.46667	26.1833	26.1833	1.46667	738	114	3	72.5207	315	11	11	315
635	2	winter	6	H06	wild	TUR	HP614	39.7586	38.2972	1331	HP614	13.7125	10.9083	28.5558	1012.56	34.8	-3.4	38.2	1.46667	26.1833	26.1833	1.46667	738	114	3	72.5207	315	11	11	315
636	2	winter	41	Wild	wild	TUR	HP621	39.765	38.2908	1244	HP621	15.1792	10.9917	28.8495	1011.11	36.4	-1.7	38.1	2.96667	27.6667	27.6667	2.96667	711	117	2	75.5378	317	8	8	317
637	2	winter	41	Wild	wild	TUR	HP622	39.765	38.2908	1244	HP622	15.1792	10.9917	28.8495	1011.11	36.4	-1.7	38.1	2.96667	27.6667	27.6667	2.96667	711	117	2	75.5378	317	8	8	317
638	2	winter	6	H06	wild	TUR	HP631	40.0006	36.95	429	HP631	17.6333	15.2333	38.2747	926.357	40.1	0.3	39.8	6.43333	28.7	29.1667	6.43333	407	77	0	83.2365	197	1	2	197
639	2	winter	6	H06	wild	TUR	HP632	40	36.95	429	HP632	17.6375	15.125	38.0025	926.994	40.1	0.3	39.8	6.43333	28.7167	29.1833	6.43333	407	76	0	82.5788	196	1	3	196
640	2	winter	6	H06	wild	TUR	HP633	40.0006	36.95	429	HP633	17.6333	15.2333	38.2747	926.357	40.1	0.3	39.8	6.43333	28.7	29.1667	6.43333	407	77	0	83.2365	197	1	2	197
641	2	winter	6	H06	wild	TUR	HP634	40.0006	36.95	429	HP634	17.6333	15.2333	38.2747	926.357	40.1	0.3	39.8	6.43333	28.7	29.1667	6.43333	407	77	0	83.2365	197	1	2	197
642	2	winter	6	H06	wild	TUR	HP636	40.0006	36.95	429	HP636	17.6333	15.2333	38.2747	926.357	40.1	0.3	39.8	6.43333	28.7	29.1667	6.43333	407	77	0	83.2365	197	1	2	197
643	2	winter	6	H06	wild	TUR	HP637	40.0006	36.95	429	HP637	17.6333	15.2333	38.2747	926.357	40.1	0.3	39.8	6.43333	28.7	29.1667	6.43333	407	77	0	83.2365	197	1	2	197
644	2	winter	6	H06	wild	TUR	HP638	40.0006	36.95	429	HP638	17.6333	15.2333	38.2747	926.357	40.1	0.3	39.8	6.43333	28.7	29.1667	6.43333	407	77	0	83.2365	197	1	2	197
645	2	winter	6	H06	wild	TUR	HP639	40.0006	36.95	429	HP639	17.6333	15.2333	38.2747	926.357	40.1	0.3	39.8	6.43333	28.7	29.1667	6.43333	407	77	0	83.2365	197	1	2	197
646	2	winter	6	H06	wild	TUR	HP641	40.2978	37.4	1143	HP641	15.2333	12.4333	31.7988	994.147	36.9	-2.2	39.1	3.3	27.4167	27.4833	3.3	737	115	1	77.8935	338	7	12	338
647	2	winter	6	H06	wild	TUR	HP642	40.2978	37.4	1143	HP642	15.2333	12.4333	31.7988	994.147	36.9	-2.2	39.1	3.3	27.4167	27.4833	3.3	737	115	1	77.8935	338	7	12	338
648	2	winter	6	H06	wild	TUR	HP643	40.2978	37.4	1143	HP643	15.2333	12.4333	31.7988	994.147	36.9	-2.2	39.1	3.3	27.4167	27.4833	3.3	737	115	1	77.8935	338	7	12	338
649	2	winter	6	H06	wild	TUR	HP644	40.2978	37.4	1143	HP644	15.2333	12.4333	31.7988	994.147	36.9	-2.2	39.1	3.3	27.4167	27.4833	3.3	737	115	1	77.8935	338	7	12	338
650	2	winter	6	H06	wild	TUR	HP651	40.4392	37.4717	960	HP651	15.7208	12.6917	32.3767	988.278	37.5	-1.7	39.2	3.83333	27.85	27.9	3.83333	675	106	0	78.9138	309	4	8	309
651	2	winter	6	H06	wild	TUR	HP653	40.4392	37.4717	960	HP653	15.7208	12.6917	32.3767	988.278	37.5	-1.7	39.2	3.83333	27.85	27.9	3.83333	675	106	0	78.9138	309	4	8	309
652	2	winter	6	H06	wild	TUR	HP654	40.4392	37.4717	960	HP654	15.7208	12.6917	32.3767	988.278	37.5	-1.7	39.2	3.83333	27.85	27.9	3.83333	675	106	0	78.9138	309	4	8	309
653	2	winter	6	H06	wild	TUR	HP661	40.2711	37.2978	587	HP661	16.6625	13.8417	35.1311	954.913	38.8	-0.6	39.4	5.15	28.2833	28.5333	5.15	532	91	0	79.9767	247	3	5	247
654	2	winter	6	H06	wild	TUR	HP662	40.2711	37.2978	587	HP662	16.6625	13.8417	35.1311	954.913	38.8	-0.6	39.4	5.15	28.2833	28.5333	5.15	532	91	0	79.9767	247	3	5	247
655	2	winter	6	H06	wild	TUR	HP664	40.2711	37.2978	587	HP664	16.6625	13.8417	35.1311	954.913	38.8	-0.6	39.4	5.15	28.2833	28.5333	5.15	532	91	0	79.9767	247	3	5	247
656	2	winter	6	H06	wild	TUR	HP665	40.2711	37.2978	587	HP665	16.6625	13.8417	35.1311	954.913	38.8	-0.6	39.4	5.15	28.2833	28.5333	5.15	532	91	0	79.9767	247	3	5	247
657	2	winter	6	H06	wild	TUR	HP673	39.8408	37.1339	500	HP673	17.3375	14.325	36.4504	936.16	39.5	0.2	39.3	6.03333	28.6167	28.9833	6.03333	455	80	0	80.1567	216	3	5	216
658	2	winter	6	H06	wild	TUR	HP674	39.8408	37.1339	500	HP674	17.3375	14.325	36.4504	936.16	39.5	0.2	39.3	6.03333	28.6167	28.9833	6.03333	455	80	0	80.1567	216	3	5	216
659	2	winter	6	H06	wild	TUR	HP675	39.8408	37.1339	500	HP675	17.3375	14.325	36.4504	936.16	39.5	0.2	39.3	6.03333	28.6167	28.9833	6.03333	455	80	0	80.1567	216	3	5	216
660	2	facultative	6	H06	wild	TUR	HP677	39.8408	37.1339	500	HP677	17.3375	14.325	36.4504	936.16	39.5	0.2	39.3	6.03333	28.6167	28.9833	6.03333	455	80	0	80.1567	216	3	5	216
661	2	winter	6	H06	wild	TUR	HP678	39.84	37.13	493	HP678	17.3375	14.325	36.4504	936.16	39.5	0.2	39.3	6.03333	28.6167	28.9833	6.03333	455	80	0	80.1567	216	3	5	216
662	2	winter	6	H06	wild	TUR	HP679	39.84	37.13	493	HP679	17.3375	14.325	36.4504	936.16	39.5	0.2	39.3	6.03333	28.6167	28.9833	6.03333	455	80	0	80.1567	216	3	5	216
663	2	winter	6	H06	wild	TUR	HP6710	39.8408	37.1339	500	HP6710	17.3375	14.325	36.4504	936.16	39.5	0.2	39.3	6.03333	28.6167	28.9833	6.03333	455	80	0	80.1567	216	3	5	216
664	2	winter	52	Wild	wild	TUR	HP682	40.6217	37.4875	946	HP682	15.8042	12.3583	31.688	994.781	37.4	-1.6	39	3.83333	28.0167	28.0333	3.83333	701	110	0	79.554	323	4	8	323
665	2	winter	52	Wild	wild	TUR	HP684	40.6217	37.4875	946	HP684	15.8042	12.3583	31.688	994.781	37.4	-1.6	39	3.83333	28.0167	28.0333	3.83333	701	110	0	79.554	323	4	8	323
666	2	winter	50	Wild	wild	TUR	HP685	40.6217	37.4875	946	HP685	15.8042	12.3583	31.688	994.781	37.4	-1.6	39	3.83333	28.0167	28.0333	3.83333	701	110	0	79.554	323	4	8	323
667	2	winter	50	Wild	wild	TUR	HP686	40.6217	37.4875	946	HP686	15.8042	12.3583	31.688	994.781	37.4	-1.6	39	3.83333	28.0167	28.0333	3.83333	701	110	0	79.554	323	4	8	323
668	2	winter	6	H06	wild	SYR	SH011	42.0989	37.0925	525	SH011	19.025	11.8333	31.5556	956.976	40.2	2.7	37.5	7.6	30.9167	30.9167	7.6	569	102	0	87.1009	279	2	2	279
669	2	winter	6	H06	wild	SYR	SH033	40.8619	36.7719	364	SH033	18.5292	13.9583	36.636	913.837	40	1.9	38.1	7.56667	29.9667	29.9667	7.56667	367	76	0	88.0845	183	1	1	183
670	2	winter	6	H06	wild	SYR	SH043	41.2156	37.0378	443	SH043	19.1542	12.725	34.1153	923.687	40.2	2.9	37.3	8.11667	30.3	30.6333	8.11667	440	80	0	86.066	217	1	2	217
671	2	winter	17	Wild	wild	SYR	SH053	36.7367	34.935	392	SH053	17.4208	12.7917	40.3523	741.649	34.6	2.9	31.7	8.26667	26.2333	26.2333	8.26667	419	92	0	97.3552	246	2	2	246
672	2	winter	6	H06	wild	SYR	SH082	40.4975	36.9669	430	SH082	17.6042	14.5083	37.2965	918.602	39.6	0.7	38.9	6.55	29.0833	29.0833	6.55	415	82	0	84.9358	199	1	1	199
673	2	winter	6	H06	wild	SYR	SH093	40.9986	37.0822	458	SH093	18.5625	13.3083	34.8386	927.597	40.2	2	38.2	8.4	30.1	30.1	7.45	438	83	0	85.6834	213	1	1	213
674	2	winter	6	H06	wild	SYR	SH102	41.2156	37.0322	441	SH102	19.1542	12.725	34.1153	923.687	40.2	2.9	37.3	8.11667	30.3	30.6333	8.11667	440	80	0	86.066	217	1	2	217
675	2	winter	6	H06	wild	SYR	SH112	40.8806	36.8203	372	SH112	18.6167	13.7833	36.1767	915.322	40.1	2	38.1	7.63333	30.0667	30.0667	7.63333	378	77	0	87.5439	188	1	1	188
676	2	winter	6	H06	wild	SYR	SH121	41.6403	37.0144	430	SH121	19.4417	12.1333	32.529	944.741	40.5	3.2	37.3	8.15	30.9	31.1667	8.15	478	85	0	86.7989	236	1	2	236
677	2	winter	6	H06	wild	SYR	SH132	42.0706	37.0778	540	SH132	19.05	11.8	31.4667	958.477	40.2	2.7	37.5	7.61667	30.9667	30.9667	7.61667	548	98	0	87.1589	269	2	2	269
678	2	winter	6	H06	wild	SYR	SH143	42.2119	37.2931	364	SH143	19.2542	12.6917	33.2243	943.445	41.1	2.9	38.2	7.96667	30.8167	30.9167	7.96667	683	118	0	86.4874	340	3	4	340
679	2	winter	6	H06	wild	SYR	SH153	40.3428	36.3803	674	SH153	17.0458	14.175	36.5335	934.891	38.6	-0.2	38.8	5.78333	28.1833	28.6833	5.78333	423	78	0	83.1067	204	3	4	204
680	2	winter	4	H04	wild	SYR	SH173	36.4742	34.8225	530	SH173	16.7875	10.5917	38.0995	678.803	31.1	3.3	27.8	8.26667	24.65	24.7167	8.26667	736	160	0	100.836	449	2	7	449
681	2	winter	6	H06	wild	SYR	SH233	41.0856	37.0738	478	SH233	18.875	12.9667	34.1228	932.159	40.4	2.4	38	8.61667	30.15	30.4333	7.71667	447	82	0	85.4175	218	1	2	218
682	2	facultative	10	H10.ISR	wild	ISR	FT001	34.8658	30.9341	542	FT001	18.2417	11.85	45.7529	544.459	31.6	5.7	25.9	11.1667	24.3833	24.3833	11.1667	193	42	0	110.255	119	0	0	119
683	2	facultative	10	H10.ISR	wild	ISR	FT002	34.8653	30.9335	542	FT002	18.2417	11.85	45.7529	544.459	31.6	5.7	25.9	11.1667	24.3833	24.3833	11.1667	193	42	0	110.255	119	0	0	119
684	2	facultative	10	H10.ISR	wild	ISR	FT003	34.8653	30.9335	542	FT003	18.2417	11.85	45.7529	544.459	31.6	5.7	25.9	11.1667	24.3833	24.3833	11.1667	193	42	0	110.255	119	0	0	119
685	2	facultative	28	Wild	wild	ISR	FT004	34.8647	30.9336	542	FT004	18.2417	11.85	45.7529	544.459	31.6	5.7	25.9	11.1667	24.3833	24.3833	11.1667	193	42	0	110.255	119	0	0	119
686	2	facultative	28	Wild	wild	ISR	FT005	34.8648	30.9332	554	FT005	18.2417	11.85	45.7529	544.459	31.6	5.7	25.9	11.1667	24.3833	24.3833	11.1667	193	42	0	110.255	119	0	0	119
687	2	facultative	28	Wild	wild	ISR	FT006	34.8777	32.4118	16	FT006	20.175	10.15	46.5596	482.213	31	9.2	21.8	16.2167	25.3167	25.8667	14.2667	567	151	0	122.898	390	0	1	385
688	2	facultative	28	Wild	wild	ISR	FT007	34.8802	32.414	16	FT007	20.175	10.15	46.5596	482.213	31	9.2	21.8	16.2167	25.3167	25.8667	14.2667	567	151	0	122.898	390	0	1	385
689	2	facultative	28	Wild	wild	ISR	FT008	34.8804	32.4149	16	FT008	20.175	10.15	46.5596	482.213	31	9.2	21.8	16.2167	25.3167	25.8667	14.2667	567	151	0	122.898	390	0	1	385
690	2	facultative	7	H07	wild	ISR	FT009	35.3057	31.8346	455	FT009	19.2083	12.0833	45.9442	575.807	32.8	6.5	26.3	11.9167	25.5	25.6167	11.9167	375	91	0	113.999	242	0	0	242
691	2	facultative	65	Wild	wild	ISR	FT010	35.3053	31.8344	455	FT010	19.2083	12.0833	45.9442	575.807	32.8	6.5	26.3	11.9167	25.5	25.6167	11.9167	375	91	0	113.999	242	0	0	242
692	2	facultative	37	Wild	wild	ISR	FT011	35.3048	31.8347	455	FT011	19.2083	12.0833	45.9442	575.807	32.8	6.5	26.3	11.9167	25.5	25.6167	11.9167	375	91	0	113.999	242	0	0	242
693	2	facultative	66	Wild	wild	ISR	FT012	35.3043	31.8344	455	FT012	19.2083	12.0833	45.9442	575.807	32.8	6.5	26.3	11.9167	25.5	25.6167	11.9167	375	91	0	113.999	242	0	0	242
694	2	facultative	66	Wild	wild	ISR	FT013	35.4691	31.9261	-255	FT013	23.6708	13.025	44.3027	640.218	38.9	9.5	29.4	15.4	30.7167	30.8	15.4	182	47	0	114.472	118	0	0	118
695	2	facultative	66	Wild	wild	ISR	FT014	35.4687	31.9262	-255	FT014	23.6708	13.025	44.3027	640.218	38.9	9.5	29.4	15.4	30.7167	30.8	15.4	182	47	0	114.472	118	0	0	118
696	2	facultative	66	Wild	wild	ISR	FT015	35.4684	31.9262	-255	FT015	23.6708	13.025	44.3027	640.218	38.9	9.5	29.4	15.4	30.7167	30.8	15.4	182	47	0	114.472	118	0	0	118
697	2	facultative	66	Wild	wild	ISR	FT016	35.4684	31.9262	-255	FT016	23.6708	13.025	44.3027	640.218	38.9	9.5	29.4	15.4	30.7167	30.8	15.4	182	47	0	114.472	118	0	0	118
698	2	facultative	7	H07	wild	ISR	FT017	35.3984	32.0686	258	FT017	20.6083	12.2833	45.8333	596.729	34.4	7.6	26.8	13.0667	27.1333	27.3	13.0667	316	79	0	113.916	206	0	0	206
699	2	facultative	66	Wild	wild	ISR	FT018	35.3994	32.0687	258	FT018	20.6083	12.2833	45.8333	596.729	34.4	7.6	26.8	13.0667	27.1333	27.3	13.0667	316	79	0	113.916	206	0	0	206
700	2	facultative	7	H07	wild	ISR	FT019	35.3999	32.0688	258	FT019	20.6083	12.2833	45.8333	596.729	34.4	7.6	26.8	13.0667	27.1333	27.3	13.0667	316	79	0	113.916	206	0	0	206
701	2	facultative	67	Wild	wild	ISR	FT020	35.4007	32.0686	196	FT020	20.6083	12.2833	45.8333	596.729	34.4	7.6	26.8	13.0667	27.1333	27.3	13.0667	316	79	0	113.916	206	0	0	206
702	2	facultative	68	Wild	wild	ISR	FT021	35.5157	32.3422	-174	FT021	22.2167	13.4833	46.3345	633.9	37.3	8.2	29.1	14.1667	29.2167	29.3833	14.1667	307	71	0	111.564	198	0	0	198
703	2	facultative	7	H07	wild	ISR	FT022	35.5165	32.3427	-174	FT022	22.2167	13.4833	46.3345	633.9	37.3	8.2	29.1	14.1667	29.2167	29.3833	14.1667	307	71	0	111.564	198	0	0	198
704	2	facultative	7	H07	wild	ISR	FT024-1	35.5171	32.343	-98	FT024-1	22.2167	13.4833	46.3345	633.9	37.3	8.2	29.1	14.1667	29.2167	29.3833	14.1667	307	71	0	111.564	198	0	0	198
705	2	facultative	66	Wild	wild	ISR	FT025	35.5484	32.2839	-165	FT025	23.0583	13.6833	46.3842	636.063	38.5	9	29.5	14.9167	30.05	30.25	14.9167	268	61	0	110.792	171	0	0	171
706	2	facultative	66	Wild	wild	ISR	FT026	35.5484	32.2839	-165	FT026	23.0583	13.6833	46.3842	636.063	38.5	9	29.5	14.9167	30.05	30.25	14.9167	268	61	0	110.792	171	0	0	171
707	2	facultative	7	H07	wild	ISR	FT027	35.5484	32.2829	-126	FT027	23.0583	13.6833	46.3842	636.063	38.5	9	29.5	14.9167	30.05	30.25	14.9167	268	61	0	110.792	171	0	0	171
708	2	facultative	66	Wild	wild	ISR	FT028	35.5484	32.2824	-126	FT028	23.0583	13.6833	46.3842	636.063	38.5	9	29.5	14.9167	30.05	30.25	14.9167	268	61	0	110.792	171	0	0	171
709	2	facultative	7	H07	wild	ISR	FT029	35.549	32.2845	-165	FT029	23.0583	13.6833	46.3842	636.063	38.5	9	29.5	14.9167	30.05	30.25	14.9167	268	61	0	110.792	171	0	0	171
710	2	winter	7	H07	wild	ISR	FT030	34.5849	31.6978	34	FT030	19.9875	9.975	44.9324	466.17	30.8	8.6	22.2	15.9333	25.1333	25.5	14.1667	436	108	0	117.401	288	0	1	282
711	2	facultative	26	Wild	wild	ISR	FT031	34.5851	31.6983	34	FT031	19.9875	9.975	44.9324	466.17	30.8	8.6	22.2	15.9333	25.1333	25.5	14.1667	436	108	0	117.401	288	0	1	282
712	2	winter	7	H07	wild	ISR	FT032	34.5842	31.6989	34	FT032	19.9875	9.975	44.9324	466.17	30.8	8.6	22.2	15.9333	25.1333	25.5	14.1667	436	108	0	117.401	288	0	1	282
713	2	facultative	7	H07	wild	ISR	FT033	34.5849	31.6979	34	FT033	19.9875	9.975	44.9324	466.17	30.8	8.6	22.2	15.9333	25.1333	25.5	14.1667	436	108	0	117.401	288	0	1	282
714	2	facultative	26	Wild	wild	ISR	FT034	34.5842	31.6973	34	FT034	19.9875	9.975	44.9324	466.17	30.8	8.6	22.2	15.9333	25.1333	25.5	14.1667	436	108	0	117.401	288	0	1	282
715	2	facultative	5	Wild	wild	ISR	FT035	34.5842	31.6973	34	FT035	19.9875	9.975	44.9324	466.17	30.8	8.6	22.2	15.9333	25.1333	25.5	14.1667	436	108	0	117.401	288	0	1	282
716	2	facultative	5	Wild	wild	ISR	FT036	34.4737	31.4015	52	FT036	19.9042	9.49167	43.3409	463.61	30.6	8.7	21.9	15.8167	25.1	25.35	14.1	284	67	0	113.983	181	0	0	179
717	2	facultative	10	H10.ISR	wild	ISR	FT037	34.473	31.4012	52	FT037	19.9042	9.49167	43.3409	463.61	30.6	8.7	21.9	15.8167	25.1	25.35	14.1	284	67	0	113.983	181	0	0	179
718	2	facultative	5	Wild	wild	ISR	FT038	34.4727	31.402	52	FT038	19.9042	9.49167	43.3409	463.61	30.6	8.7	21.9	15.8167	25.1	25.35	14.1	284	67	0	113.983	181	0	0	179
719	2	facultative	26	Wild	wild	ISR	FT039	34.4726	31.4024	52	FT039	19.9042	9.49167	43.3409	463.61	30.6	8.7	21.9	15.8167	25.1	25.35	14.1	284	67	0	113.983	181	0	0	179
720	2	facultative	7	H07	wild	ISR	FT040	34.6303	30.8904	340	FT040	19.0375	11.6917	45.4929	535.236	32.1	6.4	25.7	12.0833	25.0667	25.0667	12.0833	153	32	0	107.961	93	0	0	93
721	2	facultative	7	H07	wild	ISR	FT041	34.6311	30.8898	340	FT041	19.0375	11.6917	45.4929	535.236	32.1	6.4	25.7	12.0833	25.0667	25.0667	12.0833	153	32	0	107.961	93	0	0	93
722	2	facultative	10	H10.ISR	wild	ISR	FT042	34.6315	30.89	340	FT042	19.0375	11.6917	45.4929	535.236	32.1	6.4	25.7	12.0833	25.0667	25.0667	12.0833	153	32	0	107.961	93	0	0	93
723	2	facultative	69	Wild	wild	ISR	FT043	34.6315	30.8897	340	FT043	19.0375	11.6917	45.4929	535.236	32.1	6.4	25.7	12.0833	25.0667	25.0667	12.0833	153	32	0	107.961	93	0	0	93
724	2	facultative	28	Wild	wild	ISR	FT044	35.4373	31.6733	-378	FT044	23.2125	13.025	45.542	616.401	37.8	9.2	28.6	15.2333	30.0333	30.05	15.2333	155	39	0	112.988	99	0	0	99
725	2	winter	66	Wild	wild	ISR	FT045	35.4367	31.6729	-378	FT045	23.2125	13.025	45.542	616.401	37.8	9.2	28.6	15.2333	30.0333	30.05	15.2333	155	39	0	112.988	99	0	0	99
726	2	winter	7	H07	wild	ISR	FT047	35.4354	31.6749	-378	FT047	23.2125	13.025	45.542	616.401	37.8	9.2	28.6	15.2333	30.0333	30.05	15.2333	155	39	0	112.988	99	0	0	99
727	2	facultative	7	H07	wild	ISR	FT048	35.6801	32.8522	50	FT048	21.1	12.05	43.5018	625.91	35.7	8	27.7	13.35	28.2167	28.3333	13.35	427	108	0	112.473	279	0	1	279
728	2	facultative	8	Wild	wild	ISR	FT049	35.6802	32.8523	50	FT049	21.1	12.05	43.5018	625.91	35.7	8	27.7	13.35	28.2167	28.3333	13.35	427	108	0	112.473	279	0	1	279
729	2	facultative	6	H06	wild	ISR	FT050	35.6796	32.8523	50	FT050	21.1	12.05	43.5018	625.91	35.7	8	27.7	13.35	28.2167	28.3333	13.35	427	108	0	112.473	279	0	1	279
730	2	winter	8	Wild	wild	ISR	FT051	35.6796	32.8524	50	FT051	21.1	12.05	43.5018	625.91	35.7	8	27.7	13.35	28.2167	28.3333	13.35	427	108	0	112.473	279	0	1	279
731	2	facultative	7	H07	wild	ISR	FT052	35.6791	32.853	50	FT052	21.1	12.05	43.5018	625.91	35.7	8	27.7	13.35	28.2167	28.3333	13.35	427	108	0	112.473	279	0	1	279
732	2	facultative	7	H07	wild	ISR	FT053	35.6607	32.7791	5	FT053	21.7792	12.3917	44.4146	627.819	36.4	8.5	27.9	13.9333	28.8667	29.05	13.9333	390	97	0	112.385	254	0	1	254
733	2	winter	70	Wild	wild	ISR	FT054	35.6601	32.7793	5	FT054	21.7792	12.3917	44.4146	627.819	36.4	8.5	27.9	13.9333	28.8667	29.05	13.9333	390	97	0	112.385	254	0	1	254
734	2	facultative	39	Wild	wild	ISR	FT055	35.6597	32.7803	5	FT055	21.7792	12.3917	44.4146	627.819	36.4	8.5	27.9	13.9333	28.8667	29.05	13.9333	390	97	0	112.385	254	0	1	254
735	2	facultative	7	H07	wild	ISR	FT057	35.6622	32.6906	-88	FT057	21.6208	12.3083	44.1159	638.804	36.2	8.3	27.9	13.65	28.8167	28.95	13.65	383	93	0	112.433	249	0	1	249
736	2	facultative	72	Wild	wild	ISR	FT058	35.6621	32.6901	-88	FT058	21.6208	12.3083	44.1159	638.804	36.2	8.3	27.9	13.65	28.8167	28.95	13.65	383	93	0	112.433	249	0	1	249
737	2	winter	39	Wild	wild	ISR	FT059	35.6623	32.6899	-88	FT059	21.6208	12.3083	44.1159	638.804	36.2	8.3	27.9	13.65	28.8167	28.95	13.65	383	93	0	112.433	249	0	1	249
738	2	facultative	73	Wild	wild	ISR	FT061	35.1224	31.3473	654	FT061	17.3417	11.7667	45.9635	549.615	30.8	5.2	25.6	10.3	23.45	23.4833	10.3	319	75	0	112.892	201	0	0	201
739	2	winter	66	Wild	wild	ISR	FT062	35.1229	31.3478	654	FT062	17.3417	11.7667	45.9635	549.615	30.8	5.2	25.6	10.3	23.45	23.4833	10.3	319	75	0	112.892	201	0	0	201
740	2	facultative	74	Wild	wild	ISR	FT063	35.1227	31.3471	654	FT063	17.3417	11.7667	45.9635	549.615	30.8	5.2	25.6	10.3	23.45	23.4833	10.3	319	75	0	112.892	201	0	0	201
741	2	facultative	28	Wild	wild	ISR	FT064	35.1233	31.347	654	FT064	17.3417	11.7667	45.9635	549.615	30.8	5.2	25.6	10.3	23.45	23.4833	10.3	319	75	0	112.892	201	0	0	201
742	2	facultative	28	Wild	wild	ISR	FT066	34.8906	31.5377	386	FT066	19.4125	11.8083	47.2333	521.816	32.1	7.1	25	12.7833	25.15	25.25	12.7833	355	88	0	114.09	226	0	0	226
743	2	winter	7	H07	wild	ISR	FT067	34.8904	31.5373	386	FT067	19.4125	11.8083	47.2333	521.816	32.1	7.1	25	12.7833	25.15	25.25	12.7833	355	88	0	114.09	226	0	0	226
744	2	facultative	7	H07	wild	ISR	FT068	34.89	31.5376	386	FT068	19.4125	11.8083	47.2333	521.816	32.1	7.1	25	12.7833	25.15	25.25	12.7833	355	88	0	114.09	226	0	0	226
745	2	facultative	7	H07	wild	ISR	FT069	34.8903	31.5384	386	FT069	19.4125	11.8083	47.2333	521.816	32.1	7.1	25	12.7833	25.15	25.25	12.7833	355	88	0	114.09	226	0	0	226
746	2	facultative	7	H07	wild	ISR	FT070	34.8897	31.5386	386	FT070	19.4125	11.8083	47.2333	521.816	32.1	7.1	25	12.7833	25.15	25.25	12.7833	355	88	0	114.09	226	0	0	226
747	2	facultative	7	H07	wild	ISR	FT071	34.8877	31.4375	450	FT071	18.9542	11.8917	47.0026	527.048	31.9	6.6	25.3	12.2167	24.7833	24.8333	12.2167	327	78	0	113.142	207	0	0	207
748	2	facultative	7	H07	wild	ISR	FT073	34.8878	31.4365	450	FT073	18.9542	11.8917	47.0026	527.048	31.9	6.6	25.3	12.2167	24.7833	24.8333	12.2167	327	78	0	113.142	207	0	0	207
749	2	facultative	7	H07	wild	ISR	FT074	34.8886	31.4369	450	FT074	18.9542	11.8917	47.0026	527.048	31.9	6.6	25.3	12.2167	24.7833	24.8333	12.2167	327	78	0	113.142	207	0	0	207
750	2	facultative	7	H07	wild	ISR	FT075	34.8881	31.4374	450	FT075	18.9542	11.8917	47.0026	527.048	31.9	6.6	25.3	12.2167	24.7833	24.8333	12.2167	327	78	0	113.142	207	0	0	207
751	2	facultative	75	H75	wild	ISR	FT076	35.0215	31.9178	255	FT076	19.7042	11.6583	47.585	523.374	32.1	7.6	24.5	13.2	25.3833	25.6667	13.2	520	134	0	117.098	345	0	0	345
752	2	facultative	7	H07	wild	ISR	FT077	35.0208	31.9179	255	FT077	19.7042	11.6583	47.585	523.374	32.1	7.6	24.5	13.2	25.3833	25.6667	13.2	520	134	0	117.098	345	0	0	345
753	2	facultative	7	H07	wild	ISR	FT078	35.0199	31.918	255	FT078	19.7042	11.6583	47.585	523.374	32.1	7.6	24.5	13.2	25.3833	25.6667	13.2	520	134	0	117.098	345	0	0	345
754	2	winter	75	H75	wild	ISR	FT079	35.0214	31.9179	255	FT079	19.7042	11.6583	47.585	523.374	32.1	7.6	24.5	13.2	25.3833	25.6667	13.2	520	134	0	117.098	345	0	0	345
755	2	facultative	7	H07	wild	ISR	FT080	35.0209	31.9177	255	FT080	19.7042	11.6583	47.585	523.374	32.1	7.6	24.5	13.2	25.3833	25.6667	13.2	520	134	0	117.098	345	0	0	345
756	2	facultative	4	H04	wild	ISR	FT081	34.9314	32.6179	14	FT081	20.4292	9.75833	43.3704	512.487	31.4	8.9	22.5	16.1	25.9333	26.4167	14.0833	541	142	0	120.795	366	0	2	366
757	2	facultative	7	H07	wild	ISR	FT082	34.9323	32.6177	14	FT082	20.4292	9.75833	43.3704	512.487	31.4	8.9	22.5	16.1	25.9333	26.4167	14.0833	541	142	0	120.795	366	0	2	366
758	2	facultative	7	H07	wild	ISR	FT083	34.9323	32.6172	14	FT083	20.4292	9.75833	43.3704	512.487	31.4	8.9	22.5	16.1	25.9333	26.4167	14.0833	541	142	0	120.795	366	0	2	366
759	2	winter	7	H07	wild	ISR	FT084	34.9324	32.6167	14	FT084	20.4292	9.75833	43.3704	512.487	31.4	8.9	22.5	16.1	25.9333	26.4167	14.0833	541	142	0	120.795	366	0	2	366
760	2	facultative	4	H04	wild	ISR	FT085	34.9744	32.6531	91	FT085	20.1792	9.60833	42.5147	522.483	31.3	8.7	22.6	13.7333	25.8167	26.2667	13.7333	571	152	0	119.252	385	0	2	385
761	2	winter	39	Wild	wild	ISR	FT086	34.9673	32.6478	123	FT086	20.1792	9.60833	42.5147	522.483	31.3	8.7	22.6	13.7333	25.8167	26.2667	13.7333	571	152	0	119.252	385	0	2	385
762	2	facultative	39	Wild	wild	ISR	FT087	34.9678	32.6476	123	FT087	20.1792	9.60833	42.5147	522.483	31.3	8.7	22.6	13.7333	25.8167	26.2667	13.7333	571	152	0	119.252	385	0	2	385
763	2	facultative	39	Wild	wild	ISR	FT088	34.9669	32.6477	123	FT088	20.1792	9.60833	42.5147	522.483	31.3	8.7	22.6	13.7333	25.8167	26.2667	13.7333	571	152	0	119.252	385	0	2	385
764	2	winter	7	H07	wild	ISR	FT089	35.1714	32.6857	58	FT089	20	10.3	42.0408	567.783	32.3	7.8	24.5	13	26.2833	26.6167	13	512	138	0	116.92	343	0	2	343
765	2	facultative	7	H07	wild	ISR	FT090	35.1705	32.6859	58	FT090	20	10.3	42.0408	567.783	32.3	7.8	24.5	13	26.2833	26.6167	13	512	138	0	116.92	343	0	2	343
766	2	facultative	7	H07	wild	ISR	FT091	35.1713	32.6856	58	FT091	20	10.3	42.0408	567.783	32.3	7.8	24.5	13	26.2833	26.6167	13	512	138	0	116.92	343	0	2	343
767	2	facultative	7	H07	wild	ISR	FT092	35.1706	32.6848	58	FT092	20	10.3	42.0408	567.783	32.3	7.8	24.5	13	26.2833	26.6167	13	512	138	0	116.92	343	0	2	343
768	2	facultative	39	Wild	wild	ISR	FT093	35.1712	32.6858	58	FT093	20	10.3	42.0408	567.783	32.3	7.8	24.5	13	26.2833	26.6167	13	512	138	0	116.92	343	0	2	343
769	2	facultative	42	Wild	wild	ISR	FT094	34.9727	31.9567	148	FT094	19.7667	11.65	47.9424	513.413	32	7.7	24.3	13.3833	25.3667	25.65	13.3833	529	136	0	117.591	352	0	0	352
770	2	winter	28	Wild	wild	ISR	FT095	34.9722	31.9564	148	FT095	19.7667	11.65	47.9424	513.413	32	7.7	24.3	13.3833	25.3667	25.65	13.3833	529	136	0	117.591	352	0	0	352
771	2	facultative	7	H07	wild	ISR	FT096	34.9716	31.9556	148	FT096	19.7667	11.65	47.9424	513.413	32	7.7	24.3	13.3833	25.3667	25.65	13.3833	529	136	0	117.591	352	0	0	352
772	2	facultative	7	H07	wild	ISR	FT097	34.9719	31.9551	148	FT097	19.7667	11.65	47.9424	513.413	32	7.7	24.3	13.3833	25.3667	25.65	13.3833	529	136	0	117.591	352	0	0	352
773	2	facultative	76	Wild	wild	ISR	FT098	35.3387	32.5489	62	FT098	20.8625	11.375	44.2607	595.281	33.9	8.2	25.7	13.4667	27.4	27.6333	13.4667	431	113	0	115.625	287	0	1	287
774	2	facultative	76	Wild	wild	ISR	FT099	35.3396	32.5492	62	FT099	20.8625	11.375	44.2607	595.281	33.9	8.2	25.7	13.4667	27.4	27.6333	13.4667	431	113	0	115.625	287	0	1	287
775	2	facultative	42	Wild	wild	ISR	FT100	35.3403	32.5491	62	FT100	20.8625	11.375	44.2607	595.281	33.9	8.2	25.7	13.4667	27.4	27.6333	13.4667	431	113	0	115.625	287	0	1	287
776	2	facultative	76	Wild	wild	ISR	FT101	35.34	32.5487	62	FT101	20.8625	11.375	44.2607	595.281	33.9	8.2	25.7	13.4667	27.4	27.6333	13.4667	431	113	0	115.625	287	0	1	287
777	2	winter	76	Wild	wild	ISR	FT102	35.3391	32.5486	62	FT102	20.8625	11.375	44.2607	595.281	33.9	8.2	25.7	13.4667	27.4	27.6333	13.4667	431	113	0	115.625	287	0	1	287
778	2	facultative	77	Wild	wild	ISR	FT103	35.4338	32.4633	270	FT103	20.6667	11.5	44.0613	608.599	34	7.9	26.1	13.0833	27.3667	27.5167	13.0833	389	98	0	113.782	255	0	0	255
779	2	facultative	77	Wild	wild	ISR	FT104	35.4344	32.4632	270	FT104	20.6667	11.5	44.0613	608.599	34	7.9	26.1	13.0833	27.3667	27.5167	13.0833	389	98	0	113.782	255	0	0	255
780	2	facultative	77	Wild	wild	ISR	FT105	35.4352	32.4629	270	FT105	20.6667	11.5	44.0613	608.599	34	7.9	26.1	13.0833	27.3667	27.5167	13.0833	389	98	0	113.782	255	0	0	255
781	2	facultative	78	Wild	wild	ISR	FT106	35.4358	32.4631	270	FT106	20.6667	11.5	44.0613	608.599	34	7.9	26.1	13.0833	27.3667	27.5167	13.0833	389	98	0	113.782	255	0	0	255
782	2	facultative	77	Wild	wild	ISR	FT107	35.4352	32.4632	270	FT107	20.6667	11.5	44.0613	608.599	34	7.9	26.1	13.0833	27.3667	27.5167	13.0833	389	98	0	113.782	255	0	0	255
783	2	facultative	39	Wild	wild	ISR	FT109	35.6387	32.7471	-190	FT109	20.9458	11.9583	43.6436	624.418	35.3	7.9	27.4	13.1667	28	28.1	13.1667	414	103	0	112.793	270	0	1	270
784	2	facultative	7	H07	wild	ISR	FT110	35.6385	32.7467	-190	FT110	20.9458	11.9583	43.6436	624.418	35.3	7.9	27.4	13.1667	28	28.1	13.1667	414	103	0	112.793	270	0	1	270
785	2	facultative	39	Wild	wild	ISR	FT111	35.6383	32.7462	-190	FT111	20.9458	11.9583	43.6436	624.418	35.3	7.9	27.4	13.1667	28	28.1	13.1667	414	103	0	112.793	270	0	1	270
786	2	facultative	4	H04	wild	ISR	FT112	35.6381	32.7458	-190	FT112	20.9458	11.9583	43.6436	624.418	35.3	7.9	27.4	13.1667	28	28.1	13.1667	414	103	0	112.793	270	0	1	270
787	2	facultative	7	H07	wild	ISR	FT113	35.5441	32.8754	-148	FT113	21.6333	11.6	43.4457	606.05	35.6	8.9	26.7	14.15	28.4667	28.7333	14.15	453	118	0	113.332	298	0	1	298
788	2	facultative	4	H04	wild	ISR	FT114	35.5438	32.875	-209	FT114	21.9917	12.0667	44.6914	599.999	36	9	27	14.4667	28.7667	29	14.4667	405	103	0	112.572	264	0	1	264
789	2	facultative	4	H04	wild	ISR	FT115	35.5434	32.8745	-209	FT115	21.9917	12.0667	44.6914	599.999	36	9	27	14.4667	28.7667	29	14.4667	405	103	0	112.572	264	0	1	264
790	2	facultative	80	Wild	wild	ISR	FT116	35.5429	32.8742	-209	FT116	21.9917	12.0667	44.6914	599.999	36	9	27	14.4667	28.7667	29	14.4667	405	103	0	112.572	264	0	1	264
791	2	facultative	7	H07	wild	ISR	FT117	35.5425	32.8736	-209	FT117	21.9917	12.0667	44.6914	599.999	36	9	27	14.4667	28.7667	29	14.4667	405	103	0	112.572	264	0	1	264
792	2	facultative	39	Wild	wild	ISR	FT118	35.4962	32.8235	136	FT118	21.6042	11.225	42.8435	610.906	35.2	9	26.2	14.1333	28.45	28.6833	14.1333	462	122	0	114.54	306	0	1	306
793	2	facultative	7	H07	wild	ISR	FT119	35.496	32.8243	136	FT119	21.6042	11.225	42.8435	610.906	35.2	9	26.2	14.1333	28.45	28.6833	14.1333	462	122	0	114.54	306	0	1	306
794	2	facultative	7	H07	wild	ISR	FT120	35.4975	32.8239	136	FT120	21.6042	11.225	42.8435	610.906	35.2	9	26.2	14.1333	28.45	28.6833	14.1333	462	122	0	114.54	306	0	1	306
795	2	facultative	7	H07	wild	ISR	FT121	35.4983	32.8235	136	FT121	21.6042	11.225	42.8435	610.906	35.2	9	26.2	14.1333	28.45	28.6833	14.1333	462	122	0	114.54	306	0	1	306
796	2	facultative	4	H04	wild	ISR	FT122	35.4952	32.8235	136	FT122	21.6042	11.225	42.8435	610.906	35.2	9	26.2	14.1333	28.45	28.6833	14.1333	462	122	0	114.54	306	0	1	306
797	2	facultative	7	H07	wild	ISR	FT123	35.5033	32.822	147	FT123	21.8417	11.7833	44.1323	607.12	35.7	9	26.7	14.3	28.6667	28.9167	14.3	427	110	0	113.647	281	0	1	281
798	2	facultative	7	H07	wild	ISR	FT124	35.5042	32.8225	147	FT124	21.8417	11.7833	44.1323	607.12	35.7	9	26.7	14.3	28.6667	28.9167	14.3	427	110	0	113.647	281	0	1	281
799	2	facultative	7	H07	wild	ISR	FT125	35.5072	32.821	147	FT125	21.8417	11.7833	44.1323	607.12	35.7	9	26.7	14.3	28.6667	28.9167	14.3	427	110	0	113.647	281	0	1	281
800	2	facultative	7	H07	wild	ISR	FT126	34.9768	32.7153	58	FT126	20.1708	9.325	41.4444	523.582	31.3	8.8	22.5	13.75	25.8333	26.3	13.75	579	154	0	117.663	385	0	2	385
801	2	winter	6	H06	wild	ISR	FT127	34.9763	32.716	58	FT127	20.1708	9.325	41.4444	523.582	31.3	8.8	22.5	13.75	25.8333	26.3	13.75	579	154	0	117.663	385	0	2	385
802	2	facultative	39	Wild	wild	ISR	FT128	34.9757	32.7158	58	FT128	20.1708	9.325	41.4444	523.582	31.3	8.8	22.5	13.75	25.8333	26.3	13.75	579	154	0	117.663	385	0	2	385
803	2	winter	6	H06	wild	ISR	FT129	34.9757	32.7158	58	FT129	20.1708	9.325	41.4444	523.582	31.3	8.8	22.5	13.75	25.8333	26.3	13.75	579	154	0	117.663	385	0	2	385
804	2	facultative	7	H07	wild	ISR	FT130	34.9753	32.715	58	FT130	20.1708	9.325	41.4444	523.582	31.3	8.8	22.5	13.75	25.8333	26.3	13.75	579	154	0	117.663	385	0	2	385
805	2	facultative	39	Wild	wild	ISR	FT131	34.9753	32.7136	58	FT131	20.1708	9.325	41.4444	523.582	31.3	8.8	22.5	13.75	25.8333	26.3	13.75	579	154	0	117.663	385	0	2	385
806	2	winter	7	H07	wild	ISR	FT133	35.4472	32.7735	254	FT133	20.5708	10.6083	41.9302	596.293	33.7	8.4	25.3	13.2667	27.1833	27.3667	13.2333	509	137	0	115.398	339	0	1	300
807	2	facultative	7	H07	wild	ISR	FT135	35.4486	32.7718	254	FT135	20.5708	10.6083	41.9302	596.293	33.7	8.4	25.3	13.2667	27.1833	27.3667	13.2333	509	137	0	115.398	339	0	1	300
808	2	facultative	7	H07	wild	ISR	FT136	35.4488	32.7725	254	FT136	20.5708	10.6083	41.9302	596.293	33.7	8.4	25.3	13.2667	27.1833	27.3667	13.2333	509	137	0	115.398	339	0	1	300
809	2	winter	6	H06	wild	ISR	FT137	35.4707	32.5784	7	FT137	21.3833	11.7333	44.2767	621.872	35	8.5	26.5	13.6833	28.2667	28.4333	13.6833	383	98	0	114.174	252	0	1	252
810	2	facultative	10	H10.ISR	wild	ISR	FT138	35.4713	32.5786	7	FT138	21.3833	11.7333	44.2767	621.872	35	8.5	26.5	13.6833	28.2667	28.4333	13.6833	383	98	0	114.174	252	0	1	252
811	2	facultative	7	H07	wild	ISR	FT139	35.4718	32.5783	7	FT139	21.3833	11.7333	44.2767	621.872	35	8.5	26.5	13.6833	28.2667	28.4333	13.6833	383	98	0	114.174	252	0	1	252
812	2	facultative	7	H07	wild	ISR	FT140	35.4724	32.5789	7	FT140	21.3833	11.7333	44.2767	621.872	35	8.5	26.5	13.6833	28.2667	28.4333	13.6833	383	98	0	114.174	252	0	1	252
813	2	winter	37	Wild	wild	ISR	FT142	34.677	30.5716	866	FT142	17.0792	11.325	43.8953	554.799	30.4	4.6	25.8	9.91667	23.4	23.4	9.91667	164	35	0	109.616	101	0	0	101
814	2	facultative	4	H04	wild	ISR	FT143	34.679	30.5713	866	FT143	17.0792	11.325	43.8953	554.799	30.4	4.6	25.8	9.91667	23.4	23.4	9.91667	164	35	0	109.616	101	0	0	101
815	2	winter	7	H07	wild	ISR	FT144	34.6796	30.5718	866	FT144	17.0792	11.325	43.8953	554.799	30.4	4.6	25.8	9.91667	23.4	23.4	9.91667	164	35	0	109.616	101	0	0	101
816	2	winter	39	Wild	wild	ISR	FT145	34.6764	30.5717	866	FT145	17.0792	11.325	43.8953	554.799	30.4	4.6	25.8	9.91667	23.4	23.4	9.91667	164	35	0	109.616	101	0	0	101
817	2	facultative	7	H07	wild	ISR	FT146	34.745	30.8451	493	FT146	18.5042	11.725	45.4457	543.116	31.7	5.9	25.8	11.45	24.6333	24.6333	11.45	165	35	0	110.171	102	0	0	102
818	2	facultative	10	H10.ISR	wild	ISR	FT147	34.7444	30.8454	493	FT147	18.5042	11.725	45.4457	543.116	31.7	5.9	25.8	11.45	24.6333	24.6333	11.45	165	35	0	110.171	102	0	0	102
819	2	winter	7	H07	wild	ISR	FT148	34.7449	30.8451	493	FT148	18.5042	11.725	45.4457	543.116	31.7	5.9	25.8	11.45	24.6333	24.6333	11.45	165	35	0	110.171	102	0	0	102
820	2	facultative	7	H07	wild	ISR	FT149	34.7449	30.8451	493	FT149	18.5042	11.725	45.4457	543.116	31.7	5.9	25.8	11.45	24.6333	24.6333	11.45	165	35	0	110.171	102	0	0	102
821	2	facultative	7	H07	wild	ISR	FT150	34.7456	30.8446	493	FT150	18.5042	11.725	45.4457	543.116	31.7	5.9	25.8	11.45	24.6333	24.6333	11.45	165	35	0	110.171	102	0	0	102
822	2	winter	7	H07	wild	ISR	FT151	34.7469	30.8444	493	FT151	18.5042	11.725	45.4457	543.116	31.7	5.9	25.8	11.45	24.6333	24.6333	11.45	165	35	0	110.171	102	0	0	102
823	2	winter	28	Wild	wild	ISR	FT152	34.8988	31.5969	324	FT152	19.7583	11.65	47.3577	517.902	32.2	7.6	24.6	13.25	25.4333	25.5833	13.25	390	99	0	114.75	249	0	0	249
824	2	facultative	28	Wild	wild	ISR	FT153	34.899	31.5963	324	FT153	19.7583	11.65	47.3577	517.902	32.2	7.6	24.6	13.25	25.4333	25.5833	13.25	390	99	0	114.75	249	0	0	249
825	2	facultative	7	H07	wild	ISR	FT154	34.8991	31.5958	324	FT154	19.7583	11.65	47.3577	517.902	32.2	7.6	24.6	13.25	25.4333	25.5833	13.25	390	99	0	114.75	249	0	0	249
826	2	facultative	28	Wild	wild	ISR	FT155	34.8992	31.5953	324	FT155	19.7583	11.65	47.3577	517.902	32.2	7.6	24.6	13.25	25.4333	25.5833	13.25	390	99	0	114.75	249	0	0	249
827	2	facultative	7	H07	wild	ISR	FT156	34.8998	31.5947	324	FT156	19.7583	11.65	47.3577	517.902	32.2	7.6	24.6	13.25	25.4333	25.5833	13.25	390	99	0	114.75	249	0	0	249
828	2	winter	4	H04	wild	ISR	FT157	35.5315	32.9256	433	FT157	19.1875	10.125	40.3386	590.578	32.4	7.3	25.1	11.9	25.8	25.9167	11.9	599	160	0	113.864	396	0	1	396
829	2	winter	80	Wild	wild	ISR	FT158	35.5311	32.9259	433	FT158	19.1875	10.125	40.3386	590.578	32.4	7.3	25.1	11.9	25.8	25.9167	11.9	599	160	0	113.864	396	0	1	396
830	2	facultative	4	H04	wild	ISR	FT159	35.5319	32.9259	433	FT159	19.1875	10.125	40.3386	590.578	32.4	7.3	25.1	11.9	25.8	25.9167	11.9	599	160	0	113.864	396	0	1	396
831	2	facultative	81	Wild	wild	ISR	FT160	35.5317	32.9265	433	FT160	19.1875	10.125	40.3386	590.578	32.4	7.3	25.1	11.9	25.8	25.9167	11.9	599	160	0	113.864	396	0	1	396
832	2	facultative	39	Wild	wild	ISR	FT161	35.6067	32.9062	-80	FT161	21.9375	12.0417	44.4342	605.036	36.1	9	27.1	14.4	28.7833	29.0167	14.4	415	106	0	112.683	271	0	1	271
833	2	winter	82	Wild	wild	ISR	FT162	35.6056	32.9103	-1	FT162	21.9375	12.0417	44.4342	605.036	36.1	9	27.1	14.4	28.7833	29.0167	14.4	415	106	0	112.683	271	0	1	271
834	2	facultative	39	Wild	wild	ISR	FT163	35.6056	32.9103	-1	FT163	21.9375	12.0417	44.4342	605.036	36.1	9	27.1	14.4	28.7833	29.0167	14.4	415	106	0	112.683	271	0	1	271
835	2	facultative	83	Wild	wild	ISR	FT164	35.605	32.9104	-1	FT164	21.9375	12.0417	44.4342	605.036	36.1	9	27.1	14.4	28.7833	29.0167	14.4	415	106	0	112.683	271	0	1	271
836	2	winter	38	Wild	wild	ISR	FT165	35.6046	32.9108	-1	FT165	21.9375	12.0417	44.4342	605.036	36.1	9	27.1	14.4	28.7833	29.0167	14.4	415	106	0	112.683	271	0	1	271
837	2	winter	39	Wild	wild	ISR	FT166	35.7015	32.944	187	FT166	20.9208	11.875	43.1818	618.673	35.4	7.9	27.5	13.2667	27.95	28.1	13.2667	451	116	0	112.352	295	0	1	295
838	2	winter	38	Wild	wild	ISR	FT167	35.7004	32.9434	187	FT167	20.9208	11.875	43.1818	618.673	35.4	7.9	27.5	13.2667	27.95	28.1	13.2667	451	116	0	112.352	295	0	1	295
839	2	facultative	39	Wild	wild	ISR	FT168	35.7003	32.9428	187	FT168	20.9208	11.875	43.1818	618.673	35.4	7.9	27.5	13.2667	27.95	28.1	13.2667	451	116	0	112.352	295	0	1	295
840	2	winter	39	Wild	wild	ISR	FT170	35.7694	33.0708	899	FT170	16.3208	10.1083	38.5814	627.102	30.1	3.9	26.2	8.4	23.4	23.4	8.4	628	154	0	112.071	412	0	0	412
841	2	winter	7	H07	wild	ISR	FT171	35.7304	33.2298	656	FT171	16.3583	9.8	38.2812	610.294	29.9	4.3	25.6	8.63333	23.2333	23.2333	8.63333	718	175	0	109.932	465	1	1	465
842	2	winter	39	Wild	wild	ISR	FT172	35.7307	33.2294	656	FT172	16.3583	9.8	38.2812	610.294	29.9	4.3	25.6	8.63333	23.2333	23.2333	8.63333	718	175	0	109.932	465	1	1	465
843	2	winter	38	Wild	wild	ISR	FT173	35.731	33.2304	656	FT173	16.3583	9.8	38.2812	610.294	29.9	4.3	25.6	8.63333	23.2333	23.2333	8.63333	718	175	0	109.932	465	1	1	465
844	2	winter	84	Wild	wild	ISR	FT174	35.6479	33.2515	211	FT174	19.3208	10.4583	41.1745	576.91	32.7	7.3	25.4	12.1833	25.8	26.0333	12.1833	645	168	0	110.273	416	0	2	416
845	2	winter	40	Wild	wild	ISR	FT175	35.6455	33.2511	211	FT175	19.3208	10.4583	41.1745	576.91	32.7	7.3	25.4	12.1833	25.8	26.0333	12.1833	645	168	0	110.273	416	0	2	416
846	2	facultative	4	H04	wild	ISR	FT176	35.646	33.2514	211	FT176	19.3208	10.4583	41.1745	576.91	32.7	7.3	25.4	12.1833	25.8	26.0333	12.1833	645	168	0	110.273	416	0	2	416
847	2	facultative	7	H07	wild	ISR	FT177	35.6448	33.2513	211	FT177	19.3208	10.4583	41.1745	576.91	32.7	7.3	25.4	12.1833	25.8	26.0333	12.1833	645	168	0	110.273	416	0	2	416
848	2	facultative	4	H04	wild	ISR	FT178	35.6461	33.25	211	FT178	19.3208	10.4583	41.1745	576.91	32.7	7.3	25.4	12.1833	25.8	26.0333	12.1833	645	168	0	110.273	416	0	2	416
849	2	facultative	39	Wild	wild	ISR	FT179	35.63	33.1397	68	FT179	20.4208	11.1083	42.3982	589.173	34.2	8	26.2	13.15	27.0667	27.35	13.15	534	142	0	111.78	348	0	2	348
850	2	winter	85	Wild	wild	ISR	FT181	35.63	33.1406	68	FT181	20.4208	11.1083	42.3982	589.173	34.2	8	26.2	13.15	27.0667	27.35	13.15	534	142	0	111.78	348	0	2	348
851	2	facultative	4	H04	wild	ISR	FT182	35.6302	33.141	68	FT182	20.4208	11.1083	42.3982	589.173	34.2	8	26.2	13.15	27.0667	27.35	13.15	534	142	0	111.78	348	0	2	348
852	2	facultative	84	Wild	wild	ISR	FT183	35.63	33.1394	68	FT183	20.4208	11.1083	42.3982	589.173	34.2	8	26.2	13.15	27.0667	27.35	13.15	534	142	0	111.78	348	0	2	348
853	2	facultative	39	Wild	wild	ISR	FT184	35.6297	33.1465	73	FT184	20.4208	11.1083	42.3982	589.173	34.2	8	26.2	13.15	27.0667	27.35	13.15	534	142	0	111.78	348	0	2	348
854	2	winter	4	H04	wild	ISR	FT185	35.5564	33.1311	430	FT185	19.625	10.3167	41.2667	574.751	32.8	7.8	25	12.5167	26.05	26.3	12.5167	617	164	0	111.471	402	0	2	402
855	2	facultative	4	H04	wild	ISR	FT186	35.5566	33.1315	430	FT186	19.625	10.3167	41.2667	574.751	32.8	7.8	25	12.5167	26.05	26.3	12.5167	617	164	0	111.471	402	0	2	402
856	2	facultative	4	H04	wild	ISR	FT187	35.5576	33.1326	430	FT187	19.625	10.3167	41.2667	574.751	32.8	7.8	25	12.5167	26.05	26.3	12.5167	617	164	0	111.471	402	0	2	402
857	2	facultative	39	Wild	wild	ISR	FT188	35.5575	33.1315	430	FT188	19.625	10.3167	41.2667	574.751	32.8	7.8	25	12.5167	26.05	26.3	12.5167	617	164	0	111.471	402	0	2	402
858	2	winter	4	H04	wild	ISR	FT189	35.1903	32.9878	182	FT189	19.9833	9.43333	42.3019	506.823	31.4	9.1	22.3	13.85	25.5333	25.9167	13.75	625	170	0	114.738	416	0	3	354
859	2	winter	7	H07	wild	ISR	FT191	35.1912	32.9867	182	FT191	19.9833	9.43333	42.3019	506.823	31.4	9.1	22.3	13.85	25.5333	25.9167	13.75	625	170	0	114.738	416	0	3	354
860	2	winter	4	H04	wild	ISR	FT192	35.1926	32.9866	213	FT192	19.9833	9.43333	42.3019	506.823	31.4	9.1	22.3	13.85	25.5333	25.9167	13.75	625	170	0	114.738	416	0	3	354
861	2	facultative	4	H04	wild	ISR	FT193	35.1924	32.9867	213	FT193	19.9833	9.43333	42.3019	506.823	31.4	9.1	22.3	13.85	25.5333	25.9167	13.75	625	170	0	114.738	416	0	3	354
862	2	winter	7	H07	wild	ISR	FT194	35.1921	32.9869	213	FT194	19.9833	9.43333	42.3019	506.823	31.4	9.1	22.3	13.85	25.5333	25.9167	13.75	625	170	0	114.738	416	0	3	354
863	2	facultative	4	H04	wild	ISR	FT195	35.2481	33.0468	355	FT195	19.4792	9.05833	41.3623	502.686	31	9.1	21.9	13.4167	24.9667	25.3333	13.2667	724	195	0	114.205	487	0	4	414
864	2	winter	4	H04	wild	ISR	FT196	35.2488	33.0463	355	FT196	19.4792	9.05833	41.3623	502.686	31	9.1	21.9	13.4167	24.9667	25.3333	13.2667	724	195	0	114.205	487	0	4	414
865	2	facultative	7	H07	wild	ISR	FT197	35.2488	33.0458	355	FT197	19.4792	9.05833	41.3623	502.686	31	9.1	21.9	13.4167	24.9667	25.3333	13.2667	724	195	0	114.205	487	0	4	414
866	2	facultative	7	H07	wild	ISR	FT198impu	35.2493	33.0456	355	FT198impu	19.4792	9.05833	41.3623	502.686	31	9.1	21.9	13.4167	24.9667	25.3333	13.2667	724	195	0	114.205	487	0	4	414
867	2	facultative	7	H07	wild	ISR	FT199	35.5029	32.8701	-84	FT199	21.8375	11.825	44.4549	595.85	35.6	9	26.6	14.4	28.55	28.8	14.4	424	109	0	113.21	278	0	1	278
868	2	winter	4	H04	wild	ISR	FT200	35.502	32.8726	-84	FT200	21.8375	11.825	44.4549	595.85	35.6	9	26.6	14.4	28.55	28.8	14.4	424	109	0	113.21	278	0	1	278
869	2	facultative	7	H07	wild	ISR	FT201	35.5027	32.8736	-84	FT201	21.8375	11.825	44.4549	595.85	35.6	9	26.6	14.4	28.55	28.8	14.4	424	109	0	113.21	278	0	1	278
870	2	winter	4	H04	wild	ISR	FT202	35.5022	32.8743	-84	FT202	21.8375	11.825	44.4549	595.85	35.6	9	26.6	14.4	28.55	28.8	14.4	424	109	0	113.21	278	0	1	278
871	2	facultative	7	H07	wild	ISR	FT203	35.5028	32.8724	-84	FT203	21.8375	11.825	44.4549	595.85	35.6	9	26.6	14.4	28.55	28.8	14.4	424	109	0	113.21	278	0	1	278
872	2	facultative	7	H07	wild	ISR	FT204	35.011	31.8392	356	FT204	19.8458	11.7917	47.547	528.723	32.4	7.6	24.8	13.2667	25.6	25.8167	13.2667	490	125	0	116.277	322	0	0	322
873	2	winter	7	H07	wild	ISR	FT205	35.0092	31.8396	356	FT205	19.8458	11.7917	47.547	528.723	32.4	7.6	24.8	13.2667	25.6	25.8167	13.2667	490	125	0	116.277	322	0	0	322
874	2	facultative	28	Wild	wild	ISR	FT206	35.0087	31.8404	356	FT206	19.8458	11.7917	47.547	528.723	32.4	7.6	24.8	13.2667	25.6	25.8167	13.2667	490	125	0	116.277	322	0	0	322
875	2	facultative	7	H07	wild	ISR	FT207	35.0094	31.8391	356	FT207	19.8458	11.7917	47.547	528.723	32.4	7.6	24.8	13.2667	25.6	25.8167	13.2667	490	125	0	116.277	322	0	0	322
876	2	facultative	7	H07	wild	ISR	FT208	35.0108	31.8389	356	FT208	19.8458	11.7917	47.547	528.723	32.4	7.6	24.8	13.2667	25.6	25.8167	13.2667	490	125	0	116.277	322	0	0	322
877	2	facultative	4	H04	wild	ISR	FT209	35.0126	31.6902	361	FT209	19.4792	11.8083	47.0452	537.28	32.4	7.3	25.1	12.7667	25.3333	25.4667	12.7667	435	108	0	114.536	279	0	0	279
878	2	facultative	5	Wild	wild	ISR	FT210	35.0137	31.69	361	FT210	19.4792	11.8083	47.0452	537.28	32.4	7.3	25.1	12.7667	25.3333	25.4667	12.7667	435	108	0	114.536	279	0	0	279
879	2	facultative	7	H07	wild	ISR	FT211	35.0139	31.6905	361	FT211	19.4792	11.8083	47.0452	537.28	32.4	7.3	25.1	12.7667	25.3333	25.4667	12.7667	435	108	0	114.536	279	0	0	279
880	2	winter	7	H07	wild	ISR	FT212	35.0132	31.6909	361	FT212	19.4792	11.8083	47.0452	537.28	32.4	7.3	25.1	12.7667	25.3333	25.4667	12.7667	435	108	0	114.536	279	0	0	279
881	2	facultative	7	H07	wild	ISR	FT213	35.0127	31.6907	361	FT213	19.4792	11.8083	47.0452	537.28	32.4	7.3	25.1	12.7667	25.3333	25.4667	12.7667	435	108	0	114.536	279	0	0	279
882	2	facultative	7	H07	wild	ISR	FT214	35.1128	31.7704	782	FT214	18.0958	11.525	45.7341	553.528	31.2	6	25.2	11.0833	24.1167	24.2333	11.0833	496	117	0	115.28	322	0	0	322
883	2	facultative	42	Wild	wild	ISR	FT215	35.1125	31.7698	782	FT215	18.0958	11.525	45.7341	553.528	31.2	6	25.2	11.0833	24.1167	24.2333	11.0833	496	117	0	115.28	322	0	0	322
884	2	winter	7	H07	wild	ISR	FT216	35.1124	31.7716	782	FT216	18.0958	11.525	45.7341	553.528	31.2	6	25.2	11.0833	24.1167	24.2333	11.0833	496	117	0	115.28	322	0	0	322
885	2	winter	28	Wild	wild	ISR	FT217	35.1124	31.772	782	FT217	18.0958	11.525	45.7341	553.528	31.2	6	25.2	11.0833	24.1167	24.2333	11.0833	496	117	0	115.28	322	0	0	322
886	2	winter	26	Wild	wild	ISR	FT218	35.1129	31.772	782	FT218	18.0958	11.525	45.7341	553.528	31.2	6	25.2	11.0833	24.1167	24.2333	11.0833	496	117	0	115.28	322	0	0	322
887	2	winter	4	H04	wild	ISR	FT219	35.7635	33.2872	1450	FT219	13.8875	9.075	35.1744	637.296	27.4	1.6	25.8	5.81667	21.1333	21.2	5.81667	826	192	0	108.137	524	1	1	524
888	2	winter	16	Wild	wild	ISR	FT220	35.763	33.2873	1450	FT220	13.8875	9.075	35.1744	637.296	27.4	1.6	25.8	5.81667	21.1333	21.2	5.81667	826	192	0	108.137	524	1	1	524
889	2	winter	4	H04	wild	ISR	FT221	35.4239	32.9736	945	FT221	17.1625	9.00833	36.9194	603.694	30.1	5.7	24.4	9.61667	23.9167	23.9667	9.61667	737	184	0	112.184	484	0	2	484
890	2	winter	4	H04	wild	ISR	FT222	35.4239	32.9743	945	FT222	17.1625	9.00833	36.9194	603.694	30.1	5.7	24.4	9.61667	23.9167	23.9667	9.61667	737	184	0	112.184	484	0	2	484
891	2	facultative	2	H02	landrace	ISR	FT224	35.2167	31.7833	790	FT224	17.45	11.5833	45.0713	573.006	30.8	5.1	25.7	10.0667	23.6333	23.7667	10.0667	463	106	0	114.346	294	0	0	294
892	6	facultative	1	H01.FC	landrace	ISR	FT225impu	35.2167	31.7833	790	FT225impu	17.45	11.5833	45.0713	573.006	30.8	5.1	25.7	10.0667	23.6333	23.7667	10.0667	463	106	0	114.346	294	0	0	294
893	2	spring	2	H02	landrace	ISR	FT226	35.2236	31.7792	790	FT226	17.45	11.5833	45.0713	573.006	30.8	5.1	25.7	10.0667	23.6333	23.7667	10.0667	463	106	0	114.346	294	0	0	294
894	2	winter	5	Wild	wild	IRQ	FT229	44.15	36.4	996	FT229	18.2458	12.975	32.9315	1002.7	39.7	0.3	39.4	7.26667	30.4667	30.4667	6.2	789	171	0	99.6636	458	0	0	419
895	2	facultative	9	Wild	wild	IRN	FT240	53	32	1521	FT240	17.1292	15.525	37.9584	927.287	38.5	-2.4	40.9	7.45	28.5333	28.5333	5.56667	93	19	0	91.7565	50	0	0	47
896	2	winter	6	H06	wild	IRN	FT242	49.8	34.0833	1678	FT242	12.45	14.1833	32.089	1032.33	34.9	-9.3	44.2	-0.833333	24.5	24.5	-0.833333	299	56	1	87.953	151	3	3	151
897	2	facultative	6	H06	wild	TUR	FT254	37.1167	36.7167	705	FT254	16.3667	11.9833	35.039	853.568	35.2	1	34.2	5.9	26.6	26.6	5.9	520	96	1	85.0883	273	6	6	273
898	2	facultative	13	Wild	wild	TUR	FT255	36.9325	36.8389	714	FT255	16.6375	11.6583	34.801	844.598	34.9	1.4	33.5	6.25	26.7167	26.75	6.25	598	113	1	86.2508	322	8	9	322
899	2	facultative	6	H06	wild	TUR	FT259	37.6297	36.76	527	FT259	17.1708	13.6417	37.3744	874.712	37.4	0.9	36.5	6.46667	27.9333	27.9333	6.46667	364	72	0	88.564	202	2	2	202
900	2	facultative	6	H06	wild	TUR	FT260	37.72	36.84	525	FT260	17.0708	13.7083	37.2509	881.459	37.6	0.8	36.8	6.31667	27.9667	27.9667	6.31667	381	76	0	88.2209	210	3	3	210
901	2	winter	4	H04	wild	JOR	FT272	36.05	32.2167	636	FT272	17.075	12.9167	44.3872	645.518	32.1	3	29.1	8.78333	24.3	24.3	8.78333	226	51	0	111.673	144	0	0	144
902	2	facultative	6	H06	wild	TUR	FT281	40.0475	36.8508	368	FT281	17.8667	15.4333	38.7772	920.161	40.4	0.6	39.8	6.75	28.8167	29.35	6.75	380	74	0	83.7379	185	1	2	185
903	2	winter	29	Wild	wild	IRN	FT286	50.8333	30.0667	537	FT286	22.5583	12.2	34.2697	870.201	41.2	5.6	35.6	12.7333	28.55	33.4167	11.7333	275	81	0	121.064	181	2	2	142
904	2	facultative	5	Wild	wild	ISR	FT295	34.9667	31.8	203	FT295	19.8417	11.7	47.561	522.876	32.3	7.7	24.6	13.3333	25.55	25.7667	13.3333	492	126	0	116.141	322	0	0	322
905	2	facultative	4	H04	wild	ISR	FT298	35.0956	32.7528	33	FT298	20.4583	9.85	41.9149	539.123	32.1	8.6	23.5	13.8167	26.3833	26.7833	13.8167	521	139	0	116.099	343	0	3	343
906	2	facultative	28	Wild	wild	ISR	FT302	35.4569	32.5028	-106	FT302	21.4292	11.9583	44.7878	615.491	35.1	8.4	26.7	13.7667	28.2167	28.4167	13.7667	382	97	0	113.792	251	0	1	251
907	2	facultative	7	H07	wild	ISR	FT309	35.5167	32.4333	-206	FT309	22.1542	13.2917	46.1516	631.979	37	8.2	28.8	14.1333	29.1333	29.3167	14.1333	325	76	0	110.461	208	0	1	208
908	2	facultative	26	Wild	wild	ISR	FT314	35	31.7667	272	FT314	19.8917	11.7167	47.4359	525.616	32.4	7.7	24.7	13.35	25.6167	25.8167	13.35	473	121	0	115.773	308	0	0	308
909	2	facultative	4	H04	wild	ISR	FT324	35	31.6833	313	FT324	19.825	11.7667	47.2557	530.808	32.5	7.6	24.9	13.2167	25.5833	25.7667	13.2167	441	111	0	114.528	283	0	0	283
910	2	facultative	7	H07	wild	ISR	FT325	35.05	30.9167	368	FT325	19.6875	12.4583	46.4863	561.545	33.4	6.6	26.8	12.3667	26.0167	26.0167	12.3667	145	32	0	110.552	89	0	0	89
911	2	facultative	10	H10.ISR	wild	ISR	FT327	35.05	30.9167	368	FT327	19.6875	12.4583	46.4863	561.545	33.4	6.6	26.8	12.3667	26.0167	26.0167	12.3667	145	32	0	110.552	89	0	0	89
912	2	facultative	10	H10.ISR	wild	ISR	FT328	35.05	30.9167	368	FT328	19.6875	12.4583	46.4863	561.545	33.4	6.6	26.8	12.3667	26.0167	26.0167	12.3667	145	32	0	110.552	89	0	0	89
913	2	facultative	28	Wild	wild	ISR	FT335	34.9333	32.6833	4	FT335	20.7708	9.575	42.1806	521.926	31.8	9.1	22.7	16.3	26.3833	26.9	14.3167	522	136	0	118.938	351	0	2	346
914	2	facultative	39	Wild	wild	ISR	FT336	35.5333	32.9667	423	FT336	17.6042	9.475	38.0522	605.946	30.8	5.9	24.9	10.0333	24.4	24.45	10.0333	674	170	0	111.884	441	0	2	441
915	2	facultative	39	Wild	wild	ISR	FT337	35.6167	33.0167	104	FT337	20.7542	11.225	42.5189	597.508	34.6	8.2	26.4	13.4	27.4833	27.7333	13.4	514	137	0	112.868	338	0	1	338
916	2	facultative	9	Wild	wild	IRN	FT339	53	32	1521	FT339	17.1292	15.525	37.9584	927.287	38.5	-2.4	40.9	7.45	28.5333	28.5333	5.56667	93	19	0	91.7565	50	0	0	47
917	2	facultative	7	H07	wild	ISR	FT341	35.0167	32.3	63	FT341	20.1958	10.675	46.6157	500.688	31.8	8.9	22.9	14.0833	25.6333	26.15	14.0167	585	156	0	119.674	396	0	1	318
918	2	winter	6	H06	wild	IRN	FT347	49.8333	32.55	2555	FT347	10.1458	16.0583	39.5525	876.352	32	-8.6	40.6	0.333333	20.7333	20.75	-0.783333	303	60	0	92.2499	156	3	4	152
919	2	facultative	1	H01	landrace	CHN	FT407	126.633	45.75	143	FT407	3.45833	12.35	22.744	1558.4	28.3	-26	54.3	21.4667	-17.1	21.4667	-17.1	559	164	4	110.263	369	15	369	15
920	deficiens	facultative	2	H02.AF	landrace	ETH	FT408	38.7583	9.01667	2396	FT408	16.0708	13.6083	73.5586	113.587	25	6.5	18.5	15.6833	14.8167	17.6833	14.8167	1145	262	9	93.7492	682	37	234	37
921	deficiens	facultative	2	H02.AF	landrace	ETH	FT412	38.7583	9.01667	2396	FT412	16.0708	13.6083	73.5586	113.587	25	6.5	18.5	15.6833	14.8167	17.6833	14.8167	1145	262	9	93.7492	682	37	234	37
922	2	facultative	2	H02	landrace	YEM	FT414	44.2075	15.352	2251	FT414	16.1792	16.1917	63.9987	279.435	28.2	2.9	25.3	19.0833	13.4	19.6	12.6	266	77	2	108.915	140	15	133	18
923	2	facultative	6	H06	wild	IRN	FT423	53	32	1521	FT423	17.1292	15.525	37.9584	927.287	38.5	-2.4	40.9	7.45	28.5333	28.5333	5.56667	93	19	0	91.7565	50	0	0	47
924	6	facultative	8	Landrace	landrace	MAR	FT447	-6.83272	34.015	46	FT447	18	10.1333	48.9533	391.64	28.5	7.8	20.7	14.2	22.4667	22.8667	13.2167	526	106	0	82.5191	264	7	8	250
925	6	facultative	8	Landrace	landrace	MAR	FT448	-6.83272	34.015	46	FT448	18	10.1333	48.9533	391.64	28.5	7.8	20.7	14.2	22.4667	22.8667	13.2167	526	106	0	82.5191	264	7	8	250
926	6	winter	86	Landrace	landrace	AFG	FT450	71.8397	36.255	7514	FT450	-13.9708	7.725	22.9228	867.61	2.8	-30.9	33.7	-15.55	-7.05	-3.6	-24.7667	867	138	27	52.8894	386	112	132	232
927	2	spring	4	Landrace	landrace	TUR	FT451	29.4167	38.5	895	FT451	12.7417	11.6167	37.2329	728.26	30.3	-0.9	31.2	4.01667	21.6	21.7667	4.01667	555	86	10	52.6733	229	46	55	229
928	6	winter	8	Landrace	landrace	TUR	FT557	32.85	39.9167	872	FT557	11.5917	12.5167	36.8137	784.862	30.1	-3.9	34	10.9667	20.75	21.1	1.68333	387	52	11	40.3019	130	43	58	125
929	2	winter	4	H04	wild	SYR	FT563	36.317	33.483	670	FT563	16.9917	15.0167	44.1667	715.903	35.9	1.9	34	8.11667	25.6667	25.6667	8.11667	198	43	0	101.922	120	0	0	120
930	2	winter	6	H06	wild	TKM	FT566	56.683	38.417	722	FT566	13.3375	12.7917	31.9792	1032.43	34.6	-5.4	40	13.15	24.8167	26.05	0.566667	238	39	3	66.9532	109	13	16	79
931	2	facultative	6	H06	wild	AFG	FT568	39.9667	36.9833	459	FT568	17.5125	14.9917	37.7624	927.916	39.9	0.2	39.7	6.3	28.6167	29.0667	6.3	421	78	0	82.3825	202	1	3	202
932	2	facultative	6	H06	wild	TUR	FT579	42.0989	37.0925	525	FT579	19.025	11.8333	31.5556	956.976	40.2	2.7	37.5	7.6	30.9167	30.9167	7.6	569	102	0	87.1009	279	2	2	279
933	2	winter	6	H06	wild	SYR	FT582	37.77	36.4839	532	FT582	17.2083	14.0167	38.4018	865.222	37.3	0.8	36.5	6.51667	27.7333	27.7333	6.51667	303	65	0	89.2169	169	2	2	169
934	2	winter	4	H04	wild	SYR	FT587	36.4742	34.8225	530	FT587	16.7875	10.5917	38.0995	678.803	31.1	3.3	27.8	8.26667	24.65	24.7167	8.26667	736	160	0	100.836	449	2	7	449
935	2	winter	88	Wild	wild	SYR	FT588	37.0069	35.0289	493	FT588	16.8958	14.2417	41.7644	769.727	35.6	1.5	34.1	7.4	25.85	26.1167	7.4	287	59	0	92.2183	160	1	2	160
936	2	winter	17	Wild	wild	SYR	FT589	41.0856	37.0738	478	FT589	18.875	12.9667	34.1228	932.159	40.4	2.4	38	8.61667	30.15	30.4333	7.71667	447	82	0	85.4175	218	1	2	218
937	2	winter	6	H06	wild	SYR	FT592	41.0856	37.0738	478	FT592	18.875	12.9667	34.1228	932.159	40.4	2.4	38	8.61667	30.15	30.4333	7.71667	447	82	0	85.4175	218	1	2	218
938	2	winter	6	H06	wild	IRQ	FT597	44.4	33.33	41	FT597	22.6833	15.4167	39.3282	906.35	43.4	4.2	39.2	12.7833	33.4333	33.4333	11.2833	158	30	0	93.6833	84	0	0	77
939	2	winter	6	H06	wild	IRQ	FT598	44.4	33.33	41	FT598	22.6833	15.4167	39.3282	906.35	43.4	4.2	39.2	12.7833	33.4333	33.4333	11.2833	158	30	0	93.6833	84	0	0	77
940	2	winter	6	H06	wild	IRQ	FT599	44.4	33.33	41	FT599	22.6833	15.4167	39.3282	906.35	43.4	4.2	39.2	12.7833	33.4333	33.4333	11.2833	158	30	0	93.6833	84	0	0	77
941	2	winter	6	H06	wild	IRQ	FT603	43.1333	36.35	216	FT603	19.8083	15.9667	39.0383	931.096	42.9	2	40.9	9.75	31.4167	31.4167	8.56667	457	94	0	91.6097	236	0	0	210
942	2	winter	6	H06	wild	IRQ	FT604	43.1667	36.0833	311	FT604	19.9958	15.4417	38.2219	941.781	42.6	2.2	40.4	9.8	31.6833	31.6833	8.61667	386	76	0	91.2051	199	0	0	182
943	2	facultative	6	H06	wild	IRN	FT606	53	32	1521	FT606	17.1292	15.525	37.9584	927.287	38.5	-2.4	40.9	7.45	28.5333	28.5333	5.56667	93	19	0	91.7565	50	0	0	47
944	2	facultative	6	H06	wild	IRN	FT607	53	32	1521	FT607	17.1292	15.525	37.9584	927.287	38.5	-2.4	40.9	7.45	28.5333	28.5333	5.56667	93	19	0	91.7565	50	0	0	47
945	2	facultative	6	H06	wild	IRN	FT608	53	32	1521	FT608	17.1292	15.525	37.9584	927.287	38.5	-2.4	40.9	7.45	28.5333	28.5333	5.56667	93	19	0	91.7565	50	0	0	47
946	2	facultative	6	H06	wild	IRN	FT609	53	32	1521	FT609	17.1292	15.525	37.9584	927.287	38.5	-2.4	40.9	7.45	28.5333	28.5333	5.56667	93	19	0	91.7565	50	0	0	47
947	2	facultative	6	H06	wild	IRN	FT610	53	32	1521	FT610	17.1292	15.525	37.9584	927.287	38.5	-2.4	40.9	7.45	28.5333	28.5333	5.56667	93	19	0	91.7565	50	0	0	47
948	2	facultative	6	H06	wild	IRN	FT618	48.8167	31.5333	23	FT618	25.3583	15.5667	39.9145	904.785	46.1	7.1	39	15.7833	35.9167	35.9167	13.7167	268	62	0	105.879	158	0	0	158
949	2	winter	6	H06	wild	TUR	FT619	37.3511	36.8819	702	FT619	16.3375	12.5917	35.2708	881.335	36.1	0.4	35.7	5.63333	26.9667	27.1167	5.63333	481	89	1	84.9596	253	5	7	253
950	2	winter	6	H06	wild	TUR	FT620	37.4644	36.6911	535	FT620	17.1417	13.2667	37.0577	864.315	36.8	1	35.8	6.53333	27.65	27.65	6.53333	368	71	0	88.4688	204	2	2	204
951	2	winter	6	H06	wild	TUR	FT621	37.5214	36.8536	609	FT621	16.7917	13.1333	36.3804	878.213	36.8	0.7	36.1	6.1	27.5833	27.5833	6.1	418	80	0	86.7125	226	4	4	226
952	2	winter	4	H04	wild	TUR	FT624	37.1817	36.9208	827	FT624	15.3458	12.0917	34.4492	878.634	34.7	-0.4	35.1	4.65	25.9333	26.0167	4.65	557	102	1	84.227	290	7	9	290
953	2	winter	42	Wild	wild	JOR	FT626	35.7167	32.1	863	FT626	16.9458	11.2417	41.7906	629.587	30.9	4	26.9	8.96667	23.9167	23.9833	8.96667	472	113	0	115.541	307	0	0	307
954	2	winter	4	H04	wild	SYR	FT629	36.6967	32.8667	1201	FT629	14.7708	12.2917	40.7009	679.57	30.6	0.4	30.2	6.11667	22.4167	22.4167	6.11667	283	60	0	102.558	173	0	0	173
955	2	winter	4	H04	wild	LBN	FT630	35.8667	33.4667	1462	FT630	13.3958	9.375	34.8513	656.912	27.6	0.7	26.9	5.11667	20.9667	21.1333	5.11667	844	191	0	104.929	518	2	3	518
956	2	winter	4	H04	wild	LBN	FT631	36.1	33.9333	1041	FT631	15.2542	13.6083	41.4888	712.79	33.6	0.8	32.8	6.55	23.85	23.85	6.55	487	116	0	104.205	302	1	1	302
957	2	facultative	7	H07	wild	ISR	FT638	35.55	32.7333	7	FT638	21.8708	12.125	44.2518	622.522	36.2	8.8	27.4	14.1	28.8833	29.0667	14.1	400	100	0	112.652	261	0	1	261
958	2	facultative	10	H10.ISR	wild	ISR	FT639	35.4611	31.7897	-277	FT639	24.1042	12.975	44.4349	634.746	39	9.8	29.2	15.85	31.1167	31.1333	15.85	142	35	0	112.102	90	0	0	90
959	2	facultative	66	Wild	wild	ISR	FT640	35.4685	31.9261	-255	FT640	23.6708	13.025	44.3027	640.218	38.9	9.5	29.4	15.4	30.7167	30.8	15.4	182	47	0	114.472	118	0	0	118
960	2	facultative	89	Wild	wild	ISR	FT641	35.5489	32.2844	-165	FT641	23.0583	13.6833	46.3842	636.063	38.5	9	29.5	14.9167	30.05	30.25	14.9167	268	61	0	110.792	171	0	0	171
961	2	facultative	26	Wild	wild	ISR	FT642	34.6315	30.8896	340	FT642	19.0375	11.6917	45.4929	535.236	32.1	6.4	25.7	12.0833	25.0667	25.0667	12.0833	153	32	0	107.961	93	0	0	93
962	2	facultative	6	H06	wild	ISR	FT643	35.4367	31.6729	-378	FT643	23.2125	13.025	45.542	616.401	37.8	9.2	28.6	15.2333	30.0333	30.05	15.2333	155	39	0	112.988	99	0	0	99
963	2	facultative	90	Wild	wild	ISR	FT644	35.436	32.7805	258	FT644	20.5708	10.6083	41.9302	596.293	33.7	8.4	25.3	13.2667	27.1833	27.3667	13.2333	509	137	0	115.398	339	0	1	300
964	2	facultative	28	Wild	wild	ISR	FT645	34.9323	32.6172	14	FT645	20.4292	9.75833	43.3704	512.487	31.4	8.9	22.5	16.1	25.9333	26.4167	14.0833	541	142	0	120.795	366	0	2	366
965	2	facultative	4	H04	wild	ISR	FT646	34.6795	30.5717	866	FT646	17.0792	11.325	43.8953	554.799	30.4	4.6	25.8	9.91667	23.4	23.4	9.91667	164	35	0	109.616	101	0	0	101
966	2	winter	91	Wild	wild	ISR	FT647	35.6056	32.9102	-1	FT647	21.9375	12.0417	44.4342	605.036	36.1	9	27.1	14.4	28.7833	29.0167	14.4	415	106	0	112.683	271	0	1	271
967	2	winter	83	Wild	wild	ISR	FT648	35.7002	32.9428	187	FT648	20.9208	11.875	43.1818	618.673	35.4	7.9	27.5	13.2667	27.95	28.1	13.2667	451	116	0	112.352	295	0	1	295
968	2	winter	4	H04	wild	ISR	FT649	35.73	33.23	656	FT649	16.3583	9.8	38.2812	610.294	29.9	4.3	25.6	8.63333	23.2333	23.2333	8.63333	718	175	0	109.932	465	1	1	465
969	2	facultative	4	H04	wild	ISR	FT650	35.5575	33.1315	430	FT650	19.625	10.3167	41.2667	574.751	32.8	7.8	25	12.5167	26.05	26.3	12.5167	617	164	0	111.471	402	0	2	402
970	2	winter	4	H04	wild	ISR	FT651	35.7629	33.2873	1450	FT651	13.8875	9.075	35.1744	637.296	27.4	1.6	25.8	5.81667	21.1333	21.2	5.81667	826	192	0	108.137	524	1	1	524
971	2	winter	4	H04	wild	ISR	FT652	35.7629	33.2873	1450	FT652	13.8875	9.075	35.1744	637.296	27.4	1.6	25.8	5.81667	21.1333	21.2	5.81667	826	192	0	108.137	524	1	1	524
972	2	winter	4	H04	wild	ISR	FT653	35.4238	32.9742	945	FT653	17.1625	9.00833	36.9194	603.694	30.1	5.7	24.4	9.61667	23.9167	23.9667	9.61667	737	184	0	112.184	484	0	2	484
973	2	winter	6	H06	wild	ISR	FT654	35.4238	32.9742	945	FT654	17.1625	9.00833	36.9194	603.694	30.1	5.7	24.4	9.61667	23.9167	23.9667	9.61667	737	184	0	112.184	484	0	2	484
974	2	facultative	6	H06	wild	IRN	FT656	50.82	30.1164	494	FT656	22.9292	12.125	34.1549	870.223	41.5	6	35.5	13.0833	28.9333	33.7833	12.1	273	83	0	122.822	181	2	2	139
975	2	facultative	6	H06	wild	IRN	FT657	50.752	30.3606	761	FT657	21.5625	13.175	35.3217	890.945	41.2	3.9	37.3	11.3833	31.7	32.6833	10.5833	293	85	0	118.372	188	2	2	151
976	2	winter	6	H06	wild	IRQ	FT658	43.2	35.3667	240	FT658	20.875	14.7667	37.1956	952.913	42.7	3	39.7	10.55	32.5167	32.5167	9.2	261	48	0	92.6644	133	0	0	130
977	2	winter	6	H06	wild	IRQ	FT659	44.3833	33.3333	27	FT659	22.6833	15.4167	39.3282	906.35	43.4	4.2	39.2	12.7833	33.4333	33.4333	11.2833	158	30	0	93.6833	84	0	0	77
978	2	facultative	6	H06	wild	TUR	FT663	37.6075	37.0353	724	FT663	16.0792	12.9583	35.3088	900.496	36.6	-0.1	36.7	5.18333	26.95	27.2333	5.18333	473	90	1	85.1276	250	5	7	250
979	2	facultative	6	H06	wild	TUR	FT667	37.3331	37.2531	806	FT667	15.1833	12.4	34.2541	900.73	35.3	-0.9	36.2	4.3	26.0667	26.3	4.3	579	108	2	82.9869	300	9	12	300
980	2	facultative	3	H03	wild	TUR	FT670	36.9322	36.9922	1013	FT670	14.1375	11.625	33.7936	862.976	32.9	-1.5	34.4	3.53333	24.4667	24.5167	3.53333	653	120	2	83.1246	340	12	13	340
981	2	winter	23	Wild	wild	LBN	FT672	35.8167	33.6167	948	FT672	14.3542	10.025	36.9926	642.391	28.9	1.8	27.1	6.3	21.8333	21.9	6.3	865	204	1	105.867	535	3	4	535
982	2	spring	2	H02	landrace	DEU	FT723	13.4081	52.5186	50	FT723	9.06667	8.08333	29.7181	723.173	23.8	-3.4	27.2	17.8	4.2	17.8	0.0166667	571	70	34	23.0992	188	111	188	126
983	2	winter	4	H04	wild	TUR	FT728	37.1578	37.3253	652	FT728	16.4792	12.2083	34.6828	879.273	35.8	0.6	35.2	5.8	27.1	27.2333	5.8	612	115	2	83.9252	321	10	11	321
984	2	winter	6	H06	wild	TUR	FT729	37.1894	37.2878	893	FT729	14.675	12.2333	34.0761	893.394	34.5	-1.4	35.9	3.81667	25.4167	25.6333	3.81667	608	111	2	82.0891	312	10	13	312
985	2	winter	6	H06	wild	TUR	FT730	37.2747	37.3294	852	FT730	14.8292	12.3583	34.139	898.528	34.9	-1.3	36.2	3.95	25.6333	25.9167	3.95	594	110	2	82.4467	306	10	12	306
986	2	winter	6	H06	wild	TUR	FT731	37.2814	37.4239	984	FT731	14.3708	12.425	34.2287	897.237	34.5	-1.8	36.3	3.48333	25.1167	25.4167	3.48333	596	111	2	81.7916	306	10	13	306
987	2	winter	4	H04	wild	TUR	FT732	36.4672	36.2558	90	FT732	18.5042	10.775	36.7747	744.57	33.7	4.4	29.3	9.25	27.4333	27.4333	9.25	662	123	1	79.7127	340	16	16	340
988	2	winter	4	H04	wild	TUR	FT733	36.4672	36.2558	90	FT733	18.5042	10.775	36.7747	744.57	33.7	4.4	29.3	9.25	27.4333	27.4333	9.25	662	123	1	79.7127	340	16	16	340
989	2	winter	6	H06	wild	TUR	FT734	38.7786	37.4103	737	FT734	17.1208	11.6417	31.3792	951.328	37.7	0.6	37.1	5.63333	28.7167	28.8333	5.63333	545	99	1	82.6066	274	4	7	274
990	2	winter	50	Wild	wild	TUR	FT735	39.955	37.7919	1008	FT735	15.1083	12.0833	30.9829	998.719	36.8	-2.2	39	3.1	27.4167	27.4333	3.1	672	107	1	76.6667	302	6	12	302
991	2	winter	51	Wild	wild	TUR	FT736	39.955	37.7919	1008	FT736	15.1083	12.0833	30.9829	998.719	36.8	-2.2	39	3.1	27.4167	27.4333	3.1	672	107	1	76.6667	302	6	12	302
992	2	winter	6	H06	wild	TUR	FT737	39.9928	37.8214	898	FT737	15.2833	12.3333	31.4626	996.536	37.1	-2.1	39.2	3.26667	27.55	27.5833	3.26667	649	103	1	76.7905	292	5	11	292
993	2	winter	6	H06	wild	TUR	FT738	39.7231	37.8392	1083	FT738	14.9833	11.4167	29.8085	998.163	36.2	-2.1	38.3	2.96667	27.2667	27.2667	2.96667	675	109	1	76.1795	303	6	6	303
994	2	winter	6	H06	wild	TUR	FT739	39.7231	37.8392	1083	FT739	14.9833	11.4167	29.8085	998.163	36.2	-2.1	38.3	2.96667	27.2667	27.2667	2.96667	675	109	1	76.1795	303	6	6	303
995	2	winter	6	H06	wild	TUR	FT741	41.4525	37.6814	655	FT741	16.5167	12.15	31.3144	980.706	38.3	-0.5	38.8	9.35	28.55	28.5667	4.66667	662	100	1	76.6562	293	6	10	283
996	2	winter	6	H06	wild	TUR	FT742	40.7714	37.3319	888	FT742	16.55	12.2833	31.9048	981.402	37.9	-0.6	38.5	4.75	28.55	28.6	4.75	670	109	0	80.8583	314	4	6	314
997	2	winter	6	H06	wild	TUR	FT743	37.9422	37.7111	616	FT743	15.7167	11.9333	32.1653	933.177	36.4	-0.7	37.1	4.38333	27.0167	27.2333	4.38333	574	104	2	79.6714	287	9	13	287
998	2	winter	6	H06	wild	TUR	FT744	37.7867	37.6583	906	FT744	14.9042	12.3083	32.9982	927.02	35.7	-1.6	37.3	3.63333	26.0333	26.3667	3.63333	559	100	2	79.5169	279	9	13	279
999	2	winter	16	Wild	wild	TUR	FT745	36.7281	36.9786	428	FT745	17.0917	11.3333	34.4478	832.523	34.7	1.8	32.9	6.78333	26.9667	27.0333	6.78333	720	133	2	82.8593	377	14	16	377
1000	2	facultative	7	Landrace	landrace	AFG	FT762	65.75	34.633	2538	FT762	3.75833	16.5667	36.8148	939.223	25.6	-19.4	45	-1.68333	13.4333	14.65	-8.76667	275	55	0	86.0233	144	0	3	103
1001	2	spring	3	Landrace	landrace	IRQ	FT763	44.4	33.33	41	FT763	22.6833	15.4167	39.3282	906.35	43.4	4.2	39.2	12.7833	33.4333	33.4333	11.2833	158	30	0	93.6833	84	0	0	77
1002	6	facultative	4	Landrace	landrace	LBY	FT764	13.1875	32.8762	20	FT764	19.6958	10.3417	42.9115	527.884	31.5	7.4	24.1	14.6	25.5	25.95	13.0333	267	56	0	91.6903	146	1	14	140
1003	6	spring	1	H01	landrace	RUS	FT773	40.5333	64.55	4	FT773	0.8125	8.05833	21.0951	1034.85	20.8	-17.4	38.2	7.75	-6.48333	13.7833	-12.0167	554	66	26	30.7139	185	86	181	101
1004	2	facultative	1	H01	landrace	RUS	FT774	47.0019	42.1333	2536	FT774	2.57917	9.525	30.9253	765.621	18.6	-12.2	30.8	9.85	-6.91667	11.7167	-6.91667	691	116	16	59.1908	309	57	271	57
1005	6	facultative	8	Landrace	landrace	MAR	FT775	-4.65	34.4333	412	FT775	18.1042	12.425	39.8237	640.648	35.7	4.5	31.2	10.6667	26.35	26.35	10.6667	621	101	1	70.8519	260	16	16	260
1006	6	spring	3	Landrace	landrace	KAZ	FT776	57.1667	50.2831	212	FT776	4.625	12.0333	24.608	1394	29.9	-19	48.9	21.05	-11.7333	21.05	-12.7667	308	33	19	15.6139	87	61	87	67
1007	2	facultative	4	Landrace	landrace	KGZ	FT777	74.5667	42.8667	756	FT777	10.3583	12.5667	31.1056	1005.13	31.1	-9.3	40.4	10.8667	21.2333	22.4667	-2.41667	432	75	11	53.6282	187	43	63	85
1008	6	facultative	4	Landrace	landrace	TJK	FT778	68.7739	38.56	799	FT778	15.1333	12.85	35.0136	868.325	35.4	-1.3	36.7	9.93333	24.6833	25.95	4.3	613	128	0	83.8817	309	5	8	219
1009	6	spring	3	Landrace	landrace	TKM	FT779	58.3836	37.9417	220	FT779	15.5208	13.2083	31.9814	994.008	37.1	-4.2	41.3	15.2333	26.4833	27.9333	3.2	228	46	2	75.4071	113	7	12	68
1010	6	facultative	4	Landrace	landrace	BGR	FT782	23.3233	42.6972	558	FT782	10.1875	9.975	32.3864	777.046	26.1	-4.7	30.8	17.6	1.71667	19.3667	0.266667	577	74	32	28.3423	201	105	174	115
1011	6	spring	3	Landrace	landrace	ALB	FT783	19.8197	41.3256	115	FT783	14.6875	8.84167	33.7468	635.077	29	2.8	26.2	8.4	22.75	22.75	7.16667	1198	165	35	43.4037	462	135	135	430
1012	2	facultative	1	H01	landrace	GRC	FT784	21.7972	40.3139	811	FT784	11.4083	11.4167	35.1282	752.115	29.3	-3.2	32.5	7.5	20.1833	20.6667	2.13333	565	67	28	25.8297	183	100	104	139
1013	2	spring	2	H02	landrace	ITA	FT785	12.4833	41.8833	51	FT785	15.675	10.15	37.8731	612.912	30.5	3.7	26.8	12.6667	23.4	23.4	8.55	798	114	18	44.2315	312	86	86	245
1014	6	facultative	8	Landrace	landrace	OMN	FT786	57.3333	22.6667	379	FT786	25.9375	10.0417	42.5494	490.626	37.7	14.1	23.6	23.2167	26.0833	31.5	19.5333	84	26	0	110.153	55	5	8	36
1015	6	facultative	45	Landrace	landrace	PAK	FT787	73.7667	36.1833	1852	FT787	13.3625	11.3083	30.9817	919.598	32.2	-4.3	36.5	13.1167	3.43333	24.6167	1.56667	144	36	1	78.2543	73	12	33	20
1016	2	facultative	7	Landrace	landrace	SYR	FT788	36.4631	36.1167	611	FT788	16.4833	10.6	35.0993	776.268	32.4	2.2	30.2	6.75	25.5167	25.6	6.75	712	143	1	90.3086	407	13	15	407
1017	6	winter	4	Landrace	landrace	TJK	FT789	68.7739	38.56	799	FT789	15.1333	12.85	35.0136	868.325	35.4	-1.3	36.7	9.93333	24.6833	25.95	4.3	613	128	0	83.8817	309	5	8	219
1018	intermedium	winter	7	Landrace	landrace	NPL	FT795	83.7361	28.3561	1838	FT795	13.7958	10.8083	47.6138	458.309	23.8	1.1	22.7	18.4167	8.25	18.4167	7.4	2457	653	6	116.487	1690	36	1690	45
1019	6	winter	6	Landrace	landrace	IRN	FT800	48.8167	34.5833	1853	FT800	11.2292	14.6917	38.8668	857.837	32.6	-5.2	37.8	8.68333	21.6167	22	0.816667	325	57	1	81.6335	152	3	12	126
1020	6	spring	3	Landrace	landrace	TUR	FT801	32.85	39.9167	872	FT801	11.5917	12.5167	36.8137	784.862	30.1	-3.9	34	10.9667	20.75	21.1	1.68333	387	52	11	40.3019	130	43	58	125
1021	2	facultative	4	Landrace	landrace	TUR	FT802	29.4167	38.5	895	FT802	12.7417	11.6167	37.2329	728.26	30.3	-0.9	31.2	4.01667	21.6	21.7667	4.01667	555	86	10	52.6733	229	46	55	229
1022	2	facultative	2	H02	landrace	TUR	FT803	30.6667	38.75	1138	FT803	10.7958	11.4417	36.2078	742.464	28.5	-3.1	31.6	9.75	19.6	19.9	1.63333	437	54	12	37.7867	147	47	69	133
1023	2	spring	3	Landrace	landrace	TUR	FT804	32.85	39.9167	872	FT804	11.5917	12.5167	36.8137	784.862	30.1	-3.9	34	10.9667	20.75	21.1	1.68333	387	52	11	40.3019	130	43	58	125
1024	2	spring	4	Landrace	landrace	IRN	FTBLACK	51.4231	35.6961	1182	FTBLACK	16.3875	12.825	32.6336	961.022	37	-2.3	39.3	5.75	27.4833	28.0167	4.43333	218	36	1	73.359	101	6	7	95
1025	2	spring	4	Landrace	landrace	IRN	FTKC70115	45.4847	36.1531	1442	FTKC70115	12.1292	13.1083	32.853	984.107	33.8	-6.1	39.9	1.13333	24.0333	24.0333	-0.266667	696	130	0	89.7124	360	2	2	318
1026	2	spring	1	H01	landrace	IRN	FTKC70365	50.0049	36.2797	1309	FTKC70365	14.225	14.65	37.9534	892.052	34.9	-3.7	38.6	7.93333	24.6	25.0667	3.18333	302	75	1	90.0193	163	11	13	85
1027	2	facultative	9	Landrace	landrace	IRN	FTTN3267	46.9997	35.3097	1501	FTTN3267	12.0042	14.775	36.2132	937.326	34.5	-6.3	40.8	5.4	23.2833	23.5833	0.366667	497	96	0	85.343	240	2	3	199
1028	6	facultative	9	Landrace	landrace	IRN	FTTN3821	49.5958	37.2833	2	FTTN3821	15.7792	9.20833	34.1049	673.763	29.7	2.7	27	17.45	22.05	23.9167	7.81667	1351	234	41	53.9486	572	130	159	391
1029	2	facultative	1	H01	landrace	IRN	FTTN3824	49.5958	37.2833	-6	FTTN3824	15.7792	9.20833	34.1049	673.763	29.7	2.7	27	17.45	22.05	23.9167	7.81667	1351	234	41	53.9486	572	130	159	391
1030	2	facultative	1	H01	landrace	IRN	FTTN3826	49.5958	37.2833	-6	FTTN3826	15.7792	9.20833	34.1049	673.763	29.7	2.7	27	17.45	22.05	23.9167	7.81667	1351	234	41	53.9486	572	130	159	391
1031	6	facultative	1	H01	landrace	IRN	FTTN3827	49.5958	37.2833	-6	FTTN3827	15.7792	9.20833	34.1049	673.763	29.7	2.7	27	17.45	22.05	23.9167	7.81667	1351	234	41	53.9486	572	130	159	391
1032	6	facultative	7	Landrace	landrace	IRN	FTTN4537	52.5247	29.6081	1546	FTTN4537	16.8292	16.3583	43.8561	805.045	37	-0.3	37.3	7.23333	26.1833	26.7833	7.23333	317	85	0	109.255	195	1	2	195
1033	2	facultative	9	Landrace	landrace	IRN	FTTN4791	50.8336	28.9625	9	FTTN4791	24.2167	7.88333	30.4376	682.067	36.5	10.6	25.9	17.55	31.7667	31.8333	15.35	216	66	0	134.569	161	0	0	155
1034	2	facultative	9	Landrace	landrace	IRN	FTTN4792	50.8336	28.9625	9	FTTN4792	24.2167	7.88333	30.4376	682.067	36.5	10.6	25.9	17.55	31.7667	31.8333	15.35	216	66	0	134.569	161	0	0	155
1035	2	facultative	9	Landrace	landrace	IRN	FTTN4793	50.8336	28.9625	9	FTTN4793	24.2167	7.88333	30.4376	682.067	36.5	10.6	25.9	17.55	31.7667	31.8333	15.35	216	66	0	134.569	161	0	0	155
1036	2	facultative	7	Landrace	landrace	IRN	FTTN4815	57.3333	37.475	1068	FTTN4815	13.2375	13.7083	34.5298	968.917	34.2	-5.5	39.7	12.8833	24.0667	25.1333	1.18333	257	48	3	73.3551	127	11	16	80
1037	2	facultative	7	Landrace	landrace	IRN	FTTN4817	59.2	32.8667	1452	FTTN4817	16.7667	16.2333	42.9453	842.4	36.1	-1.7	37.8	8.28333	26.9833	26.9833	6.05	130	31	0	93.8748	70	0	0	65
1038	6	facultative	6	Landrace	landrace	IRN	FTTN4821	59.2	32.8667	1452	FTTN4821	16.7667	16.2333	42.9453	842.4	36.1	-1.7	37.8	8.28333	26.9833	26.9833	6.05	130	31	0	93.8748	70	0	0	65
1039	2	facultative	9	Landrace	landrace	IRN	FTTN4854	51.25	29.2833	166	FTTN4854	24.6167	9.53333	31.7778	754.195	39.6	9.6	30	15.7667	29.8333	33.7667	15.1	213	61	0	127.685	152	0	0	113
1040	6	facultative	6	Landrace	landrace	IRN	FTTN6363	50.65	29.65	40	FTTN6363	24.8458	10.0583	32.3419	786.16	40.6	9.5	31.1	18.2	30.8833	34.2833	15.1167	234	75	0	129.245	164	1	1	112
1041	6	facultative	8	Landrace	landrace	IRN	FTTN6393	49.6064	31.2783	162	FTTN6393	25.2917	14.4833	37.9145	923.452	45.2	7	38.2	13.6	35.8167	35.8833	13.6	340	89	0	113.265	213	1	1	213
1042	6	facultative	93	Landrace	landrace	IRN	FTTN6394	49.6064	31.2783	162	FTTN6394	25.2917	14.4833	37.9145	923.452	45.2	7	38.2	13.6	35.8167	35.8833	13.6	340	89	0	113.265	213	1	1	213
1043	6	facultative	8	Landrace	landrace	IRN	FTTN6396	50.2667	30.5833	328	FTTN6396	24.0458	12.9917	35.2078	915.953	43.7	6.8	36.9	16.05	34.5833	35.2833	12.9833	323	115	0	130.819	212	4	4	145
1044	6	facultative	6	Landrace	landrace	IRN	FTTN6415	54.3667	31.85	1230	FTTN6415	18.8125	15.075	37.782	926.033	39.5	-0.4	39.9	13.7833	30.2333	30.2333	7.35	54	11	0	100.504	30	0	0	25
1045	6	facultative	8	Landrace	landrace	IRN	FTWHITE	51.4231	35.6961	1182	FTWHITE	16.3875	12.825	32.6336	961.022	37	-2.3	39.3	5.75	27.4833	28.0167	4.43333	218	36	1	73.359	101	6	7	95
1046	2	facultative	9	Landrace	landrace	IRN	FTYELLOW	51.4231	35.6961	1182	FTYELLOW	16.3875	12.825	32.6336	961.022	37	-2.3	39.3	5.75	27.4833	28.0167	4.43333	218	36	1	73.359	101	6	7	95
1047	2	facultative	7	Landrace	landrace	AFG	BCC003	65.75	34.633	2538	BCC003	3.75833	16.5667	36.8148	939.223	25.6	-19.4	45	-1.68333	13.4333	14.65	-8.76667	275	55	0	86.0233	144	0	3	103
1048	6	facultative	4	Landrace	landrace	LBY	BCC118	14.3833	26.4667	456	BCC118	22.975	14.9333	42.5451	740.216	40.1	5	35.1	15.0333	31.0833	31.0833	12.9	8	1	0	73.8549	3	0	0	3
1049	6	facultative	7	Landrace	landrace	MAR	BCC126	-8.28333	29.6667	825	BCC126	19.2708	14.9917	44.7512	622.942	36.5	3	33.5	12.6167	26.9333	27.1333	11.5667	185	32	0	75.4655	88	3	9	79
1050	6	facultative	8	Landrace	landrace	MAR	BCC129	-6.28333	33.6333	405	BCC129	18.2333	13.1167	44.9201	570.934	34.6	5.4	29.2	12.5667	25.25	25.6333	11.6	479	80	1	73.1285	207	9	12	200
1051	6	facultative	8	Landrace	landrace	MAR	BCC131	-3.05	32.05	862	BCC131	19.1667	14.0667	38.2246	810.425	38.8	2	36.8	13.9167	29.2833	29.2833	9.56667	163	20	4	41.6997	56	16	16	52
1052	2	spring	2	H02	landrace	ROU	HOR1391	26.1	44.4333	86	HOR1391	10.7792	10.6417	31.2072	886.475	28.6	-5.5	34.1	19.6667	1	21.3167	-0.55	598	82	36	29.2157	213	114	196	121
1053	6	spring	1	H01	landrace	RUS	BCC1479	40.5333	64.55	4	BCC1479	0.8125	8.05833	21.0951	1034.85	20.8	-17.4	38.2	7.75	-6.48333	13.7833	-12.0167	554	66	26	30.7139	185	86	181	101
1054	2	spring	1	H01	landrace	RUS	BCC1480	40.5333	64.55	4	BCC1480	0.8125	8.05833	21.0951	1034.85	20.8	-17.4	38.2	7.75	-6.48333	13.7833	-12.0167	554	66	26	30.7139	185	86	181	101
1055	2	spring	1	H01	landrace	RUS	BCC1481	34.35	61.7833	97	BCC1481	2.25833	7.6	21.4085	979.448	20.6	-14.9	35.5	12.9333	-8.95	14.45	-9.88333	587	88	21	40.5543	223	82	211	91
1056	2	spring	1	H01	landrace	RUS	BCC1483	39.9	59.2167	115	BCC1483	2.45417	8.925	22.3684	1089.44	22.7	-17.2	39.9	15.5167	-9.93333	15.5167	-11.4	574	78	24	36.5143	215	83	215	100
1057	6	spring	1	H01	landrace	RUS	BCC1484	40.9333	57.7667	109	BCC1484	4.26667	7.83333	20.6684	1089.65	23.5	-14.4	37.9	17.4	-2.48333	17.4	-9.4	620	82	28	31.8496	214	95	214	119
1058	2	facultative	1	H01	landrace	RUS	BCC1487	47.0019	42.1333	2536	BCC1487	2.57917	9.525	30.9253	765.621	18.6	-12.2	30.8	9.85	-6.91667	11.7167	-6.91667	691	116	16	59.1908	309	57	271	57
1059	6	spring	1	H01	landrace	RUS	BCC1488	37.6184	55.7512	155	BCC1488	4.93333	7.65	21.5493	1023.86	23.2	-12.3	35.5	17.3	-1.51667	17.3	-7.83333	679	89	33	31.2392	243	110	243	131
1060	6	spring	56	Landrace	landrace	RUS	BCC1491	129.733	62.0333	114	BCC1491	-10.0375	11.6917	16.7024	2247.12	25.4	-44.6	70	16.2167	-32.7333	16.2167	-38.4333	243	39	6	61.0694	113	23	113	29
1061	6	spring	3	Landrace	landrace	KAZ	BCC1494	57.1667	50.2831	212	BCC1494	4.625	12.0333	24.608	1394	29.9	-19	48.9	21.05	-11.7333	21.05	-12.7667	308	33	19	15.6139	87	61	87	67
1062	2	facultative	4	Landrace	landrace	KGZ	BCC1497	74.6122	42.8747	764	BCC1497	10.2417	12.5667	31.1056	1004.61	31	-9.4	40.4	10.7333	21.1333	22.35	-2.51667	432	75	11	53.6282	187	43	63	85
1063	6	spring	94	Landrace	landrace	UZB	BCC1498	66.9597	39.6542	720	BCC1498	13.8042	12.9083	34.5143	897.647	33.9	-3.5	37.4	8.53333	23.4167	24.8667	2.63333	352	68	0	81.2653	170	4	7	128
1064	6	facultative	7	Landrace	landrace	MAR	BCC149	-4.65	34.4333	412	BCC149	18.1042	12.425	39.8237	640.648	35.7	4.5	31.2	10.6667	26.35	26.35	10.6667	621	101	1	70.8519	260	16	16	260
1065	6	facultative	4	Landrace	landrace	TJK	BCC1500	68.7739	38.56	799	BCC1500	15.1333	12.85	35.0136	868.325	35.4	-1.3	36.7	9.93333	24.6833	25.95	4.3	613	128	0	83.8817	309	5	8	219
1066	6	spring	3	Landrace	landrace	TKM	BCC1503	58.3836	37.9417	220	BCC1503	15.5208	13.2083	31.9814	994.008	37.1	-4.2	41.3	15.2333	26.4833	27.9333	3.2	228	46	2	75.4071	113	7	12	68
1067	6	facultative	4	Landrace	landrace	BGR	BCC1561	23.3233	42.6972	558	BCC1561	10.1875	9.975	32.3864	777.046	26.1	-4.7	30.8	17.6	1.71667	19.3667	0.266667	577	74	32	28.3423	201	105	174	115
1068	6	spring	7	Landrace	landrace	ALB	BCC1565	19.8197	41.3256	115	BCC1565	14.6875	8.84167	33.7468	635.077	29	2.8	26.2	8.4	22.75	22.75	7.16667	1198	165	35	43.4037	462	135	135	430
1069	2	facultative	1	H01	landrace	GRC	BCC1566	21.7972	40.3139	811	BCC1566	11.4083	11.4167	35.1282	752.115	29.3	-3.2	32.5	7.5	20.1833	20.6667	2.13333	565	67	28	25.8297	183	100	104	139
1070	2	spring	2	H02	landrace	ITA	BCC1589	12.4833	41.8833	51	BCC1589	15.675	10.15	37.8731	612.912	30.5	3.7	26.8	12.6667	23.4	23.4	8.55	798	114	18	44.2315	312	86	86	245
1071	6	facultative	8	Landrace	landrace	MAR	BCC161	-2.33333	34.95	123	BCC161	18.1167	10.2333	40.448	535.772	31.8	6.5	25.3	11.9833	24.65	25.15	11.9833	331	45	1	58.3646	131	12	24	131
1072	6	facultative	8	Landrace	landrace	OMN	BCC167a	57.3333	22.6667	379	BCC167a	25.9375	10.0417	42.5494	490.626	37.7	14.1	23.6	23.2167	26.0833	31.5	19.5333	84	26	0	110.153	55	5	8	36
1073	6	facultative	7	Landrace	landrace	PAK	BCC173	73.2333	36.1333	4206	BCC173	-0.583333	8.81667	24.9764	931.212	17.2	-18.1	35.3	-1.71667	1.38333	10.5	-12.5	354	56	11	47.8413	151	46	72	85
1074	6	facultative	7	Landrace	landrace	PAK	BCC182	73.3667	36.3	2673	BCC182	5.68333	10.0167	27.5183	942.948	24.2	-12.2	36.4	4.95	1.26667	17.05	-6.45	209	36	4	55.368	94	25	45	44
1075	2	facultative	9	Landrace	landrace	SYR	BCC190	40.0722	36.8333	351	BCC190	17.9542	15.4083	38.8119	920.13	40.4	0.7	39.7	6.85	28.9	29.4333	6.85	370	72	0	83.9246	180	1	2	180
1076	2	facultative	9	Landrace	landrace	SYR	BCC192a	38.9597	36.3833	312	BCC192a	18.0417	14.8667	39.857	867.147	38.9	1.6	37.3	7.43333	28.1667	28.75	7.43333	253	51	0	85.6734	128	1	2	128
1077	2	facultative	7	Landrace	landrace	SYR	BCC195a	36.5442	33.8167	1365	BCC195a	13.3458	13.2417	41.3802	709.883	31	-1	32	4.58333	21.9167	21.9167	4.58333	189	38	0	90.2036	105	0	0	105
1078	2	facultative	7	Landrace	landrace	SYR	BCC197a	36.4631	36.1167	611	BCC197a	16.4833	10.6	35.0993	776.268	32.4	2.2	30.2	6.75	25.5167	25.6	6.75	712	143	1	90.3086	407	13	15	407
1079	6	facultative	7	Landrace	landrace	TJK	BCC218	68.7739	38.56	799	BCC218	15.1333	12.85	35.0136	868.325	35.4	-1.3	36.7	9.93333	24.6833	25.95	4.3	613	128	0	83.8817	309	5	8	219
1080	6	facultative	4	Landrace	landrace	TJK	BCC219	68.7739	38.56	799	BCC219	15.1333	12.85	35.0136	868.325	35.4	-1.3	36.7	9.93333	24.6833	25.95	4.3	613	128	0	83.8817	309	5	8	219
1081	6	facultative	7	Landrace	landrace	NPL	BCC732	85.3167	27.7167	1317	BCC732	18.0625	11.925	48.0847	515.99	28	3.2	24.8	23.45	11.8833	23.45	10.9333	1548	390	8	107.709	996	36	996	48
1082	6	facultative	7	Landrace	landrace	NPL	BCC745	85.3167	27.7167	1317	BCC745	18.0625	11.925	48.0847	515.99	28	3.2	24.8	23.45	11.8833	23.45	10.9333	1548	390	8	107.709	996	36	996	48
1083	6	facultative	10	Landrace	landrace	NPL	BCC759	85.3167	27.7167	1317	BCC759	18.0625	11.925	48.0847	515.99	28	3.2	24.8	23.45	11.8833	23.45	10.9333	1548	390	8	107.709	996	36	996	48
1084	6	spring	7	Landrace	landrace	NPL	BCC761	83.7361	28.3561	1838	BCC761	13.7958	10.8083	47.6138	458.309	23.8	1.1	22.7	18.4167	8.25	18.4167	7.4	2457	653	6	116.487	1690	36	1690	45
1085	intermedium	facultative	7	Landrace	landrace	NPL	BCC766	83.7361	28.3561	1838	BCC766	13.7958	10.8083	47.6138	458.309	23.8	1.1	22.7	18.4167	8.25	18.4167	7.4	2457	653	6	116.487	1690	36	1690	45
1086	intermedium	facultative	7	Landrace	landrace	NPL	BCC768	83.7361	28.3561	1838	BCC768	13.7958	10.8083	47.6138	458.309	23.8	1.1	22.7	18.4167	8.25	18.4167	7.4	2457	653	6	116.487	1690	36	1690	45
1087	6	spring	1	H01	landrace	NPL	BCC776	85.3333	27.7	1308	BCC776	17.9958	12.0083	48.0333	521.242	28	3	25	23.4667	11.7833	23.4667	10.8	1475	370	7	106.453	946	35	946	48
1088	2	spring	3	Landrace	landrace	IRQ	BCC93	44.3833	33.3333	27	BCC93	22.6833	15.4167	39.3282	906.35	43.4	4.2	39.2	12.7833	33.4333	33.4333	11.2833	158	30	0	93.6833	84	0	0	77
1089	6	facultative	7	Landrace	landrace	IND	HOR11403	77.167	31.1	2163	HOR11403	14.5708	7.60833	32.7945	525.047	25.6	2.4	23.2	18.5833	11.9167	20.3	7.43333	1418	392	13	100.976	872	87	600	164
1090	6	facultative	8	Landrace	landrace	SYR	HOR12830a	38.0865	36.7014	325	HOR12830a	17.925	14.45	39.1599	867.647	38.7	1.8	36.9	7.31667	28.7333	28.7333	7.31667	307	67	0	88.8761	168	2	2	168
1091	6	facultative	7	Landrace	landrace	AFG	HOR1804	71.1504	35	2675	HOR1804	8.4125	9.525	29.9528	817.816	24.5	-7.3	31.8	2.51667	9.83333	18.4167	-1.9	939	169	29	64.0002	455	102	144	261
1092	6	facultative	7	Landrace	landrace	AFG	HOR1842	71.18	35.8833	3904	HOR1842	-2.45	8.35	25.4573	832.169	13.8	-19	32.8	-3.68333	7.03333	7.56667	-12.9833	896	167	19	70.2312	439	79	90	270
1093	6	facultative	6	Landrace	landrace	IRN	HOR2800	48.49	31.32	17	HOR2800	24.8083	15.4667	40.3829	884.693	45.1	6.8	38.3	15.2833	35.2	35.2	13.45	208	48	0	103.827	124	0	0	118
1094	2	facultative	1	H01.FC	landrace	IRN	HOR2828	48.8167	34.5833	1853	HOR2828	11.2292	14.6917	38.8668	857.837	32.6	-5.2	37.8	8.68333	21.6167	22	0.816667	325	57	1	81.6335	152	3	12	126
1095	2	facultative	1	H01.FC	landrace	IRN	HOR2829	48.8167	34.5833	1853	HOR2829	11.2292	14.6917	38.8668	857.837	32.6	-5.2	37.8	8.68333	21.6167	22	0.816667	325	57	1	81.6335	152	3	12	126
1096	6	facultative	1	H01.FC	landrace	IRN	HOR2835a	48.49	34.35	1649	HOR2835a	12.5333	14.9833	40.0624	838.72	34.1	-3.3	37.4	9.68333	22.8167	23.1833	2.61667	360	63	0	84.0635	167	1	8	143
1097	6	spring	3	Landrace	landrace	TUR	HOR4727	32.85	39.9167	872	HOR4727	11.5917	12.5167	36.8137	784.862	30.1	-3.9	34	10.9667	20.75	21.1	1.68333	387	52	11	40.3019	130	43	58	125
1098	2	spring	4	Landrace	landrace	TUR	HOR7985	29.4167	38.5	895	HOR7985	12.7417	11.6167	37.2329	728.26	30.3	-0.9	31.2	4.01667	21.6	21.7667	4.01667	555	86	10	52.6733	229	46	55	229
1099	2	facultative	4	Landrace	landrace	TUR	HOR8006	29.4167	38.5	895	HOR8006	12.7417	11.6167	37.2329	728.26	30.3	-0.9	31.2	4.01667	21.6	21.7667	4.01667	555	86	10	52.6733	229	46	55	229
1100	2	facultative	2	H02	landrace	TUR	HOR8050	30.6667	38.75	1138	HOR8050	10.7958	11.4417	36.2078	742.464	28.5	-3.1	31.6	9.75	19.6	19.9	1.63333	437	54	12	37.7867	147	47	69	133
1101	2	spring	4	Landrace	landrace	TUR	HOR8113	29.5	39.25	1148	HOR8113	10.0792	11.375	37.4178	707.288	27	-3.4	30.4	1.45	18.55	18.7333	1.45	736	120	15	53.7632	308	61	75	308
1102	2	facultative	1	H01.FC	landrace	TUR	HOR8160	29.5	39.25	1148	HOR8160	10.0792	11.375	37.4178	707.288	27	-3.4	30.4	1.45	18.55	18.7333	1.45	736	120	15	53.7632	308	61	75	308
1103	6	spring	3	Landrace	landrace	TUR	HOR930	32.85	39.9167	872	HOR930	11.5917	12.5167	36.8137	784.862	30.1	-3.9	34	10.9667	20.75	21.1	1.68333	387	52	11	40.3019	130	43	58	125
1104	2	facultative	4	H04	wild	JOR	PI420913E	35.717	32.65	427	PI420913E	19.3458	11.5417	42.9058	620.903	33.3	6.4	26.9	11.5833	26.3667	26.3667	11.5833	414	99	0	111.848	267	0	0	267
1105	2	winter	6	H06	wild	IRN	F2529s	45.04	37.34	1977	F2529s	8.69583	11.2917	29.9514	979.883	28.9	-8.8	37.7	6.91667	20.1667	20.25	-3.8	458	89	3	71.961	215	12	23	140
1106	2	winter	6	H06	wild	IRN	F25331	51.402	35.7923	1623	F25331	12.3958	13.725	33.5575	985.065	33.4	-7.5	40.9	5.76667	23.5167	24.1667	-0.0166667	189	33	1	79.076	91	4	7	78
1107	2	winter	6	H06	wild	IRN	F25332	51.402	35.7923	1623	F25332	12.3958	13.725	33.5575	985.065	33.4	-7.5	40.9	5.76667	23.5167	24.1667	-0.0166667	189	33	1	79.076	91	4	7	78
1108	2	winter	6	H06	wild	IRN	F25333	51.402	35.7923	1623	F25333	12.3958	13.725	33.5575	985.065	33.4	-7.5	40.9	5.76667	23.5167	24.1667	-0.0166667	189	33	1	79.076	91	4	7	78
1109	2	winter	6	H06	wild	UZB	F2098	66.625	38.3111	1240	F2098	12.8083	12.9333	34.4889	883.898	32.8	-4.7	37.5	7.81667	22.1	23.7	1.78333	300	65	0	88.5273	155	2	4	114
1110	2	winter	6	H06	wild	UZB	F2099	66.625	38.3111	1240	F2099	12.8083	12.9333	34.4889	883.898	32.8	-4.7	37.5	7.81667	22.1	23.7	1.78333	300	65	0	88.5273	155	2	4	114
1111	2	winter	6	H06	wild	UZB	F2105	66.9667	38.0747	966	F2105	13.4333	13.1833	34.9691	884.062	33.6	-4.1	37.7	8.5	22.7333	24.3	2.38333	298	65	0	88.6045	154	2	4	114
1112	2	winter	6	H06	wild	UZB	F2131	67.55	40.35	370	F2131	15.275	12.9167	33.3764	949.125	36.2	-2.5	38.7	9.98333	25.35	26.95	3.41667	347	60	0	75.1961	159	6	9	133
1113	2	winter	6	H06	wild	IRN	F2314	46.0192	34.4427	1400	F2314	14.9625	14.9083	36.9934	931.653	37.1	-3.2	40.3	4.63333	26.3167	26.3167	3.38333	574	111	0	93.0974	309	0	0	281
1114	2	winter	6	H06	wild	IRN	F2318	45.9432	34.5258	958	F2318	17.3458	14.6917	36.8212	933.131	39.2	-0.7	39.9	7	28.7167	28.7167	5.78333	567	109	0	94.6231	310	0	0	287
1115	2	winter	6	H06	wild	IRN	F2327	51.4167	35.7	1199	F2327	16.3875	12.825	32.6336	961.022	37	-2.3	39.3	5.75	27.4833	28.0167	4.43333	218	36	1	73.359	101	6	7	95
1116	2	winter	6	H06	wild	IRN	F2426	48.21	33.3	1756	F2426	13.7208	15.875	39.6875	876.176	36.3	-3.7	40	4.15	24.6833	24.6833	3.26667	423	79	0	87.6735	200	1	1	193
1117	2	winter	6	H06	wild	IRN	F2494	51.4	35.8	1702	F2494	12.3958	13.725	33.5575	985.065	33.4	-7.5	40.9	5.76667	23.5167	24.1667	-0.0166667	189	33	1	79.076	91	4	7	78
1118	2	winter	6	H06	wild	TJK	SJ050B	68.61	38.62	1086	SJ050B	12.8042	12.6083	34.3551	864.04	32.9	-3.8	36.7	12.6333	22.3167	23.55	2.03333	628	125	0	81.8573	313	7	11	219
1119	2	winter	6	H06	wild	TJK	SJ051	68.6135	38.624	1086	SJ051	12.8042	12.6083	34.3551	864.04	32.9	-3.8	36.7	12.6333	22.3167	23.55	2.03333	628	125	0	81.8573	313	7	11	219
1120	2	winter	6	H06	wild	TJK	SJ054B	69.24	38.34	1214	SJ054B	12.8042	12.825	34.2	885.249	33.2	-4.3	37.5	12.6833	22.55	23.7667	1.66667	656	130	1	81.6486	331	8	15	224
1121	2	winter	6	H06	wild	IRN	F2296	48.45	34.83	1813	F2296	10.1833	15	38.961	870.766	32.2	-6.3	38.5	7.63333	20.8	21.0667	-0.316667	378	75	1	86.7344	189	3	8	140
1122	2	winter	6	H06	wild	IRN	F2305	46.68	34.24	1558	F2305	12.3958	15.6417	38.8131	895.005	35	-5.3	40.3	2.48333	23.3833	23.3833	1.28333	482	88	0	88.0589	237	0	0	212
1123	2	facultative	6	H06	wild	AFG	PI2203411	69	35.75	2144	PI2203411	10.8917	10.7333	30.7545	863.412	28.8	-6.1	34.9	5.43333	20.6333	21.6167	7.40149e-17	542	137	0	103.825	340	3	4	188
1124	2	facultative	6	H06	wild	IRQ	PI2539331	44.2	36.4	841	PI2539331	17.1542	12.5583	31.955	1016.98	38.5	-0.8	39.3	6.01667	29.5	29.5	4.95	816	180	0	99.878	471	0	0	422
1125	2	facultative	6	H06	wild	IRN	PI2682421	57.083	30.283	1760	PI2682421	16.0083	16.8333	43.7229	806.496	35.7	-2.8	38.5	8.11667	20.8167	25.9333	6	153	33	0	104.326	93	2	3	80
1126	2	winter	6	H06	wild	TKM	PI2934021	56.683	38.417	722	PI2934021	13.3375	12.7917	31.9792	1032.43	34.6	-5.4	40	13.15	24.8167	26.05	0.566667	238	39	3	66.9532	109	13	16	79
1127	2	winter	6	H06	wild	TKM	PI2934091	61.8833	41.05	129	PI2934091	13.775	12.95	29.8387	1128.76	36.6	-6.8	43.4	14.8667	27.5	27.5	-0.3	118	23	1	75.9572	57	5	5	38
1128	2	winter	6	H06	wild	TJK	PI2934111	68.7803	37.8364	427	PI2934111	16.6833	13.75	35.9948	900.316	37.2	-1	38.2	11.9	25.8833	27.6	5.21667	308	70	0	90.7859	164	0	2	124
1129	2	facultative	6	H06	wild	AFG	PI3664461	63.183	34.5	1959	PI3664461	6.7	14.3333	36.379	867.344	26.7	-12.7	39.4	-3.06667	17.1	17.1	-4.61667	323	61	0	91.6274	175	2	2	166
1130	2	facultative	6	H06	wild	IRN	PI4013691	48.1833	33.8167	1609	PI4013691	13.6208	15.5917	40.0814	858.359	35.9	-3	38.9	4.23333	24.2167	24.4667	3.45	418	75	0	85.7131	191	1	2	180
1131	2	facultative	6	H06	wild	IRN	PI4013701	59.483	35.983	1396	PI4013701	11.5792	14.625	38.2853	845.659	31.4	-6.8	38.2	5.66667	21.3	21.8833	1.13333	261	52	1	85.4351	138	4	9	84
1132	2	facultative	6	H06	wild	TUR	PI559556	39.9667	36.9833	459	PI559556	17.5125	14.9917	37.7624	927.916	39.9	0.2	39.7	6.3	28.6167	29.0667	6.3	421	78	0	82.3825	202	1	3	202
1133	2	winter	6	H06	wild	TUR	PI560559E	41.717	37.967	788	PI560559E	16.4	12.0167	30.8912	987.732	38.1	-0.8	38.9	9.4	28.4833	28.5	4.36667	692	104	1	73.8216	301	9	13	285
1134	2	winter	6	H06	wild	SYR	PI236388E	36.317	33.483	670	PI236388E	16.9917	15.0167	44.1667	715.903	35.9	1.9	34	8.11667	25.6667	25.6667	8.11667	198	43	0	101.922	120	0	0	120
1135	2	winter	6	H06	wild	TUR	PI245740	40.0333	36.85	373	PI245740	17.8542	15.375	38.728	920.384	40.3	0.6	39.7	6.73333	28.8167	29.35	6.73333	381	73	0	83.6022	185	1	2	185
1136	2	facultative	7	H07	wild	JOR	ICB181399	35.85	32.56	552	ICB181399	17.9292	10.225	39.9414	624.392	30.7	5.1	25.6	10.0667	24.9833	24.9833	10.0667	415	93	0	110.778	261	0	0	261
1137	2	winter	7	H07	wild	GRC	MR011	28.14	36.21	76	MR011	18.5542	7.24167	32.6201	585.986	30.4	8.2	22.2	13.45	25.8167	25.8333	11.9167	899	223	1	106.88	567	5	16	416
1138	2	winter	7	H07	wild	GRC	MR012	28.14	36.21	76	MR012	18.5542	7.24167	32.6201	585.986	30.4	8.2	22.2	13.45	25.8167	25.8333	11.9167	899	223	1	106.88	567	5	16	416
1139	2	winter	7	H07	wild	GRC	MR013	28.14	36.21	76	MR013	18.5542	7.24167	32.6201	585.986	30.4	8.2	22.2	13.45	25.8167	25.8333	11.9167	899	223	1	106.88	567	5	16	416
1140	2	facultative	28	Wild	wild	IRN	PI401371E	46.95	34.617	1363	PI401371E	13.55	15.3667	38.5129	887.407	35.9	-4	39.9	3.73333	24.4833	24.4833	2.53333	485	83	0	85.9332	230	0	0	210
1141	2	facultative	28	Wild	wild	ISR	PI531851E	34.7	31.5	165	PI531851E	19.8542	10.6583	45.9411	482.877	31.3	8.1	23.2	13.7667	25.2333	25.4333	13.7667	348	85	0	114.932	222	0	0	222
1142	6	spring	6	Landrace	landrace	TUN	L87	8.26667	34.0167	64	L87	20.9875	12.8417	37.6588	775.673	39.3	5.2	34.1	16.3167	30.65	30.65	11.6667	98	13	0	51.1131	34	6	6	29
1143	6	spring	8	Landrace	landrace	DZA	L761	0.13333	36.0333	0	L761	17.7917	6.85	33.5784	490.138	28.4	8	20.4	13.15	23.7	24.1333	12.1333	360	65	1	73.2644	180	10	18	149
1144	6	winter	6	Landrace	landrace	AZE	L948	49.9833	40.3667	123	L948	14.9792	6.79167	23.4195	826.61	30.4	1.4	29	12.2	25.0333	25.0333	4.98333	252	35	7	41.3142	94	27	27	67
1145	6	spring	7	Landrace	landrace	ARE	BCC21	54.39	24.4503	12	BCC21	26.8917	12.1333	44.6078	588.704	40	12.8	27.2	19.9	31.6833	33.4833	19.2833	73	28	0	148.601	54	0	1	47
1146	6	winter	92	Landrace	landrace	DZA	BCC33	3.05	36.77	60	BCC33	17.8292	7.775	36.3318	501.35	29.6	8.2	21.4	13.1333	23.7833	24.4333	12.1333	698	119	3	66.1829	315	24	45	286
1147	6	winter	3	Landrace	landrace	DZA	BCC34	3.05	36.77	60	BCC34	17.8292	7.775	36.3318	501.35	29.6	8.2	21.4	13.1333	23.7833	24.4333	12.1333	698	119	3	66.1829	315	24	45	286
1148	6	winter	8	Landrace	landrace	DZA	BCC35	3.05	36.77	60	BCC35	17.8292	7.775	36.3318	501.35	29.6	8.2	21.4	13.1333	23.7833	24.4333	12.1333	698	119	3	66.1829	315	24	45	286
1149	6	winter	3	Landrace	landrace	DZA	BCC36	3.05	36.77	60	BCC36	17.8292	7.775	36.3318	501.35	29.6	8.2	21.4	13.1333	23.7833	24.4333	12.1333	698	119	3	66.1829	315	24	45	286
1150	6	winter	92	Landrace	landrace	DZA	BCC38	3.05	36.77	60	BCC38	17.8292	7.775	36.3318	501.35	29.6	8.2	21.4	13.1333	23.7833	24.4333	12.1333	698	119	3	66.1829	315	24	45	286
1151	6	winter	92	Landrace	landrace	DZA	BCC39	3.05	36.77	60	BCC39	17.8292	7.775	36.3318	501.35	29.6	8.2	21.4	13.1333	23.7833	24.4333	12.1333	698	119	3	66.1829	315	24	45	286
1152	6	winter	92	Landrace	landrace	DZA	BCC40	3.05	36.77	60	BCC40	17.8292	7.775	36.3318	501.35	29.6	8.2	21.4	13.1333	23.7833	24.4333	12.1333	698	119	3	66.1829	315	24	45	286
1153	6	winter	92	Landrace	landrace	DZA	BCC41	3.05	36.77	60	BCC41	17.8292	7.775	36.3318	501.35	29.6	8.2	21.4	13.1333	23.7833	24.4333	12.1333	698	119	3	66.1829	315	24	45	286
1154	2	winter	1	H01	landrace	DZA	BCC42	3.05	36.77	60	BCC42	17.8292	7.775	36.3318	501.35	29.6	8.2	21.4	13.1333	23.7833	24.4333	12.1333	698	119	3	66.1829	315	24	45	286
1155	6	winter	7	Landrace	landrace	DZA	BCC43	3.05	36.77	60	BCC43	17.8292	7.775	36.3318	501.35	29.6	8.2	21.4	13.1333	23.7833	24.4333	12.1333	698	119	3	66.1829	315	24	45	286
1156	6	winter	8	Landrace	landrace	DZA	BCC44	3.05	36.77	60	BCC44	17.8292	7.775	36.3318	501.35	29.6	8.2	21.4	13.1333	23.7833	24.4333	12.1333	698	119	3	66.1829	315	24	45	286
1157	6	winter	8	Landrace	landrace	DZA	BCC45	3.56667	36.75	290	BCC45	17.6917	9.3	36.6142	565.785	31.8	6.4	25.4	12.45	24.6	25.1	11.1833	795	140	2	69.5208	375	24	44	353
1158	6	winter	4	Landrace	landrace	DZA	BCC46	3.05	36.77	60	BCC46	17.8292	7.775	36.3318	501.35	29.6	8.2	21.4	13.1333	23.7833	24.4333	12.1333	698	119	3	66.1829	315	24	45	286
1159	6	winter	7	Landrace	landrace	DZA	BCC47	5.78333	35.8	1541	BCC47	12.0708	12.275	37.6534	733.297	31.3	-1.3	32.6	4.83333	21.5	21.5	3.7	450	51	9	37.4802	151	50	50	141
1160	6	winter	8	Landrace	landrace	DZA	BCC48	3.05	36.77	60	BCC48	17.8292	7.775	36.3318	501.35	29.6	8.2	21.4	13.1333	23.7833	24.4333	12.1333	698	119	3	66.1829	315	24	45	286
1161	6	winter	7	Landrace	landrace	DZA	BCC49	3.05	36.77	60	BCC49	17.8292	7.775	36.3318	501.35	29.6	8.2	21.4	13.1333	23.7833	24.4333	12.1333	698	119	3	66.1829	315	24	45	286
1162	6	spring	96	Landrace	landrace	EGY	BCC50	31.25	30.05	34	BCC50	21.1708	13.8583	49.8501	537.395	34.7	6.9	27.8	15.7667	26.1167	27.3	14.0833	19	5	0	118.795	12	0	0	12
1163	6	spring	7	Landrace	landrace	EGY	BCC51	31.25	30.05	34	BCC51	21.1708	13.8583	49.8501	537.395	34.7	6.9	27.8	15.7667	26.1167	27.3	14.0833	19	5	0	118.795	12	0	0	12
1164	6	spring	7	Landrace	landrace	EGY	BCC52	31.25	30.05	34	BCC52	21.1708	13.8583	49.8501	537.395	34.7	6.9	27.8	15.7667	26.1167	27.3	14.0833	19	5	0	118.795	12	0	0	12
1165	6	spring	7	Landrace	landrace	EGY	BCC53	31.25	30.05	34	BCC53	21.1708	13.8583	49.8501	537.395	34.7	6.9	27.8	15.7667	26.1167	27.3	14.0833	19	5	0	118.795	12	0	0	12
1166	6	spring	7	Landrace	landrace	EGY	BCC54	31.25	30.05	34	BCC54	21.1708	13.8583	49.8501	537.395	34.7	6.9	27.8	15.7667	26.1167	27.3	14.0833	19	5	0	118.795	12	0	0	12
1167	2	spring	2	H02	landrace	EGY	BCC55	31.25	30.05	34	BCC55	21.1708	13.8583	49.8501	537.395	34.7	6.9	27.8	15.7667	26.1167	27.3	14.0833	19	5	0	118.795	12	0	0	12
1168	2	spring	2	H02	landrace	EGY	BCC56	31.25	30.05	34	BCC56	21.1708	13.8583	49.8501	537.395	34.7	6.9	27.8	15.7667	26.1167	27.3	14.0833	19	5	0	118.795	12	0	0	12
1169	6	spring	45	Landrace	landrace	EGY	BCC57	31.25	30.05	34	BCC57	21.1708	13.8583	49.8501	537.395	34.7	6.9	27.8	15.7667	26.1167	27.3	14.0833	19	5	0	118.795	12	0	0	12
1170	6	spring	92	Landrace	landrace	EGY	BCC58	31.25	30.05	34	BCC58	21.1708	13.8583	49.8501	537.395	34.7	6.9	27.8	15.7667	26.1167	27.3	14.0833	19	5	0	118.795	12	0	0	12
1171	6	spring	7	Landrace	landrace	EGY	BCC59	31.25	30.05	34	BCC59	21.1708	13.8583	49.8501	537.395	34.7	6.9	27.8	15.7667	26.1167	27.3	14.0833	19	5	0	118.795	12	0	0	12
1172	2	winter	7	Landrace	landrace	JOR	BCC97	35.9333	31.95	831	BCC97	16.575	12.2667	42.8904	648.633	31.6	3	28.6	8.31667	23.75	23.85	8.31667	332	76	0	113.332	211	0	0	211
1173	6	winter	8	Landrace	landrace	JOR	BCC98	35.9333	31.95	831	BCC98	16.575	12.2667	42.8904	648.633	31.6	3	28.6	8.31667	23.75	23.85	8.31667	332	76	0	113.332	211	0	0	211
1174	2	winter	9	Landrace	landrace	JOR	BCC99	35.9333	31.95	831	BCC99	16.575	12.2667	42.8904	648.633	31.6	3	28.6	8.31667	23.75	23.85	8.31667	332	76	0	113.332	211	0	0	211
1175	2	winter	7	Landrace	landrace	JOR	BCC100	35.9333	31.95	831	BCC100	16.575	12.2667	42.8904	648.633	31.6	3	28.6	8.31667	23.75	23.85	8.31667	332	76	0	113.332	211	0	0	211
1176	6	winter	8	Landrace	landrace	JOR	BCC101	35.9333	31.95	831	BCC101	16.575	12.2667	42.8904	648.633	31.6	3	28.6	8.31667	23.75	23.85	8.31667	332	76	0	113.332	211	0	0	211
1177	2	winter	7	Landrace	landrace	JOR	BCC102	35.9333	31.95	831	BCC102	16.575	12.2667	42.8904	648.633	31.6	3	28.6	8.31667	23.75	23.85	8.31667	332	76	0	113.332	211	0	0	211
1178	6	winter	6	Landrace	landrace	JOR	BCC103	35.9333	31.95	831	BCC103	16.575	12.2667	42.8904	648.633	31.6	3	28.6	8.31667	23.75	23.85	8.31667	332	76	0	113.332	211	0	0	211
1179	2	winter	7	Landrace	landrace	JOR	BCC104	35.9333	31.95	831	BCC104	16.575	12.2667	42.8904	648.633	31.6	3	28.6	8.31667	23.75	23.85	8.31667	332	76	0	113.332	211	0	0	211
1180	2	winter	9	Landrace	landrace	JOR	BCC105	35.9333	31.95	831	BCC105	16.575	12.2667	42.8904	648.633	31.6	3	28.6	8.31667	23.75	23.85	8.31667	332	76	0	113.332	211	0	0	211
1181	2	winter	7	Landrace	landrace	JOR	BCC106	35.9333	31.95	831	BCC106	16.575	12.2667	42.8904	648.633	31.6	3	28.6	8.31667	23.75	23.85	8.31667	332	76	0	113.332	211	0	0	211
1182	2	winter	7	Landrace	landrace	LBN	BCC107	35.5131	33.8869	73	BCC107	20.6958	7.85833	36.8936	517.347	31.8	10.5	21.3	14.55	26.4833	27.0167	14.5167	823	191	0	102.529	502	2	7	440
1183	6	winter	4	Landrace	landrace	LBN	BCC108	35.5131	33.8869	73	BCC108	20.6958	7.85833	36.8936	517.347	31.8	10.5	21.3	14.55	26.4833	27.0167	14.5167	823	191	0	102.529	502	2	7	440
1184	6	winter	8	Landrace	landrace	LBN	BCC109	35.5131	33.8869	73	BCC109	20.6958	7.85833	36.8936	517.347	31.8	10.5	21.3	14.55	26.4833	27.0167	14.5167	823	191	0	102.529	502	2	7	440
1185	6	winter	4	Landrace	landrace	LBN	BCC110	35.5131	33.8869	73	BCC110	20.6958	7.85833	36.8936	517.347	31.8	10.5	21.3	14.55	26.4833	27.0167	14.5167	823	191	0	102.529	502	2	7	440
1186	6	winter	4	Landrace	landrace	LBN	BCC111	35.5131	33.8869	73	BCC111	20.6958	7.85833	36.8936	517.347	31.8	10.5	21.3	14.55	26.4833	27.0167	14.5167	823	191	0	102.529	502	2	7	440
1187	2	spring	3	Landrace	landrace	OMN	BCC163	58.55	23.6	57	BCC163	27.9417	7.36667	36.1111	464.914	38.1	17.7	20.4	22.5333	33.3167	33.3167	21.7833	94	25	0	119.114	65	3	3	62
1188	2	spring	2	H02	landrace	OMN	BCC164	58.55	23.6	57	BCC164	27.9417	7.36667	36.1111	464.914	38.1	17.7	20.4	22.5333	33.3167	33.3167	21.7833	94	25	0	119.114	65	3	3	62
1189	6	spring	2	H02	landrace	OMN	BCC165	58.55	23.6	57	BCC165	27.9417	7.36667	36.1111	464.914	38.1	17.7	20.4	22.5333	33.3167	33.3167	21.7833	94	25	0	119.114	65	3	3	62
1190	6	spring	2	H02	landrace	OMN	BCC166	58.55	23.6	57	BCC166	27.9417	7.36667	36.1111	464.914	38.1	17.7	20.4	22.5333	33.3167	33.3167	21.7833	94	25	0	119.114	65	3	3	62
1191	6	facultative	8	Landrace	landrace	OMN	BCC167b	58.55	23.6	57	BCC167b	27.9417	7.36667	36.1111	464.914	38.1	17.7	20.4	22.5333	33.3167	33.3167	21.7833	94	25	0	119.114	65	3	3	62
1192	6	spring	8	Landrace	landrace	OMN	BCC168	58.55	23.6	57	BCC168	27.9417	7.36667	36.1111	464.914	38.1	17.7	20.4	22.5333	33.3167	33.3167	21.7833	94	25	0	119.114	65	3	3	62
1193	6	facultative	6	Landrace	landrace	SAU	BCC185	46.7167	24.6333	584	BCC185	25.375	14.6667	42.885	745.695	42.6	8.4	34.2	25.9833	33.65	33.65	15.6	111	29	0	115.439	68	0	0	35
1194	6	winter	4	Landrace	landrace	SYR	BCC186	36.3092	33.5097	687	BCC186	16.8667	15	44.1176	716.254	35.8	1.8	34	7.98333	25.5333	25.5333	7.98333	198	43	0	101.922	120	0	0	120
1195	6	winter	3	Landrace	landrace	SYR	BCC187	36.3092	33.5097	687	BCC187	16.8667	15	44.1176	716.254	35.8	1.8	34	7.98333	25.5333	25.5333	7.98333	198	43	0	101.922	120	0	0	120
1196	6	winter	3	Landrace	landrace	SYR	BCC188	36.3092	33.5097	687	BCC188	16.8667	15	44.1176	716.254	35.8	1.8	34	7.98333	25.5333	25.5333	7.98333	198	43	0	101.922	120	0	0	120
1197	6	spring	1	H01.FC	landrace	SYR	BCC189	36.3092	33.5097	687	BCC189	16.8667	15	44.1176	716.254	35.8	1.8	34	7.98333	25.5333	25.5333	7.98333	198	43	0	101.922	120	0	0	120
1198	2	winter	7	Landrace	landrace	SYR	BCC191	36.3092	33.5097	687	BCC191	16.8667	15	44.1176	716.254	35.8	1.8	34	7.98333	25.5333	25.5333	7.98333	198	43	0	101.922	120	0	0	120
1199	2	winter	9	Landrace	landrace	SYR	BCC192b	36.3092	33.5097	687	BCC192b	16.8667	15	44.1176	716.254	35.8	1.8	34	7.98333	25.5333	25.5333	7.98333	198	43	0	101.922	120	0	0	120
1200	2	winter	6	Landrace	landrace	SYR	BCC193	36.3092	33.5097	687	BCC193	16.8667	15	44.1176	716.254	35.8	1.8	34	7.98333	25.5333	25.5333	7.98333	198	43	0	101.922	120	0	0	120
1201	2	winter	4	Landrace	landrace	SYR	BCC194	36.3092	33.5097	687	BCC194	16.8667	15	44.1176	716.254	35.8	1.8	34	7.98333	25.5333	25.5333	7.98333	198	43	0	101.922	120	0	0	120
1202	2	winter	7	Landrace	landrace	SYR	BCC195b	36.3092	33.5097	687	BCC195b	16.8667	15	44.1176	716.254	35.8	1.8	34	7.98333	25.5333	25.5333	7.98333	198	43	0	101.922	120	0	0	120
1203	2	winter	7	Landrace	landrace	SYR	BCC196	36.3092	33.5097	687	BCC196	16.8667	15	44.1176	716.254	35.8	1.8	34	7.98333	25.5333	25.5333	7.98333	198	43	0	101.922	120	0	0	120
1204	2	winter	7	Landrace	landrace	SYR	BCC197b	36.3092	33.5097	687	BCC197b	16.8667	15	44.1176	716.254	35.8	1.8	34	7.98333	25.5333	25.5333	7.98333	198	43	0	101.922	120	0	0	120
1205	2	winter	9	Landrace	landrace	SYR	BCC198	36.3092	33.5097	687	BCC198	16.8667	15	44.1176	716.254	35.8	1.8	34	7.98333	25.5333	25.5333	7.98333	198	43	0	101.922	120	0	0	120
1206	2	winter	7	Landrace	landrace	SYR	BCC199	36.3092	33.5097	687	BCC199	16.8667	15	44.1176	716.254	35.8	1.8	34	7.98333	25.5333	25.5333	7.98333	198	43	0	101.922	120	0	0	120
1207	2	winter	7	Landrace	landrace	SYR	BCC200	36.3092	33.5097	687	BCC200	16.8667	15	44.1176	716.254	35.8	1.8	34	7.98333	25.5333	25.5333	7.98333	198	43	0	101.922	120	0	0	120
1208	6	winter	8	Landrace	landrace	SYR	BCC201	36.3092	33.5097	687	BCC201	16.8667	15	44.1176	716.254	35.8	1.8	34	7.98333	25.5333	25.5333	7.98333	198	43	0	101.922	120	0	0	120
1209	6	winter	4	Landrace	landrace	SYR	BCC202	36.3092	33.5097	687	BCC202	16.8667	15	44.1176	716.254	35.8	1.8	34	7.98333	25.5333	25.5333	7.98333	198	43	0	101.922	120	0	0	120
1210	6	winter	8	Landrace	landrace	SYR	BCC203	36.3092	33.5097	687	BCC203	16.8667	15	44.1176	716.254	35.8	1.8	34	7.98333	25.5333	25.5333	7.98333	198	43	0	101.922	120	0	0	120
1211	6	winter	7	Landrace	landrace	SYR	BCC204	36.3092	33.5097	687	BCC204	16.8667	15	44.1176	716.254	35.8	1.8	34	7.98333	25.5333	25.5333	7.98333	198	43	0	101.922	120	0	0	120
1212	6	winter	8	Landrace	landrace	SYR	BCC205	36.3092	33.5097	687	BCC205	16.8667	15	44.1176	716.254	35.8	1.8	34	7.98333	25.5333	25.5333	7.98333	198	43	0	101.922	120	0	0	120
1213	2	winter	7	Landrace	landrace	SYR	BCC206	36.3092	33.5097	687	BCC206	16.8667	15	44.1176	716.254	35.8	1.8	34	7.98333	25.5333	25.5333	7.98333	198	43	0	101.922	120	0	0	120
1214	6	winter	4	Landrace	landrace	SYR	BCC207	36.3092	33.5097	687	BCC207	16.8667	15	44.1176	716.254	35.8	1.8	34	7.98333	25.5333	25.5333	7.98333	198	43	0	101.922	120	0	0	120
1215	2	winter	9	Landrace	landrace	SYR	BCC208	36.3092	33.5097	687	BCC208	16.8667	15	44.1176	716.254	35.8	1.8	34	7.98333	25.5333	25.5333	7.98333	198	43	0	101.922	120	0	0	120
1216	2	winter	7	Landrace	landrace	SYR	BCC209	36.3092	33.5097	687	BCC209	16.8667	15	44.1176	716.254	35.8	1.8	34	7.98333	25.5333	25.5333	7.98333	198	43	0	101.922	120	0	0	120
1217	2	winter	7	Landrace	landrace	SYR	BCC210	36.3092	33.5097	687	BCC210	16.8667	15	44.1176	716.254	35.8	1.8	34	7.98333	25.5333	25.5333	7.98333	198	43	0	101.922	120	0	0	120
1218	6	winter	8	Landrace	landrace	SYR	BCC211	36.3092	33.5097	687	BCC211	16.8667	15	44.1176	716.254	35.8	1.8	34	7.98333	25.5333	25.5333	7.98333	198	43	0	101.922	120	0	0	120
1219	6	winter	6	Landrace	landrace	SYR	BCC212	36.3092	33.5097	687	BCC212	16.8667	15	44.1176	716.254	35.8	1.8	34	7.98333	25.5333	25.5333	7.98333	198	43	0	101.922	120	0	0	120
1220	2	winter	7	Landrace	landrace	SYR	BCC213	36.3092	33.5097	687	BCC213	16.8667	15	44.1176	716.254	35.8	1.8	34	7.98333	25.5333	25.5333	7.98333	198	43	0	101.922	120	0	0	120
1221	6	winter	8	Landrace	landrace	SYR	BCC214	36.3092	33.5097	687	BCC214	16.8667	15	44.1176	716.254	35.8	1.8	34	7.98333	25.5333	25.5333	7.98333	198	43	0	101.922	120	0	0	120
1222	2	winter	6	Landrace	landrace	SYR	BCC216	36.3092	33.5097	687	BCC216	16.8667	15	44.1176	716.254	35.8	1.8	34	7.98333	25.5333	25.5333	7.98333	198	43	0	101.922	120	0	0	120
1223	2	spring	7	Landrace	landrace	ISR	HOR178	35.2167	31.7833	790	HOR178	17.45	11.5833	45.0713	573.006	30.8	5.1	25.7	10.0667	23.6333	23.7667	10.0667	463	106	0	114.346	294	0	0	294
1224	2	winter	7	Landrace	landrace	SYR	HOR20154	36.3092	33.5097	687	HOR20154	16.8667	15	44.1176	716.254	35.8	1.8	34	7.98333	25.5333	25.5333	7.98333	198	43	0	101.922	120	0	0	120
1225	2	winter	7	Landrace	landrace	SYR	HOR20155	39.95	36.7333	387	HOR20155	17.8375	15.175	38.4177	918.67	40.1	0.6	39.5	6.73333	28.75	29.2833	6.73333	368	71	0	83.9615	180	1	2	180
1226	2	winter	9	Landrace	landrace	SYR	HOR20156	36.3092	33.5097	687	HOR20156	16.8667	15	44.1176	716.254	35.8	1.8	34	7.98333	25.5333	25.5333	7.98333	198	43	0	101.922	120	0	0	120
1227	2	winter	7	Landrace	landrace	SYR	HOR20161	36.3092	33.5097	687	HOR20161	16.8667	15	44.1176	716.254	35.8	1.8	34	7.98333	25.5333	25.5333	7.98333	198	43	0	101.922	120	0	0	120
1228	2	winter	7	Landrace	landrace	SYR	HOR21541	36.3092	33.5097	687	HOR21541	16.8667	15	44.1176	716.254	35.8	1.8	34	7.98333	25.5333	25.5333	7.98333	198	43	0	101.922	120	0	0	120
1229	2	winter	9	Landrace	landrace	SYR	HOR21542	36.8833	34.6833	672	HOR21542	15.6333	12.65	40.8065	716.492	31.9	0.9	31	6.6	24.0167	24.0167	6.6	305	64	0	92.4603	174	1	1	174
1230	2	winter	7	Landrace	landrace	SYR	HOR21552	36.3092	33.5097	687	HOR21552	16.8667	15	44.1176	716.254	35.8	1.8	34	7.98333	25.5333	25.5333	7.98333	198	43	0	101.922	120	0	0	120
1231	2	winter	7	Landrace	landrace	SYR	HOR21553	39.2833	36.4	357	HOR21553	18.0417	14.8333	39.1381	883.418	39.2	1.3	37.9	7.28333	28.4	28.9833	7.28333	272	54	0	85.9668	137	1	2	137
1232	2	winter	97	Landrace	landrace	SYR	HOR21555	36.3092	33.5097	687	HOR21555	16.8667	15	44.1176	716.254	35.8	1.8	34	7.98333	25.5333	25.5333	7.98333	198	43	0	101.922	120	0	0	120
1233	2	winter	6	Landrace	landrace	SYR	HOR21556	39.1167	35.9333	244	HOR21556	18.7792	14.6917	39.8148	858.123	39.1	2.2	36.9	9.51667	29.35	29.35	8.25	178	38	0	93.2738	93	1	1	88
1234	2	winter	9	Landrace	landrace	SYR	HOR21557	36.3092	33.5097	687	HOR21557	16.8667	15	44.1176	716.254	35.8	1.8	34	7.98333	25.5333	25.5333	7.98333	198	43	0	101.922	120	0	0	120
1235	2	winter	9	Landrace	landrace	SYR	HOR21559	39.2333	36.15	307	HOR21559	18.4167	14.8	39.4667	874.319	39.2	1.7	37.5	9	29.2	29.2	7.71667	220	45	0	88.9103	111	1	1	110
1236	2	winter	7	Landrace	landrace	SYR	HOR21562	36.3092	33.5097	687	HOR21562	16.8667	15	44.1176	716.254	35.8	1.8	34	7.98333	25.5333	25.5333	7.98333	198	43	0	101.922	120	0	0	120
1237	2	winter	9	Landrace	landrace	SYR	HOR21565	36.3092	33.5097	687	HOR21565	16.8667	15	44.1176	716.254	35.8	1.8	34	7.98333	25.5333	25.5333	7.98333	198	43	0	101.922	120	0	0	120
1238	2	winter	7	Landrace	landrace	JOR	HOR21573	35.9333	31.95	831	HOR21573	16.575	12.2667	42.8904	648.633	31.6	3	28.6	8.31667	23.75	23.85	8.31667	332	76	0	113.332	211	0	0	211
1239	2	winter	7	Landrace	landrace	SYR	HOR21576	36.3092	33.5097	687	HOR21576	16.8667	15	44.1176	716.254	35.8	1.8	34	7.98333	25.5333	25.5333	7.98333	198	43	0	101.922	120	0	0	120
1240	2	winter	6	Landrace	landrace	SYR	HOR21577	36.3092	33.5097	687	HOR21577	16.8667	15	44.1176	716.254	35.8	1.8	34	7.98333	25.5333	25.5333	7.98333	198	43	0	101.922	120	0	0	120
1241	2	winter	9	Landrace	landrace	SYR	HOR21578	36.3092	33.5097	687	HOR21578	16.8667	15	44.1176	716.254	35.8	1.8	34	7.98333	25.5333	25.5333	7.98333	198	43	0	101.922	120	0	0	120
1242	2	winter	6	Landrace	landrace	SYR	HOR21582	40.0833	36.8333	348	HOR21582	17.9542	15.4083	38.8119	920.13	40.4	0.7	39.7	6.85	28.9	29.4333	6.85	370	72	0	83.9246	180	1	2	180
1243	2	winter	9	Landrace	landrace	SYR	HOR21583	36.3092	33.5097	687	HOR21583	16.8667	15	44.1176	716.254	35.8	1.8	34	7.98333	25.5333	25.5333	7.98333	198	43	0	101.922	120	0	0	120
1244	2	winter	6	Landrace	landrace	SYR	HOR21598	36.3092	33.5097	687	HOR21598	16.8667	15	44.1176	716.254	35.8	1.8	34	7.98333	25.5333	25.5333	7.98333	198	43	0	101.922	120	0	0	120
1245	2	winter	9	Landrace	landrace	SYR	HOR21600	39.0667	36.3833	306	HOR21600	18.1167	14.8667	39.6444	869.123	39	1.5	37.5	7.48333	28.25	28.8667	7.48333	254	51	0	85.9846	129	1	2	129
1246	2?	winter	3	Landrace	landrace	SYR	HOR21602	36.3092	33.5097	687	HOR21602	16.8667	15	44.1176	716.254	35.8	1.8	34	7.98333	25.5333	25.5333	7.98333	198	43	0	101.922	120	0	0	120
1247	6	spring	8	Landrace	landrace	DZA	HOR21603	3.05	36.77	60	HOR21603	17.8292	7.775	36.3318	501.35	29.6	8.2	21.4	13.1333	23.7833	24.4333	12.1333	698	119	3	66.1829	315	24	45	286
1248	6	spring	4	Landrace	landrace	TCD	HOR21641	15.0722	12.1164	297	HOR21641	28.0958	15.3417	56.6113	305.9	41	13.9	27.1	27.35	26.4833	32.05	24.5	486	169	0	144.675	388	0	81	0
1249	deficiens	spring	2	H02	landrace	YEM	HOR21690	44.2075	15.352	2251	HOR21690	16.1792	16.1917	63.9987	279.435	28.2	2.9	25.3	19.0833	13.4	19.6	12.6	266	77	2	108.915	140	15	133	18
1250	6	spring	1	H01	landrace	YEM	HOR21692	44.2075	15.352	2251	HOR21692	16.1792	16.1917	63.9987	279.435	28.2	2.9	25.3	19.0833	13.4	19.6	12.6	266	77	2	108.915	140	15	133	18
1251	2	spring	6	Landrace	landrace	YEM	HOR21704	44.2075	15.352	2251	HOR21704	16.1792	16.1917	63.9987	279.435	28.2	2.9	25.3	19.0833	13.4	19.6	12.6	266	77	2	108.915	140	15	133	18
1252	2	spring	9	Landrace	landrace	SYR	HOR21716	36.8833	34.6833	672	HOR21716	15.6333	12.65	40.8065	716.492	31.9	0.9	31	6.6	24.0167	24.0167	6.6	305	64	0	92.4603	174	1	1	174
1253	deficiens	spring	2	H02	landrace	YEM	HOR21735	44.2075	15.352	2251	HOR21735	16.1792	16.1917	63.9987	279.435	28.2	2.9	25.3	19.0833	13.4	19.6	12.6	266	77	2	108.915	140	15	133	18
1254	2	spring	7	Landrace	landrace	SYR	HOR4083	36.3092	33.5097	687	HOR4083	16.8667	15	44.1176	716.254	35.8	1.8	34	7.98333	25.5333	25.5333	7.98333	198	43	0	101.922	120	0	0	120
1255	6	winter	1	H01	landrace	DZA	HOR4147	3.05	36.77	60	HOR4147	17.8292	7.775	36.3318	501.35	29.6	8.2	21.4	13.1333	23.7833	24.4333	12.1333	698	119	3	66.1829	315	24	45	286
1256	6	winter	3	Landrace	landrace	DZA	HOR4148	3.05	36.77	60	HOR4148	17.8292	7.775	36.3318	501.35	29.6	8.2	21.4	13.1333	23.7833	24.4333	12.1333	698	119	3	66.1829	315	24	45	286
1257	6	winter	3	Landrace	landrace	DZA	HOR4149	3.05	36.77	60	HOR4149	17.8292	7.775	36.3318	501.35	29.6	8.2	21.4	13.1333	23.7833	24.4333	12.1333	698	119	3	66.1829	315	24	45	286
1258	6	spring	8	Landrace	landrace	DZA	HOR4150a	3.05	36.77	60	HOR4150a	17.8292	7.775	36.3318	501.35	29.6	8.2	21.4	13.1333	23.7833	24.4333	12.1333	698	119	3	66.1829	315	24	45	286
1259	6	spring	4	Landrace	landrace	DZA	HOR4151	3.05	36.77	60	HOR4151	17.8292	7.775	36.3318	501.35	29.6	8.2	21.4	13.1333	23.7833	24.4333	12.1333	698	119	3	66.1829	315	24	45	286
1260	2	spring	7	Landrace	landrace	SYR	HOR4469	36.0333	32.685	446	HOR4469	17.8042	13.425	46.134	623.799	33	3.9	29.1	9.9	24.9333	24.9333	9.9	308	68	0	110.54	197	0	0	197
1261	deficiens	spring	1	H01	landrace	YEM	HOR4514	44.2075	15.352	2251	HOR4514	16.1792	16.1917	63.9987	279.435	28.2	2.9	25.3	19.0833	13.4	19.6	12.6	266	77	2	108.915	140	15	133	18
1262	6	spring	7	Landrace	landrace	EGY	HOR7419	31.25	30.05	34	HOR7419	21.1708	13.8583	49.8501	537.395	34.7	6.9	27.8	15.7667	26.1167	27.3	14.0833	19	5	0	118.795	12	0	0	12
1263	6	spring	92	Landrace	landrace	DZA	HOR4763	3.05	36.77	60	HOR4763	17.8292	7.775	36.3318	501.35	29.6	8.2	21.4	13.1333	23.7833	24.4333	12.1333	698	119	3	66.1829	315	24	45	286
1264	2	spring	7	Landrace	landrace	LBN	HOR4766	35.5131	33.8869	73	HOR4766	20.6958	7.85833	36.8936	517.347	31.8	10.5	21.3	14.55	26.4833	27.0167	14.5167	823	191	0	102.529	502	2	7	440
1265	6	spring	6	Landrace	landrace	YEM	HOR6957	44.2075	15.352	2251	HOR6957	16.1792	16.1917	63.9987	279.435	28.2	2.9	25.3	19.0833	13.4	19.6	12.6	266	77	2	108.915	140	15	133	18
1266	2	spring	9	Landrace	landrace	YEM	HOR6958	44.2075	15.352	2251	HOR6958	16.1792	16.1917	63.9987	279.435	28.2	2.9	25.3	19.0833	13.4	19.6	12.6	266	77	2	108.915	140	15	133	18
1267	2	spring	7	Landrace	landrace	SYR	HOR7400	36.3092	33.5097	687	HOR7400	16.8667	15	44.1176	716.254	35.8	1.8	34	7.98333	25.5333	25.5333	7.98333	198	43	0	101.922	120	0	0	120
1268	6	spring	8	Landrace	landrace	EGY	HOR819a	31.25	30.05	34	HOR819a	21.1708	13.8583	49.8501	537.395	34.7	6.9	27.8	15.7667	26.1167	27.3	14.0833	19	5	0	118.795	12	0	0	12
1269	6	spring	8	Landrace	landrace	EGY	HOR8212	29.9042	31.1933	17	HOR8212	20.6333	8.7	41.4286	477.081	30.8	9.8	21	16.6	25.8667	26.1667	14.7333	181	50	0	126.219	128	0	1	127
1270	2	spring	2	H02	landrace	ISR	HOR9575	35.2236	31.7792	790	HOR9575	17.45	11.5833	45.0713	573.006	30.8	5.1	25.7	10.0667	23.6333	23.7667	10.0667	463	106	0	114.346	294	0	0	294
1271	6	spring	4	Landrace	landrace	DZA	HOR9787	3.05	36.77	60	HOR9787	17.8292	7.775	36.3318	501.35	29.6	8.2	21.4	13.1333	23.7833	24.4333	12.1333	698	119	3	66.1829	315	24	45	286
1272	6	spring	8	Landrace	landrace	DZA	HOR9788	3.05	36.77	60	HOR9788	17.8292	7.775	36.3318	501.35	29.6	8.2	21.4	13.1333	23.7833	24.4333	12.1333	698	119	3	66.1829	315	24	45	286
1273	6	spring	8	Landrace	landrace	DZA	HOR9789	3.05	36.77	60	HOR9789	17.8292	7.775	36.3318	501.35	29.6	8.2	21.4	13.1333	23.7833	24.4333	12.1333	698	119	3	66.1829	315	24	45	286
1274	2	spring	1	H01	landrace	DZA	HOR10092	3.05	36.77	60	HOR10092	17.8292	7.775	36.3318	501.35	29.6	8.2	21.4	13.1333	23.7833	24.4333	12.1333	698	119	3	66.1829	315	24	45	286
1275	2	spring	3	Landrace	landrace	DZA	HOR10093	3.05	36.77	60	HOR10093	17.8292	7.775	36.3318	501.35	29.6	8.2	21.4	13.1333	23.7833	24.4333	12.1333	698	119	3	66.1829	315	24	45	286
1276	2	spring	7	Landrace	landrace	DZA	HOR10958	3.05	36.77	60	HOR10958	17.8292	7.775	36.3318	501.35	29.6	8.2	21.4	13.1333	23.7833	24.4333	12.1333	698	119	3	66.1829	315	24	45	286
1277	2	spring	7	Landrace	landrace	JOR	HOR11193	35.9333	31.95	831	HOR11193	16.575	12.2667	42.8904	648.633	31.6	3	28.6	8.31667	23.75	23.85	8.31667	332	76	0	113.332	211	0	0	211
1278	2	spring	9	Landrace	landrace	SYR	HOR12826	38.25	36.55	366	HOR12826	17.6625	14.475	39.2276	868.225	38.3	1.4	36.9	7.01667	28.4	28.4	7.01667	293	64	0	87.8654	157	2	2	157
1279	2	spring	7	Landrace	landrace	SYR	HOR12827	38.25	36.55	366	HOR12827	17.6625	14.475	39.2276	868.225	38.3	1.4	36.9	7.01667	28.4	28.4	7.01667	293	64	0	87.8654	157	2	2	157
1280	6	spring	92	Landrace	landrace	SYR	HOR12828	47.4419	31.005	6	HOR12828	24.15	14.3667	39.0399	871.183	42.9	6.1	36.8	14.75	34.1	34.1	12.8667	132	30	0	104.877	79	0	0	78
1281	2	spring	9	Landrace	landrace	SYR	HOR12829	36.8333	36.3383	438	HOR12829	17.25	12.3167	38.2505	798.86	34.9	2.7	32.2	7.5	26.8833	26.8833	7.5	474	93	0	87.0218	254	4	4	254
1282	6	facultative	8	Landrace	landrace	SYR	HOR12830b	38.0865	36.7014	325	HOR12830b	17.925	14.45	39.1599	867.647	38.7	1.8	36.9	7.31667	28.7333	28.7333	7.31667	307	67	0	88.8761	168	2	2	168
1283	deficiens	spring	1	H01	landrace	YEM	HOR13594	44.2075	15.352	2251	HOR13594	16.1792	16.1917	63.9987	279.435	28.2	2.9	25.3	19.0833	13.4	19.6	12.6	266	77	2	108.915	140	15	133	18
1284	2	winter	8	Landrace	landrace	JOR	HOR13792	35.7667	31.6333	687	HOR13792	16.6958	12.5083	46.3272	589.74	30.6	3.6	27	8.98333	23.1333	23.2	8.98333	318	76	0	114.724	203	0	0	203
1285	2	winter	7	Landrace	landrace	JOR	HOR13795	35.8333	31.6833	760	HOR13795	16.3583	12.3833	46.0347	593.383	30.2	3.3	26.9	8.58333	22.8167	22.8833	8.58333	325	76	0	114.742	207	0	0	207
1286	2?	spring	9	Landrace	landrace	SYR	HOR13809	38.7833	35.75	274	HOR13809	18.3542	14.675	39.8777	859.843	38.2	1.4	36.8	9.1	28.7167	28.7167	7.61667	177	34	0	88.7792	88	0	0	82
1287	6	spring	2	H02	landrace	ISR	HOR13814	35.2236	31.7792	790	HOR13814	17.45	11.5833	45.0713	573.006	30.8	5.1	25.7	10.0667	23.6333	23.7667	10.0667	463	106	0	114.346	294	0	0	294
1288	2	spring	7	Landrace	landrace	ISR	HOR13839	35.2236	31.7792	790	HOR13839	17.45	11.5833	45.0713	573.006	30.8	5.1	25.7	10.0667	23.6333	23.7667	10.0667	463	106	0	114.346	294	0	0	294
1289	2	winter	4	Landrace	landrace	SYR	HOR14097	36.75	36.75	772	HOR14097	15.1542	11.0917	33.8161	831.284	32.9	0.1	32.8	4.83333	24.9833	25.05	4.83333	691	131	1	86.6994	377	10	13	377
1290	2?	spring	9	Landrace	landrace	SYR	HOR14100	36.3092	33.5097	687	HOR14100	16.8667	15	44.1176	716.254	35.8	1.8	34	7.98333	25.5333	25.5333	7.98333	198	43	0	101.922	120	0	0	120
1291	2	spring	9	Landrace	landrace	SYR	HOR14107	36.3092	33.5097	687	HOR14107	16.8667	15	44.1176	716.254	35.8	1.8	34	7.98333	25.5333	25.5333	7.98333	198	43	0	101.922	120	0	0	120
1292	2?	spring	9	Landrace	landrace	SYR	HOR14108	40.0833	36.8333	348	HOR14108	17.9542	15.4083	38.8119	920.13	40.4	0.7	39.7	6.85	28.9	29.4333	6.85	370	72	0	83.9246	180	1	2	180
1293	6	spring	13	Landrace	landrace	TCD	HOR14153	18.05	20.78	1709	HOR14153	18.5833	15.4667	48.7907	617.971	34	2.3	31.7	25.1333	19.1167	25.1333	10.3333	36	12	1	110.096	21	3	21	5
1294	6	spring	8	Landrace	landrace	ERI	HOR14279	39.4167	14.7	2427	HOR14279	17.475	14.8833	73.6799	142.39	27.2	7	20.2	17.85	16	19.3	15.6333	524	156	6	115.203	322	21	133	33
1295	6	spring	8	Landrace	landrace	DZA	HOR14397	3.05	36.77	60	HOR14397	17.8292	7.775	36.3318	501.35	29.6	8.2	21.4	13.1333	23.7833	24.4333	12.1333	698	119	3	66.1829	315	24	45	286
1296	6	spring	2	H02	landrace	EGY	HOR14411	31.25	30.05	34	HOR14411	21.1708	13.8583	49.8501	537.395	34.7	6.9	27.8	15.7667	26.1167	27.3	14.0833	19	5	0	118.795	12	0	0	12
1297	2	winter	9	Landrace	landrace	SYR	HOR18455	38.7833	35.7	293	HOR18455	18.425	14.6667	39.8551	859.584	38.3	1.5	36.8	9.18333	28.8333	28.8333	7.75	172	33	0	89.4119	86	0	0	80
1298	2	winter	9	Landrace	landrace	SYR	HOR18456	38.7833	35.75	274	HOR18456	18.3542	14.675	39.8777	859.843	38.2	1.4	36.8	9.1	28.7167	28.7167	7.61667	177	34	0	88.7792	88	0	0	82
1299	2	winter	7	Landrace	landrace	SYR	HOR19782	36.3092	33.5097	687	HOR19782	16.8667	15	44.1176	716.254	35.8	1.8	34	7.98333	25.5333	25.5333	7.98333	198	43	0	101.922	120	0	0	120
1300	6	winter	6	Landrace	landrace	SYR	HOR19786	39.4	35.8	224	HOR19786	19.1333	14.6833	39.2602	875.155	39.6	2.2	37.4	9.71667	29.9333	29.9333	8.41667	182	37	0	90.2657	94	1	1	89
1301	2	winter	9	Landrace	landrace	SYR	HOR19788	39.2167	36.15	309	HOR19788	18.4167	14.8	39.4667	874.319	39.2	1.7	37.5	9	29.2	29.2	7.71667	220	45	0	88.9103	111	1	1	110
1302	2	winter	9	Landrace	landrace	SYR	HOR19818	39.45	36.45	355	HOR19818	18.1	14.85	38.9764	891.587	39.4	1.3	38.1	7.25	28.5667	29.1667	7.25	287	56	0	85.2137	143	1	2	143
1303	2	winter	7	Landrace	landrace	SYR	HOR19819	36.3092	33.5097	687	HOR19819	16.8667	15	44.1176	716.254	35.8	1.8	34	7.98333	25.5333	25.5333	7.98333	198	43	0	101.922	120	0	0	120
1304	2	winter	3	Landrace	landrace	SYR	HOR19820	36.3092	33.5097	687	HOR19820	16.8667	15	44.1176	716.254	35.8	1.8	34	7.98333	25.5333	25.5333	7.98333	198	43	0	101.922	120	0	0	120
1305	2	winter	7	Landrace	landrace	SYR	HOR20118	36.3092	33.5097	687	HOR20118	16.8667	15	44.1176	716.254	35.8	1.8	34	7.98333	25.5333	25.5333	7.98333	198	43	0	101.922	120	0	0	120
1306	2	winter	9	Landrace	landrace	SYR	HOR20122	38.7833	35.8833	262	HOR20122	18.2667	14.7167	39.8826	860.865	38.2	1.3	36.9	9.05	28.6333	28.6333	7.51667	187	36	0	89.1896	93	0	0	87
1307	2	winter	9	Landrace	landrace	SYR	HOR20123	38.25	36.8833	576	HOR20123	17.0958	13.825	36.7686	899.865	38.2	0.6	37.6	6.15	27.85	28.2833	6.15	394	79	0	87.1265	212	2	4	212
1308	2	winter	7	Landrace	landrace	SYR	HOR20126	36.3092	33.5097	687	HOR20126	16.8667	15	44.1176	716.254	35.8	1.8	34	7.98333	25.5333	25.5333	7.98333	198	43	0	101.922	120	0	0	120
1309	2	winter	6	Landrace	landrace	SYR	HOR20130	36.3092	33.5097	687	HOR20130	16.8667	15	44.1176	716.254	35.8	1.8	34	7.98333	25.5333	25.5333	7.98333	198	43	0	101.922	120	0	0	120
1310	2	winter	6	Landrace	landrace	SYR	HOR20132	36.3092	33.5097	687	HOR20132	16.8667	15	44.1176	716.254	35.8	1.8	34	7.98333	25.5333	25.5333	7.98333	198	43	0	101.922	120	0	0	120
1311	2	winter	9	Landrace	landrace	SYR	HOR20134	36.3092	33.5097	687	HOR20134	16.8667	15	44.1176	716.254	35.8	1.8	34	7.98333	25.5333	25.5333	7.98333	198	43	0	101.922	120	0	0	120
1312	2	winter	9	Landrace	landrace	SYR	HOR20135	35.0167	36.5667	NA	HOR20135	NA	NA	NA	NA	NA	NA	NA	NA	NA	NA	NA	NA	NA	NA	NA	NA	NA	NA	NA
1313	2	winter	7	Landrace	landrace	SYR	HOR20142	36.3092	33.5097	687	HOR20142	16.8667	15	44.1176	716.254	35.8	1.8	34	7.98333	25.5333	25.5333	7.98333	198	43	0	101.922	120	0	0	120
1314	6	spring	1	H01	landrace	POL	HOR10249	21.3317	52.4061	92	HOR10249	7.63333	8.21667	26.5054	853.821	23.9	-7.1	31	17.8333	-2.26667	17.8333	-3.21667	499	70	23	40.4546	195	69	195	78
1315	deficiens	spring	2	H02.AF	landrace	ETH	HOR10334	37.3167	9.1	3028	HOR10334	14.5625	14.2083	79.8221	73.5504	23.7	5.9	17.8	13.8	14.5667	15.5167	13.8	1553	326	15	87.4658	865	58	316	865
1316	6	spring	2	H02.AF	landrace	ETH	HOR10350	36.35	8.45	2000	HOR10350	18.725	14.65	71.8137	116.258	29	8.6	20.4	18.1	18.5167	20.35	17.7833	1855	326	15	80.9819	948	64	386	200
1317	labile	spring	47	Landrace	landrace	ETH	HOR10421	39.0667	8.65	1856	HOR10421	19.5	14.7	73.1343	144.474	29.3	9.2	20.1	19.25	17.7167	21.2667	17.7167	882	227	6	105.804	563	27	157	27
1318	2	spring	6	Landrace	landrace	IRQ	HOR10484	44.3919	33.3156	36	HOR10484	22.6833	15.4167	39.3282	906.35	43.4	4.2	39.2	12.7833	33.4333	33.4333	11.2833	158	30	0	93.6833	84	0	0	77
1319	6	spring	2	H02.AF	landrace	ETH	HOR10508	38.25	6.8	1820	HOR10508	19.4	14.9333	79.0123	71.5415	29.3	10.4	18.9	18.6333	19.3667	20.3833	18.5833	1224	155	25	47.8907	445	111	287	403
1320	2	spring	9	Landrace	landrace	IRQ	HOR10610	43.2567	36.4433	282	HOR10610	19.6333	15.45	38.0542	940.965	42.5	1.9	40.6	9.45	31.3333	31.3333	8.28333	535	104	0	92.8237	284	0	0	259
1321	2	spring	2	H02	landrace	ITA	HOR10782	13.8825	41.9017	990	HOR10782	8.46667	7.13333	28.9973	648.391	22.4	-2.2	24.6	5.55	16.5667	16.5667	0.966667	807	103	44	24.2945	273	155	155	202
1322	deficiens	spring	2	H02.AF	landrace	ETH	HOR10800	38.25	6	2475	HOR10800	16.1667	13.15	76.9006	60.8401	25	7.9	17.1	16.4833	16.4833	16.8833	15.45	1511	254	19	60.5371	601	102	380	384
1323	2	spring	2	H02	landrace	CHE	HOR12154	9.21667	46.7167	1065	HOR12154	5.7875	7.325	30.0205	629.455	18.8	-5.6	24.4	13.4667	-1.06667	13.4667	-1.86667	1291	160	68	30.1729	453	213	453	216
1324	6	spring	7	Landrace	landrace	MAR	HOR13416	-8.83333	31.05	1990	HOR13416	11.3083	13.4	45.8904	541.332	26.8	-2.4	29.2	5.8	17.9667	18.25	4.83333	520	72	4	59.7601	198	26	28	185
1325	6	spring	8	Landrace	landrace	MAR	HOR13420	-9.05	30.8833	912	HOR13420	14.7625	12.0083	46.5439	464.568	27.7	1.9	25.8	10.0333	20.3	20.6167	8.95	351	55	1	66.4871	148	13	14	136
1326	6	spring	8	Landrace	landrace	MAR	HOR13428	-8.85444	30.7	1394	HOR13428	14.3167	13.1333	46.4075	511.803	28.7	0.4	28.3	9.03333	20.5	20.8	7.98333	376	57	2	65.2265	155	14	17	143
1327	2	spring	1	H01	landrace	AFG	HOR1431	71.1504	35	2675	HOR1431	8.4125	9.525	29.9528	817.816	24.5	-7.3	31.8	2.51667	9.83333	18.4167	-1.9	939	169	29	64.0002	455	102	144	261
1328	6	spring	45	Landrace	landrace	AFG	HOR1463	71.18	35.8833	4391	HOR1463	-2.45	8.35	25.4573	832.169	13.8	-19	32.8	-3.68333	7.03333	7.56667	-12.9833	896	167	19	70.2312	439	79	90	270
1329	2	spring	1	H01	landrace	AFG	HOR1707	71.5	35.8833	3847	HOR1707	-1.42917	8.44167	25.6586	844.551	14.9	-18	32.9	-2.65	5.15	8.7	-12.15	814	148	20	66.6194	390	83	93	241
1330	2	spring	2	H02	landrace	SWE	HOR1732	18.05	59.325	16	HOR1732	7.0375	6.39167	23.5855	760.308	22.2	-4.9	27.1	15.6833	1	16.8667	-1.76667	527	66	25	31.2583	183	83	174	113
1331	6	spring	6	Landrace	landrace	AFG	HOR1758	71.1504	35	2675	HOR1758	8.4125	9.525	29.9528	817.816	24.5	-7.3	31.8	2.51667	9.83333	18.4167	-1.9	939	169	29	64.0002	455	102	144	261
1332	6	spring	45	Landrace	landrace	AFG	HOR1805	71.1504	35	2675	HOR1805	8.4125	9.525	29.9528	817.816	24.5	-7.3	31.8	2.51667	9.83333	18.4167	-1.9	939	169	29	64.0002	455	102	144	261
1333	2	spring	2	H02	landrace	HRV	HOR182	15.2	45.1	849	HOR182	8.02917	7.99167	29.5988	703.803	22.9	-4.1	27	4.4	16.6167	16.6167	-0.7	1355	155	90	20.4527	447	293	293	339
1334	6	spring	1	H01	landrace	DEU	HOR1868	10.4614	51.1956	217	HOR1868	8.30833	8.56667	33.5948	662.416	22.2	-3.3	25.5	16.4167	1.05	16.4167	0.133333	596	73	36	23.5795	198	111	198	118
1335	6	spring	6	Landrace	landrace	AFG	HOR1968	71.1504	35	2675	HOR1968	8.4125	9.525	29.9528	817.816	24.5	-7.3	31.8	2.51667	9.83333	18.4167	-1.9	939	169	29	64.0002	455	102	144	261
1336	6	spring	4	Landrace	landrace	LBY	HOR2766	21.8567	23.3111	635	HOR2766	22.4542	15.375	46.3102	645.38	38.5	5.3	33.2	19.1333	15.45	29.4833	13.9	0	0	0	0	0	0	0	0
1337	2	spring	1	H01.FC	landrace	IRN	HOR2777	47.8	37.6333	1429	HOR2777	10.5375	12.575	33.8038	859.424	31.3	-5.9	37.2	8.16667	20.8167	20.8167	0.1	350	45	8	46.5495	129	31	31	112
1338	6	spring	6	Landrace	landrace	IRN	HOR2835b	48.8167	34.5833	1850	HOR2835b	11.2292	14.6917	38.8668	857.837	32.6	-5.2	37.8	8.68333	21.6167	22	0.816667	325	57	1	81.6335	152	3	12	126
1339	2	spring	2	H02	landrace	HUN	HOR3759	19.05	47.5	118	HOR3759	11.275	8.76667	28.7432	811.622	27.3	-3.2	30.5	19.35	2.63333	20.85	0.916667	550	67	31	24.2749	177	100	171	114
1340	2	spring	1	H01	landrace	AUT	HOR3777	12.8686	47.0289	1500	HOR3777	2.87083	9.10833	32.8821	671.482	17.2	-10.5	27.7	10.9167	-4.6	10.9167	-5.5	1189	149	63	30.9684	431	195	431	205
1341	6	spring	4	Landrace	landrace	BGR	HOR383	25.9586	43.8544	47	HOR383	11.2375	10.3583	31.013	859.995	28.7	-4.7	33.4	19.85	1.63333	21.5333	0.3	586	78	36	26.5973	202	114	180	124
1342	6	spring	8	Landrace	landrace	ESP	HOR3938	-16.6289	28.2914	2749	HOR3938	6.35	7.95	36.4679	502.706	19.2	-2.6	21.8	1.88333	13.0333	13.25	1.11667	567	117	1	89.1365	315	9	25	274
1343	6	spring	1	H01	landrace	AUT	HOR3959	12.6447	47.2722	945	HOR3959	5.79167	10.2	34	718.16	21.2	-8.8	30	14.3333	-2	14.3333	-3.35	1106	147	56	36.4133	425	170	425	181
1344	2	spring	2	H02	landrace	BIH	HOR4016	17.0081	43.8269	727	HOR4016	8.71667	8.1	30.3371	687.037	23.5	-3.2	26.7	5.03333	16.6	17.2333	0.266667	1124	151	64	30.0741	401	205	222	329
1345	2	spring	2	H02	landrace	LVA	HOR4720	23.7139	56.6483	5	HOR4720	6.50833	6.6	23.2394	828.188	21.2	-7.2	28.4	15.5667	-3.26667	16.5333	-3.68333	642	82	27	31.8157	225	96	215	109
1346	6	spring	45	Landrace	landrace	DNK	HOR4815	12.5787	55.6757	15	HOR4815	8.47917	6.275	27.2826	648.763	21.1	-1.9	23	15.9667	3.2	16.6167	1	622	67	34	20.9383	192	113	183	141
1347	6	spring	2	H02	landrace	ETH	HOR5428	41.8667	9.5833	1260	HOR5428	23.475	12.6667	69.2168	185.282	32.1	13.8	18.3	24.85	20.9833	25.45	20.9833	679	132	6	70.0241	308	43	198	43
1348	6	spring	8	Landrace	landrace	ETH	HOR5593	37.85	8.9858	2096	HOR5593	17.8458	14.775	77.7632	110.319	27.4	8.4	19	17.0167	17.4333	19.2833	16.7167	1027	222	8	89.9969	591	37	157	569
1349	2	spring	6	Landrace	landrace	ETH	HOR5689	38.7	9.0333	2420	HOR5689	15.4167	13.7667	71.7014	123.846	24.5	5.3	19.2	15.1167	13.9833	17.1	13.9833	1166	270	9	94.5431	698	37	234	52
1350	2	spring	2	H02.AF	landrace	ETH	HOR5702	36.8333	7.6667	1709	HOR5702	18.9208	15.4917	75.2023	92.8454	28.8	8.2	20.6	18.7167	18.4	20.2667	17.9667	1669	270	27	64.2403	760	110	420	116
1351	2	spring	2	H02.AF	landrace	ETH	HOR5811	39.5333	9.6833	2821	HOR5811	14.6875	12.5583	67.1569	163.639	24	5.3	18.7	15.3667	12.7167	16.6667	12.7167	946	318	4	123.21	651	28	162	28
1352	deficiens	spring	2	H02.AF	landrace	ETH	HOR5895	38.7	6.2	2537	HOR5895	16.7833	13.8667	77.037	60.3148	25.7	7.7	18	17.4167	16.6	17.55	16.2	1628	244	24	57.1045	624	103	577	331
1353	6	spring	6	Landrace	landrace	ETH	HOR6360	36.8833	7.4667	2156	HOR6360	17.8292	14.675	76.4323	84.9989	27.4	8.2	19.2	17.15	17.9	19	16.9667	1659	259	28	59.9018	712	114	317	705
1354	deficiens	spring	4	Landrace	landrace	ETH	HOR6460	36.6167	7.55	1934	HOR6460	17.8042	14.775	78.5904	80.5509	27	8.2	18.8	17.3	17.6667	18.9667	17.1	1790	266	32	58.8431	757	125	480	750
1355	labile	spring	2	H02	landrace	ETH	HOR6514	39.0667	8.65	1856	HOR6514	19.5	14.7	73.1343	144.474	29.3	9.2	20.1	19.25	17.7167	21.2667	17.7167	882	227	6	105.804	563	27	157	27
1356	6	spring	8	Landrace	landrace	GRC	HOR676	25.6167	35.2667	682	HOR676	16.9792	5.825	30.0258	531.304	27.2	7.8	19.4	11.05	23.7	23.7	10.7833	635	135	1	89.5976	340	7	7	293
1357	6	spring	7	Landrace	landrace	GRC	HOR713	22.1833	37.6667	1012	HOR713	11.7625	10.7917	38.8189	633.339	27.6	-0.2	27.8	5.93333	19.7167	19.7167	4.41667	880	151	15	64.7439	406	59	59	388
1358	2	spring	2	H02	landrace	SVK	HOR7338	18.6631	48.5633	437	HOR7338	6.77917	9.425	31.3123	762.137	22.4	-7.7	30.1	15.7667	-1.55	15.7667	-3	824	107	47	28.5468	283	146	283	163
1359	2	spring	2	H02	landrace	SVK	HOR7361	21.3331	49.0436	272	HOR7361	7.75833	9.5	29.9685	811.34	24	-7.7	31.7	17.4833	-1.51667	17.4833	-2.61667	697	97	35	39.5776	277	109	277	120
1360	6	spring	2	H02	landrace	CZE	HOR7380	18.8322	49.5197	591	HOR7380	6.6875	9.00833	30.0278	772.788	22.1	-7.9	30	15.7667	-1.98333	15.7667	-3.35	947	138	46	39.7656	370	145	370	156
1361	2	spring	1	H01	landrace	CZE	HOR7387	18.2261	49.4167	607	HOR7387	6.94583	8.90833	30.6128	746.746	22.1	-7	29.1	15.7833	-1.35	15.7833	-2.63333	828	120	39	41.1126	326	122	326	133
1362	2	spring	2	H02	landrace	POL	HOR7484	20.3028	49.4097	500	HOR7484	6.73333	9.61667	30.9218	785.069	22.4	-8.7	31.1	15.9167	-2.11667	15.9167	-3.5	765	117	31	48.4506	324	101	324	105
1363	6	spring	3	Landrace	landrace	ALB	HOR756	20.1892	40.7878	287	HOR756	13.5542	9.575	34.692	653.885	28.7	1.1	27.6	7	21.7333	21.7333	5.75	1045	148	34	42.3664	399	118	118	358
1364	6	spring	45	Landrace	landrace	AFG	HOR8265	62.1667	34.3667	948	HOR8265	16.075	15.4667	39.5567	893.991	36.4	-2.7	39.1	7.06667	27.35	27.35	5.13333	265	60	0	113.978	171	0	0	150
1365	6	spring	45	Landrace	landrace	RUS	HOR8268	39.8767	56.215	180	HOR8268	4.36667	8.05	21.4667	1085.7	23.6	-13.9	37.5	17.4167	-7.96667	17.4167	-9.16667	609	91	26	35.3296	217	91	217	109
1366	2	spring	2	H02	landrace	SVK	HOR8635	22.1411	48.5281	103	HOR8635	9.8125	9.55833	29.8698	826.408	26.1	-5.9	32	19.5333	5.01667	19.5333	-0.85	685	85	40	25.9027	232	126	232	150
1367	2	spring	7	Landrace	landrace	EGY	HOR8658	29.9042	31.1933	17	HOR8658	20.6333	8.7	41.4286	477.081	30.8	9.8	21	16.6	25.8667	26.1667	14.7333	181	50	0	126.219	128	0	1	127
1368	2	spring	1	H01	landrace	POL	HOR8813	21.9667	49.5333	371	HOR8813	6.45833	8.63333	27.1488	842.65	22.3	-9.5	31.8	16.15	-3.46667	16.15	-4.7	726	100	36	38.3612	284	116	284	127
1369	2	spring	2	H02	landrace	POL	HOR8817	20.9478	49.6239	326	HOR8817	7.2375	9.175	28.9432	813.078	23.3	-8.4	31.7	16.8667	-2.15	16.8667	-3.31667	774	113	35	42.9274	317	119	317	128
1370	6	spring	1	H01	landrace	POL	HOR8826	20.9592	49.4214	599	HOR8826	5.40417	8.90833	29.8937	759.487	20.7	-9.1	29.8	14.6333	-3.53333	14.6333	-4.06667	878	125	42	38.8843	347	145	347	156
1371	2	spring	1	H01	landrace	POL	HOR8827	20.6	49.6333	430	HOR8827	7.45417	9.325	29.0498	823.632	23.5	-8.6	32.1	17	-1.88333	17	-3.46667	760	114	32	46.8746	320	107	320	114
1372	6	spring	3	Landrace	landrace	ITA	HOR9309	14.9508	41.4428	509	HOR9309	12.5542	7.375	29.8583	648.135	26.5	1.8	24.7	9.55	20.7333	20.7333	5.06667	627	79	32	27.7002	213	102	102	184
1373	2	spring	2	H02	landrace	ROU	HOR9453	23.5997	46.7772	338	HOR9453	8.99583	10.0917	32.1391	802.653	24.9	-6.5	31.4	17	0.45	18.2667	-1.45	574	85	25	46.618	240	82	232	92
1374	2	spring	3	Landrace	landrace	LBY	HOR9880	21.9075	32.6906	791	HOR9880	14.4	10.7	46.3203	504.714	26.1	3	23.1	8.05	20.1167	20.1167	8.05	412	104	0	106.202	263	1	1	263
1375	2	spring	2	H02	landrace	FIN	HOR9901	25.7481	61.9239	140	HOR9901	3.3125	7.55833	22.6977	918.42	21.2	-12.1	33.3	13.2	-3.46667	14.9667	-7.8	657	86	34	30.4249	229	107	220	134
1376	2	Masada	Masada	Masada	Masada	ISR	Masada	35.353	31.314	27	Masada	22.7417	13.1167	46.513	591.342	37	8.8	28.2	15.0333	29.3167	29.3167	15.0333	117	28	0	109.955	72	0	0	72
1377	6	spring	1	cultivar	cultivar	USA	MorexI	-77.0367	38.895	19	MorexI	13.2458	11.5583	32.7432	893.33	31.1	-4.2	35.3	24.15	2.03333	24.15	2.03333	1030	105	70	12.5069	295	225	295	225
1378	2	spring	2	cultivar	cultivar	GBR	OpticII	-0.118319	51.5094	24	OpticII	11.1375	7.94167	36.4297	516.963	23.5	1.7	21.8	8.31667	7.33333	17.75	5.15	621	61	39	12.9791	179	130	151	153
1379	2	spring	2	cultivar	cultivar	GBR	GoldPromII	-0.118319	51.5094	24	GoldPromII	11.1375	7.94167	36.4297	516.963	23.5	1.7	21.8	8.31667	7.33333	17.75	5.15	621	61	39	12.9791	179	130	151	153
1380	2	spring	2	cultivar	cultivar	DEU	TriumphII	13.4081	52.5186	41	TriumphII	9.06667	8.08333	29.7181	723.173	23.8	-3.4	27.2	17.8	4.2	17.8	0.0166667	571	70	34	23.0992	188	111	188	126
1381	2	winter	3	cultivar	cultivar	DEU	IgriIII	13.4081	52.5186	41	IgriIII	9.06667	8.08333	29.7181	723.173	23.8	-3.4	27.2	17.8	4.2	17.8	0.0166667	571	70	34	23.0992	188	111	188	126
1382	6	facultative	1	cultivar	cultivar	DNK	G387E	13.33	52.52	37	G387E	9.08333	8.15	30.0738	721.578	23.8	-3.3	27.1	17.8167	4.23333	17.8167	0.1	574	70	35	22.8984	188	111	188	128
1383	6	facultative	1	cultivar	cultivar	AUT	G388H	9.88333	47.2333	1243	G388H	5.125	8.41667	32.4968	648.037	18.5	-7.4	25.9	12.9	-1.93333	12.9	-2.95	1119	143	60	31.3657	405	190	405	202
1384	6	facultative	7	cultivar	cultivar	ESP	G390F	-16.5333	28.25	2099	G390F	10.6958	7.65833	37.1764	462.446	22.7	2.1	20.6	6.61667	16.7333	17.0333	5.78333	487	104	0	93.8609	281	5	14	242
1385	6	facultative	2	cultivar	cultivar	ITA	G391F	12.4833	41.8833	42	G391F	15.675	10.15	37.8731	612.912	30.5	3.7	26.8	12.6667	23.4	23.4	8.55	798	114	18	44.2315	312	86	86	245
1386	6	facultative	1	cultivar	cultivar	GRC	G392I	22.9878	37.9414	55	G392I	17.6292	9.875	35.9091	653.777	33	5.5	27.5	11.65	25.9	25.9	10.1	561	98	6	68.2065	257	27	27	239
1387	6	facultative	55	cultivar	cultivar	SRB	G393HLVIII	20.9833	44.0167	250	G393HLVIII	10.6958	10.175	33.2516	753.092	26.8	-3.8	30.6	17.9667	2.66667	19.6167	1.05	717	85	44	22.6589	241	140	215	150
1388	6	facultative	4	cultivar	cultivar	TUR	G402H	32.85	39.9167	875	G402H	11.5917	12.5167	36.8137	784.862	30.1	-3.9	34	10.9667	20.75	21.1	1.68333	387	52	11	40.3019	130	43	58	125
1389	2	facultative	45	cultivar	cultivar	DEU	G407H	13.4081	52.5186	41	G407H	9.06667	8.08333	29.7181	723.173	23.8	-3.4	27.2	17.8	4.2	17.8	0.0166667	571	70	34	23.0992	188	111	188	126
1390	2	facultative	2	cultivar	cultivar	GBR	G409I	-0.118319	51.5094	24	G409I	11.1375	7.94167	36.4297	516.963	23.5	1.7	21.8	8.31667	7.33333	17.75	5.15	621	61	39	12.9791	179	130	151	153
1391	2	facultative	2	cultivar	cultivar	DEU	G410I	13.4081	52.5186	41	G410I	9.06667	8.08333	29.7181	723.173	23.8	-3.4	27.2	17.8	4.2	17.8	0.0166667	571	70	34	23.0992	188	111	188	126
1392	2	facultative	2	cultivar	cultivar	AUT	G411I	16.3731	48.2083	203	G411I	9.80833	9.63333	32.3266	755.705	26	-3.8	29.8	19.0667	1.78333	19.0667	0.416667	631	76	35	26.8881	217	116	217	118
1393	2	facultative	2	cultivar	cultivar	CZE	G412I	14.44	50.08	238	G412I	8.94167	9.05	32.0922	730.435	24.4	-3.8	28.2	17.9167	1.11022e-16	17.9167	1.11022e-16	496	72	19	49.2734	208	64	208	64
1394	2	facultative	2	cultivar	cultivar	POL	G413I	21.01	52.24	102	G413I	7.8125	8.24167	27.6566	812.726	23.6	-6.2	29.8	17.6	-1.51667	17.6	-2.4	500	70	22	40.1249	195	70	195	77
1395	2	facultative	2	cultivar	cultivar	ESP	G414H	-3.69	40.44	697	G414H	13.5875	10.2917	34.887	691.08	30.7	1.2	29.5	9.31667	22.4667	22.4667	5.45	453	58	11	39.2282	159	52	52	137
1396	2	facultative	2	cultivar	cultivar	HUN	G415I	19.05	47.5	108	G415I	11.275	8.76667	28.7432	811.622	27.3	-3.2	30.5	19.35	2.63333	20.85	0.916667	550	67	31	24.2749	177	100	171	114
1397	2	facultative	1	cultivar	cultivar	RUS	G416I	37.5296	55.7271	147	G416I	4.975	7.66667	21.6573	1022.37	23.1	-12.3	35.4	17.3	-1.46667	17.3	-7.78333	677	88	33	31.0752	242	110	242	130
1398	2	facultative	3	cultivar	cultivar	ZAF	G417H	25	-30	1388	G417H	16.3208	16.0583	49.4103	588.119	31.9	-0.6	32.5	22.35	8.53333	23.0833	8.53333	404	65	10	60.3348	181	34	155	34
1399	2	facultative	2	cultivar	cultivar	JPN	G420I	139.774	35.6839	19	G420I	15.65	7.73333	25.9508	782.02	30.7	0.9	29.8	22.65	6.23333	25.3333	6.23333	1432	185	47	41.7366	506	159	464	159
1400	6	spring	2	cultivar	cultivar	EGY	G424I	31.25	30.05	27	G424I	21.1708	13.8583	49.8501	537.395	34.7	6.9	27.8	15.7667	26.1167	27.3	14.0833	19	5	0	118.795	12	0	0	12
1401	6	spring	1	cultivar	cultivar	PAK	G425I	73.06	33.72	620	G425I	21.05	13.75	38.1944	766.954	38.7	2.7	36	28.2167	16.5667	29.7167	11.0167	950	223	17	87.3596	531	80	485	165
1402	6	facultative	4	cultivar	cultivar	USA	G426G	-77.0367	38.895	19	G426G	13.2458	11.5583	32.7432	893.33	31.1	-4.2	35.3	24.15	2.03333	24.15	2.03333	1030	105	70	12.5069	295	225	295	225
1403	intermedium	facultative	6	cultivar	cultivar	USA	G436H	-77.0367	38.895	19	G436H	13.2458	11.5583	32.7432	893.33	31.1	-4.2	35.3	24.15	2.03333	24.15	2.03333	1030	105	70	12.5069	295	225	295	225
1404	2	facultative	1	cultivar	cultivar	NLD	G443I	4.89044	52.3702	5	G443I	9.225	6.53333	31.4103	550.758	20.7	-0.1	20.8	10.5167	10.85	15.9667	2.86667	806	87	44	21.0345	245	153	211	191
1405	2	facultative	2	cultivar	cultivar	DEU	G453F	13.4081	52.5186	41	G453F	9.06667	8.08333	29.7181	723.173	23.8	-3.4	27.2	17.8	4.2	17.8	0.0166667	571	70	34	23.0992	188	111	188	126
1406	2	spring	2	cultivar	cultivar	DEU	G1001A	13.4081	52.5186	41	G1001A	9.06667	8.08333	29.7181	723.173	23.8	-3.4	27.2	17.8	4.2	17.8	0.0166667	571	70	34	23.0992	188	111	188	126
1407	6	winter	8	cultivar	cultivar	DEU	G1002N	13.4081	52.5186	41	G1002N	9.06667	8.08333	29.7181	723.173	23.8	-3.4	27.2	17.8	4.2	17.8	0.0166667	571	70	34	23.0992	188	111	188	126
1408	2	spring	2	cultivar	cultivar	DEU	G1003F	13.4081	52.5186	41	G1003F	9.06667	8.08333	29.7181	723.173	23.8	-3.4	27.2	17.8	4.2	17.8	0.0166667	571	70	34	23.0992	188	111	188	126
1409	6	spring	1	cultivar	cultivar	DEU	G1004F	13.4081	52.5186	41	G1004F	9.06667	8.08333	29.7181	723.173	23.8	-3.4	27.2	17.8	4.2	17.8	0.0166667	571	70	34	23.0992	188	111	188	126
1410	6	spring	1	cultivar	cultivar	DEU	G1005Q	13.4081	52.5186	41	G1005Q	9.06667	8.08333	29.7181	723.173	23.8	-3.4	27.2	17.8	4.2	17.8	0.0166667	571	70	34	23.0992	188	111	188	126
1411	2	spring	2	cultivar	cultivar	SWE	G1006D	18.05	59.325	28	G1006D	7.0375	6.39167	23.5855	760.308	22.2	-4.9	27.1	15.6833	1	16.8667	-1.76667	527	66	25	31.2583	183	83	174	113
1412	2	spring	2	cultivar	cultivar	SWE	G1007B	18.05	59.325	28	G1007B	7.0375	6.39167	23.5855	760.308	22.2	-4.9	27.1	15.6833	1	16.8667	-1.76667	527	66	25	31.2583	183	83	174	113
1413	2	spring	2	cultivar	cultivar	SWE	G1008B	18.05	59.325	28	G1008B	7.0375	6.39167	23.5855	760.308	22.2	-4.9	27.1	15.6833	1	16.8667	-1.76667	527	66	25	31.2583	183	83	174	113
1414	2	spring	1	cultivar	cultivar	UKR	G1009A	32.5167	50.6333	117	G1009A	7.7375	8.64167	25.1944	975.412	25.4	-8.9	34.3	19.2833	-3.56667	19.2833	-4.4	592	78	36	27.3096	208	114	208	130
1415	2	spring	2	cultivar	cultivar	DEU	G1010A	13.4081	52.5186	41	G1010A	9.06667	8.08333	29.7181	723.173	23.8	-3.4	27.2	17.8	4.2	17.8	0.0166667	571	70	34	23.0992	188	111	188	126
1416	2	spring	2	cultivar	cultivar	GBR	G1011E	-0.118319	51.5094	24	G1011E	11.1375	7.94167	36.4297	516.963	23.5	1.7	21.8	8.31667	7.33333	17.75	5.15	621	61	39	12.9791	179	130	151	153
1417	2	spring	2	cultivar	cultivar	DEU	G1012A	13.4081	52.5186	41	G1012A	9.06667	8.08333	29.7181	723.173	23.8	-3.4	27.2	17.8	4.2	17.8	0.0166667	571	70	34	23.0992	188	111	188	126
1418	2	winter	2	cultivar	cultivar	FRA	G1014A	2.35167	48.8567	46	G1014A	11.3542	8.475	35.3125	597.067	24.8	0.8	24	11.75	7.63333	18.6833	3.98333	637	58	44	8.59378	171	140	160	154
1419	6	spring	1	cultivar	cultivar	AUS	G1015A	149.117	-35.3	593	G1015A	12.9	13.25	46.8198	546.954	28	-0.3	28.3	12.5833	6.93333	19.6167	6.15	647	66	38	14.9523	186	136	166	140
1420	2	spring	2	cultivar	cultivar	DEU	G1016C	13.4081	52.5186	41	G1016C	9.06667	8.08333	29.7181	723.173	23.8	-3.4	27.2	17.8	4.2	17.8	0.0166667	571	70	34	23.0992	188	111	188	126
1421	2	spring	2	cultivar	cultivar	AUS	G1017A	149.117	-35.3	593	G1017A	12.9	13.25	46.8198	546.954	28	-0.3	28.3	12.5833	6.93333	19.6167	6.15	647	66	38	14.9523	186	136	166	140
1422	6	spring	2	cultivar	cultivar	DEU	G1018A	13.4081	52.5186	41	G1018A	9.06667	8.08333	29.7181	723.173	23.8	-3.4	27.2	17.8	4.2	17.8	0.0166667	571	70	34	23.0992	188	111	188	126
1423	2	spring	2	cultivar	cultivar	GBR	G1019R	-0.118319	51.5094	24	G1019R	11.1375	7.94167	36.4297	516.963	23.5	1.7	21.8	8.31667	7.33333	17.75	5.15	621	61	39	12.9791	179	130	151	153
1424	2	spring	2	cultivar	cultivar	DEU	G1020A	13.4081	52.5186	41	G1020A	9.06667	8.08333	29.7181	723.173	23.8	-3.4	27.2	17.8	4.2	17.8	0.0166667	571	70	34	23.0992	188	111	188	126
1425	2	spring	1	cultivar	cultivar	USA	G1022A	-77.0367	38.895	19	G1022A	13.2458	11.5583	32.7432	893.33	31.1	-4.2	35.3	24.15	2.03333	24.15	2.03333	1030	105	70	12.5069	295	225	295	225
1426	2	winter	2	cultivar	cultivar	DEU	G1212	13.4081	52.5186	41	G1212	9.06667	8.08333	29.7181	723.173	23.8	-3.4	27.2	17.8	4.2	17.8	0.0166667	571	70	34	23.0992	188	111	188	126
1427	2	spring	2	cultivar	cultivar	GBR	G1213	-0.118319	51.5094	24	G1213	11.1375	7.94167	36.4297	516.963	23.5	1.7	21.8	8.31667	7.33333	17.75	5.15	621	61	39	12.9791	179	130	151	153
1428	2	winter	3	cultivar	cultivar	DEU	G1539C	13.4081	52.5186	41	G1539C	9.06667	8.08333	29.7181	723.173	23.8	-3.4	27.2	17.8	4.2	17.8	0.0166667	571	70	34	23.0992	188	111	188	126
1429	2	winter	3	cultivar	cultivar	DEU	G1540C	13.4081	52.5186	41	G1540C	9.06667	8.08333	29.7181	723.173	23.8	-3.4	27.2	17.8	4.2	17.8	0.0166667	571	70	34	23.0992	188	111	188	126
1430	2	spring	6	cultivar	cultivar	ARG	G1559A	-58.3819	-34.5997	31	G1559A	16.875	9.3	41.8919	475.803	29	6.8	22.2	22.3667	11.15	22.8167	11.15	1032	117	58	22.8828	314	180	291	180
1431	2	spring	8	cultivar	cultivar	ARG	G1560A	-58.3819	-34.5997	31	G1560A	16.875	9.3	41.8919	475.803	29	6.8	22.2	22.3667	11.15	22.8167	11.15	1032	117	58	22.8828	314	180	291	180
1432	2	winter	3	cultivar	cultivar	DEU	G1562	13.4081	52.5186	41	G1562	9.06667	8.08333	29.7181	723.173	23.8	-3.4	27.2	17.8	4.2	17.8	0.0166667	571	70	34	23.0992	188	111	188	126
1433	2	spring	6	cultivar	cultivar	CHN	G1564A	112.231	30.9678	100	G1564A	16.4042	8.40833	26.276	886.327	32	0	32	27.1	5.1	27.1	5.1	973	174	23	62.51	443	86	443	86
1434	6	winter	6	cultivar	cultivar	KOR	G1565A	128.663	35.2708	114	G1565A	13.5333	10.3	29.8551	891.838	29.9	-4.6	34.5	24.0333	2.25	24.15	2.25	1413	275	23	74.5731	730	94	677	94
1435	6	winter	7	cultivar	cultivar	MEX	G1566A	-99.1456	19.4194	2241	G1566A	15.9458	16.9417	69.7188	213.685	27.2	2.9	24.3	17.8	13.0333	18.0667	13.0333	644	129	7	94.2902	366	23	297	23
1436	2	facultative	3	cultivar	cultivar	NLD	G1567A	4.89044	52.3702	5	G1567A	9.225	6.53333	31.4103	550.758	20.7	-0.1	20.8	10.5167	10.85	15.9667	2.86667	806	87	44	21.0345	245	153	211	191
1437	6	winter	1	cultivar	cultivar	RUS	G1569A	37.6184	55.7512	156	G1569A	4.93333	7.65	21.5493	1023.86	23.2	-12.3	35.5	17.3	-1.51667	17.3	-7.83333	679	89	33	31.2392	243	110	243	131
1438	6	winter	56	cultivar	cultivar	RUS	G1570ALIX	129.733	62.0333	114	G1570ALIX	-10.0375	11.6917	16.7024	2247.12	25.4	-44.6	70	16.2167	-32.7333	16.2167	-38.4333	243	39	6	61.0694	113	23	113	29
1439	6	spring	1	cultivar	cultivar	UKR	G1571A	30.5234	50.4501	160	G1571A	7.88333	8.08333	24.4949	942.915	24.9	-8.1	33	19.05	-2.96667	19.05	-3.91667	637	86	37	28.2227	226	124	226	137
1440	6	spring	57	cultivar	cultivar	IND	G1575ALX	77.2167	28.6667	213	G1575ALX	25.1375	13.025	39.3505	699.861	40.5	7.4	33.1	30.0667	16.7167	32.8833	15.65	754	280	3	149.989	618	26	278	34
1441	2	spring	2	cultivar	cultivar	CAN	G1576A	-75.69	45.42	58	G1576A	5.98333	9.8	23.5012	1145.68	26.4	-15.3	41.7	19.3833	-7.53333	19.3833	-8.96667	867	84	54	14.9668	248	170	248	188
1442	2	facultative	8	cultivar	cultivar	USA	G1577A	-77.0367	38.895	19	G1577A	13.2458	11.5583	32.7432	893.33	31.1	-4.2	35.3	24.15	2.03333	24.15	2.03333	1030	105	70	12.5069	295	225	295	225
1443	2	spring	2	cultivar	cultivar	DEU	G1578A	13.4081	52.5186	41	G1578A	9.06667	8.08333	29.7181	723.173	23.8	-3.4	27.2	17.8	4.2	17.8	0.0166667	571	70	34	23.0992	188	111	188	126
1444	2	spring	2	cultivar	cultivar	GBR	G1579A	-0.118319	51.5094	24	G1579A	11.1375	7.94167	36.4297	516.963	23.5	1.7	21.8	8.31667	7.33333	17.75	5.15	621	61	39	12.9791	179	130	151	153
1445	2	spring	2	cultivar	cultivar	ISR	G1582A	35.23	31.77	742	G1582A	17.45	11.5833	45.0713	573.006	30.8	5.1	25.7	10.0667	23.6333	23.7667	10.0667	463	106	0	114.346	294	0	0	294
1446	6	facultative	1	cultivar	cultivar	USA	G1583	-77.0367	38.895	19	G1583	13.2458	11.5583	32.7432	893.33	31.1	-4.2	35.3	24.15	2.03333	24.15	2.03333	1030	105	70	12.5069	295	225	295	225
1447	6	facultative	8	cultivar	cultivar	USA	G1584	-77.0367	38.895	19	G1584	13.2458	11.5583	32.7432	893.33	31.1	-4.2	35.3	24.15	2.03333	24.15	2.03333	1030	105	70	12.5069	295	225	295	225
1448	2	facultative	2	cultivar	cultivar	GBR	G1585	-0.118319	51.5094	24	G1585	11.1375	7.94167	36.4297	516.963	23.5	1.7	21.8	8.31667	7.33333	17.75	5.15	621	61	39	12.9791	179	130	151	153
1449	2	facultative	2	cultivar	cultivar	DEU	G1586	13.4081	52.5186	41	G1586	9.06667	8.08333	29.7181	723.173	23.8	-3.4	27.2	17.8	4.2	17.8	0.0166667	571	70	34	23.0992	188	111	188	126
1450	2	winter	3	cultivar	cultivar	TUR	H33	26.5608	41.6744	53	H33	13.6083	11.05	34.7484	768.948	31.1	-0.7	31.8	5.73333	22.4667	23.0667	4.13333	592	71	24	30.1071	203	88	95	185
1451	2	facultative	4	cultivar	cultivar	TUR	H1	30.5206	39.7767	817	H1	10.8125	11.3417	35.5538	771.949	28.2	-3.7	31.9	1.1	19.65	20.1167	1.1	398	51	9	40.0786	132	41	60	132
1452	2	facultative	4	cultivar	cultivar	TUR	H2	32.8644	39.9272	875	H2	11.5917	12.5167	36.8137	784.862	30.1	-3.9	34	10.9667	20.75	21.1	1.68333	387	52	11	40.3019	130	43	58	125
1453	2	spring	4	cultivar	cultivar	TUR	H3	32.8644	39.9272	875	H3	11.5917	12.5167	36.8137	784.862	30.1	-3.9	34	10.9667	20.75	21.1	1.68333	387	52	11	40.3019	130	43	58	125
1454	6	spring	4	cultivar	cultivar	TUR	H4	32.4825	37.8656	1028	H4	11.3	12.7333	36.8015	812.127	30	-4.6	34.6	2.95	20.75	21.1833	1.16667	339	44	5	47.8769	118	23	37	116
1455	6	winter	3	cultivar	cultivar	TUR	H5	32.85	39.9167	875	H5	11.5917	12.5167	36.8137	784.862	30.1	-3.9	34	10.9667	20.75	21.1	1.68333	387	52	11	40.3019	130	43	58	125
1456	6	winter	4	cultivar	cultivar	TUR	H6	32.85	39.9167	875	H6	11.5917	12.5167	36.8137	784.862	30.1	-3.9	34	10.9667	20.75	21.1	1.68333	387	52	11	40.3019	130	43	58	125
1457	2	winter	4	cultivar	cultivar	TUR	H7	32.85	39.9167	875	H7	11.5917	12.5167	36.8137	784.862	30.1	-3.9	34	10.9667	20.75	21.1	1.68333	387	52	11	40.3019	130	43	58	125
1458	2	spring	2	cultivar	cultivar	TUR	H8	30.5206	39.7767	817	H8	10.8125	11.3417	35.5538	771.949	28.2	-3.7	31.9	1.1	19.65	20.1167	1.1	398	51	9	40.0786	132	41	60	132
1459	2	facultative	4	cultivar	cultivar	TUR	H9	32.4825	37.8656	1028	H9	11.3	12.7333	36.8015	812.127	30	-4.6	34.6	2.95	20.75	21.1833	1.16667	339	44	5	47.8769	118	23	37	116
1460	2	facultative	4	cultivar	cultivar	TUR	H10	32.4825	37.8656	1028	H10	11.3	12.7333	36.8015	812.127	30	-4.6	34.6	2.95	20.75	21.1833	1.16667	339	44	5	47.8769	118	23	37	116
1461	6	winter	3	cultivar	cultivar	TUR	H11	32.8644	39.9272	875	H11	11.5917	12.5167	36.8137	784.862	30.1	-3.9	34	10.9667	20.75	21.1	1.68333	387	52	11	40.3019	130	43	58	125
1462	2	winter	4	cultivar	cultivar	TUR	H12	32.4825	37.8656	1028	H12	11.3	12.7333	36.8015	812.127	30	-4.6	34.6	2.95	20.75	21.1833	1.16667	339	44	5	47.8769	118	23	37	116
1463	6	spring	3	cultivar	cultivar	TUR	H13	32.85	39.9167	875	H13	11.5917	12.5167	36.8137	784.862	30.1	-3.9	34	10.9667	20.75	21.1	1.68333	387	52	11	40.3019	130	43	58	125
1464	2	facultative	4	cultivar	cultivar	TUR	H14	32.4825	37.8656	1028	H14	11.3	12.7333	36.8015	812.127	30	-4.6	34.6	2.95	20.75	21.1833	1.16667	339	44	5	47.8769	118	23	37	116
1465	2	winter	4	cultivar	cultivar	TUR	H15	32.4825	37.8656	1028	H15	11.3	12.7333	36.8015	812.127	30	-4.6	34.6	2.95	20.75	21.1833	1.16667	339	44	5	47.8769	118	23	37	116
1466	2	winter	4	cultivar	cultivar	TUR	H16	32.4825	37.8656	1028	H16	11.3	12.7333	36.8015	812.127	30	-4.6	34.6	2.95	20.75	21.1833	1.16667	339	44	5	47.8769	118	23	37	116
1467	6	winter	3	cultivar	cultivar	TUR	H17	30.5206	39.7767	817	H17	10.8125	11.3417	35.5538	771.949	28.2	-3.7	31.9	1.1	19.65	20.1167	1.1	398	51	9	40.0786	132	41	60	132
1468	2	winter	4	cultivar	cultivar	TUR	H18	32.8644	39.9272	875	H18	11.5917	12.5167	36.8137	784.862	30.1	-3.9	34	10.9667	20.75	21.1	1.68333	387	52	11	40.3019	130	43	58	125
1469	6	winter	3	cultivar	cultivar	TUR	H19	26.5608	41.6744	53	H19	13.6083	11.05	34.7484	768.948	31.1	-0.7	31.8	5.73333	22.4667	23.0667	4.13333	592	71	24	30.1071	203	88	95	185
1470	2	winter	4	cultivar	cultivar	TUR	H20	32.4825	37.8656	1028	H20	11.3	12.7333	36.8015	812.127	30	-4.6	34.6	2.95	20.75	21.1833	1.16667	339	44	5	47.8769	118	23	37	116
1471	2	winter	4	cultivar	cultivar	TUR	H21	32.8644	39.9272	875	H21	11.5917	12.5167	36.8137	784.862	30.1	-3.9	34	10.9667	20.75	21.1	1.68333	387	52	11	40.3019	130	43	58	125
1472	2	winter	4	cultivar	cultivar	TUR	H22	32.4825	37.8656	1028	H22	11.3	12.7333	36.8015	812.127	30	-4.6	34.6	2.95	20.75	21.1833	1.16667	339	44	5	47.8769	118	23	37	116
1473	2	facultative	4	cultivar	cultivar	TUR	H23	32.8644	39.9272	875	H23	11.5917	12.5167	36.8137	784.862	30.1	-3.9	34	10.9667	20.75	21.1	1.68333	387	52	11	40.3019	130	43	58	125
1474	2	winter	3	cultivar	cultivar	TUR	H24	30.5206	39.7767	817	H24	10.8125	11.3417	35.5538	771.949	28.2	-3.7	31.9	1.1	19.65	20.1167	1.1	398	51	9	40.0786	132	41	60	132
1475	2	facultative	2	cultivar	cultivar	TUR	H25	30.5206	39.7767	817	H25	10.8125	11.3417	35.5538	771.949	28.2	-3.7	31.9	1.1	19.65	20.1167	1.1	398	51	9	40.0786	132	41	60	132
1476	2	facultative	4	cultivar	cultivar	TUR	H26	32.4825	37.8656	1028	H26	11.3	12.7333	36.8015	812.127	30	-4.6	34.6	2.95	20.75	21.1833	1.16667	339	44	5	47.8769	118	23	37	116
1477	2	winter	2	cultivar	cultivar	TUR	H27	26.5608	41.6744	53	H27	13.6083	11.05	34.7484	768.948	31.1	-0.7	31.8	5.73333	22.4667	23.0667	4.13333	592	71	24	30.1071	203	88	95	185
1478	2	winter	4	cultivar	cultivar	TUR	H28	32.4825	37.8656	1028	H28	11.3	12.7333	36.8015	812.127	30	-4.6	34.6	2.95	20.75	21.1833	1.16667	339	44	5	47.8769	118	23	37	116
1479	2	facultative	4	cultivar	cultivar	TUR	H29	32.8644	39.9272	875	H29	11.5917	12.5167	36.8137	784.862	30.1	-3.9	34	10.9667	20.75	21.1	1.68333	387	52	11	40.3019	130	43	58	125
1480	2	winter	4	cultivar	cultivar	TUR	H30	40.2106	37.9189	632	H30	15.8125	13.575	33.6849	988.686	38.4	-1.9	40.3	3.83333	27.9833	28.1	3.83333	528	79	1	74.9718	228	5	9	228
1481	6	winter	4	cultivar	cultivar	TUR	H31	32.85	39.9167	875	H31	11.5917	12.5167	36.8137	784.862	30.1	-3.9	34	10.9667	20.75	21.1	1.68333	387	52	11	40.3019	130	43	58	125
1482	2	facultative	4	cultivar	cultivar	TUR	H32	32.8644	39.9272	875	H32	11.5917	12.5167	36.8137	784.862	30.1	-3.9	34	10.9667	20.75	21.1	1.68333	387	52	11	40.3019	130	43	58	125
1483	2	spring	2	cultivar	cultivar	DEU	K1FT593	13.33	52.52	37	K1FT593	9.08333	8.15	30.0738	721.578	23.8	-3.3	27.1	17.8167	4.23333	17.8167	0.1	574	70	35	22.8984	188	111	188	128
1484	2	spring	2	cultivar	cultivar	DEU	K3FT594	13.4081	52.5186	41	K3FT594	9.06667	8.08333	29.7181	723.173	23.8	-3.4	27.2	17.8	4.2	17.8	0.0166667	571	70	34	23.0992	188	111	188	126
1485	6	winter	1	cultivar	cultivar	DEU	K4	13.4081	52.5186	41	K4	9.06667	8.08333	29.7181	723.173	23.8	-3.4	27.2	17.8	4.2	17.8	0.0166667	571	70	34	23.0992	188	111	188	126
1486	6	winter	8	cultivar	cultivar	FRA	K6FT594	2.35167	48.8567	46	K6FT594	11.3542	8.475	35.3125	597.067	24.8	0.8	24	11.75	7.63333	18.6833	3.98333	637	58	44	8.59378	171	140	160	154
1487	6	winter	6	cultivar	cultivar	CHN	BV31	103.783	36.05	1572	BV31	9.63333	13.2	31.8841	1013.28	28.8	-12.6	41.4	19.9667	-3.76667	21.3667	-3.76667	337	82	2	95.4561	198	7	183	7
1488	2	winter	2	cultivar	cultivar	TUR	FT180	32.85	39.9167	875	FT180	11.5917	12.5167	36.8137	784.862	30.1	-3.9	34	10.9667	20.75	21.1	1.68333	387	52	11	40.3019	130	43	58	125
1489	6	spring	1	cultivar	cultivar	ISR	FT227	35.2236	31.7792	742	FT227	17.45	11.5833	45.0713	573.006	30.8	5.1	25.7	10.0667	23.6333	23.7667	10.0667	463	106	0	114.346	294	0	0	294
1490	2	spring	6	cultivar	cultivar	ISR	FT228	35.2236	31.7792	742	FT228	17.45	11.5833	45.0713	573.006	30.8	5.1	25.7	10.0667	23.6333	23.7667	10.0667	463	106	0	114.346	294	0	0	294
1491	6	facultative	2	cultivar	cultivar	ITA	FT395	12.4608	41.9015	42	FT395	15.675	10.15	37.8731	612.912	30.5	3.7	26.8	12.6667	23.4	23.4	8.55	798	114	18	44.2315	312	86	86	245
1492	2	winter	8	cultivar	cultivar	ARG	FT428	-58.3819	-34.5997	31	FT428	16.875	9.3	41.8919	475.803	29	6.8	22.2	22.3667	11.15	22.8167	11.15	1032	117	58	22.8828	314	180	291	180
1493	2	spring	6	cultivar	cultivar	ARG	FT431	-58.3819	-34.5997	31	FT431	16.875	9.3	41.8919	475.803	29	6.8	22.2	22.3667	11.15	22.8167	11.15	1032	117	58	22.8828	314	180	291	180
1494	2	spring	8	cultivar	cultivar	ARG	FT432	-58.3819	-34.5997	31	FT432	16.875	9.3	41.8919	475.803	29	6.8	22.2	22.3667	11.15	22.8167	11.15	1032	117	58	22.8828	314	180	291	180
1495	2	facultative	2	cultivar	cultivar	CAN	FT449	-75.69	45.42	58	FT449	5.98333	9.8	23.5012	1145.68	26.4	-15.3	41.7	19.3833	-7.53333	19.3833	-8.96667	867	84	54	14.9668	248	170	248	188
1496	6	winter	8	cultivar	cultivar	FRA	FT594	2.35167	48.8567	46	FT594	11.3542	8.475	35.3125	597.067	24.8	0.8	24	11.75	7.63333	18.6833	3.98333	637	58	44	8.59378	171	140	160	154
1497	2	spring	2	cultivar	cultivar	GBR	FT765	-0.118319	51.5094	24	FT765	11.1375	7.94167	36.4297	516.963	23.5	1.7	21.8	8.31667	7.33333	17.75	5.15	621	61	39	12.9791	179	130	151	153
1498	2	spring	2	cultivar	cultivar	DEU	FT766	13.4081	52.5186	41	FT766	9.06667	8.08333	29.7181	723.173	23.8	-3.4	27.2	17.8	4.2	17.8	0.0166667	571	70	34	23.0992	188	111	188	126
1499	2	spring	2	cultivar	cultivar	CZE	FT767	14.4214	50.0886	209	FT767	9.01667	9.05	31.9788	733.52	24.5	-3.8	28.3	18	1.11022e-16	18	1.11022e-16	486	70	19	49.3659	204	63	204	63
1500	6	facultative	1	cultivar	cultivar	FIN	FT768	24.9333	60.1667	25	FT768	5.1375	6.375	21.5372	841.052	20.8	-8.8	29.6	14.5	-1.61667	15.8667	-4.78333	649	78	33	32.4638	221	103	197	134
1501	2	spring	2	cultivar	cultivar	RUS	FT769	60.5833	56.8333	265	FT769	2.6	8.95	21.4115	1201.5	24.1	-17.7	41.8	17.0333	-10.3333	17.0333	-12.6167	505	87	17	53.8297	224	59	224	67
1502	2	spring	1	cultivar	cultivar	KAZ	FT770	71.4167	51.1667	349	FT770	2.13333	10.4333	21.6459	1422.78	26.7	-21.5	48.2	17.2	-14.35	18.8833	-15.5	309	54	12	46.3697	122	41	120	46
1503	2	winter	1	cultivar	cultivar	ARM	FT771	44.5167	40.1833	1088	FT771	10.9708	12.275	31.3939	973.089	31.4	-7.7	39.1	15.6333	22.15	22.45	-1.6	332	58	16	44.2231	134	52	71	62
1504	6	spring	8	cultivar	cultivar	UZB	FT772	66.9597	39.6542	723	FT772	13.8042	12.9083	34.5143	897.647	33.9	-3.5	37.4	8.53333	23.4167	24.8667	2.63333	352	68	0	81.2653	170	4	7	128
1505	6	spring	4	cultivar	cultivar	UKR	FT780	35.0461	48.4644	59	FT780	9.04167	8.5	24.1477	1009.24	27.7	-7.5	35.2	19.6333	1.98333	21.35	-3.2	501	59	33	19.2465	156	105	150	125
1506	2	spring	3	cultivar	cultivar	SRB	FT781	20.4622	44.8206	111	FT781	12.3458	9.44167	31.3677	793.231	28.6	-1.5	30.1	20.0667	18	21.7667	2.18333	663	85	38	24.5529	222	132	198	157
1507	6	facultative	8	cultivar	cultivar	CHN	FT790	119.707	33.0271	1	FT790	14.7833	8.53333	25.5489	952.76	31.1	-2.3	33.4	26.2667	2.9	26.2667	2.9	942	219	30	74.6175	488	94	488	94
1508	6	facultative	1	cultivar	cultivar	CHN	FT791	126.633	45.75	130	FT791	3.45833	12.35	22.744	1558.4	28.3	-26	54.3	21.4667	-17.1	21.4667	-17.1	559	164	4	110.263	369	15	369	15
1509	6	facultative	7	cultivar	cultivar	IND	FT792	77.2167	28.6667	218	FT792	25.1333	12.9833	39.1064	701.645	40.5	7.3	33.2	30.05	16.7	32.9	15.6167	735	268	3	147.087	597	26	270	33
1510	6	facultative	6	cultivar	cultivar	JPN	FT793	139.774	35.6839	19	FT793	15.65	7.73333	25.9508	782.02	30.7	0.9	29.8	22.65	6.23333	25.3333	6.23333	1432	185	47	41.7366	506	159	464	159
1511	6	spring	6	cultivar	cultivar	KOR	FT794	126.4	39.5	384	FT794	7.40833	11.7667	26.926	1178.7	27.2	-16.5	43.7	20.5167	-7.96667	21.3667	-7.96667	1151	330	15	109.129	742	52	717	52
1512	6	winter	8	cultivar	cultivar	USA	FT796	-77.0367	38.895	19	FT796	13.2458	11.5583	32.7432	893.33	31.1	-4.2	35.3	24.15	2.03333	24.15	2.03333	1030	105	70	12.5069	295	225	295	225
1513	2	spring	1	cultivar	cultivar	MEX	FT797	-99.1456	19.4194	2241	FT797	15.9458	16.9417	69.7188	213.685	27.2	2.9	24.3	17.8	13.0333	18.0667	13.0333	644	129	7	94.2902	366	23	297	23
1514	2	facultative	2	cultivar	cultivar	CHL	FT798	-70.6667	-33.45	581	FT798	14.5708	14.975	55.463	446.463	29.6	2.6	27	9.61667	19.5	20.0667	9.01667	363	87	1	105.136	228	6	7	222
1515	2	facultative	2	cultivar	cultivar	ISR	FT799	35.2236	31.7792	742	FT799	17.45	11.5833	45.0713	573.006	30.8	5.1	25.7	10.0667	23.6333	23.7667	10.0667	463	106	0	114.346	294	0	0	294
1516	6	facultative	8	cultivar	cultivar	USA	FT805	-77.0367	38.895	19	FT805	13.2458	11.5583	32.7432	893.33	31.1	-4.2	35.3	24.15	2.03333	24.15	2.03333	1030	105	70	12.5069	295	225	295	225
1517	6	spring	1	cultivar	cultivar	USA	FT806	-77.0367	38.895	19	FT806	13.2458	11.5583	32.7432	893.33	31.1	-4.2	35.3	24.15	2.03333	24.15	2.03333	1030	105	70	12.5069	295	225	295	225
1518	2	spring	2	cultivar	cultivar	DEU	FT807	13.4081	52.5186	41	FT807	9.06667	8.08333	29.7181	723.173	23.8	-3.4	27.2	17.8	4.2	17.8	0.0166667	571	70	34	23.0992	188	111	188	126
1519	6	facultative	6	cultivar	cultivar	USA	FT808	-77.0367	38.895	19	FT808	13.2458	11.5583	32.7432	893.33	31.1	-4.2	35.3	24.15	2.03333	24.15	2.03333	1030	105	70	12.5069	295	225	295	225
1520	2	facultative	6	cultivar	cultivar	USA	FT809	-77.0367	38.895	19	FT809	13.2458	11.5583	32.7432	893.33	31.1	-4.2	35.3	24.15	2.03333	24.15	2.03333	1030	105	70	12.5069	295	225	295	225
1521	2	spring	2	cultivar	cultivar	GBR	FT814	-0.118319	51.5094	24	FT814	11.1375	7.94167	36.4297	516.963	23.5	1.7	21.8	8.31667	7.33333	17.75	5.15	621	61	39	12.9791	179	130	151	153
1522	6	facultative	3	cultivar	cultivar	CYP	FT815	33.4	35.1167	187	FT815	18.5792	13.1083	42.8377	674.367	35.3	4.7	30.6	10.55	26.7833	26.7833	10.55	338	75	1	85.888	183	8	8	183
1523	2	spring	7	cultivar	cultivar	MEX	FT816	-99.1456	19.4194	2241	FT816	15.9458	16.9417	69.7188	213.685	27.2	2.9	24.3	17.8	13.0333	18.0667	13.0333	644	129	7	94.2902	366	23	297	23
1524	6	facultative	3	cultivar	cultivar	DZA	FTALGER	3.05	36.77	74	FTALGER	17.8292	7.775	36.3318	501.35	29.6	8.2	21.4	13.1333	23.7833	24.4333	12.1333	698	119	3	66.1829	315	24	45	286
1525	2	facultative	2	cultivar	cultivar	FRA	FTARAS	2.35167	48.8567	46	FTARAS	11.3542	8.475	35.3125	597.067	24.8	0.8	24	11.75	7.63333	18.6833	3.98333	637	58	44	8.59378	171	140	160	154
1526	6	spring	92	cultivar	cultivar	SYR	FTBADIA	36.3092	33.5097	700	FTBADIA	16.8667	15	44.1176	716.254	35.8	1.8	34	7.98333	25.5333	25.5333	7.98333	198	43	0	101.922	120	0	0	120
1527	6	spring	3	cultivar	cultivar	MEX	FTCOPAL	-99.1456	19.4194	2241	FTCOPAL	15.9458	16.9417	69.7188	213.685	27.2	2.9	24.3	17.8	13.0333	18.0667	13.0333	644	129	7	94.2902	366	23	297	23
1528	6	facultative	8	cultivar	cultivar	IRN	FTFAJR	51.4167	35.7	1172	FTFAJR	16.3875	12.825	32.6336	961.022	37	-2.3	39.3	5.75	27.4833	28.0167	4.43333	218	36	1	73.359	101	6	7	95
1529	2	spring	4	cultivar	cultivar	SWE	FTGORGAN	18.05	59.325	28	FTGORGAN	7.0375	6.39167	23.5855	760.308	22.2	-4.9	27.1	15.6833	1	16.8667	-1.76667	527	66	25	31.2583	183	83	174	113
1530	6	winter	8	cultivar	cultivar	USA	FTHESK	-77.0367	38.895	19	FTHESK	13.2458	11.5583	32.7432	893.33	31.1	-4.2	35.3	24.15	2.03333	24.15	2.03333	1030	105	70	12.5069	295	225	295	225
1531	6	facultative	1	cultivar	cultivar	MEX	FTJONOOB	-99.1456	19.4194	2241	FTJONOOB	15.9458	16.9417	69.7188	213.685	27.2	2.9	24.3	17.8	13.0333	18.0667	13.0333	644	129	7	94.2902	366	23	297	23
1532	6	facultative	6	cultivar	cultivar	USA	FTKAROON	-77.0367	38.895	19	FTKAROON	13.2458	11.5583	32.7432	893.33	31.1	-4.2	35.3	24.15	2.03333	24.15	2.03333	1030	105	70	12.5069	295	225	295	225
1533	6	facultative	8	cultivar	cultivar	USA	FTKAWIR	-77.0367	38.895	19	FTKAWIR	13.2458	11.5583	32.7432	893.33	31.1	-4.2	35.3	24.15	2.03333	24.15	2.03333	1030	105	70	12.5069	295	225	295	225
1534	2	facultative	3	cultivar	cultivar	MEX	FTNIMROOZ	-99.1456	19.4194	2241	FTNIMROOZ	15.9458	16.9417	69.7188	213.685	27.2	2.9	24.3	17.8	13.0333	18.0667	13.0333	644	129	7	94.2902	366	23	297	23
1535	6	winter	6	cultivar	cultivar	IRN	FTNOSRAT	51.4167	35.7	1172	FTNOSRAT	16.3875	12.825	32.6336	961.022	37	-2.3	39.3	5.75	27.4833	28.0167	4.43333	218	36	1	73.359	101	6	7	95
1536	6	facultative	8	cultivar	cultivar	USA	FTNUMAR	-77.0367	38.895	19	FTNUMAR	13.2458	11.5583	32.7432	893.33	31.1	-4.2	35.3	24.15	2.03333	24.15	2.03333	1030	105	70	12.5069	295	225	295	225
1537	6	facultative	6	cultivar	cultivar	FRA	FTPRODUCT	2.35167	48.8567	46	FTPRODUCT	11.3542	8.475	35.3125	597.067	24.8	0.8	24	11.75	7.63333	18.6833	3.98333	637	58	44	8.59378	171	140	160	154
1538	6	facultative	8	cultivar	cultivar	SYR	FTREYHAN	36.3092	33.5097	700	FTREYHAN	16.8667	15	44.1176	716.254	35.8	1.8	34	7.98333	25.5333	25.5333	7.98333	198	43	0	101.922	120	0	0	120
1539	6	facultative	1	cultivar	cultivar	USA	FTROJO	-77.0367	38.895	19	FTROJO	13.2458	11.5583	32.7432	893.33	31.1	-4.2	35.3	24.15	2.03333	24.15	2.03333	1030	105	70	12.5069	295	225	295	225
1540	6	facultative	1	cultivar	cultivar	MEX	FTSAHRA	-99.1456	19.4194	2241	FTSAHRA	15.9458	16.9417	69.7188	213.685	27.2	2.9	24.3	17.8	13.0333	18.0667	13.0333	644	129	7	94.2902	366	23	297	23
1541	6	facultative	6	cultivar	cultivar	IRN	FTSHIRIN	51.4167	35.7	1172	FTSHIRIN	16.3875	12.825	32.6336	961.022	37	-2.3	39.3	5.75	27.4833	28.0167	4.43333	218	36	1	73.359	101	6	7	95
1542	6	facultative	7	cultivar	cultivar	MEX	FTTERAN	-99.1456	19.4194	2241	FTTERAN	15.9458	16.9417	69.7188	213.685	27.2	2.9	24.3	17.8	13.0333	18.0667	13.0333	644	129	7	94.2902	366	23	297	23
1543	2	facultative	4	cultivar	cultivar	TUR	FTTOKAK	32.85	39.9167	875	FTTOKAK	11.5917	12.5167	36.8137	784.862	30.1	-3.9	34	10.9667	20.75	21.1	1.68333	387	52	11	40.3019	130	43	58	125
1544	6	facultative	8	cultivar	cultivar	SYR	FTTORKAMAN	36.3092	33.5097	700	FTTORKAMAN	16.8667	15	44.1176	716.254	35.8	1.8	34	7.98333	25.5333	25.5333	7.98333	198	43	0	101.922	120	0	0	120
1545	6	facultative	6	cultivar	cultivar	IRN	FTTORSHI	51.4167	35.7	1172	FTTORSHI	16.3875	12.825	32.6336	961.022	37	-2.3	39.3	5.75	27.4833	28.0167	4.43333	218	36	1	73.359	101	6	7	95
1546	6	facultative	1	cultivar	cultivar	MEX	FTTROMPILO	-99.1456	19.4194	2241	FTTROMPILO	15.9458	16.9417	69.7188	213.685	27.2	2.9	24.3	17.8	13.0333	18.0667	13.0333	644	129	7	94.2902	366	23	297	23
1547	6	facultative	8	cultivar	cultivar	EGY	FTVALFAJR	31.25	30.05	27	FTVALFAJR	21.1708	13.8583	49.8501	537.395	34.7	6.9	27.8	15.7667	26.1167	27.3	14.0833	19	5	0	118.795	12	0	0	12
1548	2	facultative	2	cultivar	cultivar	MEX	FTVARUNDA	-99.1456	19.4194	2241	FTVARUNDA	15.9458	16.9417	69.7188	213.685	27.2	2.9	24.3	17.8	13.0333	18.0667	13.0333	644	129	7	94.2902	366	23	297	23
1549	2	facultative	2	cultivar	cultivar	DEU	BCC1367	13.4081	52.5186	41	BCC1367	9.06667	8.08333	29.7181	723.173	23.8	-3.4	27.2	17.8	4.2	17.8	0.0166667	571	70	34	23.0992	188	111	188	126
1550	2	spring	2	cultivar	cultivar	NLD	BCC1368	4.89044	52.3702	5	BCC1368	9.225	6.53333	31.4103	550.758	20.7	-0.1	20.8	10.5167	10.85	15.9667	2.86667	806	87	44	21.0345	245	153	211	191
1551	2	facultative	1	cultivar	cultivar	FRA	BCC1370	2.35167	48.8567	46	BCC1370	11.3542	8.475	35.3125	597.067	24.8	0.8	24	11.75	7.63333	18.6833	3.98333	637	58	44	8.59378	171	140	160	154
1552	2	spring	2	cultivar	cultivar	FRA	BCC1371	2.35167	48.8567	46	BCC1371	11.3542	8.475	35.3125	597.067	24.8	0.8	24	11.75	7.63333	18.6833	3.98333	637	58	44	8.59378	171	140	160	154
1553	2	spring	2	cultivar	cultivar	POL	BCC1372	21.0333	52.2167	102	BCC1372	7.8125	8.24167	27.6566	812.726	23.6	-6.2	29.8	17.6	-1.51667	17.6	-2.4	500	70	22	40.1249	195	70	195	77
1554	2	spring	2	cultivar	cultivar	GBR	BCC1373	-0.118319	51.5094	24	BCC1373	11.1375	7.94167	36.4297	516.963	23.5	1.7	21.8	8.31667	7.33333	17.75	5.15	621	61	39	12.9791	179	130	151	153
1555	2	spring	2	cultivar	cultivar	NLD	BCC1374	4.89044	52.3702	5	BCC1374	9.225	6.53333	31.4103	550.758	20.7	-0.1	20.8	10.5167	10.85	15.9667	2.86667	806	87	44	21.0345	245	153	211	191
1556	2	spring	2	cultivar	cultivar	DNK	BCC1376	12.5787	55.6757	11	BCC1376	8.47917	6.275	27.2826	648.763	21.1	-1.9	23	15.9667	3.2	16.6167	1	622	67	34	20.9383	192	113	183	141
1557	2	facultative	2	cultivar	cultivar	FRA	BCC1377	2.35167	48.8567	46	BCC1377	11.3542	8.475	35.3125	597.067	24.8	0.8	24	11.75	7.63333	18.6833	3.98333	637	58	44	8.59378	171	140	160	154
1558	2	spring	2	cultivar	cultivar	GBR	BCC1378	-0.118319	51.5094	24	BCC1378	11.1375	7.94167	36.4297	516.963	23.5	1.7	21.8	8.31667	7.33333	17.75	5.15	621	61	39	12.9791	179	130	151	153
1559	2	spring	2	cultivar	cultivar	CZE	BCC1379	14.4214	50.0886	209	BCC1379	9.01667	9.05	31.9788	733.52	24.5	-3.8	28.3	18	1.11022e-16	18	1.11022e-16	486	70	19	49.3659	204	63	204	63
1560	2	spring	2	cultivar	cultivar	FRA	BCC1380	2.35167	48.8567	46	BCC1380	11.3542	8.475	35.3125	597.067	24.8	0.8	24	11.75	7.63333	18.6833	3.98333	637	58	44	8.59378	171	140	160	154
1561	2	spring	2	cultivar	cultivar	GBR	BCC1381	-0.118319	51.5094	24	BCC1381	11.1375	7.94167	36.4297	516.963	23.5	1.7	21.8	8.31667	7.33333	17.75	5.15	621	61	39	12.9791	179	130	151	153
1562	2	spring	2	cultivar	cultivar	GBR	BCC1382	-0.118319	51.5094	24	BCC1382	11.1375	7.94167	36.4297	516.963	23.5	1.7	21.8	8.31667	7.33333	17.75	5.15	621	61	39	12.9791	179	130	151	153
1563	2	spring	2	cultivar	cultivar	GBR	BCC1383	-0.118319	51.5094	24	BCC1383	11.1375	7.94167	36.4297	516.963	23.5	1.7	21.8	8.31667	7.33333	17.75	5.15	621	61	39	12.9791	179	130	151	153
1564	2	spring	2	cultivar	cultivar	DEU	BCC1384	13.4081	52.5186	41	BCC1384	9.06667	8.08333	29.7181	723.173	23.8	-3.4	27.2	17.8	4.2	17.8	0.0166667	571	70	34	23.0992	188	111	188	126
1565	2	spring	2	cultivar	cultivar	POL	BCC1385	21.0333	52.2167	102	BCC1385	7.8125	8.24167	27.6566	812.726	23.6	-6.2	29.8	17.6	-1.51667	17.6	-2.4	500	70	22	40.1249	195	70	195	77
1566	2	spring	2	cultivar	cultivar	DEU	BCC1386	13.4081	52.5186	41	BCC1386	9.06667	8.08333	29.7181	723.173	23.8	-3.4	27.2	17.8	4.2	17.8	0.0166667	571	70	34	23.0992	188	111	188	126
1567	2	spring	2	cultivar	cultivar	NLD	BCC1387	4.89044	52.3702	5	BCC1387	9.225	6.53333	31.4103	550.758	20.7	-0.1	20.8	10.5167	10.85	15.9667	2.86667	806	87	44	21.0345	245	153	211	191
1568	2	spring	2	cultivar	cultivar	DEU	BCC1388	13.4081	52.5186	41	BCC1388	9.06667	8.08333	29.7181	723.173	23.8	-3.4	27.2	17.8	4.2	17.8	0.0166667	571	70	34	23.0992	188	111	188	126
1569	2	spring	2	cultivar	cultivar	IRL	BCC1389	-6.26583	53.3425	18	BCC1389	9.75	6.95	40.8824	389.353	19.4	2.4	17	8	6.58333	14.6667	5.38333	769	80	50	17.2418	228	155	181	202
1570	2	spring	2	cultivar	cultivar	SWE	BCC1390	18.05	59.325	28	BCC1390	7.0375	6.39167	23.5855	760.308	22.2	-4.9	27.1	15.6833	1	16.8667	-1.76667	527	66	25	31.2583	183	83	174	113
1571	2	spring	2	cultivar	cultivar	DEU	BCC1391	13.4081	52.5186	41	BCC1391	9.06667	8.08333	29.7181	723.173	23.8	-3.4	27.2	17.8	4.2	17.8	0.0166667	571	70	34	23.0992	188	111	188	126
1572	2	spring	1	cultivar	cultivar	DNK	BCC1392	12.5787	55.6757	11	BCC1392	8.47917	6.275	27.2826	648.763	21.1	-1.9	23	15.9667	3.2	16.6167	1	622	67	34	20.9383	192	113	183	141
1573	2	spring	3	cultivar	cultivar	NLD	BCC1394	4.89044	52.3702	5	BCC1394	9.225	6.53333	31.4103	550.758	20.7	-0.1	20.8	10.5167	10.85	15.9667	2.86667	806	87	44	21.0345	245	153	211	191
1574	2	spring	2	cultivar	cultivar	NLD	BCC1395	4.89044	52.3702	5	BCC1395	9.225	6.53333	31.4103	550.758	20.7	-0.1	20.8	10.5167	10.85	15.9667	2.86667	806	87	44	21.0345	245	153	211	191
1575	2	spring	1	cultivar	cultivar	SWE	BCC1396	18.05	59.325	28	BCC1396	7.0375	6.39167	23.5855	760.308	22.2	-4.9	27.1	15.6833	1	16.8667	-1.76667	527	66	25	31.2583	183	83	174	113
1576	2	spring	2	cultivar	cultivar	HUN	BCC1397	19.05	47.5	108	BCC1397	11.275	8.76667	28.7432	811.622	27.3	-3.2	30.5	19.35	2.63333	20.85	0.916667	550	67	31	24.2749	177	100	171	114
1577	2	spring	2	cultivar	cultivar	HUN	BCC1398	19.05	47.5	108	BCC1398	11.275	8.76667	28.7432	811.622	27.3	-3.2	30.5	19.35	2.63333	20.85	0.916667	550	67	31	24.2749	177	100	171	114
1578	2	spring	2	cultivar	cultivar	SWE	BCC1399	18.05	59.325	28	BCC1399	7.0375	6.39167	23.5855	760.308	22.2	-4.9	27.1	15.6833	1	16.8667	-1.76667	527	66	25	31.2583	183	83	174	113
1579	2	spring	2	cultivar	cultivar	FRA	BCC1400	2.35167	48.8567	46	BCC1400	11.3542	8.475	35.3125	597.067	24.8	0.8	24	11.75	7.63333	18.6833	3.98333	637	58	44	8.59378	171	140	160	154
1580	2	spring	2	cultivar	cultivar	DEU	BCC1401	13.4081	52.5186	41	BCC1401	9.06667	8.08333	29.7181	723.173	23.8	-3.4	27.2	17.8	4.2	17.8	0.0166667	571	70	34	23.0992	188	111	188	126
1581	2	spring	2	cultivar	cultivar	SWE	BCC1402	18.05	59.325	28	BCC1402	7.0375	6.39167	23.5855	760.308	22.2	-4.9	27.1	15.6833	1	16.8667	-1.76667	527	66	25	31.2583	183	83	174	113
1582	2	spring	2	cultivar	cultivar	DEU	BCC1403	13.4081	52.5186	41	BCC1403	9.06667	8.08333	29.7181	723.173	23.8	-3.4	27.2	17.8	4.2	17.8	0.0166667	571	70	34	23.0992	188	111	188	126
1583	2	facultative	2	cultivar	cultivar	GBR	BCC1404	-0.118319	51.5094	24	BCC1404	11.1375	7.94167	36.4297	516.963	23.5	1.7	21.8	8.31667	7.33333	17.75	5.15	621	61	39	12.9791	179	130	151	153
1584	2	spring	2	cultivar	cultivar	GBR	BCC1405	-0.118319	51.5094	24	BCC1405	11.1375	7.94167	36.4297	516.963	23.5	1.7	21.8	8.31667	7.33333	17.75	5.15	621	61	39	12.9791	179	130	151	153
1585	2	spring	2	cultivar	cultivar	AUT	BCC1407	16.3731	48.2083	203	BCC1407	9.80833	9.63333	32.3266	755.705	26	-3.8	29.8	19.0667	1.78333	19.0667	0.416667	631	76	35	26.8881	217	116	217	118
1586	2	spring	2	cultivar	cultivar	GBR	BCC1408	-0.118319	51.5094	24	BCC1408	11.1375	7.94167	36.4297	516.963	23.5	1.7	21.8	8.31667	7.33333	17.75	5.15	621	61	39	12.9791	179	130	151	153
1587	2	spring	2	cultivar	cultivar	AUT	BCC1409	16.3731	48.2083	203	BCC1409	9.80833	9.63333	32.3266	755.705	26	-3.8	29.8	19.0667	1.78333	19.0667	0.416667	631	76	35	26.8881	217	116	217	118
1588	2	spring	2	cultivar	cultivar	SWE	BCC1410	18.05	59.325	28	BCC1410	7.0375	6.39167	23.5855	760.308	22.2	-4.9	27.1	15.6833	1	16.8667	-1.76667	527	66	25	31.2583	183	83	174	113
1589	2	facultative	2	cultivar	cultivar	DEU	BCC1411	13.4081	52.5186	41	BCC1411	9.06667	8.08333	29.7181	723.173	23.8	-3.4	27.2	17.8	4.2	17.8	0.0166667	571	70	34	23.0992	188	111	188	126
1590	2	spring	2	cultivar	cultivar	SWE	BCC1412	18.05	59.325	28	BCC1412	7.0375	6.39167	23.5855	760.308	22.2	-4.9	27.1	15.6833	1	16.8667	-1.76667	527	66	25	31.2583	183	83	174	113
1591	2	spring	2	cultivar	cultivar	DEU	BCC1413	13.4081	52.5186	41	BCC1413	9.06667	8.08333	29.7181	723.173	23.8	-3.4	27.2	17.8	4.2	17.8	0.0166667	571	70	34	23.0992	188	111	188	126
1592	2	spring	2	cultivar	cultivar	CZE	BCC1414	14.4214	50.0886	209	BCC1414	9.01667	9.05	31.9788	733.52	24.5	-3.8	28.3	18	1.11022e-16	18	1.11022e-16	486	70	19	49.3659	204	63	204	63
1593	2	spring	2	cultivar	cultivar	GBR	BCC1415	-0.118319	51.5094	24	BCC1415	11.1375	7.94167	36.4297	516.963	23.5	1.7	21.8	8.31667	7.33333	17.75	5.15	621	61	39	12.9791	179	130	151	153
1594	2	spring	2	cultivar	cultivar	SWE	BCC1416	18.05	59.325	28	BCC1416	7.0375	6.39167	23.5855	760.308	22.2	-4.9	27.1	15.6833	1	16.8667	-1.76667	527	66	25	31.2583	183	83	174	113
1595	2	spring	2	cultivar	cultivar	DEU	BCC1417	13.4081	52.5186	41	BCC1417	9.06667	8.08333	29.7181	723.173	23.8	-3.4	27.2	17.8	4.2	17.8	0.0166667	571	70	34	23.0992	188	111	188	126
1596	2	spring	2	cultivar	cultivar	DNK	BCC1418	12.5787	55.6757	11	BCC1418	8.47917	6.275	27.2826	648.763	21.1	-1.9	23	15.9667	3.2	16.6167	1	622	67	34	20.9383	192	113	183	141
1597	2	spring	2	cultivar	cultivar	DEU	BCC1419	13.4081	52.5186	41	BCC1419	9.06667	8.08333	29.7181	723.173	23.8	-3.4	27.2	17.8	4.2	17.8	0.0166667	571	70	34	23.0992	188	111	188	126
1598	2	spring	2	cultivar	cultivar	NLD	BCC1420	4.89044	52.3702	5	BCC1420	9.225	6.53333	31.4103	550.758	20.7	-0.1	20.8	10.5167	10.85	15.9667	2.86667	806	87	44	21.0345	245	153	211	191
1599	2	spring	2	cultivar	cultivar	CZE	BCC1421	14.4214	50.0886	209	BCC1421	9.01667	9.05	31.9788	733.52	24.5	-3.8	28.3	18	1.11022e-16	18	1.11022e-16	486	70	19	49.3659	204	63	204	63
1600	2	spring	2	cultivar	cultivar	NLD	BCC1422	4.89044	52.3702	5	BCC1422	9.225	6.53333	31.4103	550.758	20.7	-0.1	20.8	10.5167	10.85	15.9667	2.86667	806	87	44	21.0345	245	153	211	191
1601	2	spring	2	cultivar	cultivar	FRA	BCC1423	2.35167	48.8567	46	BCC1423	11.3542	8.475	35.3125	597.067	24.8	0.8	24	11.75	7.63333	18.6833	3.98333	637	58	44	8.59378	171	140	160	154
1602	2	spring	2	cultivar	cultivar	DEU	BCC1424	13.4081	52.5186	41	BCC1424	9.06667	8.08333	29.7181	723.173	23.8	-3.4	27.2	17.8	4.2	17.8	0.0166667	571	70	34	23.0992	188	111	188	126
1603	2	spring	2	cultivar	cultivar	DEU	BCC1425	13.4081	52.5186	41	BCC1425	9.06667	8.08333	29.7181	723.173	23.8	-3.4	27.2	17.8	4.2	17.8	0.0166667	571	70	34	23.0992	188	111	188	126
1604	2	spring	1	cultivar	cultivar	GBR	BCC1428	-0.118319	51.5094	24	BCC1428	11.1375	7.94167	36.4297	516.963	23.5	1.7	21.8	8.31667	7.33333	17.75	5.15	621	61	39	12.9791	179	130	151	153
1605	2	spring	1	cultivar	cultivar	FRA	BCC1430	2.35167	48.8567	46	BCC1430	11.3542	8.475	35.3125	597.067	24.8	0.8	24	11.75	7.63333	18.6833	3.98333	637	58	44	8.59378	171	140	160	154
1606	2	spring	2	cultivar	cultivar	AUT	BCC1431	16.3731	48.2083	203	BCC1431	9.80833	9.63333	32.3266	755.705	26	-3.8	29.8	19.0667	1.78333	19.0667	0.416667	631	76	35	26.8881	217	116	217	118
1607	2	spring	2	cultivar	cultivar	CZE	BCC1432	14.4214	50.0886	209	BCC1432	9.01667	9.05	31.9788	733.52	24.5	-3.8	28.3	18	1.11022e-16	18	1.11022e-16	486	70	19	49.3659	204	63	204	63
1608	2	spring	2	cultivar	cultivar	DEU	BCC1433	11.0778	49.4528	311	BCC1433	8.94167	9.01667	33.0281	700.308	24	-3.3	27.3	17.6	1.55	17.6	0.366667	650	77	38	24.0559	220	126	220	134
1609	2	spring	1	cultivar	cultivar	CZE	BCC1439	14.4214	50.0886	209	BCC1439	9.01667	9.05	31.9788	733.52	24.5	-3.8	28.3	18	1.11022e-16	18	1.11022e-16	486	70	19	49.3659	204	63	204	63
1610	2	spring	2	cultivar	cultivar	AUT	BCC1440	16.3731	48.2083	203	BCC1440	9.80833	9.63333	32.3266	755.705	26	-3.8	29.8	19.0667	1.78333	19.0667	0.416667	631	76	35	26.8881	217	116	217	118
1611	2	spring	2	cultivar	cultivar	DEU	BCC1441	6.83333	49.3833	268	BCC1441	9.25833	8.68333	34.3215	634.117	23.3	-2	25.3	17.0167	5.11667	17.0167	1.51667	756	75	50	11.9168	211	162	211	189
1612	2	facultative	1	cultivar	cultivar	GBR	BCC1442	-0.118319	51.5094	24	BCC1442	11.1375	7.94167	36.4297	516.963	23.5	1.7	21.8	8.31667	7.33333	17.75	5.15	621	61	39	12.9791	179	130	151	153
1613	2	spring	2	cultivar	cultivar	DEU	BCC1443	9.56972	54.5153	17	BCC1443	8.42917	6.49167	28.5977	620.954	20.9	-1.8	22.7	5.63333	3.43333	16.0333	1.03333	858	92	48	21.8672	257	153	237	204
1614	2	spring	2	cultivar	cultivar	CZE	BCC1444	14.4214	50.0886	209	BCC1444	9.01667	9.05	31.9788	733.52	24.5	-3.8	28.3	18	1.11022e-16	18	1.11022e-16	486	70	19	49.3659	204	63	204	63
1615	2	spring	1	cultivar	cultivar	FRA	BCC1445	7.65	45.583	2087	BCC1445	2.1	6.6	28.6957	599.177	14.5	-8.5	23	3.96667	-4.53333	9.51667	-4.81667	1486	144	107	8.81816	408	343	389	346
1616	2	spring	2	cultivar	cultivar	FRA	BCC1447	2.35167	48.8567	46	BCC1447	11.3542	8.475	35.3125	597.067	24.8	0.8	24	11.75	7.63333	18.6833	3.98333	637	58	44	8.59378	171	140	160	154
1617	6	spring	1	cultivar	cultivar	FIN	BCC1448	24.9333	60.1667	25	BCC1448	5.1375	6.375	21.5372	841.052	20.8	-8.8	29.6	14.5	-1.61667	15.8667	-4.78333	649	78	33	32.4638	221	103	197	134
1618	6	facultative	1	cultivar	cultivar	FIN	BCC1450	24.9333	60.1667	25	BCC1450	5.1375	6.375	21.5372	841.052	20.8	-8.8	29.6	14.5	-1.61667	15.8667	-4.78333	649	78	33	32.4638	221	103	197	134
1619	6	spring	1	cultivar	cultivar	NLD	BCC1452	4.89044	52.3702	5	BCC1452	9.225	6.53333	31.4103	550.758	20.7	-0.1	20.8	10.5167	10.85	15.9667	2.86667	806	87	44	21.0345	245	153	211	191
1620	6	facultative	1	cultivar	cultivar	FIN	BCC1453	24.9333	60.1667	25	BCC1453	5.1375	6.375	21.5372	841.052	20.8	-8.8	29.6	14.5	-1.61667	15.8667	-4.78333	649	78	33	32.4638	221	103	197	134
1621	6	spring	1	cultivar	cultivar	RUS	BCC1455	30.2667	59.9333	10	BCC1455	4.975	6.9	21.4286	932.629	22.2	-10	32.2	15.1	-1.86667	16.6833	-6.3	634	79	29	33.5864	226	98	216	116
1622	2	spring	2	cultivar	cultivar	RUS	BCC1456	49.65	58.6	154	BCC1456	2.57083	7.20833	17.9312	1166.75	23	-17.2	40.2	14.6167	-4.21667	16.7167	-12.0833	634	88	25	36.4777	224	89	222	108
1623	2	spring	3	cultivar	cultivar	RUS	BCC1457	37.6167	55.75	156	BCC1457	4.93333	7.65	21.5493	1023.86	23.2	-12.3	35.5	17.3	-1.51667	17.3	-7.83333	679	89	33	31.2392	243	110	243	131
1624	2	spring	2	cultivar	cultivar	RUS	BCC1458	60.5833	56.8333	265	BCC1458	2.6	8.95	21.4115	1201.5	24.1	-17.7	41.8	17.0333	-10.3333	17.0333	-12.6167	505	87	17	53.8297	224	59	224	67
1625	2	spring	3	cultivar	cultivar	RUS	BCC1459	38.9833	45.0333	24	BCC1459	11.6708	8.14167	26.179	869.771	28	-3.1	31.1	3.2	5.56667	22.4167	1.13333	725	84	49	18.97	223	154	186	203
1626	2	spring	1	cultivar	cultivar	RUS	BCC1461	73.3833	54.9667	91	BCC1461	1.3375	9.94167	21.0183	1393.36	25.4	-21.9	47.3	17.8	-14.3	17.8	-16.1833	394	61	14	47.8197	169	51	169	60
1627	2	spring	2	cultivar	cultivar	RUS	BCC1463	134.667	45.3333	455	BCC1463	1.59583	10.3083	22.6557	1315.54	22.7	-22.8	45.5	16.5	-15.8167	16.5	-15.8167	752	142	12	72.2899	366	45	366	45
1628	2	spring	2	cultivar	cultivar	UKR	BCC1465	37.8053	48.0028	182	BCC1465	8.425	8.13333	23.0406	1032.29	26.7	-8.6	35.3	19.15	1.43333	20.8	-4.26667	518	61	29	20.9506	160	108	154	132
1629	2	spring	2	cultivar	cultivar	UKR	BCC1466	30.7333	46.4833	39	BCC1466	10.3417	6.53333	21.7054	873.014	26.1	-4	30.1	19	16.6333	21.0167	-0.266667	458	49	26	17.3377	134	99	131	121
1630	2	facultative	2	cultivar	cultivar	BGR	BCC1467	23.3233	42.6972	567	BCC1467	10.1875	9.975	32.3864	777.046	26.1	-4.7	30.8	17.6	1.71667	19.3667	0.266667	577	74	32	28.3423	201	105	174	115
1631	2	facultative	1	cultivar	cultivar	SRB	BCC1468	71.4167	51.1667	349	BCC1468	2.13333	10.4333	21.6459	1422.78	26.7	-21.5	48.2	17.2	-14.35	18.8833	-15.5	309	54	12	46.3697	122	41	120	46
1632	2	spring	1	cultivar	cultivar	KAZ	BCC1469	71.4167	51.1667	349	BCC1469	2.13333	10.4333	21.6459	1422.78	26.7	-21.5	48.2	17.2	-14.35	18.8833	-15.5	309	54	12	46.3697	122	41	120	46
1633	2	spring	4	cultivar	cultivar	UZB	BCC1470	66.9597	39.6542	723	BCC1470	13.8042	12.9083	34.5143	897.647	33.9	-3.5	37.4	8.53333	23.4167	24.8667	2.63333	352	68	0	81.2653	170	4	7	128
1634	2	facultative	1	cultivar	cultivar	ARM	BCC1471	44.5167	40.1833	1088	BCC1471	10.9708	12.275	31.3939	973.089	31.4	-7.7	39.1	15.6333	22.15	22.45	-1.6	332	58	16	44.2231	134	52	71	62
1635	2	spring	2	cultivar	cultivar	LTU	BCC1472	25.2667	54.6833	118	BCC1472	6.3375	8.075	25.9646	870.515	22.4	-8.7	31.1	16.7167	-3.8	16.7167	-4.53333	660	82	33	27.2452	226	112	226	127
1636	6	spring	4	cultivar	cultivar	UKR	BCC1474	34.0999	44.9333	286	BCC1474	10.5417	9.31667	30.2489	792.751	27.2	-3.6	30.8	3	4.63333	20.4167	1.05	533	61	35	18.125	160	114	143	151
1637	6	spring	8	cultivar	cultivar	UZB	BCC1476	66.9597	39.6542	723	BCC1476	13.8042	12.9083	34.5143	897.647	33.9	-3.5	37.4	8.53333	23.4167	24.8667	2.63333	352	68	0	81.2653	170	4	7	128
1638	2	spring	2	cultivar	cultivar	RUS	BCC1482	49.65	58.6	154	BCC1482	2.57083	7.20833	17.9312	1166.75	23	-17.2	40.2	14.6167	-4.21667	16.7167	-12.0833	634	88	25	36.4777	224	89	222	108
1639	6	facultative	3	cultivar	cultivar	RUS	BCC1485	46	51.5333	77	BCC1485	6.62917	9.20833	21.9246	1238.09	28.6	-13.4	42	21.4333	-1.55	21.4333	-8.6	427	43	24	18.8886	126	76	126	103
1640	6	spring	1	cultivar	cultivar	RUS	BCC1490	129.733	62.0333	114	BCC1490	-10.0375	11.6917	16.7024	2247.12	25.4	-44.6	70	16.2167	-32.7333	16.2167	-38.4333	243	39	6	61.0694	113	23	113	29
1641	6	facultative	1	cultivar	cultivar	UKR	BCC1493	30.7333	46.4833	39	BCC1493	10.3417	6.53333	21.7054	873.014	26.1	-4	30.1	19	16.6333	21.0167	-0.266667	458	49	26	17.3377	134	99	131	121
1642	6	spring	1	cultivar	cultivar	RUS	BCC1504	92.9333	56	141	BCC1504	1.26667	10.4167	23.0457	1289.55	24.9	-20.3	45.2	17.0333	-12.35	17.0333	-14.9667	467	77	13	54.3047	204	45	204	55
1643	6	spring	4	cultivar	cultivar	UKR	BCC1505	35.0461	48.4644	59	BCC1505	9.04167	8.5	24.1477	1009.24	27.7	-7.5	35.2	19.6333	1.98333	21.35	-3.2	501	59	33	19.2465	156	105	150	125
1644	2	spring	1	cultivar	cultivar	UKR	BCC1506	30.7333	46.4833	39	BCC1506	10.3417	6.53333	21.7054	873.014	26.1	-4	30.1	19	16.6333	21.0167	-0.266667	458	49	26	17.3377	134	99	131	121
1645	2	spring	2	cultivar	cultivar	DEU	BCC1524	12.1522	48.5372	435	BCC1524	8.0125	8.85833	31.3015	729.368	23	-5.3	28.3	16.7333	0.233333	16.7333	-1.25	825	105	45	32.8373	307	147	307	153
1646	6	spring	1	cultivar	cultivar	AUT	BCC1529	16.3731	48.2083	203	BCC1529	9.80833	9.63333	32.3266	755.705	26	-3.8	29.8	19.0667	1.78333	19.0667	0.416667	631	76	35	26.8881	217	116	217	118
1647	2	spring	3	cultivar	cultivar	SRB	BCC1541	20.4622	44.8206	111	BCC1541	12.3458	9.44167	31.3677	793.231	28.6	-1.5	30.1	20.0667	18	21.7667	2.18333	663	85	38	24.5529	222	132	198	157
1648	6	facultative	3	cultivar	cultivar	CYP	BCC1548	33.4	35.1167	187	BCC1548	18.5792	13.1083	42.8377	674.367	35.3	4.7	30.6	10.55	26.7833	26.7833	10.55	338	75	1	85.888	183	8	8	183
1649	6	facultative	8	cultivar	cultivar	CHN	BCC421	119.707	33.0271	1	BCC421	14.7833	8.53333	25.5489	952.76	31.1	-2.3	33.4	26.2667	2.9	26.2667	2.9	942	219	30	74.6175	488	94	488	94
1650	6	spring	7	cultivar	cultivar	CHN	BCC423	103.403	30.7135	1225	BCC423	14.1583	7.91667	29.43	689.545	27.2	0.3	26.9	21.6667	5.13333	22.2667	5.13333	1166	264	9	94.2381	682	36	659	36
1651	2	spring	8	cultivar	cultivar	CHN	BCC427	112.231	30.9678	100	BCC427	16.4042	8.40833	26.276	886.327	32	0	32	27.1	5.1	27.1	5.1	973	174	23	62.51	443	86	443	86
1652	2	spring	2	cultivar	cultivar	CHN	BCC432	115.664	43.644	1167	BCC432	1.37917	13.775	26.089	1476.72	26.4	-26.4	52.8	18.4667	-18.0667	18.4667	-18.0667	284	79	2	113.039	192	8	192	8
1653	2	spring	6	cultivar	cultivar	CHN	BCC434	112.231	30.9678	100	BCC434	16.4042	8.40833	26.276	886.327	32	0	32	27.1	5.1	27.1	5.1	973	174	23	62.51	443	86	443	86
1654	6	spring	1	cultivar	cultivar	CHN	BCC436	126.633	45.75	130	BCC436	3.45833	12.35	22.744	1558.4	28.3	-26	54.3	21.4667	-17.1	21.4667	-17.1	559	164	4	110.263	369	15	369	15
1655	6	spring	6	cultivar	cultivar	CHN	BCC438	126.633	45.75	130	BCC438	3.45833	12.35	22.744	1558.4	28.3	-26	54.3	21.4667	-17.1	21.4667	-17.1	559	164	4	110.263	369	15	369	15
1656	6	spring	6	cultivar	cultivar	CHN	BCC439	126.633	45.75	130	BCC439	3.45833	12.35	22.744	1558.4	28.3	-26	54.3	21.4667	-17.1	21.4667	-17.1	559	164	4	110.263	369	15	369	15
1657	6	spring	1	cultivar	cultivar	CHN	BCC445	126.633	45.75	130	BCC445	3.45833	12.35	22.744	1558.4	28.3	-26	54.3	21.4667	-17.1	21.4667	-17.1	559	164	4	110.263	369	15	369	15
1658	6	spring	1	cultivar	cultivar	CHN	BCC446	126.633	45.75	130	BCC446	3.45833	12.35	22.744	1558.4	28.3	-26	54.3	21.4667	-17.1	21.4667	-17.1	559	164	4	110.263	369	15	369	15
1659	6	facultative	1	cultivar	cultivar	CHN	BCC447	126.633	45.75	130	BCC447	3.45833	12.35	22.744	1558.4	28.3	-26	54.3	21.4667	-17.1	21.4667	-17.1	559	164	4	110.263	369	15	369	15
1660	6	spring	6	cultivar	cultivar	CHN	BCC502	120.341	36.0867	24	BCC502	12.6208	7.10833	21.2189	972.577	28.9	-4.6	33.5	24.0833	0.233333	24.0833	0.233333	728	181	10	94.8947	431	34	431	34
1661	6	facultative	8	cultivar	cultivar	IND	BCC524	77.2167	28.6667	218	BCC524	25.1333	12.9833	39.1064	701.645	40.5	7.3	33.2	30.05	16.7	32.9	15.6167	735	268	3	147.087	597	26	270	33
1662	6	facultative	7	cultivar	cultivar	IND	BCC526	77.2167	28.6667	218	BCC526	25.1333	12.9833	39.1064	701.645	40.5	7.3	33.2	30.05	16.7	32.9	15.6167	735	268	3	147.087	597	26	270	33
1663	6	facultative	7	cultivar	cultivar	IND	BCC527	77.2167	28.6667	218	BCC527	25.1333	12.9833	39.1064	701.645	40.5	7.3	33.2	30.05	16.7	32.9	15.6167	735	268	3	147.087	597	26	270	33
1664	6	facultative	7	cultivar	cultivar	IND	BCC532	77.2167	28.6667	218	BCC532	25.1333	12.9833	39.1064	701.645	40.5	7.3	33.2	30.05	16.7	32.9	15.6167	735	268	3	147.087	597	26	270	33
1665	6	facultative	10	cultivar	cultivar	IND	BCC533	77.2167	28.6667	218	BCC533	25.1333	12.9833	39.1064	701.645	40.5	7.3	33.2	30.05	16.7	32.9	15.6167	735	268	3	147.087	597	26	270	33
1666	6	spring	7	cultivar	cultivar	IND	BCC535	77.2167	28.6667	218	BCC535	25.1333	12.9833	39.1064	701.645	40.5	7.3	33.2	30.05	16.7	32.9	15.6167	735	268	3	147.087	597	26	270	33
1667	6	facultative	7	cultivar	cultivar	IND	BCC538	77.2167	28.6667	218	BCC538	25.1333	12.9833	39.1064	701.645	40.5	7.3	33.2	30.05	16.7	32.9	15.6167	735	268	3	147.087	597	26	270	33
1668	6	facultative	7	cultivar	cultivar	IND	BCC551	77.2167	28.6667	218	BCC551	25.1333	12.9833	39.1064	701.645	40.5	7.3	33.2	30.05	16.7	32.9	15.6167	735	268	3	147.087	597	26	270	33
1669	6	facultative	7	cultivar	cultivar	IND	BCC577	77.2167	28.6667	218	BCC577	25.1333	12.9833	39.1064	701.645	40.5	7.3	33.2	30.05	16.7	32.9	15.6167	735	268	3	147.087	597	26	270	33
1670	6	facultative	7	cultivar	cultivar	IND	BCC579	77.2167	28.6667	218	BCC579	25.1333	12.9833	39.1064	701.645	40.5	7.3	33.2	30.05	16.7	32.9	15.6167	735	268	3	147.087	597	26	270	33
1671	6	facultative	7	cultivar	cultivar	IND	BCC581	77.2167	28.6667	218	BCC581	25.1333	12.9833	39.1064	701.645	40.5	7.3	33.2	30.05	16.7	32.9	15.6167	735	268	3	147.087	597	26	270	33
1672	6	facultative	6	cultivar	cultivar	JPN	BCC625	138.194	36.6486	383	BCC625	12.3542	9.80833	27.4743	943.433	30.5	-5.2	35.7	23.8167	5.21667	23.8167	0.816667	1164	149	69	30.6107	388	211	388	235
1673	6	facultative	6	cultivar	cultivar	JPN	BCC642	130.557	31.5965	45	BCC642	17.6125	8.59167	29.5246	750.785	31.8	2.7	29.1	23.7	10.5	27	8.45	2340	434	77	56.8935	1026	255	782	273
1674	6	spring	4	cultivar	cultivar	KOR	BCC666	126.978	37.5657	65	BCC666	11.8208	9.20833	24.4253	1049.17	29.7	-8	37.7	23.7833	-1.66667	24.1833	-1.66667	1382	385	21	99.4366	830	73	822	73
1675	6	spring	4	cultivar	cultivar	KOR	BCC667	126.978	37.5657	65	BCC667	11.8208	9.20833	24.4253	1049.17	29.7	-8	37.7	23.7833	-1.66667	24.1833	-1.66667	1382	385	21	99.4366	830	73	822	73
1676	2	spring	2	cultivar	cultivar	KOR	BCC675	126.978	37.5657	65	BCC675	11.8208	9.20833	24.4253	1049.17	29.7	-8	37.7	23.7833	-1.66667	24.1833	-1.66667	1382	385	21	99.4366	830	73	822	73
1677	6	spring	6	cultivar	cultivar	KOR	BCC695	128.663	35.2708	114	BCC695	13.5333	10.3	29.8551	891.838	29.9	-4.6	34.5	24.0333	2.25	24.15	2.25	1413	275	23	74.5731	730	94	677	94
1678	6	spring	1	cultivar	cultivar	KOR	BCC718	127	37.25	39	BCC718	11.6583	9.61667	25.6444	1040.2	29.4	-8.1	37.5	23.65	-1.66667	23.9667	-1.66667	1302	344	23	94.5796	767	77	742	77
1679	6	spring	6	cultivar	cultivar	KOR	BCC719	126.978	37.5657	65	BCC719	11.8208	9.20833	24.4253	1049.17	29.7	-8	37.7	23.7833	-1.66667	24.1833	-1.66667	1382	385	21	99.4366	830	73	822	73
1680	6	spring	6	cultivar	cultivar	KOR	BCC729	128.663	35.2708	114	BCC729	13.5333	10.3	29.8551	891.838	29.9	-4.6	34.5	24.0333	2.25	24.15	2.25	1413	275	23	74.5731	730	94	677	94
1681	2	spring	2	cultivar	cultivar	CAN	BCC801	-75.69	45.42	58	BCC801	5.98333	9.8	23.5012	1145.68	26.4	-15.3	41.7	19.3833	-7.53333	19.3833	-8.96667	867	84	54	14.9668	248	170	248	188
1682	6	spring	8	cultivar	cultivar	MEX	BCC806	-99.1456	19.4194	2241	BCC806	15.9458	16.9417	69.7188	213.685	27.2	2.9	24.3	17.8	13.0333	18.0667	13.0333	644	129	7	94.2902	366	23	297	23
1683	6	facultative	8	cultivar	cultivar	URY	BCC807	-56.1667	-34.8667	28	BCC807	16.4042	9.975	45.1357	451.842	28.5	6.4	22.1	19.95	20.65	21.9833	10.95	981	93	71	8.34751	266	230	233	234
1684	2	spring	7	cultivar	cultivar	MEX	BCC812	-99.1456	19.4194	2241	BCC812	15.9458	16.9417	69.7188	213.685	27.2	2.9	24.3	17.8	13.0333	18.0667	13.0333	644	129	7	94.2902	366	23	297	23
1685	6	facultative	8	cultivar	cultivar	USA	BCC814	-77.0367	38.895	19	BCC814	13.2458	11.5583	32.7432	893.33	31.1	-4.2	35.3	24.15	2.03333	24.15	2.03333	1030	105	70	12.5069	295	225	295	225
1686	6	facultative	8	cultivar	cultivar	USA	BCC817	-77.0367	38.895	19	BCC817	13.2458	11.5583	32.7432	893.33	31.1	-4.2	35.3	24.15	2.03333	24.15	2.03333	1030	105	70	12.5069	295	225	295	225
1687	6	facultative	8	cultivar	cultivar	USA	BCC818	-77.0367	38.895	19	BCC818	13.2458	11.5583	32.7432	893.33	31.1	-4.2	35.3	24.15	2.03333	24.15	2.03333	1030	105	70	12.5069	295	225	295	225
1688	6	facultative	6	cultivar	cultivar	COL	BCC844	-74.0808	4.59889	2806	BCC844	12.1458	9.75833	80.6474	31.0028	18	5.9	12.1	12.05	12.05	12.6	11.8167	914	122	34	39.6049	299	141	283	173
1689	6	facultative	7	cultivar	cultivar	USA	BCC846	-77.0367	38.895	19	BCC846	13.2458	11.5583	32.7432	893.33	31.1	-4.2	35.3	24.15	2.03333	24.15	2.03333	1030	105	70	12.5069	295	225	295	225
1690	2	spring	4	cultivar	cultivar	USA	BCC847	-77.0367	38.895	19	BCC847	13.2458	11.5583	32.7432	893.33	31.1	-4.2	35.3	24.15	2.03333	24.15	2.03333	1030	105	70	12.5069	295	225	295	225
1691	6	spring	1	cultivar	cultivar	CAN	BCC852	-75.69	45.42	58	BCC852	5.98333	9.8	23.5012	1145.68	26.4	-15.3	41.7	19.3833	-7.53333	19.3833	-8.96667	867	84	54	14.9668	248	170	248	188
1692	6	spring	1	cultivar	cultivar	MEX	BCC857	-99.1456	19.4194	2241	BCC857	15.9458	16.9417	69.7188	213.685	27.2	2.9	24.3	17.8	13.0333	18.0667	13.0333	644	129	7	94.2902	366	23	297	23
1693	2	spring	3	cultivar	cultivar	URY	BCC860	-56.1667	-34.8667	28	BCC860	16.4042	9.975	45.1357	451.842	28.5	6.4	22.1	19.95	20.65	21.9833	10.95	981	93	71	8.34751	266	230	233	234
1694	2	spring	3	cultivar	cultivar	URY	BCC861	-56.1667	-34.8667	28	BCC861	16.4042	9.975	45.1357	451.842	28.5	6.4	22.1	19.95	20.65	21.9833	10.95	981	93	71	8.34751	266	230	233	234
1695	6	spring	1	cultivar	cultivar	MEX	BCC868	-99.1456	19.4194	2241	BCC868	15.9458	16.9417	69.7188	213.685	27.2	2.9	24.3	17.8	13.0333	18.0667	13.0333	644	129	7	94.2902	366	23	297	23
1696	2	spring	1	cultivar	cultivar	MEX	BCC869	-99.1456	19.4194	2241	BCC869	15.9458	16.9417	69.7188	213.685	27.2	2.9	24.3	17.8	13.0333	18.0667	13.0333	644	129	7	94.2902	366	23	297	23
1697	6	spring	1	cultivar	cultivar	USA	BCC875	-77.0367	38.895	19	BCC875	13.2458	11.5583	32.7432	893.33	31.1	-4.2	35.3	24.15	2.03333	24.15	2.03333	1030	105	70	12.5069	295	225	295	225
1698	6	spring	1	cultivar	cultivar	CAN	BCC881	-75.69	45.42	58	BCC881	5.98333	9.8	23.5012	1145.68	26.4	-15.3	41.7	19.3833	-7.53333	19.3833	-8.96667	867	84	54	14.9668	248	170	248	188
1699	6	spring	1	cultivar	cultivar	CAN	BCC888	-75.69	45.42	58	BCC888	5.98333	9.8	23.5012	1145.68	26.4	-15.3	41.7	19.3833	-7.53333	19.3833	-8.96667	867	84	54	14.9668	248	170	248	188
1700	6	facultative	6	cultivar	cultivar	BOL	BCC892	-65.2597	-19.0478	2816	BCC892	15.5792	14.2083	71.7593	145.469	24.2	4.4	19.8	16.5667	13.6333	17.1167	13.55	673	152	2	94.444	386	10	227	16
1701	6	facultative	7	cultivar	cultivar	USA	BCC893	-77.0367	38.895	19	BCC893	13.2458	11.5583	32.7432	893.33	31.1	-4.2	35.3	24.15	2.03333	24.15	2.03333	1030	105	70	12.5069	295	225	295	225
1702	2	facultative	2	cultivar	cultivar	CHL	BCC899	-70.6667	-33.45	581	BCC899	14.5708	14.975	55.463	446.463	29.6	2.6	27	9.61667	19.5	20.0667	9.01667	363	87	1	105.136	228	6	7	222
1703	6	facultative	1	cultivar	cultivar	MEX	BCC900	-99.1456	19.4194	2241	BCC900	15.9458	16.9417	69.7188	213.685	27.2	2.9	24.3	17.8	13.0333	18.0667	13.0333	644	129	7	94.2902	366	23	297	23
1704	2	spring	1	cultivar	cultivar	CAN	BCC903	-75.69	45.42	58	BCC903	5.98333	9.8	23.5012	1145.68	26.4	-15.3	41.7	19.3833	-7.53333	19.3833	-8.96667	867	84	54	14.9668	248	170	248	188
1705	2	spring	8	cultivar	cultivar	USA	BCC907	-77.0367	38.895	19	BCC907	13.2458	11.5583	32.7432	893.33	31.1	-4.2	35.3	24.15	2.03333	24.15	2.03333	1030	105	70	12.5069	295	225	295	225
1706	2	spring	3	cultivar	cultivar	USA	BCC913	-77.0367	38.895	19	BCC913	13.2458	11.5583	32.7432	893.33	31.1	-4.2	35.3	24.15	2.03333	24.15	2.03333	1030	105	70	12.5069	295	225	295	225
1707	6	facultative	6	cultivar	cultivar	COL	BCC921	-74.0808	4.59889	2806	BCC921	12.1458	9.75833	80.6474	31.0028	18	5.9	12.1	12.05	12.05	12.6	11.8167	914	122	34	39.6049	299	141	283	173
1708	6	facultative	8	cultivar	cultivar	PER	BCC927	-77.0186	-12.035	223	BCC927	18.8125	8.79167	53.2828	289.279	28.3	11.8	16.5	15.8167	22.2833	22.7167	15.65	12	2	0	85.2803	6	1	2	6
1709	2	facultative	2	cultivar	cultivar	CAN	BCC929	-75.69	45.42	58	BCC929	5.98333	9.8	23.5012	1145.68	26.4	-15.3	41.7	19.3833	-7.53333	19.3833	-8.96667	867	84	54	14.9668	248	170	248	188
1710	6	spring	8	cultivar	cultivar	USA	BCC942	-77.0367	38.895	19	BCC942	13.2458	11.5583	32.7432	893.33	31.1	-4.2	35.3	24.15	2.03333	24.15	2.03333	1030	105	70	12.5069	295	225	295	225
1711	2	facultative	2	cultivar	cultivar	ISR	HOR11370a	35.2236	31.7792	742	HOR11370a	17.45	11.5833	45.0713	573.006	30.8	5.1	25.7	10.0667	23.6333	23.7667	10.0667	463	106	0	114.346	294	0	0	294
1712	2	spring	2	cultivar	cultivar	ISR	HOR11371a	35.2236	31.7792	742	HOR11371a	17.45	11.5833	45.0713	573.006	30.8	5.1	25.7	10.0667	23.6333	23.7667	10.0667	463	106	0	114.346	294	0	0	294
1713	2	spring	2	cultivar	cultivar	ISR	HOR11372a	35.2236	31.7792	742	HOR11372a	17.45	11.5833	45.0713	573.006	30.8	5.1	25.7	10.0667	23.6333	23.7667	10.0667	463	106	0	114.346	294	0	0	294
1714	2	spring	2	cultivar	cultivar	ISR	HOR11373a	35.2236	31.7792	742	HOR11373a	17.45	11.5833	45.0713	573.006	30.8	5.1	25.7	10.0667	23.6333	23.7667	10.0667	463	106	0	114.346	294	0	0	294
1715	2	spring	2	cultivar	cultivar	ISR	HOR11374a	35.2236	31.7792	742	HOR11374a	17.45	11.5833	45.0713	573.006	30.8	5.1	25.7	10.0667	23.6333	23.7667	10.0667	463	106	0	114.346	294	0	0	294
1716	2	winter	1	cultivar	cultivar	IRN	F2341	51.54	35.87	2388	F2341	9.64167	14.2833	34.1707	988.978	31.2	-10.6	41.8	3.13333	20.7833	21.4833	-2.86667	178	33	0	83.306	90	4	8	66
1717	6	spring	1	cultivar	cultivar	USA	EU331899	-94	46	380	EU331899	4.90833	12.55	26.3103	1249.72	27.6	-20.1	47.7	19.4167	-11.6167	19.4167	-11.6167	709	109	16	55.9137	302	58	302	58
1718	6	spring	1	cultivar	cultivar	USA	EU331900	-94	46	380	EU331900	4.90833	12.55	26.3103	1249.72	27.6	-20.1	47.7	19.4167	-11.6167	19.4167	-11.6167	709	109	16	55.9137	302	58	302	58
1719	6	spring	1	cultivar	cultivar	USA	EU331901	-94	46	380	EU331901	4.90833	12.55	26.3103	1249.72	27.6	-20.1	47.7	19.4167	-11.6167	19.4167	-11.6167	709	109	16	55.9137	302	58	302	58
1720	6	spring	1	cultivar	cultivar	USA	EU331902	-94	46	380	EU331902	4.90833	12.55	26.3103	1249.72	27.6	-20.1	47.7	19.4167	-11.6167	19.4167	-11.6167	709	109	16	55.9137	302	58	302	58
1721	6	spring	1	cultivar	cultivar	ITA	EU331903	16.8667	41.1253	2	EU331903	16.1917	8.31667	35.3901	572.958	29	5.5	23.5	13.75	23.4833	23.4833	9.65	563	69	22	34.4459	196	75	75	174
1722	6	spring	1	cultivar	cultivar	ITA	EU331904	16.8667	41.1253	2	EU331904	16.1917	8.31667	35.3901	572.958	29	5.5	23.5	13.75	23.4833	23.4833	9.65	563	69	22	34.4459	196	75	75	174
1723	6	spring	1	cultivar	cultivar	USA	EU331905	-94	46	380	EU331905	4.90833	12.55	26.3103	1249.72	27.6	-20.1	47.7	19.4167	-11.6167	19.4167	-11.6167	709	109	16	55.9137	302	58	302	58
1724	6	spring	1	cultivar	cultivar	USA	EU331906	-100.5	47.5	576	EU331906	4.94167	13.0833	27.2569	1269.11	29.1	-18.9	48	17.5167	-11.45	19.9833	-11.45	434	84	11	66.0953	203	38	197	38
1725	6	spring	1	cultivar	cultivar	USA	EU331907	-100.5	47.5	576	EU331907	4.94167	13.0833	27.2569	1269.11	29.1	-18.9	48	17.5167	-11.45	19.9833	-11.45	434	84	11	66.0953	203	38	197	38
1726	6	spring	8	cultivar	cultivar	USA	EU331908	-120.5	47.5	400	EU331908	9.04167	13.6667	36.7384	863.96	30.1	-7.1	37.2	-1	19.0833	19.6	-1.7	441	85	8	74.0773	233	37	38	213
1727	6	spring	1	cultivar	cultivar	ITA	EU331909	16.8667	41.1253	2	EU331909	16.1917	8.31667	35.3901	572.958	29	5.5	23.5	13.75	23.4833	23.4833	9.65	563	69	22	34.4459	196	75	75	174
1728	2	spring	2	cultivar	cultivar	ITA	EU331910	16.8667	41.1253	2	EU331910	16.1917	8.31667	35.3901	572.958	29	5.5	23.5	13.75	23.4833	23.4833	9.65	563	69	22	34.4459	196	75	75	174
1729	2	spring	2	cultivar	cultivar	CAN	EU331911	-75.69	45.42	58	EU331911	5.98333	9.8	23.5012	1145.68	26.4	-15.3	41.7	19.3833	-7.53333	19.3833	-8.96667	867	84	54	14.9668	248	170	248	188
1730	2	spring	2	cultivar	cultivar	ITA	EU331912	16.8667	41.1253	2	EU331912	16.1917	8.31667	35.3901	572.958	29	5.5	23.5	13.75	23.4833	23.4833	9.65	563	69	22	34.4459	196	75	75	174
1731	2	spring	1	cultivar	cultivar	USA	EU331913	-77.0333	38.8833	19	EU331913	13.2458	11.5583	32.7432	893.33	31.1	-4.2	35.3	24.15	2.03333	24.15	2.03333	1030	105	70	12.5069	295	225	295	225
1732	2	spring	2	cultivar	cultivar	ITA	EU331914	16.8667	41.1253	2	EU331914	16.1917	8.31667	35.3901	572.958	29	5.5	23.5	13.75	23.4833	23.4833	9.65	563	69	22	34.4459	196	75	75	174
1733	2	spring	1	cultivar	cultivar	USA	EU331915	-77.0333	38.8833	19	EU331915	13.2458	11.5583	32.7432	893.33	31.1	-4.2	35.3	24.15	2.03333	24.15	2.03333	1030	105	70	12.5069	295	225	295	225
1734	2	spring	1	cultivar	cultivar	CAN	EU331916	-75.69	45.42	58	EU331916	5.98333	9.8	23.5012	1145.68	26.4	-15.3	41.7	19.3833	-7.53333	19.3833	-8.96667	867	84	54	14.9668	248	170	248	188
1735	2	spring	1	cultivar	cultivar	CAN	EU331917	-75.69	45.42	58	EU331917	5.98333	9.8	23.5012	1145.68	26.4	-15.3	41.7	19.3833	-7.53333	19.3833	-8.96667	867	84	54	14.9668	248	170	248	188
1736	2	spring	2	cultivar	cultivar	USA	EU331918	-77.0333	38.8833	19	EU331918	13.2458	11.5583	32.7432	893.33	31.1	-4.2	35.3	24.15	2.03333	24.15	2.03333	1030	105	70	12.5069	295	225	295	225
1737	2	spring	2	cultivar	cultivar	DEU	EU331919	13.4081	52.5186	41	EU331919	9.06667	8.08333	29.7181	723.173	23.8	-3.4	27.2	17.8	4.2	17.8	0.0166667	571	70	34	23.0992	188	111	188	126
1738	2	facultative	7	cultivar	cultivar	AUS	EU331920	149.117	-35.3	593	EU331920	12.9	13.25	46.8198	546.954	28	-0.3	28.3	12.5833	6.93333	19.6167	6.15	647	66	38	14.9523	186	136	166	140
1739	2	spring	2	cultivar	cultivar	ITA	EU331921	16.8667	41.1253	2	EU331921	16.1917	8.31667	35.3901	572.958	29	5.5	23.5	13.75	23.4833	23.4833	9.65	563	69	22	34.4459	196	75	75	174
1740	2	spring	2	cultivar	cultivar	DEU	EU331922	13.4081	52.5186	41	EU331922	9.06667	8.08333	29.7181	723.173	23.8	-3.4	27.2	17.8	4.2	17.8	0.0166667	571	70	34	23.0992	188	111	188	126
1741	6	winter	6	cultivar	cultivar	USA	EU331923	-120.5	44	1618	EU331923	4.825	15.6667	45.0192	683.113	25.4	-9.4	34.8	-2.48333	13.3167	13.5333	-3.1	400	55	17	37.2363	156	60	71	132
1742	6	spring	1	cultivar	cultivar	USA	EU331924	-114	45	2009	EU331924	2.55417	16.925	40.9806	856.163	25.5	-15.8	41.3	10.7167	-6.08333	13.1167	-8	350	47	18	29.56	120	66	107	72
1743	6	winter	3	cultivar	cultivar	USA	EU331925	-120.5	44	1618	EU331925	4.825	15.6667	45.0192	683.113	25.4	-9.4	34.8	-2.48333	13.3167	13.5333	-3.1	400	55	17	37.2363	156	60	71	132
1744	6	winter	3	cultivar	cultivar	HUN	EU331926	19.05	47.5	108	EU331926	11.275	8.76667	28.7432	811.622	27.3	-3.2	30.5	19.35	2.63333	20.85	0.916667	550	67	31	24.2749	177	100	171	114
1745	2	spring	6	cultivar	cultivar	ARG	L94	-58.3819	-34.5997	31	L94	16.875	9.3	41.8919	475.803	29	6.8	22.2	22.3667	11.15	22.8167	11.15	1032	117	58	22.8828	314	180	291	180
1746	2	winter	6	cultivar	cultivar	ETH	L521	38.7583	9.01667	2391	L521	16.0708	13.6083	73.5586	113.587	25	6.5	18.5	15.6833	14.8167	17.6833	14.8167	1145	262	9	93.7492	682	37	234	37
1747	2	winter	7	cultivar	cultivar	EGY	L871	31.25	30.05	27	L871	21.1708	13.8583	49.8501	537.395	34.7	6.9	27.8	15.7667	26.1167	27.3	14.0833	19	5	0	118.795	12	0	0	12
1748	6	spring	6	cultivar	cultivar	IRN	L1043	51.4167	35.7	1172	L1043	16.3875	12.825	32.6336	961.022	37	-2.3	39.3	5.75	27.4833	28.0167	4.43333	218	36	1	73.359	101	6	7	95
1749	2	winter	7	cultivar	cultivar	SYR	Arta	36.3092	33.5097	700	Arta	16.8667	15	44.1176	716.254	35.8	1.8	34	7.98333	25.5333	25.5333	7.98333	198	43	0	101.922	120	0	0	120
1750	2	spring	2	cultivar	cultivar	DEU	Auriga	13.4081	52.5186	41	Auriga	9.06667	8.08333	29.7181	723.173	23.8	-3.4	27.2	17.8	4.2	17.8	0.0166667	571	70	34	23.0992	188	111	188	126
1751	2	spring	2	cultivar	cultivar	DEU	BarkeidExBar	13.4081	52.5186	41	BarkeidExBar	9.06667	8.08333	29.7181	723.173	23.8	-3.4	27.2	17.8	4.2	17.8	0.0166667	571	70	34	23.0992	188	111	188	126
1752	2	winter	8	cultivar	cultivar	ARG	CebadaCapa	-58.3819	-34.5997	31	CebadaCapa	16.875	9.3	41.8919	475.803	29	6.8	22.2	22.3667	11.15	22.8167	11.15	1032	117	58	22.8828	314	180	291	180
1753	2	winter	7	cultivar	cultivar	SYR	ErApm	37.1667	36.2167	412	ErApm	17.0333	13.35	38.4726	832.786	36	1.3	34.7	6.83333	26.8833	27.15	6.83333	339	66	0	87.9743	184	2	3	184
1754	2	winter	7	cultivar	cultivar	AUS	Keel	149.117	-35.3	593	Keel	12.9	13.25	46.8198	546.954	28	-0.3	28.3	12.5833	6.93333	19.6167	6.15	647	66	38	14.9523	186	136	166	140
1755	2	winter	2	cultivar	cultivar	DEU	Marthe	13.4081	52.5186	41	Marthe	9.06667	8.08333	29.7181	723.173	23.8	-3.4	27.2	17.8	4.2	17.8	0.0166667	571	70	34	23.0992	188	111	188	126
1756	2	spring	2	cultivar	cultivar	DEU	Nudinka	13.4081	52.5186	41	Nudinka	9.06667	8.08333	29.7181	723.173	23.8	-3.4	27.2	17.8	4.2	17.8	0.0166667	571	70	34	23.0992	188	111	188	126
1757	2	spring	2	cultivar	cultivar	GBR	Optic	-0.118319	51.5094	24	Optic	11.1375	7.94167	36.4297	516.963	23.5	1.7	21.8	8.31667	7.33333	17.75	5.15	621	61	39	12.9791	179	130	151	153
1758	2	spring	2	cultivar	cultivar	GBR	Proctor	-0.118319	51.5094	24	Proctor	11.1375	7.94167	36.4297	516.963	23.5	1.7	21.8	8.31667	7.33333	17.75	5.15	621	61	39	12.9791	179	130	151	153
1759	2	winter	9	cultivar	cultivar	SYR	Tadmor	36.3092	33.5097	700	Tadmor	16.8667	15	44.1176	716.254	35.8	1.8	34	7.98333	25.5333	25.5333	7.98333	198	43	0	101.922	120	0	0	120
1760	2	spring	7	cultivar	cultivar	AUS	WI2991	138.601	-35	87	WI2991	16.1375	10.375	48.4813	409.235	28.2	6.8	21.4	11.9833	21.0833	21.1333	11.1833	574	84	17	49.6955	231	60	64	228
1761	2	spring	8	cultivar	cultivar	ARG	116-5	-58.3819	-34.5997	31	116-5	16.875	9.3	41.8919	475.803	29	6.8	22.2	22.3667	11.15	22.8167	11.15	1032	117	58	22.8828	314	180	291	180
1762	2	winter	4	cultivar	cultivar	ARE	BCC20	54.39	24.4503	6	BCC20	26.8917	12.1333	44.6078	588.704	40	12.8	27.2	19.9	31.6833	33.4833	19.2833	73	28	0	148.601	54	0	1	47
1763	6	spring	2	cultivar	cultivar	EGY	HOR1938	31.25	30.05	27	HOR1938	21.1708	13.8583	49.8501	537.395	34.7	6.9	27.8	15.7667	26.1167	27.3	14.0833	19	5	0	118.795	12	0	0	12
1764	6	spring	2	cultivar	cultivar	EGY	HOR2252	31.25	30.05	27	HOR2252	21.1708	13.8583	49.8501	537.395	34.7	6.9	27.8	15.7667	26.1167	27.3	14.0833	19	5	0	118.795	12	0	0	12
1765	6	spring	8	cultivar	cultivar	DZA	HOR2474	3.05	36.77	74	HOR2474	17.8292	7.775	36.3318	501.35	29.6	8.2	21.4	13.1333	23.7833	24.4333	12.1333	698	119	3	66.1829	315	24	45	286
1766	6	spring	1	cultivar	cultivar	SDN	HOR2589	32.5333	15.6333	383	HOR2589	29.0583	14.8667	56.743	376.448	41.2	15	26.2	31.1167	24.9	32.8667	23.6167	128	60	0	180.568	117	0	45	0
1767	deficiens	spring	2	cultivar	cultivar	DZA	HOR2615	3.05	36.77	74	HOR2615	17.8292	7.775	36.3318	501.35	29.6	8.2	21.4	13.1333	23.7833	24.4333	12.1333	698	119	3	66.1829	315	24	45	286
1768	deficiens	spring	2	cultivar	cultivar	DZA	HOR2617	3.05	36.77	74	HOR2617	17.8292	7.775	36.3318	501.35	29.6	8.2	21.4	13.1333	23.7833	24.4333	12.1333	698	119	3	66.1829	315	24	45	286
1769	6	spring	8	cultivar	cultivar	DZA	HOR2618	3.05	36.77	74	HOR2618	17.8292	7.775	36.3318	501.35	29.6	8.2	21.4	13.1333	23.7833	24.4333	12.1333	698	119	3	66.1829	315	24	45	286
1770	6	spring	4	cultivar	cultivar	DZA	HOR2619	3.05	36.77	74	HOR2619	17.8292	7.775	36.3318	501.35	29.6	8.2	21.4	13.1333	23.7833	24.4333	12.1333	698	119	3	66.1829	315	24	45	286
1771	6	spring	4	cultivar	cultivar	DZA	HOR2620	3.05	36.77	74	HOR2620	17.8292	7.775	36.3318	501.35	29.6	8.2	21.4	13.1333	23.7833	24.4333	12.1333	698	119	3	66.1829	315	24	45	286
1772	2	spring	7	cultivar	cultivar	DZA	HOR2733	3.05	36.77	74	HOR2733	17.8292	7.775	36.3318	501.35	29.6	8.2	21.4	13.1333	23.7833	24.4333	12.1333	698	119	3	66.1829	315	24	45	286
1773	2	spring	7	cultivar	cultivar	DZA	HOR2895	3.05	36.77	74	HOR2895	17.8292	7.775	36.3318	501.35	29.6	8.2	21.4	13.1333	23.7833	24.4333	12.1333	698	119	3	66.1829	315	24	45	286
1774	6	spring	3	cultivar	cultivar	EGY	HOR3001	31.25	30.05	27	HOR3001	21.1708	13.8583	49.8501	537.395	34.7	6.9	27.8	15.7667	26.1167	27.3	14.0833	19	5	0	118.795	12	0	0	12
1775	intermedium	spring	1	cultivar	cultivar	SDN	HOR3045	32.5333	15.6333	383	HOR3045	29.0583	14.8667	56.743	376.448	41.2	15	26.2	31.1167	24.9	32.8667	23.6167	128	60	0	180.568	117	0	45	0
1776	6	spring	8	cultivar	cultivar	DZA	HOR3555	3.05	36.77	74	HOR3555	17.8292	7.775	36.3318	501.35	29.6	8.2	21.4	13.1333	23.7833	24.4333	12.1333	698	119	3	66.1829	315	24	45	286
1777	6	winter	45	cultivar	cultivar	CHN	HOR12396O	116.388	39.9289	52	HOR12396O	12.0958	11.175	27.7295	1115.86	31	-9.3	40.3	25.1833	-2.35	25.1833	-2.35	606	193	3	137.136	457	12	457	12
1778	2	winter	2	cultivar	cultivar	JPN	HOR12461O	139.774	35.6839	19	HOR12461O	15.65	7.73333	25.9508	782.02	30.7	0.9	29.8	22.65	6.23333	25.3333	6.23333	1432	185	47	41.7366	506	159	464	159
1779	2	winter	2	cultivar	cultivar	JPN	HOR12467O	139.774	35.6839	19	HOR12467O	15.65	7.73333	25.9508	782.02	30.7	0.9	29.8	22.65	6.23333	25.3333	6.23333	1432	185	47	41.7366	506	159	464	159
1780	2	winter	1	cultivar	cultivar	CHN	HOR12808O	116.388	39.9289	52	HOR12808O	12.0958	11.175	27.7295	1115.86	31	-9.3	40.3	25.1833	-2.35	25.1833	-2.35	606	193	3	137.136	457	12	457	12
1781	2	winter	9	cultivar	cultivar	IRN	HOR1359O	51.4167	35.7	1172	HOR1359O	16.3875	12.825	32.6336	961.022	37	-2.3	39.3	5.75	27.4833	28.0167	4.43333	218	36	1	73.359	101	6	7	95
1782	6	winter	3	cultivar	cultivar	ETH	HOR13950O	38.7583	9.01667	2391	HOR13950O	16.0708	13.6083	73.5586	113.587	25	6.5	18.5	15.6833	14.8167	17.6833	14.8167	1145	262	9	93.7492	682	37	234	37
1783	6	winter	3	cultivar	cultivar	USA	HOR14320O	-77.0367	38.895	19	HOR14320O	13.2458	11.5583	32.7432	893.33	31.1	-4.2	35.3	24.15	2.03333	24.15	2.03333	1030	105	70	12.5069	295	225	295	225
1784	6	winter	1	cultivar	cultivar	RUS	HOR14352O	38.9833	45.0333	24	HOR14352O	11.6708	8.14167	26.179	869.771	28	-3.1	31.1	3.2	5.56667	22.4167	1.13333	725	84	49	18.97	223	154	186	203
1785	6	winter	8	cultivar	cultivar	MEX	HOR18298O	-99.1456	19.4194	2241	HOR18298O	15.9458	16.9417	69.7188	213.685	27.2	2.9	24.3	17.8	13.0333	18.0667	13.0333	644	129	7	94.2902	366	23	297	23
1786	intermedium	winter	3	cultivar	cultivar	USA	HOR19366O	-77.0367	38.895	19	HOR19366O	13.2458	11.5583	32.7432	893.33	31.1	-4.2	35.3	24.15	2.03333	24.15	2.03333	1030	105	70	12.5069	295	225	295	225
1787	6	winter	3	cultivar	cultivar	BGR	HOR2238O	23.3233	42.6972	567	HOR2238O	10.1875	9.975	32.3864	777.046	26.1	-4.7	30.8	17.6	1.71667	19.3667	0.266667	577	74	32	28.3423	201	105	174	115
1788	2	winter	9	cultivar	cultivar	IRN	HOR2467O	51.4167	35.7	1172	HOR2467O	16.3875	12.825	32.6336	961.022	37	-2.3	39.3	5.75	27.4833	28.0167	4.43333	218	36	1	73.359	101	6	7	95
1789	6	winter	4	cultivar	cultivar	SRB	HOR2900O	20.4622	44.8206	111	HOR2900O	12.3458	9.44167	31.3677	793.231	28.6	-1.5	30.1	20.0667	18	21.7667	2.18333	663	85	38	24.5529	222	132	198	157
1790	6	winter	59	cultivar	cultivar	RUS	HOR3072O	37.6167	55.75	156	HOR3072O	4.93333	7.65	21.5493	1023.86	23.2	-12.3	35.5	17.3	-1.51667	17.3	-7.83333	679	89	33	31.2392	243	110	243	131
1791	6	winter	4	cultivar	cultivar	SRB	HOR031O	20.4622	44.8206	111	HOR031O	12.3458	9.44167	31.3677	793.231	28.6	-1.5	30.1	20.0667	18	21.7667	2.18333	663	85	38	24.5529	222	132	198	157
1792	6	winter	3	cultivar	cultivar	USA	HOR3104O	-77.0367	38.895	19	HOR3104O	13.2458	11.5583	32.7432	893.33	31.1	-4.2	35.3	24.15	2.03333	24.15	2.03333	1030	105	70	12.5069	295	225	295	225
1793	6	winter	3	cultivar	cultivar	USA	HOR3105O	-77.0367	38.895	19	HOR3105O	13.2458	11.5583	32.7432	893.33	31.1	-4.2	35.3	24.15	2.03333	24.15	2.03333	1030	105	70	12.5069	295	225	295	225
1794	2	winter	4	cultivar	cultivar	RUS	HOR3232O	37.6167	55.75	156	HOR3232O	4.93333	7.65	21.5493	1023.86	23.2	-12.3	35.5	17.3	-1.51667	17.3	-7.83333	679	89	33	31.2392	243	110	243	131
1795	2	winter	2	cultivar	cultivar	RUS	HOR3233O	37.6167	55.75	156	HOR3233O	4.93333	7.65	21.5493	1023.86	23.2	-12.3	35.5	17.3	-1.51667	17.3	-7.83333	679	89	33	31.2392	243	110	243	131
1796	2	winter	4	cultivar	cultivar	RUS	HOR3235O	37.6167	55.75	156	HOR3235O	4.93333	7.65	21.5493	1023.86	23.2	-12.3	35.5	17.3	-1.51667	17.3	-7.83333	679	89	33	31.2392	243	110	243	131
1797	6	winter	1	cultivar	cultivar	ARM	HOR3258O	43.8475	40.7894	1527	HOR3258O	6.30417	12.025	29.6914	1004.8	26.2	-14.3	40.5	10.95	-3.8	17.8333	-6.81667	491	86	22	49.6017	212	73	110	73
1798	6	winter	6	cultivar	cultivar	USA	HOR3303O	-77.0367	38.895	19	HOR3303O	13.2458	11.5583	32.7432	893.33	31.1	-4.2	35.3	24.15	2.03333	24.15	2.03333	1030	105	70	12.5069	295	225	295	225
1799	2	winter	2	cultivar	cultivar	RUS	HOR3309O	37.6167	55.75	156	HOR3309O	4.93333	7.65	21.5493	1023.86	23.2	-12.3	35.5	17.3	-1.51667	17.3	-7.83333	679	89	33	31.2392	243	110	243	131
1800	2	winter	3	cultivar	cultivar	UKR	HOR3311O	30.5	50.45	160	HOR3311O	7.87917	8.09167	24.5947	944.302	24.7	-8.2	32.9	19.0167	-3.01667	19.0167	-3.96667	636	86	36	28.5807	226	122	226	136
1801	6	winter	4	cultivar	cultivar	TUR	HOR4103O	32.85	39.9167	875	HOR4103O	11.5917	12.5167	36.8137	784.862	30.1	-3.9	34	10.9667	20.75	21.1	1.68333	387	52	11	40.3019	130	43	58	125
1802	6	winter	3	cultivar	cultivar	TUN	HOR4105O	10.18	36.8008	8	HOR4105O	18.0875	10.2583	39.6075	583.995	32.4	6.5	25.9	11.3	25.15	25.55	11.3	450	63	3	58.1409	181	23	44	181
1803	6	winter	8	cultivar	cultivar	USA	HOR4112O	-77.0367	38.895	19	HOR4112O	13.2458	11.5583	32.7432	893.33	31.1	-4.2	35.3	24.15	2.03333	24.15	2.03333	1030	105	70	12.5069	295	225	295	225
1804	2	winter	95	cultivar	cultivar	SRB	HOR4141O	20.4622	44.8206	111	HOR4141O	12.3458	9.44167	31.3677	793.231	28.6	-1.5	30.1	20.0667	18	21.7667	2.18333	663	85	38	24.5529	222	132	198	157
1805	2	winter	1	cultivar	cultivar	RUS	HOR4352O	37.6167	55.75	156	HOR4352O	4.93333	7.65	21.5493	1023.86	23.2	-12.3	35.5	17.3	-1.51667	17.3	-7.83333	679	89	33	31.2392	243	110	243	131
1806	2	winter	2	cultivar	cultivar	LTU	HOR4378O	25.2667	54.6833	118	HOR4378O	6.3375	8.075	25.9646	870.515	22.4	-8.7	31.1	16.7167	-3.8	16.7167	-4.53333	660	82	33	27.2452	226	112	226	127
1807	intermedium	winter	8	cultivar	cultivar	USA	HOR4609O	-77.0367	38.895	19	HOR4609O	13.2458	11.5583	32.7432	893.33	31.1	-4.2	35.3	24.15	2.03333	24.15	2.03333	1030	105	70	12.5069	295	225	295	225
1808	intermedium	winter	6	cultivar	cultivar	USA	HOR4690O	-77.0367	38.895	19	HOR4690O	13.2458	11.5583	32.7432	893.33	31.1	-4.2	35.3	24.15	2.03333	24.15	2.03333	1030	105	70	12.5069	295	225	295	225
1809	intermedium	winter	6	cultivar	cultivar	PRK	HOR4697O	125.73	39.03	18	HOR4697O	9.85	10.4333	24.8413	1173.95	29.3	-12.7	42	23.1	-5.43333	23.5333	-5.43333	964	305	12	110.184	605	43	597	43
1810	6	winter	3	cultivar	cultivar	SRB	HOR7422O	20.4622	44.8206	111	HOR7422O	12.3458	9.44167	31.3677	793.231	28.6	-1.5	30.1	20.0667	18	21.7667	2.18333	663	85	38	24.5529	222	132	198	157
1811	6	winter	95	cultivar	cultivar	SRB	HOR7423O	20.4622	44.8206	111	HOR7423O	12.3458	9.44167	31.3677	793.231	28.6	-1.5	30.1	20.0667	18	21.7667	2.18333	663	85	38	24.5529	222	132	198	157
1812	2	winter	9	cultivar	cultivar	USA	HOR8868O	-77.0367	38.895	19	HOR8868O	13.2458	11.5583	32.7432	893.33	31.1	-4.2	35.3	24.15	2.03333	24.15	2.03333	1030	105	70	12.5069	295	225	295	225
1813	2	winter	2	cultivar	cultivar	ROU	HOR8908O	26.1	44.4333	80	HOR8908O	10.7792	10.6417	31.2072	886.475	28.6	-5.5	34.1	19.6667	1	21.3167	-0.55	598	82	36	29.2157	213	114	196	121
1814	2	winter	2	cultivar	cultivar	ROU	HOR9307O	26.1	44.4333	80	HOR9307O	10.7792	10.6417	31.2072	886.475	28.6	-5.5	34.1	19.6667	1	21.3167	-0.55	598	82	36	29.2157	213	114	196	121
1815	6	winter	3	cultivar	cultivar	USA	HOR9480O	-77.0367	38.895	19	HOR9480O	13.2458	11.5583	32.7432	893.33	31.1	-4.2	35.3	24.15	2.03333	24.15	2.03333	1030	105	70	12.5069	295	225	295	225
1816	6	winter	6	cultivar	cultivar	USA	HOR9583O	-77.0367	38.895	19	HOR9583O	13.2458	11.5583	32.7432	893.33	31.1	-4.2	35.3	24.15	2.03333	24.15	2.03333	1030	105	70	12.5069	295	225	295	225
1817	6	winter	8	cultivar	cultivar	USA	HOR9592O	-77.0367	38.895	19	HOR9592O	13.2458	11.5583	32.7432	893.33	31.1	-4.2	35.3	24.15	2.03333	24.15	2.03333	1030	105	70	12.5069	295	225	295	225
1818	6	spring	8	cultivar	cultivar	ISR	HOR3705	35.2236	31.7792	742	HOR3705	17.45	11.5833	45.0713	573.006	30.8	5.1	25.7	10.0667	23.6333	23.7667	10.0667	463	106	0	114.346	294	0	0	294
1819	6	spring	45	cultivar	cultivar	EGY	HOR3711	31.25	30.05	27	HOR3711	21.1708	13.8583	49.8501	537.395	34.7	6.9	27.8	15.7667	26.1167	27.3	14.0833	19	5	0	118.795	12	0	0	12
1820	2	spring	7	cultivar	cultivar	ISR	HOR3940	35.2236	31.7792	742	HOR3940	17.45	11.5833	45.0713	573.006	30.8	5.1	25.7	10.0667	23.6333	23.7667	10.0667	463	106	0	114.346	294	0	0	294
1821	2	spring	7	cultivar	cultivar	ISR	HOR3941	35.2236	31.7792	742	HOR3941	17.45	11.5833	45.0713	573.006	30.8	5.1	25.7	10.0667	23.6333	23.7667	10.0667	463	106	0	114.346	294	0	0	294
1822	2	spring	7	cultivar	cultivar	ISR	HOR4060	35.2236	31.7792	742	HOR4060	17.45	11.5833	45.0713	573.006	30.8	5.1	25.7	10.0667	23.6333	23.7667	10.0667	463	106	0	114.346	294	0	0	294
1823	2	spring	7	cultivar	cultivar	ISR	HOR4073	35.2236	31.7792	742	HOR4073	17.45	11.5833	45.0713	573.006	30.8	5.1	25.7	10.0667	23.6333	23.7667	10.0667	463	106	0	114.346	294	0	0	294
1824	6	spring	8	cultivar	cultivar	ISR	HOR4074	35.2236	31.7792	742	HOR4074	17.45	11.5833	45.0713	573.006	30.8	5.1	25.7	10.0667	23.6333	23.7667	10.0667	463	106	0	114.346	294	0	0	294
1825	6	spring	3	cultivar	cultivar	ISR	HOR4354	35.2236	31.7792	742	HOR4354	17.45	11.5833	45.0713	573.006	30.8	5.1	25.7	10.0667	23.6333	23.7667	10.0667	463	106	0	114.346	294	0	0	294
1826	6	spring	8	cultivar	cultivar	ERI	HOR4519	38.9262	15.3324	2345	HOR4519	16.5333	14.2833	73.2479	144.148	25.7	6.2	19.5	17.4667	15	18.3667	14.7	470	156	1	138.767	339	6	94	17
1827	2	spring	7	cultivar	cultivar	ISR	HOR4558	35.2236	31.7792	742	HOR4558	17.45	11.5833	45.0713	573.006	30.8	5.1	25.7	10.0667	23.6333	23.7667	10.0667	463	106	0	114.346	294	0	0	294
1828	2	spring	2	cultivar	cultivar	ISR	HOR4760	35.2236	31.7792	742	HOR4760	17.45	11.5833	45.0713	573.006	30.8	5.1	25.7	10.0667	23.6333	23.7667	10.0667	463	106	0	114.346	294	0	0	294
1829	6	spring	7	cultivar	cultivar	ISR	HOR6925	35.2236	31.7792	742	HOR6925	17.45	11.5833	45.0713	573.006	30.8	5.1	25.7	10.0667	23.6333	23.7667	10.0667	463	106	0	114.346	294	0	0	294
1830	6	spring	8	cultivar	cultivar	JOR	HOR4759	35.9333	31.95	854	HOR4759	16.575	12.2667	42.8904	648.633	31.6	3	28.6	8.31667	23.75	23.85	8.31667	332	76	0	113.332	211	0	0	211
1831	6	spring	7	cultivar	cultivar	ISR	HOR7427	35.2236	31.7792	742	HOR7427	17.45	11.5833	45.0713	573.006	30.8	5.1	25.7	10.0667	23.6333	23.7667	10.0667	463	106	0	114.346	294	0	0	294
1832	6	spring	1	cultivar	cultivar	ISR	HOR9601	35.2236	31.7792	742	HOR9601	17.45	11.5833	45.0713	573.006	30.8	5.1	25.7	10.0667	23.6333	23.7667	10.0667	463	106	0	114.346	294	0	0	294
1833	2	spring	7	cultivar	cultivar	DZA	HOR9793	3.05	36.77	74	HOR9793	17.8292	7.775	36.3318	501.35	29.6	8.2	21.4	13.1333	23.7833	24.4333	12.1333	698	119	3	66.1829	315	24	45	286
1834	6	spring	7	cultivar	cultivar	SDN	HOR10727	32.5333	15.6333	383	HOR10727	29.0583	14.8667	56.743	376.448	41.2	15	26.2	31.1167	24.9	32.8667	23.6167	128	60	0	180.568	117	0	45	0
1835	2	facultative	2	cultivar	cultivar	ISR	HOR11370b	35.2236	31.7792	742	HOR11370b	17.45	11.5833	45.0713	573.006	30.8	5.1	25.7	10.0667	23.6333	23.7667	10.0667	463	106	0	114.346	294	0	0	294
1836	2	spring	2	cultivar	cultivar	ISR	HOR11371b	35.2236	31.7792	742	HOR11371b	17.45	11.5833	45.0713	573.006	30.8	5.1	25.7	10.0667	23.6333	23.7667	10.0667	463	106	0	114.346	294	0	0	294
1837	2	spring	2	cultivar	cultivar	ISR	HOR11372b	35.2236	31.7792	742	HOR11372b	17.45	11.5833	45.0713	573.006	30.8	5.1	25.7	10.0667	23.6333	23.7667	10.0667	463	106	0	114.346	294	0	0	294
1838	2	spring	2	cultivar	cultivar	ISR	HOR11373b	35.2236	31.7792	742	HOR11373b	17.45	11.5833	45.0713	573.006	30.8	5.1	25.7	10.0667	23.6333	23.7667	10.0667	463	106	0	114.346	294	0	0	294
1839	2	spring	2	cultivar	cultivar	ISR	HOR11374b	35.2236	31.7792	742	HOR11374b	17.45	11.5833	45.0713	573.006	30.8	5.1	25.7	10.0667	23.6333	23.7667	10.0667	463	106	0	114.346	294	0	0	294
1840	6	spring	7	cultivar	cultivar	ISR	HOR13806	35.2236	31.7792	742	HOR13806	17.45	11.5833	45.0713	573.006	30.8	5.1	25.7	10.0667	23.6333	23.7667	10.0667	463	106	0	114.346	294	0	0	294
1841	6	spring	7	cultivar	cultivar	ISR	HOR14096	35.2236	31.7792	742	HOR14096	17.45	11.5833	45.0713	573.006	30.8	5.1	25.7	10.0667	23.6333	23.7667	10.0667	463	106	0	114.346	294	0	0	294
1842	2	Spring	2	cultivar	cultivar	FIN	Aaapo	24.9333	60.1667	25	Aaapo	5.1375	6.375	21.5372	841.052	20.8	-8.8	29.6	14.5	-1.61667	15.8667	-4.78333	649	78	33	32.4638	221	103	197	134
1843	6	Spring	1	cultivar	cultivar	SWE	Agneta	18.05	59.325	28	Agneta	7.0375	6.39167	23.5855	760.308	22.2	-4.9	27.1	15.6833	1	16.8667	-1.76667	527	66	25	31.2583	183	83	174	113
1844	2	Spring	2	cultivar	cultivar	CZE	Akcent	14.4214	50.0886	209	Akcent	9.01667	9.05	31.9788	733.52	24.5	-3.8	28.3	18	1.11022e-16	18	1.11022e-16	486	70	19	49.3659	204	63	204	63
1845	2	Spring	1	cultivar	cultivar	SWE	AKKA	18.05	59.325	28	AKKA	7.0375	6.39167	23.5855	760.308	22.2	-4.9	27.1	15.6833	1	16.8667	-1.76667	527	66	25	31.2583	183	83	174	113
1846	2	Spring	2	cultivar	cultivar	DNK	Alliot	12.5787	55.6757	11	Alliot	8.47917	6.275	27.2826	648.763	21.1	-1.9	23	15.9667	3.2	16.6167	1	622	67	34	20.9383	192	113	183	141
1847	2	Spring	2	cultivar	cultivar	SWE	ALVA	18.05	59.325	28	ALVA	7.0375	6.39167	23.5855	760.308	22.2	-4.9	27.1	15.6833	1	16.8667	-1.76667	527	66	25	31.2583	183	83	174	113
1848	2	Spring	2	cultivar	cultivar	NLD	Apex	4.89044	52.3702	5	Apex	9.225	6.53333	31.4103	550.758	20.7	-0.1	20.8	10.5167	10.85	15.9667	2.86667	806	87	44	21.0345	245	153	211	191
1849	2	Spring	2	cultivar	cultivar	FRA	Armelle	2.35167	48.8567	46	Armelle	11.3542	8.475	35.3125	597.067	24.8	0.8	24	11.75	7.63333	18.6833	3.98333	637	58	44	8.59378	171	140	160	154
1850	2	spring	1	cultivar	cultivar	CZE	Atribut	14.4214	50.0886	209	Atribut	9.01667	9.05	31.9788	733.52	24.5	-3.8	28.3	18	1.11022e-16	18	1.11022e-16	486	70	19	49.3659	204	63	204	63
1851	6	Spring	2	cultivar	cultivar	FIN	ARTTURI	24.9333	60.1667	25	ARTTURI	5.1375	6.375	21.5372	841.052	20.8	-8.8	29.6	14.5	-1.61667	15.8667	-4.78333	649	78	33	32.4638	221	103	197	134
1852	2	Spring	2	cultivar	cultivar	SWE	BALDER	18.05	59.325	28	BALDER	7.0375	6.39167	23.5855	760.308	22.2	-4.9	27.1	15.6833	1	16.8667	-1.76667	527	66	25	31.2583	183	83	174	113
1853	2	Spring	2	cultivar	cultivar	DEU	Baronesse	13.4081	52.5186	41	Baronesse	9.06667	8.08333	29.7181	723.173	23.8	-3.4	27.2	17.8	4.2	17.8	0.0166667	571	70	34	23.0992	188	111	188	126
1854	2	Spring	2	cultivar	cultivar	DEU	Beatrix	13.4081	52.5186	41	Beatrix	9.06667	8.08333	29.7181	723.173	23.8	-3.4	27.2	17.8	4.2	17.8	0.0166667	571	70	34	23.0992	188	111	188	126
1855	2	Spring	2	cultivar	cultivar	DNK	Binder	12.5787	55.6757	11	Binder	8.47917	6.275	27.2826	648.763	21.1	-1.9	23	15.9667	3.2	16.6167	1	622	67	34	20.9383	192	113	183	141
1856	2	Spring	2	cultivar	cultivar	GBR	Braemar	-0.118319	51.5094	24	Braemar	11.1375	7.94167	36.4297	516.963	23.5	1.7	21.8	8.31667	7.33333	17.75	5.15	621	61	39	12.9791	179	130	151	153
1857	2	Spring	2	cultivar	cultivar	SWE	Britta	18.05	59.325	28	Britta	7.0375	6.39167	23.5855	760.308	22.2	-4.9	27.1	15.6833	1	16.8667	-1.76667	527	66	25	31.2583	183	83	174	113
1858	2	Facultative	4	cultivar	cultivar	TUR	Bulbul	32.85	39.9167	875	Bulbul	11.5917	12.5167	36.8137	784.862	30.1	-3.9	34	10.9667	20.75	21.1	1.68333	387	52	11	40.3019	130	43	58	125
1859	2	Spring	2	cultivar	cultivar	DNK	Caja	12.5787	55.6757	11	Caja	8.47917	6.275	27.2826	648.763	21.1	-1.9	23	15.9667	3.2	16.6167	1	622	67	34	20.9383	192	113	183	141
1860	2	Spring	2	cultivar	cultivar	FRA	Calgary	2.35167	48.8567	46	Calgary	11.3542	8.475	35.3125	597.067	24.8	0.8	24	11.75	7.63333	18.6833	3.98333	637	58	44	8.59378	171	140	160	154
1861	2	Spring	2	cultivar	cultivar	DNK	Camir	12.5787	55.6757	11	Camir	8.47917	6.275	27.2826	648.763	21.1	-1.9	23	15.9667	3.2	16.6167	1	622	67	34	20.9383	192	113	183	141
1862	2	spring	2	cultivar	cultivar	GBR	Carafe	-0.118319	51.5094	24	Carafe	11.1375	7.94167	36.4297	516.963	23.5	1.7	21.8	8.31667	7.33333	17.75	5.15	621	61	39	12.9791	179	130	151	153
1863	2	Spring	2	cultivar	cultivar	GBR	Chalice	-0.118319	51.5094	24	Chalice	11.1375	7.94167	36.4297	516.963	23.5	1.7	21.8	8.31667	7.33333	17.75	5.15	621	61	39	12.9791	179	130	151	153
1864	2	Spring	2	cultivar	cultivar	DEU	Cheri	13.4081	52.5186	41	Cheri	9.06667	8.08333	29.7181	723.173	23.8	-3.4	27.2	17.8	4.2	17.8	0.0166667	571	70	34	23.0992	188	111	188	126
1865	2	Spring	2	cultivar	cultivar	AUT	Cleopatra	16.3731	48.2083	203	Cleopatra	9.80833	9.63333	32.3266	755.705	26	-3.8	29.8	19.0667	1.78333	19.0667	0.416667	631	76	35	26.8881	217	116	217	118
1866	2	Spring	2	cultivar	cultivar	GBR	Dandy	-0.118319	51.5094	24	Dandy	11.1375	7.94167	36.4297	516.963	23.5	1.7	21.8	8.31667	7.33333	17.75	5.15	621	61	39	12.9791	179	130	151	153
1867	2	Spring	2	cultivar	cultivar	DNK	DebaAbed	12.5787	55.6757	11	DebaAbed	8.47917	6.275	27.2826	648.763	21.1	-1.9	23	15.9667	3.2	16.6167	1	622	67	34	20.9383	192	113	183	141
1868	2	Spring	2	cultivar	cultivar	DNK	Dialog	12.5787	55.6757	11	Dialog	8.47917	6.275	27.2826	648.763	21.1	-1.9	23	15.9667	3.2	16.6167	1	622	67	34	20.9383	192	113	183	141
1869	2	Spring	2	cultivar	cultivar	NOR	DOMEN	10.6833	59.9333	86	DOMEN	5.91667	7.01667	24.7939	789.779	21.3	-7	28.3	11.1167	0.2	15.8833	-3.6	748	91	36	30.2643	256	121	235	139
1870	2	Spring	2	cultivar	cultivar	DNK	Drost	12.5787	55.6757	11	Drost	8.47917	6.275	27.2826	648.763	21.1	-1.9	23	15.9667	3.2	16.6167	1	622	67	34	20.9383	192	113	183	141
1871	6	Spring	1	cultivar	cultivar	LVA	Druvis	24.1	56.95	5	Druvis	6.35833	6.16667	21.8676	827.416	20.8	-7.4	28.2	15.4833	-3.46667	16.4	-3.78333	650	78	27	32.427	228	95	217	112
1872	6	Spring	1	cultivar	cultivar	FIN	Eero	24.9333	60.1667	25	Eero	5.1375	6.375	21.5372	841.052	20.8	-8.8	29.6	14.5	-1.61667	15.8667	-4.78333	649	78	33	32.4638	221	103	197	134
1873	2	spring	2	cultivar	cultivar	EST	Esme	24.7453	59.4372	17	Esme	5.40833	6.63333	22.4099	832.179	21.1	-8.5	29.6	14.8167	-1.33333	15.8833	-4.43333	667	80	31	33.4692	230	99	208	135
1874	2	Spring	2	cultivar	cultivar	AUT	Eunova	16.3731	48.2083	203	Eunova	9.80833	9.63333	32.3266	755.705	26	-3.8	29.8	19.0667	1.78333	19.0667	0.416667	631	76	35	26.8881	217	116	217	118
1875	2	Spring	2	cultivar	cultivar	CZE	Forum	14.4214	50.0886	209	Forum	9.01667	9.05	31.9788	733.52	24.5	-3.8	28.3	18	1.11022e-16	18	1.11022e-16	486	70	19	49.3659	204	63	204	63
1876	2	Spring	1	cultivar	cultivar	SWE	FREJA	18.05	59.325	28	FREJA	7.0375	6.39167	23.5855	760.308	22.2	-4.9	27.1	15.6833	1	16.8667	-1.76667	527	66	25	31.2583	183	83	174	113
1877	6	Spring	1	cultivar	cultivar	DEU	Frisia	13.4081	52.5186	41	Frisia	9.06667	8.08333	29.7181	723.173	23.8	-3.4	27.2	17.8	4.2	17.8	0.0166667	571	70	34	23.0992	188	111	188	126
1878	2	Spring	2	cultivar	cultivar	DNK	Gant	12.5787	55.6757	11	Gant	8.47917	6.275	27.2826	648.763	21.1	-1.9	23	15.9667	3.2	16.6167	1	622	67	34	20.9383	192	113	183	141
1879	2	Spring	2	cultivar	cultivar	NLD	Gitane	4.89044	52.3702	5	Gitane	9.225	6.53333	31.4103	550.758	20.7	-0.1	20.8	10.5167	10.85	15.9667	2.86667	806	87	44	21.0345	245	153	211	191
1880	2	Spring	2	cultivar	cultivar	GBR	GP	-0.118319	51.5094	24	GP	11.1375	7.94167	36.4297	516.963	23.5	1.7	21.8	8.31667	7.33333	17.75	5.15	621	61	39	12.9791	179	130	151	153
1881	2	Spring	2	cultivar	cultivar	GBR	Golf	-0.118319	51.5094	24	Golf	11.1375	7.94167	36.4297	516.963	23.5	1.7	21.8	8.31667	7.33333	17.75	5.15	621	61	39	12.9791	179	130	151	153
1882	2	Spring	2	cultivar	cultivar	SWE	Gull	18.05	59.325	28	Gull	7.0375	6.39167	23.5855	760.308	22.2	-4.9	27.1	15.6833	1	16.8667	-1.76667	527	66	25	31.2583	183	83	174	113
1883	2	Spring	2	cultivar	cultivar	CZE	Heris	14.4214	50.0886	209	Heris	9.01667	9.05	31.9788	733.52	24.5	-3.8	28.3	18	1.11022e-16	18	1.11022e-16	486	70	19	49.3659	204	63	204	63
1884	2	Spring	1	cultivar	cultivar	LVA	Idumeja	24.1	56.95	5	Idumeja	6.35833	6.16667	21.8676	827.416	20.8	-7.4	28.2	15.4833	-3.46667	16.4	-3.78333	650	78	27	32.427	228	95	217	112
1885	2	Spring	2	cultivar	cultivar	FIN	INARI	24.9333	60.1667	25	INARI	5.1375	6.375	21.5372	841.052	20.8	-8.8	29.6	14.5	-1.61667	15.8667	-4.78333	649	78	33	32.4638	221	103	197	134
1886	2	Spring	2	cultivar	cultivar	SWE	Ingrid	18.05	59.325	28	Ingrid	7.0375	6.39167	23.5855	760.308	22.2	-4.9	27.1	15.6833	1	16.8667	-1.76667	527	66	25	31.2583	183	83	174	113
1887	6	Spring	1	cultivar	cultivar	NOR	JADAR	10.6833	59.9333	86	JADAR	5.91667	7.01667	24.7939	789.779	21.3	-7	28.3	11.1167	0.2	15.8833	-3.6	748	91	36	30.2643	256	121	235	139
1888	6	Spring	1	cultivar	cultivar	NOR	Jarle	10.6833	59.9333	86	Jarle	5.91667	7.01667	24.7939	789.779	21.3	-7	28.3	11.1167	0.2	15.8833	-3.6	748	91	36	30.2643	256	121	235	139
1889	6	Spring	1	cultivar	cultivar	FIN	Jyv	24.9333	60.1667	25	Jyv	5.1375	6.375	21.5372	841.052	20.8	-8.8	29.6	14.5	-1.61667	15.8667	-4.78333	649	78	33	32.4638	221	103	197	134
1890	2	Spring	2	cultivar	cultivar	CZE	Karat	14.4214	50.0886	209	Karat	9.01667	9.05	31.9788	733.52	24.5	-3.8	28.3	18	1.11022e-16	18	1.11022e-16	486	70	19	49.3659	204	63	204	63
1891	2	spring	1	cultivar	cultivar	FRA	Krona	2.35167	48.8567	46	Krona	11.3542	8.475	35.3125	597.067	24.8	0.8	24	11.75	7.63333	18.6833	3.98333	637	58	44	8.59378	171	140	160	154
1892	2	Spring	2	cultivar	cultivar	CZE	Krystal	14.4214	50.0886	209	Krystal	9.01667	9.05	31.9788	733.52	24.5	-3.8	28.3	18	1.11022e-16	18	1.11022e-16	486	70	19	49.3659	204	63	204	63
1893	2	Spring	2	cultivar	cultivar	CZE	Ladik	14.4214	50.0886	209	Ladik	9.01667	9.05	31.9788	733.52	24.5	-3.8	28.3	18	1.11022e-16	18	1.11022e-16	486	70	19	49.3659	204	63	204	63
1894	2	Spring	2	cultivar	cultivar	LVA	Latvijas	24.1	56.95	5	Latvijas	6.35833	6.16667	21.8676	827.416	20.8	-7.4	28.2	15.4833	-3.46667	16.4	-3.78333	650	78	27	32.427	228	95	217	112
1895	2	Spring	2	cultivar	cultivar	EST	Leeni	24.7453	59.4372	17	Leeni	5.40833	6.63333	22.4099	832.179	21.1	-8.5	29.6	14.8167	-1.33333	15.8833	-4.43333	667	80	31	33.4692	230	99	208	135
1896	2	Spring	8	cultivar	cultivar	DNK	Lenta	12.5787	55.6757	11	Lenta	8.47917	6.275	27.2826	648.763	21.1	-1.9	23	15.9667	3.2	16.6167	1	622	67	34	20.9383	192	113	183	141
1897	2	Spring	2	cultivar	cultivar	GBR	Lud	-0.118319	51.5094	24	Lud	11.1375	7.94167	36.4297	516.963	23.5	1.7	21.8	8.31667	7.33333	17.75	5.15	621	61	39	12.9791	179	130	151	153
1898	2	Spring	2	cultivar	cultivar	DEU	Maresi	13.4081	52.5186	41	Maresi	9.06667	8.08333	29.7181	723.173	23.8	-3.4	27.2	17.8	4.2	17.8	0.0166667	571	70	34	23.0992	188	111	188	126
1899	2	Spring	2	cultivar	cultivar	GBR	Midas	-0.118319	51.5094	24	Midas	11.1375	7.94167	36.4297	516.963	23.5	1.7	21.8	8.31667	7.33333	17.75	5.15	621	61	39	12.9791	179	130	151	153
1900	2	Spring	2	cultivar	cultivar	SWE	Nemex	18.05	59.325	28	Nemex	7.0375	6.39167	23.5855	760.308	22.2	-4.9	27.1	15.6833	1	16.8667	-1.76667	527	66	25	31.2583	183	83	174	113
1901	2	Spring	2	cultivar	cultivar	SVK	Orbit	17.1097	48.1439	168	Orbit	9.66667	9.6	31.6832	774.774	25.9	-4.4	30.3	19.1	1.18333	19.1	-0.0833333	651	81	36	30.3003	236	113	236	122
1902	2	Spring	3	cultivar	cultivar	FRA	Otis	2.35167	48.8567	46	Otis	11.3542	8.475	35.3125	597.067	24.8	0.8	24	11.75	7.63333	18.6833	3.98333	637	58	44	8.59378	171	140	160	154
1903	6	Spring	1	cultivar	cultivar	FIN	Otra	24.9333	60.1667	25	Otra	5.1375	6.375	21.5372	841.052	20.8	-8.8	29.6	14.5	-1.61667	15.8667	-4.78333	649	78	33	32.4638	221	103	197	134
1904	6	Spring	2	cultivar	cultivar	FIN	PAAVO	24.9333	60.1667	25	PAAVO	5.1375	6.375	21.5372	841.052	20.8	-8.8	29.6	14.5	-1.61667	15.8667	-4.78333	649	78	33	32.4638	221	103	197	134
1905	6	Spring	1	cultivar	cultivar	FIN	POHTO	24.9333	60.1667	25	POHTO	5.1375	6.375	21.5372	841.052	20.8	-8.8	29.6	14.5	-1.61667	15.8667	-4.78333	649	78	33	32.4638	221	103	197	134
1906	6	Spring	1	cultivar	cultivar	FIN	Potra	24.9333	60.1667	25	Potra	5.1375	6.375	21.5372	841.052	20.8	-8.8	29.6	14.5	-1.61667	15.8667	-4.78333	649	78	33	32.4638	221	103	197	134
1907	2	Spring	2	cultivar	cultivar	DNK	Power	12.5787	55.6757	11	Power	8.47917	6.275	27.2826	648.763	21.1	-1.9	23	15.9667	3.2	16.6167	1	622	67	34	20.9383	192	113	183	141
1908	2	Spring	45	cultivar	cultivar	ITA	Priora	12.4833	41.8833	42	Priora	15.675	10.15	37.8731	612.912	30.5	3.7	26.8	12.6667	23.4	23.4	8.55	798	114	18	44.2315	312	86	86	245
1909	2	Spring	2	cultivar	cultivar	NLD	Prisma	4.89044	52.3702	5	Prisma	9.225	6.53333	31.4103	550.758	20.7	-0.1	20.8	10.5167	10.85	15.9667	2.86667	806	87	44	21.0345	245	153	211	191
1910	2	Spring	2	cultivar	cultivar	AUT	Prosa	16.3731	48.2083	203	Prosa	9.80833	9.63333	32.3266	755.705	26	-3.8	29.8	19.0667	1.78333	19.0667	0.416667	631	76	35	26.8881	217	116	217	118
1911	2	Spring	2	cultivar	cultivar	GBR	Quench	-0.118319	51.5094	24	Quench	11.1375	7.94167	36.4297	516.963	23.5	1.7	21.8	8.31667	7.33333	17.75	5.15	621	61	39	12.9791	179	130	151	153
1912	2	Spring	2	cultivar	cultivar	SWE	RIKA	18.05	59.325	28	RIKA	7.0375	6.39167	23.5855	760.308	22.2	-4.9	27.1	15.6833	1	16.8667	-1.76667	527	66	25	31.2583	183	83	174	113
1913	6	Spring	45	cultivar	cultivar	ITA	Rondo	12.4833	41.8833	42	Rondo	15.675	10.15	37.8731	612.912	30.5	3.7	26.8	12.6667	23.4	23.4	8.55	798	114	18	44.2315	312	86	86	245
1914	2	Spring	2	cultivar	cultivar	SWE	Rupal	18.05	59.325	28	Rupal	7.0375	6.39167	23.5855	760.308	22.2	-4.9	27.1	15.6833	1	16.8667	-1.76667	527	66	25	31.2583	183	83	174	113
1915	2	Spring	2	cultivar	cultivar	FIN	SAANA	24.9333	60.1667	25	SAANA	5.1375	6.375	21.5372	841.052	20.8	-8.8	29.6	14.5	-1.61667	15.8667	-4.78333	649	78	33	32.4638	221	103	197	134
1916	2	Spring	1	cultivar	cultivar	SWE	Salve	18.05	59.325	28	Salve	7.0375	6.39167	23.5855	760.308	22.2	-4.9	27.1	15.6833	1	16.8667	-1.76667	527	66	25	31.2583	183	83	174	113
1917	6	Spring	2	cultivar	cultivar	FIN	SILJA	24.9333	60.1667	25	SILJA	5.1375	6.375	21.5372	841.052	20.8	-8.8	29.6	14.5	-1.61667	15.8667	-4.78333	649	78	33	32.4638	221	103	197	134
1918	6	Spring	1	cultivar	cultivar	FIN	SUVI	24.9333	60.1667	25	SUVI	5.1375	6.375	21.5372	841.052	20.8	-8.8	29.6	14.5	-1.61667	15.8667	-4.78333	649	78	33	32.4638	221	103	197	134
1919	6	Spring	1	cultivar	cultivar	FIN	TEEMU	24.9333	60.1667	25	TEEMU	5.1375	6.375	21.5372	841.052	20.8	-8.8	29.6	14.5	-1.61667	15.8667	-4.78333	649	78	33	32.4638	221	103	197	134
1920	2	Spring	3	cultivar	cultivar	ITA	Tidone	12.4833	41.8833	42	Tidone	15.675	10.15	37.8731	612.912	30.5	3.7	26.8	12.6667	23.4	23.4	8.55	798	114	18	44.2315	312	86	86	245
1921	2	Spring	2	cultivar	cultivar	FRA	Tremois	2.35167	48.8567	46	Tremois	11.3542	8.475	35.3125	597.067	24.8	0.8	24	11.75	7.63333	18.6833	3.98333	637	58	44	8.59378	171	140	160	154
1922	2	Spring	2	cultivar	cultivar	NLD	Vada	4.89044	52.3702	5	Vada	9.225	6.53333	31.4103	550.758	20.7	-0.1	20.8	10.5167	10.85	15.9667	2.86667	806	87	44	21.0345	245	153	211	191
1923	2	Spring	2	cultivar	cultivar	CZE	Valticky	14.4214	50.0886	209	Valticky	9.01667	9.05	31.9788	733.52	24.5	-3.8	28.3	18	1.11022e-16	18	1.11022e-16	486	70	19	49.3659	204	63	204	63
1924	2	Spring	1	cultivar	cultivar	FIN	Vankurri	24.9333	60.1667	25	Vankurri	5.1375	6.375	21.5372	841.052	20.8	-8.8	29.6	14.5	-1.61667	15.8667	-4.78333	649	78	33	32.4638	221	103	197	134
1925	2	Spring	2	cultivar	cultivar	DEU	Wisa	13.4081	52.5186	41	Wisa	9.06667	8.08333	29.7181	723.173	23.8	-3.4	27.2	17.8	4.2	17.8	0.0166667	571	70	34	23.0992	188	111	188	126
1926	2	Spring	2	cultivar	cultivar	NLD	Zephyr	4.89044	52.3702	5	Zephyr	9.225	6.53333	31.4103	550.758	20.7	-0.1	20.8	10.5167	10.85	15.9667	2.86667	806	87	44	21.0345	245	153	211	191
1927	6	winter	3	cultivar	cultivar	ITA	Aldebaran	12.4833	41.8833	42	Aldebaran	15.675	10.15	37.8731	612.912	30.5	3.7	26.8	12.6667	23.4	23.4	8.55	798	114	18	44.2315	312	86	86	245
1928	2	winter	3	cultivar	cultivar	ITA	Alfeo	12.4833	41.8833	42	Alfeo	15.675	10.15	37.8731	612.912	30.5	3.7	26.8	12.6667	23.4	23.4	8.55	798	114	18	44.2315	312	86	86	245
1929	2	winter	3	cultivar	cultivar	ITA	Arda	12.4833	41.8833	42	Arda	15.675	10.15	37.8731	612.912	30.5	3.7	26.8	12.6667	23.4	23.4	8.55	798	114	18	44.2315	312	86	86	245
1930	2	winter	4	cultivar	cultivar	TUR	Aydanhanim	32.85	39.9167	875	Aydanhanim	11.5917	12.5167	36.8137	784.862	30.1	-3.9	34	10.9667	20.75	21.1	1.68333	387	52	11	40.3019	130	43	58	125
1931	6	winter	3	cultivar	cultivar	ITA	Canoro	12.4833	41.8833	42	Canoro	15.675	10.15	37.8731	612.912	30.5	3.7	26.8	12.6667	23.4	23.4	8.55	798	114	18	44.2315	312	86	86	245
1932	2	winter	95	cultivar	cultivar	FRA	Diadem	2.35167	48.8567	46	Diadem	11.3542	8.475	35.3125	597.067	24.8	0.8	24	11.75	7.63333	18.6833	3.98333	637	58	44	8.59378	171	140	160	154
1933	6	winter	3	cultivar	cultivar	FRA	Express	2.35167	48.8567	46	Express	11.3542	8.475	35.3125	597.067	24.8	0.8	24	11.75	7.63333	18.6833	3.98333	637	58	44	8.59378	171	140	160	154
1934	6	winter	3	cultivar	cultivar	DEU	Fridericus	13.4081	52.5186	41	Fridericus	9.06667	8.08333	29.7181	723.173	23.8	-3.4	27.2	17.8	4.2	17.8	0.0166667	571	70	34	23.0992	188	111	188	126
1935	6	winter	3	cultivar	cultivar	SWE	Frost	18.05	59.325	28	Frost	7.0375	6.39167	23.5855	760.308	22.2	-4.9	27.1	15.6833	1	16.8667	-1.76667	527	66	25	31.2583	183	83	174	113
1936	6	winter	95	cultivar	cultivar	FRA	HatifGrignon	2.35167	48.8567	46	HatifGrignon	11.3542	8.475	35.3125	597.067	24.8	0.8	24	11.75	7.63333	18.6833	3.98333	637	58	44	8.59378	171	140	160	154
1937	6	winter	3	cultivar	cultivar	FRA	Hoppel	2.35167	48.8567	46	Hoppel	11.3542	8.475	35.3125	597.067	24.8	0.8	24	11.75	7.63333	18.6833	3.98333	637	58	44	8.59378	171	140	160	154
1938	6	winter	3	cultivar	cultivar	BEL	Isa	4.35194	50.8458	36	Isa	10.3042	8.175	34.9359	587.694	22.8	-0.6	23.4	7.05	6.53333	17.25	3	786	73	52	11.0381	214	172	203	191
1939	2	winter	2	cultivar	cultivar	DEU	Kaskade	13.4081	52.5186	41	Kaskade	9.06667	8.08333	29.7181	723.173	23.8	-3.4	27.2	17.8	4.2	17.8	0.0166667	571	70	34	23.0992	188	111	188	126
1940	6	winter	3	cultivar	cultivar	FRA	Ketos	2.35167	48.8567	46	Ketos	11.3542	8.475	35.3125	597.067	24.8	0.8	24	11.75	7.63333	18.6833	3.98333	637	58	44	8.59378	171	140	160	154
1941	6	winter	1	cultivar	cultivar	DNK	Lonni	12.5787	55.6757	11	Lonni	8.47917	6.275	27.2826	648.763	21.1	-1.9	23	15.9667	3.2	16.6167	1	622	67	34	20.9383	192	113	183	141
1942	2	winter	2	cultivar	cultivar	DEU	Malwinta	13.4081	52.5186	41	Malwinta	9.06667	8.08333	29.7181	723.173	23.8	-3.4	27.2	17.8	4.2	17.8	0.0166667	571	70	34	23.0992	188	111	188	126
1943	2	winter	2	cultivar	cultivar	NLD	Marinka	4.89044	52.3702	5	Marinka	9.225	6.53333	31.4103	550.758	20.7	-0.1	20.8	10.5167	10.85	15.9667	2.86667	806	87	44	21.0345	245	153	211	191
1944	2	winter	2	cultivar	cultivar	GBR	MarisOtter	-0.118319	51.5094	24	MarisOtter	11.1375	7.94167	36.4297	516.963	23.5	1.7	21.8	8.31667	7.33333	17.75	5.15	621	61	39	12.9791	179	130	151	153
1945	2	winter	2	cultivar	cultivar	DEU	Melanie	13.4081	52.5186	41	Melanie	9.06667	8.08333	29.7181	723.173	23.8	-3.4	27.2	17.8	4.2	17.8	0.0166667	571	70	34	23.0992	188	111	188	126
1946	6	winter	1	cultivar	cultivar	DEU	Naomie	13.4081	52.5186	41	Naomie	9.06667	8.08333	29.7181	723.173	23.8	-3.4	27.2	17.8	4.2	17.8	0.0166667	571	70	34	23.0992	188	111	188	126
1947	2	winter	2	cultivar	cultivar	ITA	Nure	12.4833	41.8833	42	Nure	15.675	10.15	37.8731	612.912	30.5	3.7	26.8	12.6667	23.4	23.4	8.55	798	114	18	44.2315	312	86	86	245
1948	2	winter	2	cultivar	cultivar	FRA	Panda	2.35167	48.8567	46	Panda	11.3542	8.475	35.3125	597.067	24.8	0.8	24	11.75	7.63333	18.6833	3.98333	637	58	44	8.59378	171	140	160	154
1949	2	winter	8	cultivar	cultivar	FRA	Platine	2.35167	48.8567	46	Platine	11.3542	8.475	35.3125	597.067	24.8	0.8	24	11.75	7.63333	18.6833	3.98333	637	58	44	8.59378	171	140	160	154
1950	6	winter	3	cultivar	cultivar	FRA	Robur	2.35167	48.8567	46	Robur	11.3542	8.475	35.3125	597.067	24.8	0.8	24	11.75	7.63333	18.6833	3.98333	637	58	44	8.59378	171	140	160	154
1951	2	winter	2	cultivar	cultivar	DNK	Tiffany	12.5787	55.6757	11	Tiffany	8.47917	6.275	27.2826	648.763	21.1	-1.9	23	15.9667	3.2	16.6167	1	622	67	34	20.9383	192	113	183	141
1952	2	winter	2	cultivar	cultivar	SRB	Trasimeno	20.4622	44.8206	111	Trasimeno	12.3458	9.44167	31.3677	793.231	28.6	-1.5	30.1	20.0667	18	21.7667	2.18333	663	85	38	24.5529	222	132	198	157
1953	6	facultative	3	cultivar	cultivar	GRC	VogelGold	13.4081	52.5186	41	VogelGold	9.06667	8.08333	29.7181	723.173	23.8	-3.4	27.2	17.8	4.2	17.8	0.0166667	571	70	34	23.0992	188	111	188	126
1954	2	winter	8	cultivar	cultivar	GRC	BCC1305O	23.7278	37.9778	92	BCC1305O	18.0917	8.56667	31.9652	682.718	33.1	6.3	26.8	15.2167	26.7667	26.7667	10.3333	398	68	5	68.5476	179	18	18	164
1955	6	winter	95	cultivar	cultivar	CHE	BCC1342O	8.541	47.379	453	BCC1342O	9.12917	7.775	30.3711	664.761	23.2	-2.4	25.6	17.2	2.11667	17.2	0.883333	1095	133	67	27.1274	382	205	382	210
1956	6	winter	3	cultivar	cultivar	GRC	BCC1352O	23.7278	37.9778	92	BCC1352O	18.0917	8.56667	31.9652	682.718	33.1	6.3	26.8	15.2167	26.7667	26.7667	10.3333	398	68	5	68.5476	179	18	18	164
1957	6	winter	4	cultivar	cultivar	RUS	BCC1363O	37.6167	55.75	156	BCC1363O	4.93333	7.65	21.5493	1023.86	23.2	-12.3	35.5	17.3	-1.51667	17.3	-7.83333	679	89	33	31.2392	243	110	243	131
1958	6	winter	6	cultivar	cultivar	RUS	BCC1364O	37.6167	55.75	156	BCC1364O	4.93333	7.65	21.5493	1023.86	23.2	-12.3	35.5	17.3	-1.51667	17.3	-7.83333	679	89	33	31.2392	243	110	243	131
1959	6	winter	4	cultivar	cultivar	RUS	BCC1365O	37.6167	55.75	156	BCC1365O	4.93333	7.65	21.5493	1023.86	23.2	-12.3	35.5	17.3	-1.51667	17.3	-7.83333	679	89	33	31.2392	243	110	243	131
1960	6	winter	3	cultivar	cultivar	RUS	BCC1454O	37.6167	55.75	156	BCC1454O	4.93333	7.65	21.5493	1023.86	23.2	-12.3	35.5	17.3	-1.51667	17.3	-7.83333	679	89	33	31.2392	243	110	243	131
1961	6	winter	3	cultivar	cultivar	RUS	BCC1513O	37.6167	55.75	156	BCC1513O	4.93333	7.65	21.5493	1023.86	23.2	-12.3	35.5	17.3	-1.51667	17.3	-7.83333	679	89	33	31.2392	243	110	243	131
1962	6	winter	6	cultivar	cultivar	RUS	BCC1517O	37.6167	55.75	156	BCC1517O	4.93333	7.65	21.5493	1023.86	23.2	-12.3	35.5	17.3	-1.51667	17.3	-7.83333	679	89	33	31.2392	243	110	243	131
1963	6	winter	3	cultivar	cultivar	RUS	BCC1552O	37.6167	55.75	156	BCC1552O	4.93333	7.65	21.5493	1023.86	23.2	-12.3	35.5	17.3	-1.51667	17.3	-7.83333	679	89	33	31.2392	243	110	243	131
1964	6	winter	3	cultivar	cultivar	ROU	BCC1559O	26.1	44.4333	80	BCC1559O	10.7792	10.6417	31.2072	886.475	28.6	-5.5	34.1	19.6667	1	21.3167	-0.55	598	82	36	29.2157	213	114	196	121
1965	6	winter	3	cultivar	cultivar	ROU	BCC1578O	26.1	44.4333	80	BCC1578O	10.7792	10.6417	31.2072	886.475	28.6	-5.5	34.1	19.6667	1	21.3167	-0.55	598	82	36	29.2157	213	114	196	121
1966	6	winter	4	cultivar	cultivar	BGR	BCC1579O	23.3233	42.6972	567	BCC1579O	10.1875	9.975	32.3864	777.046	26.1	-4.7	30.8	17.6	1.71667	19.3667	0.266667	577	74	32	28.3423	201	105	174	115
1967	6	winter	3	cultivar	cultivar	ROU	BCC1585O	26.1	44.4333	80	BCC1585O	10.7792	10.6417	31.2072	886.475	28.6	-5.5	34.1	19.6667	1	21.3167	-0.55	598	82	36	29.2157	213	114	196	121
1968	2	winter	4	cultivar	cultivar	ARE	BCC20O	54.39	24.4503	6	BCC20O	26.8917	12.1333	44.6078	588.704	40	12.8	27.2	19.9	31.6833	33.4833	19.2833	73	28	0	148.601	54	0	1	47
1969	6	winter	6	cultivar	cultivar	CHN	BCC424O	116.388	39.9289	52	BCC424O	12.0958	11.175	27.7295	1115.86	31	-9.3	40.3	25.1833	-2.35	25.1833	-2.35	606	193	3	137.136	457	12	457	12
1970	6	winter	6	cultivar	cultivar	CHN	BCC477O	116.388	39.9289	52	BCC477O	12.0958	11.175	27.7295	1115.86	31	-9.3	40.3	25.1833	-2.35	25.1833	-2.35	606	193	3	137.136	457	12	457	12
1971	6	winter	6	cultivar	cultivar	CHN	BCC479O	116.388	39.9289	52	BCC479O	12.0958	11.175	27.7295	1115.86	31	-9.3	40.3	25.1833	-2.35	25.1833	-2.35	606	193	3	137.136	457	12	457	12
1972	6	winter	45	cultivar	cultivar	CHN	BCC482O	116.388	39.9289	52	BCC482O	12.0958	11.175	27.7295	1115.86	31	-9.3	40.3	25.1833	-2.35	25.1833	-2.35	606	193	3	137.136	457	12	457	12
1973	6	winter	45	cultivar	cultivar	CHN	BCC484O	116.388	39.9289	52	BCC484O	12.0958	11.175	27.7295	1115.86	31	-9.3	40.3	25.1833	-2.35	25.1833	-2.35	606	193	3	137.136	457	12	457	12
1974	6	winter	6	cultivar	cultivar	CHN	BCC514O	116.388	39.9289	52	BCC514O	12.0958	11.175	27.7295	1115.86	31	-9.3	40.3	25.1833	-2.35	25.1833	-2.35	606	193	3	137.136	457	12	457	12
1975	6	winter	45	cultivar	cultivar	CHN	BCC520O	116.388	39.9289	52	BCC520O	12.0958	11.175	27.7295	1115.86	31	-9.3	40.3	25.1833	-2.35	25.1833	-2.35	606	193	3	137.136	457	12	457	12
1976	6	winter	6	cultivar	cultivar	IND	BCC566O	77.2167	28.6667	218	BCC566O	25.1333	12.9833	39.1064	701.645	40.5	7.3	33.2	30.05	16.7	32.9	15.6167	735	268	3	147.087	597	26	270	33
1977	6	winter	7	cultivar	cultivar	IND	BCC570O	77.2167	28.6667	218	BCC570O	25.1333	12.9833	39.1064	701.645	40.5	7.3	33.2	30.05	16.7	32.9	15.6167	735	268	3	147.087	597	26	270	33
1978	6	winter	6	cultivar	cultivar	JPN	BCC593O	139.774	35.6839	19	BCC593O	15.65	7.73333	25.9508	782.02	30.7	0.9	29.8	22.65	6.23333	25.3333	6.23333	1432	185	47	41.7366	506	159	464	159
1979	6	winter	6	cultivar	cultivar	JPN	BCC602O	139.774	35.6839	19	BCC602O	15.65	7.73333	25.9508	782.02	30.7	0.9	29.8	22.65	6.23333	25.3333	6.23333	1432	185	47	41.7366	506	159	464	159
1980	6	winter	6	cultivar	cultivar	JPN	BCC617O	139.774	35.6839	19	BCC617O	15.65	7.73333	25.9508	782.02	30.7	0.9	29.8	22.65	6.23333	25.3333	6.23333	1432	185	47	41.7366	506	159	464	159
1981	6	winter	6	cultivar	cultivar	JPN	BCC639O	139.774	35.6839	19	BCC639O	15.65	7.73333	25.9508	782.02	30.7	0.9	29.8	22.65	6.23333	25.3333	6.23333	1432	185	47	41.7366	506	159	464	159
1982	6	winter	4	cultivar	cultivar	JPN	BCC648O	139.774	35.6839	19	BCC648O	15.65	7.73333	25.9508	782.02	30.7	0.9	29.8	22.65	6.23333	25.3333	6.23333	1432	185	47	41.7366	506	159	464	159
1983	6	winter	45	cultivar	cultivar	JPN	BCC657O	139.774	35.6839	19	BCC657O	15.65	7.73333	25.9508	782.02	30.7	0.9	29.8	22.65	6.23333	25.3333	6.23333	1432	185	47	41.7366	506	159	464	159
1984	6	winter	6	cultivar	cultivar	KOR	BCC678O	126.978	37.5657	65	BCC678O	11.8208	9.20833	24.4253	1049.17	29.7	-8	37.7	23.7833	-1.66667	24.1833	-1.66667	1382	385	21	99.4366	830	73	822	73
1985	intermedium	winter	6	cultivar	cultivar	KOR	BCC683O	126.978	37.5657	65	BCC683O	11.8208	9.20833	24.4253	1049.17	29.7	-8	37.7	23.7833	-1.66667	24.1833	-1.66667	1382	385	21	99.4366	830	73	822	73
1986	6	winter	6	cultivar	cultivar	KOR	BCC691O	126.978	37.5657	65	BCC691O	11.8208	9.20833	24.4253	1049.17	29.7	-8	37.7	23.7833	-1.66667	24.1833	-1.66667	1382	385	21	99.4366	830	73	822	73
1987	intermedium	winter	6	cultivar	cultivar	KOR	BCC710O	126.978	37.5657	65	BCC710O	11.8208	9.20833	24.4253	1049.17	29.7	-8	37.7	23.7833	-1.66667	24.1833	-1.66667	1382	385	21	99.4366	830	73	822	73
1988	6	winter	6	cultivar	cultivar	KOR	BCC713O	126.978	37.5657	65	BCC713O	11.8208	9.20833	24.4253	1049.17	29.7	-8	37.7	23.7833	-1.66667	24.1833	-1.66667	1382	385	21	99.4366	830	73	822	73
1989	6	winter	6	cultivar	cultivar	KOR	BCC722O	126.978	37.5657	65	BCC722O	11.8208	9.20833	24.4253	1049.17	29.7	-8	37.7	23.7833	-1.66667	24.1833	-1.66667	1382	385	21	99.4366	830	73	822	73
1990	6	winter	4	cultivar	cultivar	USA	BCC824O	-77.0367	38.895	19	BCC824O	13.2458	11.5583	32.7432	893.33	31.1	-4.2	35.3	24.15	2.03333	24.15	2.03333	1030	105	70	12.5069	295	225	295	225
1991	6	winter	4	cultivar	cultivar	USA	BCC851O	-77.0367	38.895	19	BCC851O	13.2458	11.5583	32.7432	893.33	31.1	-4.2	35.3	24.15	2.03333	24.15	2.03333	1030	105	70	12.5069	295	225	295	225
1992	6	winter	6	cultivar	cultivar	USA	BCC853O	-77.0367	38.895	19	BCC853O	13.2458	11.5583	32.7432	893.33	31.1	-4.2	35.3	24.15	2.03333	24.15	2.03333	1030	105	70	12.5069	295	225	295	225
1993	6	winter	3	cultivar	cultivar	USA	BCC880O	-77.0367	38.895	19	BCC880O	13.2458	11.5583	32.7432	893.33	31.1	-4.2	35.3	24.15	2.03333	24.15	2.03333	1030	105	70	12.5069	295	225	295	225
1994	6	winter	1	cultivar	cultivar	USA	BCC909O	-75.69	45.42	58	BCC909O	5.98333	9.8	23.5012	1145.68	26.4	-15.3	41.7	19.3833	-7.53333	19.3833	-8.96667	867	84	54	14.9668	248	170	248	188
1995	6	winter	6	cultivar	cultivar	USA	BCC930O	-77.0367	38.895	19	BCC930O	13.2458	11.5583	32.7432	893.33	31.1	-4.2	35.3	24.15	2.03333	24.15	2.03333	1030	105	70	12.5069	295	225	295	225
1996	6	winter	92	cultivar	cultivar	USA	BCC936O	-77.0367	38.895	19	BCC936O	13.2458	11.5583	32.7432	893.33	31.1	-4.2	35.3	24.15	2.03333	24.15	2.03333	1030	105	70	12.5069	295	225	295	225
1997	6	winter	8	cultivar	cultivar	USA	BCC938O	-77.0367	38.895	19	BCC938O	13.2458	11.5583	32.7432	893.33	31.1	-4.2	35.3	24.15	2.03333	24.15	2.03333	1030	105	70	12.5069	295	225	295	225
1998	6	winter	6	cultivar	cultivar	PRK	HOR11036O	125.73	39.03	18	HOR11036O	9.85	10.4333	24.8413	1173.95	29.3	-12.7	42	23.1	-5.43333	23.5333	-5.43333	964	305	12	110.184	605	43	597	43
[truncated: 36 more rows]

## Sheet: Table S11b-wild+landrace- biocl
Table S11b: Bioclimatic vriables for wild and landrace barley sampling Sites (N=1,375).
Serial no.	Spike row-type	Potential growth habit	LON	LAT	STATUS	ORIGIN	HAP	ID	bio1	bio2	bio3	bio4	bio5	bio6	bio7	bio8	bio9	bio10	bio11	bio12	bio13	bio14	bio15	bio16	bio17	bio18	bio19
1	2	winter	34.8469	31.2643	wild	ISR	4	SPOJIC1894IV	19.3	12.35	47.5	532.515	32.5	6.5	26	12.3833	25.25	25.25	12.3833	239	56	0	113.114	152	0	0	152		Bioclimate variables as base for PCA
2	2	facultative	44.15	36.4	wild	IRQ	5	HID01V	18.2458	12.975	32.9315	1002.7	39.7	0.3	39.4	7.26667	30.4667	30.4667	6.2	789	171	0	99.6636	458	0	0	419		BIO1	Annual Mean Temperature
3	2	facultative	44.8319	35.5367	wild	IRQ	6	HID02VI	18.9958	12.825	32.8846	995.176	40.1	1.1	39	7.88333	31.0667	31.0667	6.85	572	125	0	102.242	340	0	0	317		BIO2	Mean Diurnal Range (Mean of monthly (max temp - min temp))
4	2	winter	43	35.5833	wild	IRQ	6	HID04	20.7875	14.7917	37.4473	945.985	42.6	3.1	39.5	10.5667	32.4	32.4	9.23333	271	51	0	92.1408	138	0	0	132		BIO3	Isothermality (BIO2/BIO7) (* 100)
5	2	winter	42.1667	36.3333	wild	IRQ	6	HID05	19.9917	12.3333	32.8889	955.862	40.7	3.2	37.5	8.45	31.8667	31.8667	8.45	349	66	0	93.1713	178	0	0	178		BIO4	Temperature Seasonality (standard deviation *100)
6	2	winter	41.65	36.4167	wild	IRQ	6	HID06	19.2125	11.4417	31.2614	958.742	39.3	2.7	36.6	7.7	31.1333	31.1333	7.7	415	78	0	90.826	211	0	0	211		BIO5	Max Temperature of Warmest Month
7	2	winter	43.4167	36.3833	wild	IRQ	6	HID07	19.3375	14.8917	36.8606	957.281	41.9	1.5	40.4	8.93333	31.2	31.2	7.81667	580	108	0	94.0385	315	0	0	292		BIO6	Min Temperature of Coldest Month
8	2	winter	44.4	33.33	wild	IRQ	6	8HID1	22.6833	15.4167	39.3282	906.35	43.4	4.2	39.2	12.7833	33.4333	33.4333	11.2833	158	30	0	93.6833	84	0	0	77		BIO7	Temperature Annual Range (BIO5-BIO6)
9	2	facultative	44.4	33.33	wild	IRQ	6	8HID2	22.6833	15.4167	39.3282	906.35	43.4	4.2	39.2	12.7833	33.4333	33.4333	11.2833	158	30	0	93.6833	84	0	0	77		BIO8	Mean Temperature of Wettest Quarter
10	2	facultative	44.4	33.33	wild	IRQ	6	HID09	22.6833	15.4167	39.3282	906.35	43.4	4.2	39.2	12.7833	33.4333	33.4333	11.2833	158	30	0	93.6833	84	0	0	77		BIO9	Mean Temperature of Driest Quarter
11	2	winter	44.4	33.33	wild	IRQ	6	HID11	22.6833	15.4167	39.3282	906.35	43.4	4.2	39.2	12.7833	33.4333	33.4333	11.2833	158	30	0	93.6833	84	0	0	77		BIO10	Mean Temperature of Warmest Quarter
12	2	facultative	44.4	33.33	wild	IRQ	6	HID12	22.6833	15.4167	39.3282	906.35	43.4	4.2	39.2	12.7833	33.4333	33.4333	11.2833	158	30	0	93.6833	84	0	0	77		BIO11	Mean Temperature of Coldest Quarter
13	2	facultative	44.4	33.33	wild	IRQ	6	HID13	22.6833	15.4167	39.3282	906.35	43.4	4.2	39.2	12.7833	33.4333	33.4333	11.2833	158	30	0	93.6833	84	0	0	77		BIO12	Annual Precipitation
14	2	winter	44.4	33.33	wild	IRQ	6	HID14	22.6833	15.4167	39.3282	906.35	43.4	4.2	39.2	12.7833	33.4333	33.4333	11.2833	158	30	0	93.6833	84	0	0	77		BIO13	Precipitation of Wettest Month
15	2	facultative	44.4	33.33	wild	IRQ	6	HID15	22.6833	15.4167	39.3282	906.35	43.4	4.2	39.2	12.7833	33.4333	33.4333	11.2833	158	30	0	93.6833	84	0	0	77		BIO14	Precipitation of Driest Month
16	2	facultative	44.4	33.33	wild	IRQ	6	HID16	22.6833	15.4167	39.3282	906.35	43.4	4.2	39.2	12.7833	33.4333	33.4333	11.2833	158	30	0	93.6833	84	0	0	77		BIO15	Precipitation Seasonality (Coefficient of Variation)
17	2	facultative	44.4	33.33	wild	IRQ	6	HID17	22.6833	15.4167	39.3282	906.35	43.4	4.2	39.2	12.7833	33.4333	33.4333	11.2833	158	30	0	93.6833	84	0	0	77		BIO16	Precipitation of Wettest Quarter
18	2	winter	43.1333	36.35	wild	IRQ	6	HID18	19.8083	15.9667	39.0383	931.096	42.9	2	40.9	9.75	31.4167	31.4167	8.56667	457	94	0	91.6097	236	0	0	210		BIO17	Precipitation of Driest Quarter
19	2	facultative	43.1667	36.0833	wild	IRQ	6	HID19	19.9958	15.4417	38.2219	941.781	42.6	2.2	40.4	9.8	31.6833	31.6833	8.61667	386	76	0	91.2051	199	0	0	182		BIO18	Precipitation of Warmest Quarter
20	2	facultative	53	32	wild	IRN	6	HID23	17.1292	15.525	37.9584	927.287	38.5	-2.4	40.9	7.45	28.5333	28.5333	5.56667	93	19	0	91.7565	50	0	0	47		BIO19	Precipitation of Coldest Quarter
21	2	facultative	53	32	wild	IRN	6	HID25	17.1292	15.525	37.9584	927.287	38.5	-2.4	40.9	7.45	28.5333	28.5333	5.56667	93	19	0	91.7565	50	0	0	47
22	2	facultative	53	32	wild	IRN	6	HID26	17.1292	15.525	37.9584	927.287	38.5	-2.4	40.9	7.45	28.5333	28.5333	5.56667	93	19	0	91.7565	50	0	0	47
23	2	facultative	53	32	wild	IRN	6	HID27	17.1292	15.525	37.9584	927.287	38.5	-2.4	40.9	7.45	28.5333	28.5333	5.56667	93	19	0	91.7565	50	0	0	47
24	2	winter	53	32	wild	IRN	6	HID29	17.1292	15.525	37.9584	927.287	38.5	-2.4	40.9	7.45	28.5333	28.5333	5.56667	93	19	0	91.7565	50	0	0	47
25	2	facultative	53	32	wild	IRN	6	HID31	17.1292	15.525	37.9584	927.287	38.5	-2.4	40.9	7.45	28.5333	28.5333	5.56667	93	19	0	91.7565	50	0	0	47
26	2	winter	45.7	36.75	wild	IRN	6	HID33	11.2417	13.0667	33.4186	954.696	32.5	-6.6	39.1	4.21667	22.55	22.8	-0.833333	468	91	2	77.988	220	7	12	169
27	2	winter	45.1667	37.5	wild	IRN	6	HID34	12.0375	11.8917	31.8811	937.024	32.1	-5.2	37.3	10.6	23.1333	23.2167	0.233333	376	73	3	69.568	178	14	24	108
28	2	winter	45.4667	37.0667	wild	IRN	6	HID35	11.5917	12.4833	32.6789	952.217	32.4	-5.8	38.2	9.58333	22.9	23.1167	-0.333333	420	83	2	73.9954	196	10	19	138
29	2	winter	45	38.0833	wild	IRN	6	HID36	8.9875	11.5417	30.9428	958.977	29.1	-8.2	37.3	7.15	20.2167	20.4167	-3.15	388	73	5	64.0293	182	21	38	101
30	2	winter	47.2	38.5	wild	IRN	6	HID37	9.63333	11.4167	31.4509	858.44	29.9	-6.4	36.3	7.88333	19.7833	19.95	-0.883333	380	62	13	45.2509	156	49	59	80
31	2	winter	51.25	35.5	wild	IRN	6	HID38	16.65	13.0667	33.5043	950.11	36.9	-2.1	39	6.03333	28.15	28.15	4.78333	215	39	1	73.333	99	6	6	95
32	2	winter	49.8	34.0833	wild	IRN	6	HID39	12.45	14.1833	32.089	1032.33	34.9	-9.3	44.2	-0.833333	24.5	24.5	-0.833333	299	56	1	87.953	151	3	3	151
33	2	facultative	49.8333	30.5167	wild	IRN	6	HID40	25.3667	12.9167	35.9796	887.421	44.2	8.3	35.9	17.0167	35.5833	35.8667	14.5167	283	92	0	124.592	187	2	2	182
34	2	facultative	49.8333	32.55	wild	IRN	6	HID41	10.1458	16.0583	39.5525	876.352	32	-8.6	40.6	0.333333	20.7333	20.75	-0.783333	303	60	0	92.2499	156	3	4	152
35	2	facultative	49.8333	32.55	wild	IRN	6	HID43	10.1458	16.0583	39.5525	876.352	32	-8.6	40.6	0.333333	20.7333	20.75	-0.783333	303	60	0	92.2499	156	3	4	152
36	2	facultative	48.82	31.53	wild	IRN	6	HID47	25.3583	15.5667	39.9145	904.785	46.1	7.1	39	15.7833	35.9167	35.9167	13.7167	268	62	0	105.879	158	0	0	158
37	2	facultative	48.2578	32.1892	wild	IRN	6	HID48	24.5583	15.65	39.3216	914.263	45.9	6.1	39.8	14.85	35.5333	35.5333	13.1167	314	73	0	101.881	183	0	0	174
38	2	facultative	48.2578	32.1892	wild	IRN	6	HID49	24.5583	15.65	39.3216	914.263	45.9	6.1	39.8	14.85	35.5333	35.5333	13.1167	314	73	0	101.881	183	0	0	174
39	2	facultative	48.8167	31.5333	wild	IRN	6	HID51	25.3583	15.5667	39.9145	904.785	46.1	7.1	39	15.7833	35.9167	35.9167	13.7167	268	62	0	105.879	158	0	0	158
40	2	facultative	48.5792	31.6759	wild	IRN	10	HID53X	25.075	15.6	39.8977	904.804	45.9	6.8	39.1	15.4167	35.7	35.7	13.5167	265	62	0	104.775	156	0	0	153
41	2	facultative	40.0333	36.85	wild	TUR	4	HID55	17.8542	15.375	38.728	920.384	40.3	0.6	39.7	6.73333	28.8167	29.35	6.73333	381	73	0	83.6022	185	1	2	185
42	2	winter	31.1667	39.6667	wild	TUR	4	HID56	11.7167	10.6	34.1935	765.804	28.6	-2.4	31	10.8167	20.6667	20.9333	2.1	408	52	12	37.9359	135	46	70	126
43	2	winter	44.4833	37.25	wild	TUR	6	HID57	11.3208	11.0917	28.96	1017.19	31.8	-6.5	38.3	3.68333	23.2667	23.35	-1.53333	618	106	2	77.8968	299	9	15	240
44	2	facultative	37.1167	36.7167	wild	TUR	6	HID59	16.3667	11.9833	35.039	853.568	35.2	1	34.2	5.9	26.6	26.6	5.9	520	96	1	85.0883	273	6	6	273
45	2	facultative	37.1167	36.7167	wild	TUR	6	HID60	16.3667	11.9833	35.039	853.568	35.2	1	34.2	5.9	26.6	26.6	5.9	520	96	1	85.0883	273	6	6	273
46	2	facultative	36.9325	36.8389	wild	TUR	4	HID61	16.6375	11.6583	34.801	844.598	34.9	1.4	33.5	6.25	26.7167	26.75	6.25	598	113	1	86.2508	322	8	9	322
47	2	winter	37.15	36.85	wild	TUR	6	HID62	15.8792	12.025	34.6542	867.838	35	0.3	34.7	5.28333	26.3167	26.35	5.28333	541	100	1	85.0041	284	7	8	284
48	2	winter	37.3511	36.8819	wild	TUR	6	HID63	16.3375	12.5917	35.2708	881.335	36.1	0.4	35.7	5.63333	26.9667	27.1167	5.63333	481	89	1	84.9596	253	5	7	253
49	2	winter	37.46	36.69	wild	TUR	6	64HID1	17.1417	13.2667	37.0577	864.315	36.8	1	35.8	6.53333	27.65	27.65	6.53333	368	71	0	88.4688	204	2	2	204
50	2	facultative	37.46	36.69	wild	TUR	6	64HID2	17.1417	13.2667	37.0577	864.315	36.8	1	35.8	6.53333	27.65	27.65	6.53333	368	71	0	88.4688	204	2	2	204
51	2	facultative	37.48	36.75	wild	TUR	6	HID65	16.7292	13.0917	36.3657	874.938	36.6	0.6	36	6.01667	27.4	27.4	6.01667	407	77	0	86.4318	220	4	4	220
52	2	facultative	37.48	36.79	wild	TUR	6	HID66	16.7292	13.0917	36.3657	874.938	36.6	0.6	36	6.01667	27.4	27.4	6.01667	407	77	0	86.4318	220	4	4	220
53	2	facultative	37.47	36.93	wild	TUR	6	HID67	16.4042	12.875	35.5663	887.144	36.5	0.3	36.2	5.63333	27.1	27.3167	5.63333	462	87	1	85.5137	245	5	6	245
54	2	facultative	37.6297	36.76	wild	TUR	6	HID68	17.1708	13.6417	37.3744	874.712	37.4	0.9	36.5	6.46667	27.9333	27.9333	6.46667	364	72	0	88.564	202	2	2	202
55	2	winter	37.5214	36.8536	wild	TUR	11	69HID1XI	16.7917	13.1333	36.3804	878.213	36.8	0.7	36.1	6.1	27.5833	27.5833	6.1	418	80	0	86.7125	226	4	4	226
56	2	winter	37.52	36.85	wild	TUR	7	69HID2	16.7917	13.1333	36.3804	878.213	36.8	0.7	36.1	6.1	27.5833	27.5833	6.1	418	80	0	86.7125	226	4	4	226
57	2	facultative	37.7225	36.8381	wild	TUR	6	HID70	17.0708	13.7083	37.2509	881.459	37.6	0.8	36.8	6.31667	27.9667	27.9667	6.31667	381	76	0	88.2209	210	3	3	210
58	2	winter	37.6075	37.0353	wild	TUR	6	HID71	16.0792	12.9583	35.3088	900.496	36.6	-0.1	36.7	5.18333	26.95	27.2333	5.18333	473	90	1	85.1276	250	5	7	250
59	2	facultative	37.71	37.09	wild	TUR	6	HID72	16.5833	13.25	35.7143	901.754	37.4	0.3	37.1	5.66667	27.45	27.8	5.66667	464	90	1	86.2508	249	5	6	249
60	2	facultative	37.46	37.19	wild	TUR	4	HID73	15.2958	12.575	34.3579	908.013	35.7	-0.9	36.6	4.33333	26.2667	26.5333	4.33333	538	100	1	83.4345	278	7	9	278
61	2	winter	37.5403	37.2708	wild	TUR	6	HID75	16.3958	12.7417	34.8133	901.081	36.8	0.2	36.6	5.51667	27.2667	27.5833	5.51667	526	101	1	84.7872	278	7	8	278
62	2	facultative	37.52	37.27	wild	TUR	6	HID76	16.3958	12.7417	34.8133	901.081	36.8	0.2	36.6	5.51667	27.2667	27.5833	5.51667	526	101	1	84.7872	278	7	8	278
63	2	facultative	37.25	37.28	wild	TUR	6	HID77	14.6208	12.2917	34.1435	893.284	34.5	-1.5	36	3.78333	25.3833	25.6	3.78333	599	110	2	82.3939	308	10	12	308
64	2	facultative	37.3331	37.2531	wild	TUR	6	HID78	15.1833	12.4	34.2541	900.73	35.3	-0.9	36.2	4.3	26.0667	26.3	4.3	579	108	2	82.9869	300	9	12	300
65	2	winter	37.3903	37.2964	wild	TUR	6	HID79	15.7875	12.525	34.5041	901.325	36	-0.3	36.3	4.91667	26.6667	26.95	4.91667	559	107	1	84.5721	294	7	9	294
66	2	winter	37.47	37.32	wild	TUR	3	HID80	16.0542	12.675	34.726	902.165	36.4	-0.1	36.5	5.16667	26.9333	27.25	5.16667	542	104	1	84.6652	286	7	9	286
67	2	facultative	37.19	36.97	wild	TUR	4	HID81	14.7833	12.05	34.233	880.664	34.2	-1	35.2	4.05	25.4	25.5	4.05	573	104	2	83.034	296	9	11	296
68	2	winter	37.1817	36.9208	wild	TUR	4	82HID1	15.3458	12.0917	34.4492	878.634	34.7	-0.4	35.1	4.65	25.9333	26.0167	4.65	557	102	1	84.227	290	7	9	290
69	2	winter	37.1817	36.9208	wild	TUR	4	82HID2	15.3458	12.0917	34.4492	878.634	34.7	-0.4	35.1	4.65	25.9333	26.0167	4.65	557	102	1	84.227	290	7	9	290
70	2	winter	37.2172	36.8053	wild	TUR	4	HID83	16.5292	12.325	35.3152	866.326	35.8	0.9	34.9	5.95	26.9333	27	5.95	493	91	1	84.475	258	6	7	258
71	2	winter	37.2833	36.7808	wild	TUR	4	HID84	16.8042	12.525	35.7857	861.902	36.1	1.1	35	6.26667	27.1333	27.2333	6.26667	460	86	1	85.5234	244	5	6	244
72	2	winter	37.1339	37.0086	wild	TUR	7	HID85	15.5333	12.0667	34.378	879.557	34.9	-0.2	35.1	4.83333	26.1667	26.2333	4.83333	580	107	1	84.3807	303	8	9	303
73	2	winter	36.9322	36.9922	wild	TUR	3	HID86	14.1375	11.625	33.7936	862.976	32.9	-1.5	34.4	3.53333	24.4667	24.5167	3.53333	653	120	2	83.1246	340	12	13	340
74	2	facultative	36.93	36.95	wild	TUR	12	HID87XII	15.4042	11.625	34.0909	859.324	34	-0.1	34.1	4.83333	25.7	25.7	4.83333	633	118	1	85.3526	337	10	10	337
75	2	facultative	37.0494	37.0111	wild	TUR	4	HID88	15.6708	11.925	34.366	871.677	34.7	0	34.7	5.01667	26.1667	26.2167	5.01667	602	111	1	84.8772	317	8	9	317
76	2	facultative	36.9042	36.9717	wild	TUR	4	HID89	15.2292	11.5917	33.9932	859.988	33.8	-0.3	34.1	4.63333	25.5333	25.5333	4.63333	658	122	2	84.5219	349	12	12	349
77	2	facultative	36.95	36.87	wild	TUR	13	HID90XIII	16.6375	11.6583	34.801	844.598	34.9	1.4	33.5	6.25	26.7167	26.75	6.25	598	113	1	86.2508	322	8	9	322
78	2	facultative	37.06	36.88	wild	TUR	14	HID91XIV	16.5375	11.9417	34.9172	857.287	35.3	1.1	34.2	6.05	26.85	26.85	6.05	564	105	1	85.1885	299	8	8	299
79	2	winter	35.9167	32.45	wild	JOR	4	HID92	17.2167	10.7833	40.5388	634.122	30.6	4	26.6	9.16667	24.3667	24.3667	9.16667	355	80	0	111.754	227	0	0	227
80	2	winter	36.2833	32.25	wild	JOR	15	HID93XV	16.85	14.4167	46.5054	651.408	33	2	31	9.46667	24.1833	24.1833	8.41667	157	36	0	105.48	94	0	0	94
81	2	winter	35.6167	32.6667	wild	JOR	14	HID94	22.0958	12.6917	45.1661	629.778	36.8	8.7	28.1	14.15	29.1667	29.3833	14.15	368	89	0	110.488	236	0	1	236
82	2	facultative	35.78	32.05	wild	JOR	14	HID95	16.6292	11.3583	41.7586	635.78	30.8	3.6	27.2	8.58333	23.6667	23.7667	8.58333	479	114	0	115.992	312	0	0	312
83	2	winter	35.95	31.7	wild	JOR	6	HID96	15.8333	12.4833	46.7541	584.261	29.3	2.6	26.7	8.03333	22.0833	22.1667	8.03333	240	55	0	113.338	151	0	0	151
84	2	winter	35.9	32.4833	wild	JOR	4	97HID1	17.3208	10.0917	39.2672	632.82	30.1	4.4	25.7	9.31667	24.4333	24.4333	9.31667	391	88	0	110.923	248	0	0	248
85	2	winter	35.9155	32.5446	wild	JOR	4	97HID2	17.8458	10.6917	40.8079	626.213	31	4.8	26.2	9.93333	24.9333	24.9333	9.93333	387	86	0	110.938	244	0	0	244
86	2	facultative	38.7572	35.5228	wild	SYR	6	HID98	18.525	14.6333	39.8728	857.508	38.3	1.6	36.7	9.26667	28.8833	28.8833	7.85	163	31	0	90.2449	82	0	0	77
87	2	facultative	38.8814	35.1672	wild	SYR	6	HID99	18.2125	14.4583	39.396	862.805	38	1.3	36.7	8.85	28.6667	28.6667	7.51667	157	29	0	87.9031	77	0	0	72
88	2	winter	35.8208	35.6056	wild	SYR	17	HID102XVII	19.1458	8.55833	36.1111	581.762	31.1	7.4	23.7	11.95	25.7667	26.2	11.95	863	199	2	91.4111	490	13	27	490
89	2	winter	36.8361	33.6542	wild	SYR	6	HID103	16.525	14.9833	44.5933	715.372	34.6	1	33.6	7.48333	25.0833	25.0833	7.48333	113	23	0	92.7397	63	0	0	63
90	2	winter	35.6667	32.0333	wild	JOR	18	HID105XVIII	17.3708	11.6583	43.179	622.573	31.4	4.4	27	9.46667	24.2333	24.3167	9.46667	471	114	0	116.278	308	0	0	308
91	2	winter	35.9	32.0167	wild	JOR	19	HID106XIX	16.05	11.6833	41.7262	647.299	30.7	2.7	28	7.83333	23.2333	23.3167	7.83333	401	91	0	115.163	259	0	0	259
92	2	winter	36.05	32.2167	wild	JOR	20	HID107XX	17.075	12.9167	44.3872	645.518	32.1	3	29.1	8.78333	24.3	24.3	8.78333	226	51	0	111.673	144	0	0	144
93	2	winter	36.2667	32.1167	wild	JOR	6	HID108	17.2792	14.7083	46.8418	661.656	33.4	2	31.4	9.81667	24.5833	24.5833	8.65	137	34	0	107.955	84	0	0	82
94	2	winter	36.7367	34.935	wild	SYR	17	HID109	17.4208	12.7917	40.3523	741.649	34.6	2.9	31.7	8.26667	26.2333	26.2333	8.26667	419	92	0	97.3552	246	2	2	246
95	2	winter	36.7133	33.9383	wild	SYR	17	HID110	12.6458	12.775	40.4272	701.892	30.1	-1.5	31.6	5.81667	21.2	21.2	4.06667	159	29	0	80.4611	78	0	0	78
96	2	winter	36.1789	32.9528	wild	SYR	20	HID111	17.3375	13.875	45.3431	657.527	33.5	2.9	30.6	8.95	24.8	24.8	8.95	298	70	0	111.169	192	0	0	192
97	2	winter	36.3789	32.5964	wild	SYR	21	HID112XXI	16.5917	13.7667	45.7364	644.003	32.5	2.4	30.1	8.3	23.85	23.85	8.3	243	52	0	107.103	151	0	0	151
98	2	winter	36.6967	32.8667	wild	SYR	4	HID115	14.7708	12.2917	40.7009	679.57	30.6	0.4	30.2	6.11667	22.4167	22.4167	6.11667	283	60	0	102.558	173	0	0	173
99	2	winter	35.9167	33.8333	wild	LBN	16	HID116	15.5583	13.6	43.3121	659.5	33	1.6	31.4	7.35	23.2833	23.3	7.35	592	140	0	105.002	368	1	2	368
100	2	winter	35.8667	33.4667	wild	LBN	4	HID117	13.3958	9.375	34.8513	656.912	27.6	0.7	26.9	5.11667	20.9667	21.1333	5.11667	844	191	0	104.929	518	2	3	518
101	2	winter	35.8167	33.6167	wild	LBN	23	HID118XXIII	14.3542	10.025	36.9926	642.391	28.9	1.8	27.1	6.3	21.8333	21.9	6.3	865	204	1	105.867	535	3	4	535
102	2	winter	35.75	33.4333	wild	LBN	4	HID119	16.1375	9.84167	38.7467	596.547	29.6	4.2	25.4	8.56667	22.9	22.9	8.56667	787	191	1	107.715	502	3	3	502
103	2	winter	36.1	33.9333	wild	LBN	24	HID120XXIV	15.2542	13.6083	41.4888	712.79	33.6	0.8	32.8	6.55	23.85	23.85	6.55	487	116	0	104.205	302	1	1	302
104	2	winter	42.0706	37.0778	wild	SYR	6	HID121	19.05	11.8	31.4667	958.477	40.2	2.7	37.5	7.61667	30.9667	30.9667	7.61667	548	98	0	87.1589	269	2	2	269
105	2	winter	35.6667	32.5833	wild	JOR	7	HID123	19.8417	11.6	43.2836	623.778	33.7	6.9	26.8	12.05	26.85	26.8667	12.05	386	93	0	112.198	249	0	0	249
106	2	winter	53.0333	36.6217	wild	IRN	6	HID125	16.8083	9.11667	34.9298	666.019	30.4	4.3	26.1	14.6667	23	24.8167	9.01667	696	99	23	46.1114	267	73	78	211
107	2	winter	41.8196	38.1891	wild	TUR	6	HID127	14.9417	11.7667	30.1709	995.665	36.5	-2.5	39	7.9	27.0333	27.0333	2.68333	749	110	2	71.3281	321	13	18	301
108	2	winter	45.72	35.03	wild	TUR	25	HID128XXV	18.275	13.7333	34.6801	964.491	39.7	0.1	39.6	7.55	29.9833	29.9833	6.33333	690	129	0	96.0309	383	0	0	367
109	2	winter	39.4426	37.7591	wild	TUR	6	HID129	15.575	11.0167	29.4563	980.887	36.2	-1.2	37.4	3.71667	27.6167	27.6167	3.71667	611	99	2	75.0649	272	7	7	272
110	2	winter	65.754	36.667	wild	AFG	13	HID131	16.7125	13.0083	33.1845	955.558	37.9	-1.3	39.2	6.56667	28.6333	28.6333	4.73333	210	43	0	96.1909	116	0	0	100
111	2	winter	44.15	36.4	wild	IRQ	6	HID132	18.2458	12.975	32.9315	1002.7	39.7	0.3	39.4	7.26667	30.4667	30.4667	6.2	789	171	0	99.6636	458	0	0	419
112	2	winter	69	35.75	wild	AFG	6	HID133	10.8917	10.7333	30.7545	863.412	28.8	-6.1	34.9	5.43333	20.6333	21.6167	7.40149e-17	542	137	0	103.825	340	3	4	188
113	2	facultative	40.0333	36.85	wild	TUR	6	HID137	17.8542	15.375	38.728	920.384	40.3	0.6	39.7	6.73333	28.8167	29.35	6.73333	381	73	0	83.6022	185	1	2	185
114	2	winter	48.55	32	wild	IRN	10	HID138	25.1875	15.6083	39.415	913.51	46.3	6.7	39.6	15.55	35.9833	35.9833	13.6	316	74	0	103.585	184	0	0	181
115	2	facultative	35.2333	31.7667	wild	ISR	27	HID139XXVII	17.45	11.5833	45.0713	573.006	30.8	5.1	25.7	10.0667	23.6333	23.7667	10.0667	463	106	0	114.346	294	0	0	294
116	2	winter	44.2	36.4	wild	IRQ	6	HID140	17.1542	12.5583	31.955	1016.98	38.5	-0.8	39.3	6.01667	29.5	29.5	4.95	816	180	0	99.878	471	0	0	422
117	2	winter	57.083	30.283	wild	IRN	6	HID142	16.0083	16.8333	43.7229	806.496	35.7	-2.8	38.5	8.11667	20.8167	25.9333	6	153	33	0	104.326	93	2	3	80
118	2	facultative	50.8333	30.0667	wild	IRN	29	HID144XXVIII	22.5583	12.2	34.2697	870.201	41.2	5.6	35.6	12.7333	28.55	33.4167	11.7333	275	81	0	121.064	181	2	2	142
119	2	facultative	34.9167	31	wild	ISR	10	HID145	18.4958	12.0417	46.3141	546.204	31.9	5.9	26	11.4	24.6333	24.6333	11.4	202	44	0	110.989	125	0	0	125
120	2	facultative	35	31.6833	wild	ISR	26	HID146	19.825	11.7667	47.2557	530.808	32.5	7.6	24.9	13.2167	25.5833	25.7667	13.2167	441	111	0	114.528	283	0	0	283
121	2	facultative	34.8833	31.8333	wild	ISR	7	HID147	19.975	11.55	47.7273	503.955	32	7.8	24.2	13.65	25.5	25.75	13.65	489	124	0	116.352	321	0	1	321
122	2	facultative	35.5333	32.4833	wild	ISR	7	HID148	22.125	12.9667	45.6573	631.486	36.7	8.3	28.4	14.1167	29.0833	29.2833	14.1167	332	79	0	110.595	213	0	1	213
123	2	facultative	35.6	32.9667	wild	ISR	7	HID149	20.3917	11.1167	42.2687	600.949	34.2	7.9	26.3	12.9833	27.1667	27.35	12.9833	521	139	0	113.299	343	0	1	343
124	2	facultative	35.5167	32.7833	wild	ISR	30	HID150XXIX	21.5875	11.3583	42.5406	623.564	35.5	8.8	26.7	13.95	28.6	28.7833	13.95	447	117	0	114.511	296	0	1	296
125	2	facultative	35.5333	32.9667	wild	ISR	30	HID151	17.6042	9.475	38.0522	605.946	30.8	5.9	24.9	10.0333	24.4	24.45	10.0333	674	170	0	111.884	441	0	2	441
126	2	facultative	35.5333	32.9167	wild	ISR	7	HID152	19.1875	10.125	40.3386	590.578	32.4	7.3	25.1	11.9	25.8	25.9167	11.9	599	160	0	113.864	396	0	1	396
127	2	winter	58.6	37.7167	wild	TKM	6	HID153	13.65	13.6167	33.2926	977.727	35	-5.9	40.9	13.3333	24.4833	25.75	1.51667	257	49	2	76.7614	132	8	13	74
128	2	facultative	35	31.7833	wild	ISR	31	HID154XXX	19.8917	11.7167	47.4359	525.616	32.4	7.7	24.7	13.35	25.6167	25.8167	13.35	473	121	0	115.773	308	0	0	308
129	2	facultative	35.5667	33.0167	wild	ISR	4	HID155	20.2792	10.775	41.9261	588.907	33.8	8.1	25.7	13.0333	26.9	27.1167	13.0333	556	150	0	113.002	366	0	2	366
130	2	facultative	34.65	31.75	wild	ISR	7	HID157	19.9958	10.275	45.6667	470.051	31	8.5	22.5	15.9167	25.1833	25.5667	14.1333	469	117	0	118.254	311	0	1	306
131	2	facultative	35	32.5833	wild	ISR	18	HID158	20	9.81667	43.8244	513.176	31	8.6	22.4	13.65	25.4833	25.9167	13.65	584	156	0	121.03	400	0	1	400
132	2	facultative	34.9	31.6	wild	ISR	4	HID160	19.7583	11.65	47.3577	517.902	32.2	7.6	24.6	13.25	25.4333	25.5833	13.25	390	99	0	114.75	249	0	0	249
133	2	facultative	34.9333	31.95	wild	ISR	8	HID161	19.825	11.7333	48.4848	504.572	31.9	7.7	24.2	13.5333	25.3333	25.65	13.5333	533	135	0	117.539	355	0	1	355
134	2	winter	35.55	32.6167	wild	ISR	4	HID162	22.1917	12.75	45.5357	628.811	36.7	8.7	28	14.2167	29.1833	29.4	14.2167	351	85	0	109.936	224	0	1	224
135	2	facultative	34.6167	31.5833	wild	ISR	33	HID163XXXIII	19.9875	9.94167	44.5815	466.482	30.9	8.6	22.3	15.9167	25.1833	25.4667	14.1667	373	90	0	116.162	243	0	1	239
136	2	facultative	35.1	33.0333	wild	ISR	4	HID164	20.2792	9.45833	43.3869	484.203	31.1	9.3	21.8	14.4167	25.5333	26	14.35	595	158	0	113.586	390	0	4	327
137	2	winter	35	32.4	wild	ISR	7	HID165	20.1708	10.375	46.317	494.462	31.3	8.9	22.4	14.0833	25.4667	25.95	14.0833	577	154	0	121.243	393	0	1	306
138	2	facultative	34.9667	31.8	wild	ISR	5	HID168	19.8417	11.7	47.561	522.876	32.3	7.7	24.6	13.3333	25.55	25.7667	13.3333	492	126	0	116.141	322	0	0	322
139	2	winter	35.0422	32.7803	wild	ISR	7	HID169	20.5708	9.70833	41.8463	532.073	32	8.8	23.2	14.0167	26.3667	26.8333	14.0167	529	140	0	116.11	347	0	3	347
140	2	facultative	35.1667	33.0833	wild	ISR	4	HID170	19.8583	9.25	42.2374	495.089	31.1	9.2	21.9	13.9	25.2667	25.6833	13.7833	670	181	0	114.157	447	0	4	377
141	2	winter	35.5183	32.5183	wild	ISR	7	HID171	22.0292	12.575	45.2338	631.576	36.3	8.5	27.8	14.0667	29	29.2	14.0667	346	84	0	111.109	223	0	1	223
142	2	winter	35.5286	32.7956	wild	ISR	4	HID172	21.8417	11.7833	44.1323	607.12	35.7	9	26.7	14.3	28.6667	28.9167	14.3	427	110	0	113.647	281	0	1	281
143	2	winter	35.1139	32.6542	wild	ISR	4	HID173	19.8042	9.89167	42.0922	548.603	31.5	8	23.5	13.0333	25.8	26.1333	13.0333	570	154	0	118.316	386	0	2	386
144	2	facultative	35.5519	33.1286	wild	ISR	7	HID174	19.625	10.3167	41.2667	574.751	32.8	7.8	25	12.5167	26.05	26.3	12.5167	617	164	0	111.471	402	0	2	402
145	2	winter	35.0956	32.7528	wild	ISR	4	HID175	20.4583	9.85	41.9149	539.123	32.1	8.6	23.5	13.8167	26.3833	26.7833	13.8167	521	139	0	116.099	343	0	3	343
146	2	facultative	35.5	32.8	wild	ISR	7	HID176	21.6042	11.225	42.8435	610.906	35.2	9	26.2	14.1333	28.45	28.6833	14.1333	462	122	0	114.54	306	0	1	306
147	2	facultative	34.75	31.5	wild	ISR	28	HID177	19.8208	10.9417	46.1674	491.609	31.6	7.9	23.7	13.6	25.2833	25.4667	13.6	347	85	0	114.53	221	0	0	221
148	2	facultative	34.8667	31.3833	wild	ISR	7	HID178	19.0125	11.925	47.1344	525.989	31.9	6.6	25.3	12.25	24.8333	24.8833	12.25	309	74	0	113.719	197	0	0	197
149	2	facultative	34.8833	31.6833	wild	ISR	7	HID179	19.9917	11.5833	47.4727	512.231	32.2	7.8	24.4	13.5667	25.6	25.8	13.5667	431	110	0	115.253	278	0	0	278
150	2	facultative	35	31.6833	wild	ISR	28	HID180	19.825	11.7667	47.2557	530.808	32.5	7.6	24.9	13.2167	25.5833	25.7667	13.2167	441	111	0	114.528	283	0	0	283
151	2	facultative	34.9667	31.85	wild	ISR	7	HID182	19.9333	11.7667	47.832	518.29	32.3	7.7	24.6	13.4667	25.5833	25.8333	13.4667	496	127	0	116.775	327	0	0	327
152	2	facultative	35.4569	32.5028	wild	ISR	28	HID183	21.4292	11.9583	44.7878	615.491	35.1	8.4	26.7	13.7667	28.2167	28.4167	13.7667	382	97	0	113.792	251	0	1	251
153	2	facultative	34.8333	32.2667	wild	ISR	28	HID184	20.0958	10.375	46.5247	480.39	31.3	9	22.3	16.0667	25.2667	25.9333	14.2333	550	147	0	123.408	384	0	1	369
154	2	facultative	35.1667	31.7667	wild	ISR	7	HID185	17.3708	11.4917	44.8893	569.116	30.7	5.1	25.6	10.0667	23.5167	23.6333	10.0667	487	112	0	114.329	311	0	0	311
155	2	facultative	35.2167	31.25	wild	ISR	7	HID188	18.6583	12.3167	46.8314	558.581	32.3	6	26.3	11.4333	24.8667	24.8667	11.4333	246	57	0	112.176	153	0	0	153
156	2	facultative	35.55	32.7333	wild	ISR	7	HID189	21.8708	12.125	44.2518	622.522	36.2	8.8	27.4	14.1	28.8833	29.0667	14.1	400	100	0	112.652	261	0	1	261
157	2	facultative	34.9333	31.65	wild	ISR	7	HID190	19.6625	11.7083	47.211	525.392	32.3	7.5	24.8	13.1	25.3833	25.55	13.1	426	107	0	114.294	272	0	0	272
158	2	facultative	34.7667	31.7	wild	ISR	4	HID191	20.0583	10.95	46.5957	488.294	31.6	8.1	23.5	13.9167	25.45	25.7	13.9167	430	108	0	116.469	279	0	1	279
159	2	winter	35	32.2833	wild	ISR	28	HID192	20.2667	10.7667	46.8116	499.105	31.9	8.9	23	14.1667	25.6833	26.25	14.1667	571	152	0	120.495	386	0	1	386
160	2	facultative	35.0333	31.8167	wild	ISR	7	HID194	19.5083	11.6333	46.9086	533.257	32.2	7.4	24.8	12.8833	25.3	25.5	12.8833	496	124	0	115.681	324	0	0	324
161	2	facultative	35.1	33.0667	wild	ISR	4	HID195	20.2875	9.40833	43.5571	480.474	31	9.4	21.6	14.4833	25.5167	26	14.4333	612	163	0	113.562	402	0	4	336
162	2	facultative	35.5167	32.4333	wild	ISR	7	HID196	22.1542	13.2917	46.1516	631.979	37	8.2	28.8	14.1333	29.1333	29.3167	14.1333	325	76	0	110.461	208	0	1	208
163	2	winter	34.8167	32.2167	wild	ISR	7	HID197	20.125	10.45	46.4444	482.246	31.5	9	22.5	16.0167	25.35	25.9833	14.2333	549	146	0	122.72	382	0	1	367
164	2	facultative	34.9167	31.7167	wild	ISR	28	HID198	19.925	11.65	47.551	518.453	32.3	7.8	24.5	13.45	25.5667	25.7667	13.45	461	118	0	115.676	299	0	0	299
165	2	facultative	34.9225	31.8597	wild	ISR	7	HID199	19.8458	11.6417	47.9081	510.287	32	7.7	24.3	13.4667	25.4167	25.6667	13.4667	514	131	0	116.459	338	0	1	338
166	2	winter	34.7756	32.1019	wild	ISR	28	HID200	20.2625	10.6583	45.5484	491.473	32.1	8.7	23.4	15.8333	25.65	26.3667	14.1833	557	153	0	121.842	382	0	1	373
167	2	winter	34.75	31.5	wild	ISR	18	HID201	19.8208	10.9417	46.1674	491.609	31.6	7.9	23.7	13.6	25.2833	25.4667	13.6	347	85	0	114.53	221	0	0	221
168	2	facultative	34.9667	31.7333	wild	ISR	26	HID202	19.9375	11.775	47.2892	527.938	32.6	7.7	24.9	13.3667	25.6667	25.8667	13.3667	455	116	0	115.303	294	0	0	294
169	2	facultative	35.55	33.25	wild	ISR	34	HID204XXXV	18.225	9.43333	39.3056	564.034	30.9	6.9	24	11.2	24.4833	24.6667	11.2	771	194	0	109.297	495	0	2	495
170	2	facultative	35.5167	32.6	wild	ISR	34	HID205	21.3292	11.7417	43.9763	624.068	35.1	8.4	26.7	13.5833	28.2667	28.4167	13.5833	390	98	0	113.316	255	0	1	255
171	2	facultative	35.15	31.7833	wild	ISR	28	HID207	17.875	11.5833	45.6037	560.692	31.1	5.7	25.4	10.75	23.95	24.0833	10.75	489	114	0	115.003	316	0	0	316
172	2	facultative	35.2167	31.75	wild	ISR	7	HID208	17.45	11.5833	45.0713	573.006	30.8	5.1	25.7	10.0667	23.6333	23.7667	10.0667	463	106	0	114.346	294	0	0	294
173	2	facultative	35.55	32.7	wild	ISR	7	HID210	21.9583	12.45	45.1087	622.691	36.3	8.7	27.6	14.1167	28.95	29.1333	14.1167	381	93	0	111.129	246	0	1	246
174	2	facultative	34.9433	32.1614	wild	ISR	14	HID211	20.1875	11.1917	47.4223	499.882	32.1	8.5	23.6	14.0167	25.6333	26.1833	14.0167	549	142	0	120.044	369	0	1	369
175	2	winter	34.7767	31.9386	wild	ISR	7	HID212	19.7542	10.9917	47.3779	478.599	31.1	7.9	23.2	13.7333	25.0333	25.4333	13.7333	547	140	0	119.389	365	0	1	365
176	2	facultative	34.6	31.4	wild	ISR	7	HID213	19.7667	10.4167	44.8994	482.217	31.2	8	23.2	13.6333	25.15	25.3333	13.6333	283	67	0	114.087	179	0	0	179
177	2	facultative	35	31.75	wild	ISR	28	HID214	19.8917	11.7167	47.4359	525.616	32.4	7.7	24.7	13.35	25.6167	25.8167	13.35	473	121	0	115.773	308	0	0	308
178	2	facultative	35	31.7667	wild	ISR	26	HID215	19.8917	11.7167	47.4359	525.616	32.4	7.7	24.7	13.35	25.6167	25.8167	13.35	473	121	0	115.773	308	0	0	308
179	2	winter	34.85	31.5667	wild	ISR	28	HID216	19.7542	11.5583	46.9851	512.46	32.1	7.5	24.6	13.2833	25.3833	25.55	13.2833	369	93	0	114.651	236	0	0	236
180	2	facultative	34.95	31.7	wild	ISR	28	HID217	19.9208	11.6917	47.3347	521.141	32.4	7.7	24.7	13.4167	25.6	25.7667	13.4167	437	112	0	115.275	282	0	0	282
181	2	winter	34.75	31.5	wild	ISR	5	HID218	19.8208	10.9417	46.1674	491.609	31.6	7.9	23.7	13.6	25.2833	25.4667	13.6	347	85	0	114.53	221	0	0	221
182	2	facultative	62.9167	32.6167	wild	AFG	6	HID219	17.1292	17.025	40.9255	925.3	38.9	-2.7	41.6	8.03333	28.65	28.65	5.58333	126	30	0	114.826	84	0	0	78
183	2	winter	35.3947	33.0283	wild	ISR	4	HID220	17.1208	8.875	36.5226	600.921	30.1	5.8	24.3	9.61667	23.8333	23.9167	9.61667	786	194	0	112.067	518	0	2	518
184	2	facultative	35.4403	32.9889	wild	ISR	4	HID221	17.1625	9.00833	36.9194	603.694	30.1	5.7	24.4	9.61667	23.9167	23.9667	9.61667	737	184	0	112.184	484	0	2	484
185	2	facultative	35.4403	32.9889	wild	ISR	4	HID222	17.1625	9.00833	36.9194	603.694	30.1	5.7	24.4	9.61667	23.9167	23.9667	9.61667	737	184	0	112.184	484	0	2	484
186	2	facultative	35.4403	32.9333	wild	ISR	4	HID223	18.7625	9.65833	39.4218	583.645	31.7	7.2	24.5	11.55	25.2833	25.4	11.55	661	174	0	113.2	436	0	2	436
187	2	winter	35.4583	32.9583	wild	ISR	7	HID224	18.7625	9.65833	39.4218	583.645	31.7	7.2	24.5	11.55	25.2833	25.4	11.55	661	174	0	113.2	436	0	2	436
188	2	facultative	35.1667	32.8	wild	ISR	4	HID225	20.0958	9.85833	42.1296	542.37	31.9	8.5	23.4	13.45	26.05	26.3833	13.45	545	149	0	115.547	360	0	2	360
189	2	facultative	35.0628	32.7167	wild	ISR	14	HID227	19.0917	9.18333	40.997	529.768	30.5	8.1	22.4	12.6167	24.8667	25.1833	12.5667	657	176	0	116.321	440	0	2	369
190	2	facultative	35.1517	32.6806	wild	ISR	7	HID228	20.075	10.1667	41.8381	562.448	32.2	7.9	24.3	13.15	26.2833	26.6667	13.15	518	139	0	117.274	347	0	2	347
191	2	facultative	35.5167	32.35	wild	ISR	35	HID229XXXVII	22.2167	13.4833	46.3345	633.9	37.3	8.2	29.1	14.1667	29.2167	29.3833	14.1667	307	71	0	111.564	198	0	0	198
192	2	winter	34.85	32.25	wild	ISR	5	HID230	20.1583	10.4	46.8468	481.587	31.4	9.2	22.2	16.1333	25.35	26	14.3	553	149	0	123.429	385	0	1	372
193	2	winter	34.7833	32.1167	wild	ISR	5	HID231	20.2625	10.6583	45.5484	491.473	32.1	8.7	23.4	15.8333	25.65	26.3667	14.1833	557	153	0	121.842	382	0	1	373
194	2	facultative	34.705	31.9361	wild	ISR	36	HID232XXXVIII	19.9292	10.575	46.3816	474.008	31.1	8.3	22.8	15.7167	25.1667	25.5833	13.9833	532	137	0	119.44	355	0	1	353
195	2	facultative	34.705	31.9361	wild	ISR	26	HID233	19.9292	10.575	46.3816	474.008	31.1	8.3	22.8	15.7167	25.1667	25.5833	13.9833	532	137	0	119.44	355	0	1	353
196	2	facultative	34.9853	31.8969	wild	ISR	5	HID235	19.8	11.7167	47.8231	516.817	32.1	7.6	24.5	13.3667	25.4333	25.7	13.3667	517	132	0	116.817	342	0	0	342
197	2	facultative	34.7667	31.8167	wild	ISR	5	HID236	19.9375	10.975	46.9017	483.482	31.4	8	23.4	13.85	25.25	25.5833	13.85	492	123	0	117.879	324	0	1	324
198	2	facultative	34.9833	31.6667	wild	ISR	28	HID238	19.825	11.7667	47.2557	530.808	32.5	7.6	24.9	13.2167	25.5833	25.7667	13.2167	441	111	0	114.528	283	0	0	283
199	2	facultative	35	31.6833	wild	ISR	28	HID239	19.825	11.7667	47.2557	530.808	32.5	7.6	24.9	13.2167	25.5833	25.7667	13.2167	441	111	0	114.528	283	0	0	283
200	2	facultative	35	31.6833	wild	ISR	28	HID240	19.825	11.7667	47.2557	530.808	32.5	7.6	24.9	13.2167	25.5833	25.7667	13.2167	441	111	0	114.528	283	0	0	283
201	2	facultative	35.05	30.9167	wild	ISR	7	HID242	20.0417	12.5667	46.5432	561.479	33.8	6.8	27	12.7	26.35	26.35	12.7	142	31	0	109.879	87	0	0	87
202	2	facultative	35.05	30.9167	wild	ISR	10	HID244	20.0417	12.5667	46.5432	561.479	33.8	6.8	27	12.7	26.35	26.35	12.7	142	31	0	109.879	87	0	0	87
203	2	facultative	35.05	30.9167	wild	ISR	10	HID245	20.0417	12.5667	46.5432	561.479	33.8	6.8	27	12.7	26.35	26.35	12.7	142	31	0	109.879	87	0	0	87
204	2	facultative	35.05	30.9167	wild	ISR	36	HID246	20.0417	12.5667	46.5432	561.479	33.8	6.8	27	12.7	26.35	26.35	12.7	142	31	0	109.879	87	0	0	87
205	2	facultative	35.05	30.9167	wild	ISR	7	HID247	20.0417	12.5667	46.5432	561.479	33.8	6.8	27	12.7	26.35	26.35	12.7	142	31	0	109.879	87	0	0	87
206	2	facultative	50.7925	30.3592	wild	IRN	6	HID248	21.7	13.1	35.31	890.036	41.2	4.1	37.1	11.55	31.8167	32.8167	10.7333	289	84	0	118.671	186	2	2	149
207	2	winter	48.5667	33.2333	wild	IRN	6	HID249	15.4167	15.6833	39.1106	884.278	37.8	-2.3	40.1	5.7	26.4167	26.4167	4.8	430	83	0	88.3846	207	1	1	206
208	2	winter	48.1833	33.8167	wild	IRN	6	HID250	13.6208	15.5917	40.0814	858.359	35.9	-3	38.9	4.23333	24.2167	24.4667	3.45	418	75	0	85.7131	191	1	2	180
209	2	winter	59.483	35.983	wild	IRN	6	HID251	11.5792	14.625	38.2853	845.659	31.4	-6.8	38.2	5.66667	21.3	21.8833	1.13333	261	52	1	85.4351	138	4	9	84
210	2	winter	34.55	31.5833	wild	ISR	7	HID252	20.0042	9.64167	44.2278	461.955	30.6	8.8	21.8	16	25.1333	25.45	14.2333	369	89	0	115.753	241	0	1	235
211	2	winter	35.7667	32.3	wild	JOR	7	HID253	15.6208	10.1917	38.8995	637.358	29.1	2.9	26.2	7.56667	22.7	22.75	7.56667	460	106	0	112.013	292	0	0	292
212	2	facultative	53	32	wild	IRN	6	HID254	17.1292	15.525	37.9584	927.287	38.5	-2.4	40.9	7.45	28.5333	28.5333	5.56667	93	19	0	91.7565	50	0	0	47
213	2	winter	38	35	wild	SYR	13	HID255	15.775	13.8667	38.9513	832.719	35.1	-0.5	35.6	5.41667	25.7667	25.7667	5.41667	198	33	0	81.7416	93	1	1	93
214	2	winter	34.9167	31.8833	wild	ISR	37	HID256XXXIX	19.8708	11.7083	48.1824	506.671	32	7.7	24.3	13.5333	25.4167	25.7	13.5333	518	132	0	117.448	344	0	1	344
215	2	facultative	34.9333	32.6833	wild	ISR	28	HID258	20.7708	9.575	42.1806	521.926	31.8	9.1	22.7	16.3	26.3833	26.9	14.3167	522	136	0	118.938	351	0	2	346
216	2	winter	34.5833	31.6667	wild	ISR	5	HID259	19.9958	9.75833	44.5586	462.756	30.7	8.8	21.9	16.0167	25.1167	25.5	14.25	430	107	0	117.365	285	0	1	277
217	2	winter	35.5333	32.8667	wild	ISR	38	HID260XXXX	21.8375	11.825	44.4549	595.85	35.6	9	26.6	14.4	28.55	28.8	14.4	424	109	0	113.21	278	0	1	278
218	2	winter	35.5167	32.35	wild	ISR	7	HID261	22.2167	13.4833	46.3345	633.9	37.3	8.2	29.1	14.1667	29.2167	29.3833	14.1667	307	71	0	111.564	198	0	0	198
219	2	facultative	35.5333	32.9667	wild	ISR	39	HID262XXXXI	17.6042	9.475	38.0522	605.946	30.8	5.9	24.9	10.0333	24.4	24.45	10.0333	674	170	0	111.884	441	0	2	441
220	2	facultative	35.6167	33.0167	wild	ISR	39	HID263	20.7542	11.225	42.5189	597.508	34.6	8.2	26.4	13.4	27.4833	27.7333	13.4	514	137	0	112.868	338	0	1	338
221	2	winter	35.4167	33	wild	ISR	40	HID264XXXXII	17.6625	9.19167	37.517	597.012	30.8	6.3	24.5	10.2333	24.3333	24.4167	10.2333	742	186	0	111.804	487	0	2	487
222	2	winter	35.5	32.5	wild	ISR	7	HID265	21.7292	12.2083	45.0492	624.498	35.6	8.5	27.1	13.9333	28.6	28.8	13.9333	360	90	0	112.923	235	0	1	235
223	2	facultative	35.3833	31.8333	wild	ISR	40	HID266	21.4042	12.8417	46.193	599.448	35.7	7.9	27.8	13.75	28	28.0833	13.75	229	58	0	113.064	147	0	0	147
224	2	winter	35.5333	32.9667	wild	ISR	28	HID267	17.6042	9.475	38.0522	605.946	30.8	5.9	24.9	10.0333	24.4	24.45	10.0333	674	170	0	111.884	441	0	2	441
225	2	facultative	53	32	wild	IRN	6	HID268	17.1292	15.525	37.9584	927.287	38.5	-2.4	40.9	7.45	28.5333	28.5333	5.56667	93	19	0	91.7565	50	0	0	47
226	2	facultative	53	32	wild	IRN	6	HID269	17.1292	15.525	37.9584	927.287	38.5	-2.4	40.9	7.45	28.5333	28.5333	5.56667	93	19	0	91.7565	50	0	0	47
227	2	winter	32.85	39.9167	wild	TUR	41	HID270XXXXIII	11.5917	12.5167	36.8137	784.862	30.1	-3.9	34	10.9667	20.75	21.1	1.68333	387	52	11	40.3019	130	43	58	125
228	2	winter	34.7	31.5	wild	ISR	28	HID272	19.8542	10.6583	45.9411	482.877	31.3	8.1	23.2	13.7667	25.2333	25.4333	13.7667	348	85	0	114.932	222	0	0	222
229	2	winter	35.0167	32.3	wild	ISR	7	HID273	20.1958	10.675	46.6157	500.688	31.8	8.9	22.9	14.0833	25.6333	26.15	14.0167	585	156	0	119.674	396	0	1	318
230	2	winter	35.6056	33.2044	wild	ISR	4	HID276	20.6042	10.8417	42.3503	578.275	34	8.4	25.6	13.4833	27.0833	27.45	13.4833	553	147	0	111.336	360	0	2	360
231	2	winter	35.2239	32.9967	wild	ISR	4	HID277	19.3708	9.15833	40.8854	519.482	31.1	8.7	22.4	13.0667	25.0667	25.3667	12.95	705	194	0	114.927	472	0	3	409
232	2	winter	35.0667	32.1833	wild	ISR	42	HID278XXXXIV	19.4708	10.925	46.2924	523.487	31.5	7.9	23.6	13.0333	25.1667	25.5167	13	584	154	0	117.855	392	0	0	333
233	2	winter	34.75	31.5	wild	ISR	7	HID279	19.8208	10.9417	46.1674	491.609	31.6	7.9	23.7	13.6	25.2833	25.4667	13.6	347	85	0	114.53	221	0	0	221
234	2	winter	40.85	37.5	wild	TUR	6	HID280	16.1167	12.2667	31.453	991.32	37.8	-1.2	39	5.11667	28.2833	28.2833	4.16667	676	104	0	79.3594	306	4	7	306
235	2	winter	53.0333	36.6217	wild	IRN	6	HID281	16.8083	9.11667	34.9298	666.019	30.4	4.3	26.1	14.6667	23	24.8167	9.01667	696	99	23	46.1114	267	73	78	211
236	2	facultative	46.1682	33.0997	wild	IRN	6	HID282	22.3458	15.5417	39.8504	892.62	43.3	4.3	39	11.2167	33.05	33.05	11.2167	236	46	0	98.103	129	0	0	129
237	2	facultative	46.1682	33.0997	wild	IRN	6	HID283	22.3458	15.5417	39.8504	892.62	43.3	4.3	39	11.2167	33.05	33.05	11.2167	236	46	0	98.103	129	0	0	129
238	2	facultative	46.1682	33.0997	wild	IRN	6	HID285	22.3458	15.5417	39.8504	892.62	43.3	4.3	39	11.2167	33.05	33.05	11.2167	236	46	0	98.103	129	0	0	129
239	2	winter	53.0333	36.6217	wild	IRN	6	HID286	16.8083	9.11667	34.9298	666.019	30.4	4.3	26.1	14.6667	23	24.8167	9.01667	696	99	23	46.1114	267	73	78	211
240	2	facultative	46.1682	33.0997	wild	IRN	6	HID287	22.3458	15.5417	39.8504	892.62	43.3	4.3	39	11.2167	33.05	33.05	11.2167	236	46	0	98.103	129	0	0	129
241	2	winter	53.0333	36.6217	wild	IRN	6	HID288	16.8083	9.11667	34.9298	666.019	30.4	4.3	26.1	14.6667	23	24.8167	9.01667	696	99	23	46.1114	267	73	78	211
242	2	facultative	48.4019	32.3825	wild	IRN	6	HID289	24.3583	15.7667	39.2206	915.939	46	5.8	40.2	14.7	35.45	35.45	13	358	83	0	101.255	208	0	0	195
243	2	winter	53.0333	36.6217	wild	IRN	6	HID291	16.8083	9.11667	34.9298	666.019	30.4	4.3	26.1	14.6667	23	24.8167	9.01667	696	99	23	46.1114	267	73	78	211
244	2	winter	53.0333	36.6217	wild	IRN	6	HID292	16.8083	9.11667	34.9298	666.019	30.4	4.3	26.1	14.6667	23	24.8167	9.01667	696	99	23	46.1114	267	73	78	211
245	2	winter	46.1682	33.0997	wild	IRN	6	HID293	22.3458	15.5417	39.8504	892.62	43.3	4.3	39	11.2167	33.05	33.05	11.2167	236	46	0	98.103	129	0	0	129
246	2	facultative	46.1682	33.0997	wild	IRN	6	HID294	22.3458	15.5417	39.8504	892.62	43.3	4.3	39	11.2167	33.05	33.05	11.2167	236	46	0	98.103	129	0	0	129
247	2	winter	41.8196	38.1891	wild	TUR	6	HID295	14.9417	11.7667	30.1709	995.665	36.5	-2.5	39	7.9	27.0333	27.0333	2.68333	749	110	2	71.3281	321	13	18	301
248	2	winter	39.4426	37.7591	wild	TUR	6	HID296	15.575	11.0167	29.4563	980.887	36.2	-1.2	37.4	3.71667	27.6167	27.6167	3.71667	611	99	2	75.0649	272	7	7	272
249	2	facultative	49.8333	32.55	wild	IRN	6	HID298	10.1458	16.0583	39.5525	876.352	32	-8.6	40.6	0.333333	20.7333	20.75	-0.783333	303	60	0	92.2499	156	3	4	152
250	2	facultative	49.8333	32.55	wild	IRN	6	HID299	10.1458	16.0583	39.5525	876.352	32	-8.6	40.6	0.333333	20.7333	20.75	-0.783333	303	60	0	92.2499	156	3	4	152
251	2	facultative	49.8333	32.55	wild	IRN	6	HID300	10.1458	16.0583	39.5525	876.352	32	-8.6	40.6	0.333333	20.7333	20.75	-0.783333	303	60	0	92.2499	156	3	4	152
252	2	facultative	48.8167	32.55	wild	IRN	6	HID302	20.4917	15.8	38.9163	915.842	42.5	1.9	40.6	9.06667	31.4667	31.4667	9.06667	419	91	0	97.7069	229	0	0	229
253	2	facultative	48.8167	31.5333	wild	IRN	6	HID303	25.3583	15.5667	39.9145	904.785	46.1	7.1	39	15.7833	35.9167	35.9167	13.7167	268	62	0	105.879	158	0	0	158
254	2	facultative	48.2578	32.1892	wild	IRN	6	HID305	24.5583	15.65	39.3216	914.263	45.9	6.1	39.8	14.85	35.5333	35.5333	13.1167	314	73	0	101.881	183	0	0	174
255	2	facultative	48.82	31.53	wild	IRN	6	HID306	25.3583	15.5667	39.9145	904.785	46.1	7.1	39	15.7833	35.9167	35.9167	13.7167	268	62	0	105.879	158	0	0	158
256	2	facultative	48.8167	31.5333	wild	IRN	6	HID308	25.3583	15.5667	39.9145	904.785	46.1	7.1	39	15.7833	35.9167	35.9167	13.7167	268	62	0	105.879	158	0	0	158
257	2	facultative	48.8167	31.5333	wild	IRN	10	HID310	25.3583	15.5667	39.9145	904.785	46.1	7.1	39	15.7833	35.9167	35.9167	13.7167	268	62	0	105.879	158	0	0	158
258	2	facultative	21.7167	32.7667	wild	LBY	43	HID312XXXXVI	15.4875	10.425	44.9353	511.669	27.3	4.1	23.2	9.06667	21.3167	21.3167	9.06667	557	127	0	106.607	363	2	2	363
259	2	facultative	24.2333	31.8333	wild	LBY	43	HID316	19.1667	10.15	44.3231	496.443	30	7.1	22.9	12.8667	24.8	24.8333	12.8667	96	24	0	98.136	56	0	2	56
260	2	winter	33.4	35.1458	wild	CYP	28	HID320	18.6833	13.2833	43.1277	672.277	35.5	4.7	30.8	10.6833	26.85	26.85	10.6833	329	73	1	85.2486	177	8	8	177
261	2	facultative	33.4	35.1458	wild	CYP	28	HID321	18.6833	13.2833	43.1277	672.277	35.5	4.7	30.8	10.6833	26.85	26.85	10.6833	329	73	1	85.2486	177	8	8	177
262	2	winter	34.0167	34.9833	wild	CYP	44	HID322HT47	19.0167	10.6833	40.1629	604.774	33.2	6.6	26.6	12.0333	26.3333	26.45	11.95	464	121	0	100.813	274	4	7	206
263	2	winter	32.525	35	wild	CYP	8	HID323	17.6625	11.2083	42.2956	577.208	32.6	6.1	26.5	11.1	24.8333	24.8333	11.0167	665	158	2	102.886	412	9	9	340
264	2	winter	24.8093	35.2401	wild	GRC	4	HID325	9.85417	7.275	32.7703	574.814	22.1	-0.1	22.2	3.3	17.05	17.05	3.21667	1026	212	6	83.6765	539	32	32	487
265	2	winter	37.6167	55.75	wild	RUS	6	HID337	4.93333	7.65	21.5493	1023.86	23.2	-12.3	35.5	17.3	-1.51667	17.3	-7.83333	679	89	33	31.2392	243	110	243	131
266	2	winter	58.3836	37.9417	wild	TKM	6	HID340	15.5208	13.2083	31.9814	994.008	37.1	-4.2	41.3	15.2333	26.4833	27.9333	3.2	228	46	2	75.4071	113	7	12	68
267	2	facultative	35.23	31.77	wild	ISR	28	HID341	17.45	11.5833	45.0713	573.006	30.8	5.1	25.7	10.0667	23.6333	23.7667	10.0667	463	106	0	114.346	294	0	0	294
268	2	facultative	35.5389	32.9247	wild	ISR	8	HID342	19.1875	10.125	40.3386	590.578	32.4	7.3	25.1	11.9	25.8	25.9167	11.9	599	160	0	113.864	396	0	1	396
269	2	facultative	35.23	31.77	wild	ISR	7	HID344	17.45	11.5833	45.0713	573.006	30.8	5.1	25.7	10.0667	23.6333	23.7667	10.0667	463	106	0	114.346	294	0	0	294
270	2	facultative	35.23	31.77	wild	ISR	4	HID345	17.45	11.5833	45.0713	573.006	30.8	5.1	25.7	10.0667	23.6333	23.7667	10.0667	463	106	0	114.346	294	0	0	294
271	2	facultative	37.9769	37.025	wild	TUR	6	HID346	17.6917	14.3167	37.7748	887.094	39.2	1.3	37.9	6.9	28.3	28.8	6.9	388	78	0	87.4804	212	4	5	212
272	2	facultative	53	32	wild	IRN	6	HID347	17.1292	15.525	37.9584	927.287	38.5	-2.4	40.9	7.45	28.5333	28.5333	5.56667	93	19	0	91.7565	50	0	0	47
273	2	facultative	53	32	wild	IRN	6	HID348	17.1292	15.525	37.9584	927.287	38.5	-2.4	40.9	7.45	28.5333	28.5333	5.56667	93	19	0	91.7565	50	0	0	47
274	2	facultative	53	32	wild	IRN	6	HID349	17.1292	15.525	37.9584	927.287	38.5	-2.4	40.9	7.45	28.5333	28.5333	5.56667	93	19	0	91.7565	50	0	0	47
275	2	facultative	53	32	wild	IRN	6	HID350	17.1292	15.525	37.9584	927.287	38.5	-2.4	40.9	7.45	28.5333	28.5333	5.56667	93	19	0	91.7565	50	0	0	47
276	2	facultative	53	32	wild	IRN	6	HID351	17.1292	15.525	37.9584	927.287	38.5	-2.4	40.9	7.45	28.5333	28.5333	5.56667	93	19	0	91.7565	50	0	0	47
277	2	facultative	53	32	wild	IRN	6	HID353	17.1292	15.525	37.9584	927.287	38.5	-2.4	40.9	7.45	28.5333	28.5333	5.56667	93	19	0	91.7565	50	0	0	47
278	2	facultative	53	32	wild	IRN	6	HID354	17.1292	15.525	37.9584	927.287	38.5	-2.4	40.9	7.45	28.5333	28.5333	5.56667	93	19	0	91.7565	50	0	0	47
279	2	facultative	39.748	37.7866	wild	TUR	6	HID355	14.4125	11.375	29.6224	1001.14	35.6	-2.8	38.4	2.36667	26.7667	26.7667	2.36667	709	113	2	75.6592	316	7	7	316
280	2	winter	39.748	37.7866	wild	TUR	6	HID356	14.4125	11.375	29.6224	1001.14	35.6	-2.8	38.4	2.36667	26.7667	26.7667	2.36667	709	113	2	75.6592	316	7	7	316
281	2	winter	39.748	37.7866	wild	TUR	6	HID357	14.4125	11.375	29.6224	1001.14	35.6	-2.8	38.4	2.36667	26.7667	26.7667	2.36667	709	113	2	75.6592	316	7	7	316
282	2	winter	39.748	37.7866	wild	TUR	6	HID358	14.4125	11.375	29.6224	1001.14	35.6	-2.8	38.4	2.36667	26.7667	26.7667	2.36667	709	113	2	75.6592	316	7	7	316
283	2	facultative	34.8667	31.3833	wild	ISR	4	HID359	19.0125	11.925	47.1344	525.989	31.9	6.6	25.3	12.25	24.8333	24.8833	12.25	309	74	0	113.719	197	0	0	197
284	2	winter	62.3417	35.2758	wild	TKM	6	HID360	15.5875	14.7917	38.0249	904.826	36.5	-2.4	38.9	5.83333	26.9	26.9	4.35	306	77	0	111.126	192	0	0	160
285	2	facultative	34.75	31.5	wild	ISR	7	HID361	19.8208	10.9417	46.1674	491.609	31.6	7.9	23.7	13.6	25.2833	25.4667	13.6	347	85	0	114.53	221	0	0	221
286	2	facultative	40.0475	36.8508	wild	TUR	6	HID362	17.8667	15.4333	38.7772	920.161	40.4	0.6	39.8	6.75	28.8167	29.35	6.75	380	74	0	83.7379	185	1	2	185
287	2	facultative	34.8167	32.2167	wild	ISR	5	HID363	20.125	10.45	46.4444	482.246	31.5	9	22.5	16.0167	25.35	25.9833	14.2333	549	146	0	122.72	382	0	1	367
288	2	facultative	53	32	wild	IRN	6	HID364	17.1292	15.525	37.9584	927.287	38.5	-2.4	40.9	7.45	28.5333	28.5333	5.56667	93	19	0	91.7565	50	0	0	47
289	2	winter	35	39	wild	TUR	6	HID365	9.41667	12.9	38.6228	739.669	27.6	-5.8	33.4	8.75	17.9333	18.2333	2.22045e-16	399	53	6	47.4687	146	30	52	123
290	2	facultative	53	32	wild	IRN	9	HID366	17.1292	15.525	37.9584	927.287	38.5	-2.4	40.9	7.45	28.5333	28.5333	5.56667	93	19	0	91.7565	50	0	0	47
291	2	facultative	35.4105	32.9948	wild	ISR	6	HID369	16.4583	8.66667	35.8127	608.963	29.3	5.1	24.2	8.8	23.2833	23.3167	8.8	786	192	0	112.195	517	0	2	517
292	2	facultative	35.23	31.77	wild	ISR	28	HID370	17.45	11.5833	45.0713	573.006	30.8	5.1	25.7	10.0667	23.6333	23.7667	10.0667	463	106	0	114.346	294	0	0	294
293	2	facultative	35.23	31.77	wild	ISR	39	HID371	17.45	11.5833	45.0713	573.006	30.8	5.1	25.7	10.0667	23.6333	23.7667	10.0667	463	106	0	114.346	294	0	0	294
294	2	facultative	35.23	31.77	wild	ISR	39	HID372	17.45	11.5833	45.0713	573.006	30.8	5.1	25.7	10.0667	23.6333	23.7667	10.0667	463	106	0	114.346	294	0	0	294
295	2	facultative	35.23	31.77	wild	ISR	46	HID374XXXXIX	17.45	11.5833	45.0713	573.006	30.8	5.1	25.7	10.0667	23.6333	23.7667	10.0667	463	106	0	114.346	294	0	0	294
296	2	facultative	35.23	31.77	wild	ISR	28	375HD2	17.45	11.5833	45.0713	573.006	30.8	5.1	25.7	10.0667	23.6333	23.7667	10.0667	463	106	0	114.346	294	0	0	294
297	2	facultative	35.23	31.77	wild	ISR	6	376HD1	17.45	11.5833	45.0713	573.006	30.8	5.1	25.7	10.0667	23.6333	23.7667	10.0667	463	106	0	114.346	294	0	0	294
298	2	winter	35.4453	32.7426	wild	ISR	48	HID385LI	20.6042	10.725	42.2244	600.899	33.7	8.3	25.4	13.2167	27.25	27.4167	13.2	489	130	0	114.955	324	0	1	287
299	2	winter	35.0485	31.7747	wild	ISR	7	HID386	18.6083	11.5667	46.2667	544.851	31.5	6.5	25	11.7667	24.5333	24.6667	11.7667	493	118	0	114.946	320	0	0	320
300	2	winter	37.1636	37.3297	wild	TUR	6	HP011	16.4792	12.2083	34.6828	879.273	35.8	0.6	35.2	5.8	27.1	27.2333	5.8	612	115	2	83.9252	321	10	11	321
301	2	winter	37.1636	37.3297	wild	TUR	6	HP012	16.4792	12.2083	34.6828	879.273	35.8	0.6	35.2	5.8	27.1	27.2333	5.8	612	115	2	83.9252	321	10	11	321
302	2	winter	37.1636	37.3297	wild	TUR	6	HP013	16.4792	12.2083	34.6828	879.273	35.8	0.6	35.2	5.8	27.1	27.2333	5.8	612	115	2	83.9252	321	10	11	321
303	2	winter	37.1636	37.3297	wild	TUR	6	HP014	16.4792	12.2083	34.6828	879.273	35.8	0.6	35.2	5.8	27.1	27.2333	5.8	612	115	2	83.9252	321	10	11	321
304	2	winter	37.1636	37.3297	wild	TUR	6	HP015	16.4792	12.2083	34.6828	879.273	35.8	0.6	35.2	5.8	27.1	27.2333	5.8	612	115	2	83.9252	321	10	11	321
305	2	winter	37.1578	37.3253	wild	TUR	4	HP021	16.4792	12.2083	34.6828	879.273	35.8	0.6	35.2	5.8	27.1	27.2333	5.8	612	115	2	83.9252	321	10	11	321
306	2	winter	37.1578	37.3253	wild	TUR	4	HP022	16.4792	12.2083	34.6828	879.273	35.8	0.6	35.2	5.8	27.1	27.2333	5.8	612	115	2	83.9252	321	10	11	321
307	2	winter	37.16	37.33	wild	TUR	4	HP023	16.4792	12.2083	34.6828	879.273	35.8	0.6	35.2	5.8	27.1	27.2333	5.8	612	115	2	83.9252	321	10	11	321
308	2	winter	37.1578	37.3253	wild	TUR	4	HP024	16.4792	12.2083	34.6828	879.273	35.8	0.6	35.2	5.8	27.1	27.2333	5.8	612	115	2	83.9252	321	10	11	321
309	2	winter	37.1578	37.3253	wild	TUR	4	HP025	16.4792	12.2083	34.6828	879.273	35.8	0.6	35.2	5.8	27.1	27.2333	5.8	612	115	2	83.9252	321	10	11	321
310	2	winter	37.1578	37.3253	wild	TUR	4	HP026	16.4792	12.2083	34.6828	879.273	35.8	0.6	35.2	5.8	27.1	27.2333	5.8	612	115	2	83.9252	321	10	11	321
311	2	winter	37.1578	37.3253	wild	TUR	4	HP027	16.4792	12.2083	34.6828	879.273	35.8	0.6	35.2	5.8	27.1	27.2333	5.8	612	115	2	83.9252	321	10	11	321
312	2	winter	37.1578	37.3253	wild	TUR	4	HP028	16.4792	12.2083	34.6828	879.273	35.8	0.6	35.2	5.8	27.1	27.2333	5.8	612	115	2	83.9252	321	10	11	321
313	2	winter	37.1578	37.3253	wild	TUR	4	HP029	16.4792	12.2083	34.6828	879.273	35.8	0.6	35.2	5.8	27.1	27.2333	5.8	612	115	2	83.9252	321	10	11	321
314	2	winter	37.1894	37.2878	wild	TUR	6	HP031	14.675	12.2333	34.0761	893.394	34.5	-1.4	35.9	3.81667	25.4167	25.6333	3.81667	608	111	2	82.0891	312	10	13	312
315	2	winter	37.19	37.29	wild	TUR	6	HP032	14.675	12.2333	34.0761	893.394	34.5	-1.4	35.9	3.81667	25.4167	25.6333	3.81667	608	111	2	82.0891	312	10	13	312
316	2	winter	37.1894	37.2878	wild	TUR	6	HP033	14.675	12.2333	34.0761	893.394	34.5	-1.4	35.9	3.81667	25.4167	25.6333	3.81667	608	111	2	82.0891	312	10	13	312
317	2	winter	37.1894	37.2878	wild	TUR	6	HP034	14.675	12.2333	34.0761	893.394	34.5	-1.4	35.9	3.81667	25.4167	25.6333	3.81667	608	111	2	82.0891	312	10	13	312
318	2	winter	37.1894	37.2878	wild	TUR	4	HP035	14.675	12.2333	34.0761	893.394	34.5	-1.4	35.9	3.81667	25.4167	25.6333	3.81667	608	111	2	82.0891	312	10	13	312
319	2	winter	37.1894	37.2878	wild	TUR	6	HP036	14.675	12.2333	34.0761	893.394	34.5	-1.4	35.9	3.81667	25.4167	25.6333	3.81667	608	111	2	82.0891	312	10	13	312
320	2	winter	37.1894	37.2878	wild	TUR	4	HP037	14.675	12.2333	34.0761	893.394	34.5	-1.4	35.9	3.81667	25.4167	25.6333	3.81667	608	111	2	82.0891	312	10	13	312
321	2	winter	37.195	37.2817	wild	TUR	6	HP041	14.675	12.2333	34.0761	893.394	34.5	-1.4	35.9	3.81667	25.4167	25.6333	3.81667	608	111	2	82.0891	312	10	13	312
322	2	winter	37.195	37.2817	wild	TUR	6	HP042	14.675	12.2333	34.0761	893.394	34.5	-1.4	35.9	3.81667	25.4167	25.6333	3.81667	608	111	2	82.0891	312	10	13	312
323	2	winter	37.195	37.2817	wild	TUR	6	HP043	14.675	12.2333	34.0761	893.394	34.5	-1.4	35.9	3.81667	25.4167	25.6333	3.81667	608	111	2	82.0891	312	10	13	312
324	2	winter	37.195	37.2817	wild	TUR	6	HP044	14.675	12.2333	34.0761	893.394	34.5	-1.4	35.9	3.81667	25.4167	25.6333	3.81667	608	111	2	82.0891	312	10	13	312
325	2	winter	37.195	37.2817	wild	TUR	6	HP045	14.675	12.2333	34.0761	893.394	34.5	-1.4	35.9	3.81667	25.4167	25.6333	3.81667	608	111	2	82.0891	312	10	13	312
326	2	winter	37.245	37.2925	wild	TUR	6	HP052	14.35	12.3	34.072	894.963	34.3	-1.8	36.1	3.48333	25.1	25.35	3.48333	603	110	2	81.683	308	10	13	308
327	2	winter	37.245	37.2925	wild	TUR	6	HP053	14.35	12.3	34.072	894.963	34.3	-1.8	36.1	3.48333	25.1	25.35	3.48333	603	110	2	81.683	308	10	13	308
328	2	winter	37.245	37.2925	wild	TUR	6	HP054	14.35	12.3	34.072	894.963	34.3	-1.8	36.1	3.48333	25.1	25.35	3.48333	603	110	2	81.683	308	10	13	308
329	2	winter	37.245	37.2925	wild	TUR	6	HP055	14.35	12.3	34.072	894.963	34.3	-1.8	36.1	3.48333	25.1	25.35	3.48333	603	110	2	81.683	308	10	13	308
330	2	winter	37.245	37.2925	wild	TUR	4	HP056	14.35	12.3	34.072	894.963	34.3	-1.8	36.1	3.48333	25.1	25.35	3.48333	603	110	2	81.683	308	10	13	308
331	2	winter	37.245	37.2925	wild	TUR	6	HP057	14.35	12.3	34.072	894.963	34.3	-1.8	36.1	3.48333	25.1	25.35	3.48333	603	110	2	81.683	308	10	13	308
332	2	winter	37.245	37.2925	wild	TUR	6	HP058	14.35	12.3	34.072	894.963	34.3	-1.8	36.1	3.48333	25.1	25.35	3.48333	603	110	2	81.683	308	10	13	308
333	2	winter	37.2747	37.3294	wild	TUR	6	HP062	14.8292	12.3583	34.139	898.528	34.9	-1.3	36.2	3.95	25.6333	25.9167	3.95	594	110	2	82.4467	306	10	12	306
334	2	winter	37.2747	37.3294	wild	TUR	6	HP063	14.8292	12.3583	34.139	898.528	34.9	-1.3	36.2	3.95	25.6333	25.9167	3.95	594	110	2	82.4467	306	10	12	306
335	2	winter	37.2747	37.3294	wild	TUR	6	HP065	14.8292	12.3583	34.139	898.528	34.9	-1.3	36.2	3.95	25.6333	25.9167	3.95	594	110	2	82.4467	306	10	12	306
336	2	winter	37.2814	37.4239	wild	TUR	6	HP072	14.3708	12.425	34.2287	897.237	34.5	-1.8	36.3	3.48333	25.1167	25.4167	3.48333	596	111	2	81.7916	306	10	13	306
337	2	winter	37.2831	37.4239	wild	TUR	6	HP073	14.3708	12.425	34.2287	897.237	34.5	-1.8	36.3	3.48333	25.1167	25.4167	3.48333	596	111	2	81.7916	306	10	13	306
338	2	winter	37.2831	37.4239	wild	TUR	6	HP074	14.3708	12.425	34.2287	897.237	34.5	-1.8	36.3	3.48333	25.1167	25.4167	3.48333	596	111	2	81.7916	306	10	13	306
339	2	winter	37.3086	37.3683	wild	TUR	6	HP081	15.0583	12.4167	34.2057	900.371	35.2	-1.1	36.3	4.16667	25.8833	26.1833	4.16667	588	110	2	82.7429	305	10	12	305
[truncated: 1,037 more rows]

## Sheet: TableS11c-wild+landraces-LDscor
Table S11c: DAPC Results - Discriminant Scores and Environmental Clusters.
[truncated: 1,376 more rows]
