# Supplementary material for: On the origin of the late-flowering ppd-H1 allele in barley
Source: Theor Appl Genet. 2025 Sep 10;138(10):246. doi: 10.1007/s00122-025-04981-1 (PMC12423146; doi:10.1007/s00122-025-04981-1)
Supplement: Supplementary file 12 — Supplementary file12 (XLSX 177 KB) [file 122_2025_4981_MOESM12_ESM.xlsx]

## Sheet: PPD-H1
Table S12: Genotype calls for ancient barley sample JK3014. Allelic states at PPD-H1 and HvCEN of the 6000 years old barley sample JK3014.
R: genotype same as Morex
A: genotype same as SNP/Indel
M: missing
PPD-H1 is HORVU.MOREX.r2.2HG0088300 (2H, 23720802-23724023). The haplotype is from 23720804 to 23722164.
		SNP22 Turner et al. 2005																SNP48 Jones et al. 2008
Chromosome	2	2	2	2	2	2	2	2	2	2	2	2	2	2	2	2	2	2	2	2	2	2	2	2	2	2	2	2	2	2	2	2	2	2	2	2	2	2	2	2	2
Position	23720816	23720849	23720873	23720876	23721128	23721209	23721228	23721387	23721405	23721406	23721428	23721438	23721573	23721590	23721603	23721608	23721700	23721894	23721898	23722039	23722087	23722091	23722145	23722205	23722415	23722487	23722880	23722994	23723079	23723213	23723328	23723343	23723381	23723397	23723471	23723606	23723633	23723697	23723879	23723901	23723957
Morex v2	T	A	C	G	C	T	C	G	C	G	G	C	C	A	G	A	G	A	C	C	G	G	T	A	G	T	T	G	G	G	G	G	G	G	G	G	G	T	C	G	C
SNP/Indel	C	C	T	A	T	C	T	A	T	C	A	A	T	G	A	G	A	G	T	G	T	A	C	G	A	G	G	C	A	T	C	A	A	C	C	A	A	A	G	A	G
Haplotype position	1355	1322	1298	1295	1040	959	940	778	760	759	737	727	592	575	562	557	465	271	267	126	78	74	20
JK3014	A	A	R	R	A	A	M	M	R	R	R	R	A	R	R	R	R	A	A	R	A	M	R	R	R	A	R	M	A	R	A	A	A	A	M	M	A	M	M	M	M

## Sheet: HvCEN
R: genotype same as Morex
A: genotype same as SNP/Indel
M: missing
The alignment of the HvCEN complete CDS is from 468288879 to 468290586 in chr. 2H of MorexV2.
Chromosome	2	2	2	2	2	2	2	2	2	2	2	2	2	2	2
Position	468288880	468288918	468288920	468289499	468289558	468289626	468289659	468289767	468289886	468289905	468289928	468290064	468290092	468290094	468290107
Morex v2	C	C	T	T	G	C	G	G	G	C	A	T	A	G	T
SNP/Indel	T	T	C	C	A	G	A	A	A	A	T	C	G	A	C
Haplotype position					599	531	498	390	271	252	229	93	65	63	50
JK3014	A	A	A	R	R	A	R	A	R	A	A	A	R	A	R
