# Supplementary material for: On the origin of the late-flowering ppd-H1 allele in barley
Source: Theor Appl Genet. 2025 Sep 10;138(10):246. doi: 10.1007/s00122-025-04981-1 (PMC12423146; doi:10.1007/s00122-025-04981-1)
Supplement: Supplementary file 13 — Supplementary file13 (XLSX 173 KB) [file 122_2025_4981_MOESM13_ESM.xlsx]

## Sheet: Sheet1
Table S13: Principal Components (PCs) loadings and environmental variable rankings.Values of the first five scores obtained from PCA of 19 bioclimatic variables of 1375 collection sites of wild and landrace barleys, and the ancient Masada barley.
Serial no.	Spike row-type	Potential growth habit	LON	LAT	STATUS	ORIGIN	HAP	ID	Fig.S11a	Fig.11b	Fig.11c	Dim.1	Dim.2	Dim.3	Dim.4	Dim.5
1	2	winter	34.847	31.264	wild	ISR	4	SPOJIC1894IV	Others	H04.Wild	H04.Wild.ISR	1.82977	0.982396	-1.85283	-0.453971	-0.574501
2	2	facultative	44.15	36.4	wild	IRQ	5	HID01V	Others	Others	Others	0.449284	-0.734392	3.51932	0.76292	0.322395
3	2	facultative	44.832	35.537	wild	IRQ	6	HID02VI	Others	Others	Others	1.11553	-1.31369	2.34421	0.724763	0.589073
4	2	winter	43	35.583	wild	IRQ	6	HID04	Others	Others	Others	2.58116	-2.29693	0.0855692	1.52563	1.10063
5	2	winter	42.167	36.333	wild	IRQ	6	HID05	Others	Others	Others	1.87846	-1.90782	0.799829	0.586023	1.21003
6	2	winter	41.65	36.417	wild	IRQ	6	HID06	Others	Others	Others	1.33116	-1.6746	1.16767	0.18068	1.13023
7	2	winter	43.417	36.383	wild	IRQ	6	HID07	Others	Others	Others	1.54888	-1.55446	1.84519	1.42822	0.558636
8	2	winter	44.4	33.33	wild	IRQ	6	8HID1	Others	Others	Others	3.40968	-2.29006	-0.669297	1.87167	1.40254
9	2	facultative	44.4	33.33	wild	IRQ	6	8HID2	Others	Others	Others	3.40968	-2.29006	-0.669297	1.87167	1.40254
10	2	facultative	44.4	33.33	wild	IRQ	6	HID09	Others	Others	Others	3.40968	-2.29006	-0.669297	1.87167	1.40254
11	2	winter	44.4	33.33	wild	IRQ	6	HID11	Others	Others	Others	3.40968	-2.29006	-0.669297	1.87167	1.40254
12	2	facultative	44.4	33.33	wild	IRQ	6	HID12	Others	Others	Others	3.40968	-2.29006	-0.669297	1.87167	1.40254
13	2	facultative	44.4	33.33	wild	IRQ	6	HID13	Others	Others	Others	3.40968	-2.29006	-0.669297	1.87167	1.40254
14	2	winter	44.4	33.33	wild	IRQ	6	HID14	Others	Others	Others	3.40968	-2.29006	-0.669297	1.87167	1.40254
15	2	facultative	44.4	33.33	wild	IRQ	6	HID15	Others	Others	Others	3.40968	-2.29006	-0.669297	1.87167	1.40254
16	2	facultative	44.4	33.33	wild	IRQ	6	HID16	Others	Others	Others	3.40968	-2.29006	-0.669297	1.87167	1.40254
17	2	facultative	44.4	33.33	wild	IRQ	6	HID17	Others	Others	Others	3.40968	-2.29006	-0.669297	1.87167	1.40254
18	2	winter	43.133	36.35	wild	IRQ	6	HID18	Others	Others	Others	2.06348	-1.92982	0.959448	1.87963	0.57641
19	2	facultative	43.167	36.083	wild	IRQ	6	HID19	Others	Others	Others	2.18154	-2.11851	0.640536	1.68864	0.75215
20	2	facultative	53	32	wild	IRN	6	HID23	Others	Others	Others	1.46174	-3.41158	-1.20022	1.15852	-0.199903
21	2	facultative	53	32	wild	IRN	6	HID25	Others	Others	Others	1.46174	-3.41158	-1.20022	1.15852	-0.199903
22	2	facultative	53	32	wild	IRN	6	HID26	Others	Others	Others	1.46174	-3.41158	-1.20022	1.15852	-0.199903
23	2	facultative	53	32	wild	IRN	6	HID27	Others	Others	Others	1.46174	-3.41158	-1.20022	1.15852	-0.199903
24	2	winter	53	32	wild	IRN	6	HID29	Others	Others	Others	1.46174	-3.41158	-1.20022	1.15852	-0.199903
25	2	facultative	53	32	wild	IRN	6	HID31	Others	Others	Others	1.46174	-3.41158	-1.20022	1.15852	-0.199903
26	2	winter	45.7	36.75	wild	IRN	6	HID33	Others	Others	Others	-1.88787	-2.64841	0.200131	-0.0144098	-1.16897
27	2	winter	45.167	37.5	wild	IRN	6	HID34	Others	Others	Others	-1.75107	-2.29269	-0.698213	0.0189669	-0.226077
28	2	winter	45.467	37.067	wild	IRN	6	HID35	Others	Others	Others	-1.75239	-2.37808	-0.345871	0.114921	-0.604399
29	2	winter	45	38.083	wild	IRN	6	HID36	Others	Others	Others	-3.16764	-2.68794	-0.863652	-0.433122	-0.851867
30	2	winter	47.2	38.5	wild	IRN	6	HID37	Others	Others	Others	-3.61574	-2.28597	-1.62479	-0.340189	0.318811
31	2	winter	51.25	35.5	wild	IRN	6	HID38	Others	Others	Others	0.441808	-3.02762	-0.454745	0.370144	0.419696
32	2	winter	49.8	34.083	wild	IRN	6	HID39	Others	Others	Others	-1.12545	-4.16122	0.3353	0.198212	-1.36354
33	2	facultative	49.833	30.517	wild	IRN	6	HID40	Others	Others	Others	4.13295	-0.433061	0.658314	1.55899	2.10374
34	2	facultative	49.833	32.55	wild	IRN	6	HID41	Others	Others	Others	-1.45636	-3.30545	-0.707782	0.199256	-2.6479
35	2	facultative	49.833	32.55	wild	IRN	6	HID43	Others	Others	Others	-1.45636	-3.30545	-0.707782	0.199256	-2.6479
36	2	facultative	48.82	31.53	wild	IRN	6	HID47	Others	Others	Others	4.31556	-1.39221	0.263749	2.31001	1.96446
37	2	facultative	48.258	32.189	wild	IRN	6	HID48	Others	Others	Others	3.95301	-1.48816	0.551854	2.31385	1.82811
38	2	facultative	48.258	32.189	wild	IRN	6	HID49	Others	Others	Others	3.95301	-1.48816	0.551854	2.31385	1.82811
39	2	facultative	48.817	31.533	wild	IRN	6	HID51	Others	Others	Others	4.31556	-1.39221	0.263749	2.31001	1.96446
40	2	facultative	48.579	31.676	wild	IRN	10	HID53X	H10.Wild.IRN	H10.Wild.IRN	Others	4.2187	-1.45981	0.22908	2.29363	1.89497
41	2	facultative	40.033	36.85	wild	TUR	4	HID55	Others	H04.Wild	Others	1.29045	-2.33308	0.400821	1.21673	0.132883
42	2	winter	31.167	39.667	wild	TUR	4	HID56	Others	H04.Wild	Others	-3.0019	-1.10825	-1.89217	-0.787463	0.863983
43	2	winter	44.483	37.25	wild	TUR	6	HID57	Others	Others	Others	-2.4095	-2.27237	1.29454	-0.554136	-0.748422
44	2	facultative	37.117	36.717	wild	TUR	6	HID59	Others	Others	Others	-0.0838153	-0.974515	0.964046	-0.316319	0.0187771
45	2	facultative	37.117	36.717	wild	TUR	6	HID60	Others	Others	Others	-0.0838153	-0.974515	0.964046	-0.316319	0.0187771
46	2	facultative	36.932	36.839	wild	TUR	4	HID61	Others	H04.Wild	Others	-0.209082	-0.509127	1.43541	-0.407387	0.0905954
47	2	winter	37.15	36.85	wild	TUR	6	HID62	Others	Others	Others	-0.303469	-1.06747	1.12009	-0.330382	-0.0925631
48	2	winter	37.351	36.882	wild	TUR	6	HID63	Others	Others	Others	0.0869632	-1.40168	0.867914	-0.0413723	0.0065372
49	2	winter	37.46	36.69	wild	TUR	6	64HID1	Others	Others	Others	0.741672	-1.61156	0.271622	0.202247	-0.0309265
50	2	facultative	37.46	36.69	wild	TUR	6	64HID2	Others	Others	Others	0.741672	-1.61156	0.271622	0.202247	-0.0309265
51	2	facultative	37.48	36.75	wild	TUR	6	HID65	Others	Others	Others	0.471974	-1.61307	0.49085	0.132203	-0.0431052
52	2	facultative	37.48	36.79	wild	TUR	6	HID66	Others	Others	Others	0.471974	-1.61307	0.49085	0.132203	-0.0431052
53	2	facultative	37.47	36.93	wild	TUR	6	HID67	Others	Others	Others	0.192106	-1.53155	0.805666	0.0776485	-0.00104294
54	2	facultative	37.63	36.76	wild	TUR	6	HID68	Others	Others	Others	0.836558	-1.74556	0.306036	0.370468	-0.0332283
55	2	winter	37.521	36.854	wild	TUR	11	69HID1XI	Others	Others	Others	0.504064	-1.58331	0.580144	0.173015	-0.0147212
56	2	winter	37.52	36.85	wild	TUR	7	69HID2	Others	Others	Others	0.504064	-1.58331	0.580144	0.173015	-0.0147212
57	2	facultative	37.722	36.838	wild	TUR	6	HID70	Others	Others	Others	0.781327	-1.75911	0.427467	0.412723	-0.0292795
58	2	winter	37.608	37.035	wild	TUR	6	HID71	Others	Others	Others	0.0774648	-1.64048	0.917801	0.104877	-0.0651156
59	2	facultative	37.71	37.09	wild	TUR	6	HID72	Others	Others	Others	0.332173	-1.65064	0.930492	0.282385	0.0429488
60	2	facultative	37.46	37.19	wild	TUR	4	HID73	Others	H04.Wild	Others	-0.414799	-1.55032	1.2328	-0.103297	-0.197175
61	2	winter	37.54	37.271	wild	TUR	6	HID75	Others	Others	Others	0.0413804	-1.40433	1.25317	0.102994	0.0890369
62	2	facultative	37.52	37.27	wild	TUR	6	HID76	Others	Others	Others	0.0413804	-1.40433	1.25317	0.102994	0.0890369
63	2	facultative	37.25	37.28	wild	TUR	6	HID77	Others	Others	Others	-0.916517	-1.29608	1.41713	-0.318061	-0.335893
64	2	facultative	37.333	37.253	wild	TUR	6	HID78	Others	Others	Others	-0.625034	-1.33133	1.3992	-0.178979	-0.165421
65	2	winter	37.39	37.296	wild	TUR	6	HID79	Others	Others	Others	-0.275237	-1.32434	1.39582	-0.0607691	-0.0823869
66	2	winter	37.47	37.32	wild	TUR	3	HID80	Others	Others	Others	-0.12486	-1.3788	1.32257	0.0320672	-0.01328
67	2	facultative	37.19	36.97	wild	TUR	4	HID81	Others	H04.Wild	Others	-0.82831	-1.21538	1.22932	-0.430727	-0.3057
68	2	winter	37.182	36.921	wild	TUR	4	82HID1	Others	H04.Wild	Others	-0.520257	-1.17894	1.20755	-0.356464	-0.230423
69	2	winter	37.182	36.921	wild	TUR	4	82HID2	Others	H04.Wild	Others	-0.520257	-1.17894	1.20755	-0.356464	-0.230423
70	2	winter	37.217	36.805	wild	TUR	4	HID83	Others	H04.Wild	Others	0.0725861	-1.18838	0.860995	-0.141452	0.0725488
71	2	winter	37.283	36.781	wild	TUR	4	HID84	Others	H04.Wild	Others	0.272235	-1.24986	0.693196	-0.0527326	0.0926271
72	2	winter	37.134	37.009	wild	TUR	7	HID85	Others	Others	Others	-0.500987	-1.07476	1.36097	-0.329324	-0.15923
73	2	winter	36.932	36.992	wild	TUR	3	HID86	Others	Others	Others	-1.34209	-0.836278	1.57847	-0.703322	-0.498971
74	2	facultative	36.93	36.95	wild	TUR	12	HID87XII	Others	Others	Others	-0.762645	-0.679361	1.60516	-0.557016	-0.220548
75	2	facultative	37.049	37.011	wild	TUR	4	HID88	Others	H04.Wild	Others	-0.523795	-0.89891	1.47099	-0.387378	-0.144537
76	2	facultative	36.904	36.972	wild	TUR	4	HID89	Others	H04.Wild	Others	-0.943954	-0.617136	1.69764	-0.579287	-0.194357
77	2	facultative	36.95	36.87	wild	TUR	13	HID90XIII	Others	Others	Others	-0.209082	-0.509127	1.43541	-0.407387	0.0905954
78	2	facultative	37.06	36.88	wild	TUR	14	HID91XIV	Others	Others	Others	-0.132255	-0.799772	1.24865	-0.29135	0.0920133
79	2	winter	35.917	32.45	wild	JOR	4	HID92	Others	H04.Wild	Others	0.575674	0.714	-0.615983	-1.1716	-0.738119
80	2	winter	36.283	32.25	wild	JOR	15	HID93XV	Others	Others	Others	1.22951	-0.782269	-2.17401	0.0821465	-1.18879
81	2	winter	35.617	32.667	wild	JOR	14	HID94	Others	Others	Others	2.6481	1.15863	-0.364746	0.243828	0.498946
82	2	facultative	35.78	32.05	wild	JOR	14	HID95	Others	Others	Others	0.252249	1.12525	0.197593	-1.05535	-1.13167
83	2	winter	35.95	31.7	wild	JOR	6	HID96	Others	Others	Others	0.499385	0.289503	-1.9	-0.927104	-1.6746
84	2	winter	35.9	32.483	wild	JOR	4	97HID1	Others	H04.Wild	Others	0.438418	0.978764	-0.35877	-1.39843	-0.598864
85	2	winter	35.916	32.545	wild	JOR	4	97HID2	Others	H04.Wild	Others	0.741175	0.974244	-0.440924	-1.11894	-0.539953
86	2	facultative	38.757	35.523	wild	SYR	6	HID98	Others	Others	Others	1.81367	-2.24707	-1.12974	0.890875	0.192803
87	2	facultative	38.881	35.167	wild	SYR	6	HID99	Others	Others	Others	1.6697	-2.34432	-1.15745	0.79948	0.180154
88	2	winter	35.821	35.606	wild	SYR	17	HID102XVII	Others	Others	Others	-0.369375	3.229	2.33514	-1.40215	0.654777
89	2	winter	36.836	33.654	wild	SYR	6	HID103	Others	Others	Others	1.2	-1.74668	-2.10311	0.339611	-0.931905
90	2	winter	35.667	32.033	wild	JOR	18	HID105XVIII	Others	Others	Others	0.580358	1.2716	0.0979764	-0.869856	-1.00816
91	2	winter	35.9	32.017	wild	JOR	19	HID106XIX	Others	Others	Others	0.233535	0.561784	-0.345365	-1.01572	-1.27518
92	2	winter	36.05	32.217	wild	JOR	20	HID107XX	Others	Others	Others	1.05302	-0.187847	-1.56371	-0.45627	-1.0732
93	2	winter	36.267	32.117	wild	JOR	6	HID108	Others	Others	Others	1.43739	-0.868638	-2.25396	0.248912	-1.15775
94	2	winter	36.737	34.935	wild	SYR	17	HID109	Others	Others	Others	0.731068	-0.258541	0.109128	-0.172721	-0.38646
95	2	winter	36.713	33.938	wild	SYR	17	HID110	Others	Others	Others	-0.615803	-1.69477	-2.13578	-0.836792	-1.43891
96	2	winter	36.179	32.953	wild	SYR	20	HID111	Others	Others	Others	1.1436	-0.118603	-1.02046	-0.0585449	-1.10256
97	2	winter	36.379	32.596	wild	SYR	21	HID112XXI	Others	Others	Others	0.931511	-0.370434	-1.56665	-0.239583	-1.26657
98	2	winter	36.697	32.867	wild	SYR	4	HID115	Others	H04.Wild	Others	-0.0907035	-0.606753	-1.1144	-0.911069	-1.41026
99	2	winter	35.917	33.833	wild	LBN	16	HID116	Others	Others	Others	-0.117703	0.653672	0.873402	-0.297327	-1.46917
100	2	winter	35.867	33.467	wild	LBN	4	HID117	Others	H04.Wild	Others	-2.02397	1.92344	2.55993	-2.07998	-1.55535
101	2	winter	35.817	33.617	wild	LBN	23	HID118XXIII	Others	Others	Others	-1.64695	2.21956	2.66934	-1.70552	-1.37546
102	2	winter	35.75	33.433	wild	LBN	4	HID119	Others	H04.Wild	Others	-0.880509	2.60463	2.13923	-1.62125	-0.955916
103	2	winter	36.1	33.933	wild	LBN	24	HID120XXIV	Others	Others	Others	0.0123126	-0.164819	0.461071	-0.221536	-1.3329
104	2	winter	42.071	37.078	wild	SYR	6	HID121	Others	Others	Others	1.08784	-1.43569	1.80862	0.353264	1.14159
105	2	winter	35.667	32.583	wild	JOR	7	HID123	Others	Others	Others	1.64013	1.20349	-0.350723	-0.493418	-0.0977758
106	2	winter	53.033	36.622	wild	IRN	6	HID125	Others	Others	Others	-2.42454	1.39406	-1.0459	-0.532487	2.93688
107	2	winter	41.82	38.189	wild	TUR	6	HID127	Others	Others	Others	-1.11997	-1.65587	1.89703	0.192656	0.569592
108	2	winter	45.72	35.03	wild	TUR	25	HID128XXV	Others	Others	Others	0.710054	-1.17607	2.58255	0.826369	0.262222
109	2	winter	39.443	37.759	wild	TUR	6	HID129	Others	Others	Others	-0.702198	-1.87111	1.75312	-0.355972	0.503652
110	2	winter	65.754	36.667	wild	AFG	13	HID131	Others	Others	Others	0.949371	-2.87002	-0.221304	0.436292	0.102399
111	2	winter	44.15	36.4	wild	IRQ	6	HID132	Others	Others	Others	0.449284	-0.734392	3.51932	0.76292	0.322395
112	2	winter	69	35.75	wild	AFG	6	HID133	Others	Others	Others	-2.25551	-1.12834	0.685842	-0.74166	-1.77451
113	2	facultative	40.033	36.85	wild	TUR	6	HID137	Others	Others	Others	1.29045	-2.33308	0.400821	1.21673	0.132883
114	2	winter	48.55	32	wild	IRN	10	HID138	H10.Wild.IRN	H10.Wild.IRN	Others	4.15895	-1.35924	0.601054	2.36133	1.97315
115	2	facultative	35.233	31.767	wild	ISR	27	HID139XXVII	Others	Others	Others	0.626686	1.54322	-0.297908	-0.963529	-1.05953
116	2	winter	44.2	36.4	wild	IRQ	6	HID140	Others	Others	Others	-0.0675627	-0.787709	3.66036	0.534415	0.0385535
117	2	winter	57.083	30.283	wild	IRN	6	HID142	Others	Others	Others	0.945726	-2.43827	-1.79771	1.19165	-1.37329
118	2	facultative	50.833	30.067	wild	IRN	29	HID144XXVIII	Others	Others	Others	2.82222	-0.866938	0.255812	0.964218	1.2819
119	2	facultative	34.917	31	wild	ISR	10	HID145	H10.Wild.ISR	H10.Wild.ISR	H10.Wild.ISR	1.57202	0.653203	-2.08397	-0.653054	-0.663027
120	2	facultative	35	31.683	wild	ISR	26	HID146	Others	Others	Others	1.57577	2.07955	-0.468543	-0.556755	-0.448622
121	2	facultative	34.883	31.833	wild	ISR	7	HID147	Others	Others	H07.Wild.ISR	1.50885	2.51656	-0.19207	-0.652044	-0.489922
122	2	facultative	35.533	32.483	wild	ISR	7	HID148	Others	Others	H07.Wild.ISR	2.71861	0.965218	-0.641632	0.315616	0.437545
123	2	facultative	35.6	32.967	wild	ISR	7	HID149	Others	Others	H07.Wild.ISR	1.52251	2.04258	0.68821	-0.528019	0.0813046
124	2	facultative	35.517	32.783	wild	ISR	30	HID150XXIX	Others	Others	Others	2.16291	1.74581	0.306904	-0.260144	0.46365
125	2	facultative	35.533	32.967	wild	ISR	30	HID151	Others	Others	Others	-0.0540734	2.44529	1.6737	-1.52301	-0.521391
126	2	facultative	35.533	32.917	wild	ISR	7	HID152	Others	Others	H07.Wild.ISR	0.785317	2.4353	1.19256	-1.06264	-0.193598
127	2	winter	58.6	37.717	wild	TKM	6	HID153	Others	Others	Others	-0.604388	-2.99063	-1.04459	0.879178	-0.0295993
128	2	facultative	35	31.783	wild	ISR	31	HID154XXX	Others	Others	Others	1.53624	2.2936	-0.235482	-0.57478	-0.475291
129	2	facultative	35.567	33.017	wild	ISR	4	HID155	Others	H04.Wild	H04.Wild.ISR	1.36409	2.30766	0.901385	-0.662262	0.0702664
130	2	facultative	34.65	31.75	wild	ISR	7	HID157	Others	Others	H07.Wild.ISR	1.46015	2.88428	-0.459098	-1.00969	-0.217115
131	2	facultative	35	32.583	wild	ISR	18	HID158	Others	Others	Others	1.12046	3.23016	0.774932	-1.22915	-0.283826
132	2	facultative	34.9	31.6	wild	ISR	4	HID160	Others	H04.Wild	H04.Wild.ISR	1.64153	1.95178	-0.858023	-0.616359	-0.458461
133	2	facultative	34.933	31.95	wild	ISR	8	HID161	Others	Others	Others	1.40964	2.7089	0.0968587	-0.628838	-0.618669
134	2	winter	35.55	32.617	wild	ISR	4	HID162	Others	H04.Wild	H04.Wild.ISR	2.69802	1.11267	-0.509016	0.263059	0.502119
135	2	facultative	34.617	31.583	wild	ISR	33	HID163XXXIII	Others	Others	Others	1.59445	2.48314	-1.11853	-1.12084	-0.0604748
136	2	facultative	35.1	33.033	wild	ISR	4	HID164	Others	H04.Wild	H04.Wild.ISR	1.12238	3.3121	0.426481	-1.04722	-0.0394067
137	2	winter	35	32.4	wild	ISR	7	HID165	Others	Others	H07.Wild.ISR	1.32329	3.19621	0.215073	-0.727538	-0.413272
138	2	facultative	34.967	31.8	wild	ISR	5	HID168	Others	Others	Others	1.48391	2.39732	-0.111669	-0.59431	-0.510024
139	2	winter	35.042	32.78	wild	ISR	7	HID169	Others	Others	H07.Wild.ISR	1.38481	2.77853	0.481084	-1.08744	0.135269
140	2	facultative	35.167	33.083	wild	ISR	4	HID170	Others	H04.Wild	H04.Wild.ISR	0.801662	3.5471	1.04866	-1.13265	-0.126743
141	2	winter	35.518	32.518	wild	ISR	7	HID171	Others	Others	H07.Wild.ISR	2.62102	1.11485	-0.529721	0.171338	0.451025
142	2	winter	35.529	32.796	wild	ISR	4	HID172	Others	H04.Wild	H04.Wild.ISR	2.34841	1.72529	0.0489085	-0.113579	0.444387
143	2	winter	35.114	32.654	wild	ISR	4	HID173	Others	H04.Wild	H04.Wild.ISR	1.04619	2.83255	0.849561	-1.15419	-0.192859
144	2	facultative	35.552	33.129	wild	ISR	7	HID174	Others	Others	H07.Wild.ISR	0.926712	2.59237	1.21675	-0.931561	-0.0825003
145	2	winter	35.096	32.753	wild	ISR	4	HID175	Others	H04.Wild	H04.Wild.ISR	1.3772	2.67639	0.458457	-1.04581	0.0939682
146	2	facultative	35.5	32.8	wild	ISR	7	HID176	Others	Others	H07.Wild.ISR	2.12258	1.93222	0.355693	-0.319962	0.446936
147	2	facultative	34.75	31.5	wild	ISR	28	HID177	Others	Others	H28.Wild.ISR	1.66342	1.9727	-1.19102	-0.872593	-0.314266
148	2	facultative	34.867	31.383	wild	ISR	7	HID178	Others	Others	H07.Wild.ISR	1.54808	1.36835	-1.41738	-0.644215	-0.650629
149	2	facultative	34.883	31.683	wild	ISR	7	HID179	Others	Others	H07.Wild.ISR	1.63132	2.2056	-0.575522	-0.616155	-0.422629
150	2	facultative	35	31.683	wild	ISR	28	HID180	Others	Others	H28.Wild.ISR	1.57577	2.07955	-0.468543	-0.556755	-0.448622
151	2	facultative	34.967	31.85	wild	ISR	7	HID182	Others	Others	H07.Wild.ISR	1.51556	2.45009	-0.0897509	-0.571546	-0.521261
152	2	facultative	35.457	32.503	wild	ISR	28	HID183	Others	Others	H28.Wild.ISR	2.28209	1.46746	-0.32154	-0.14317	0.26308
153	2	facultative	34.833	32.267	wild	ISR	28	HID184	Others	Others	H28.Wild.ISR	1.42162	3.3701	0.232653	-0.916489	-0.324716
154	2	facultative	35.167	31.767	wild	ISR	7	HID185	Others	Others	H07.Wild.ISR	0.538609	1.6648	-0.138157	-1.00974	-1.0792
155	2	facultative	35.217	31.25	wild	ISR	7	HID188	Others	Others	H07.Wild.ISR	1.58774	0.785699	-1.75785	-0.523254	-0.693757
156	2	facultative	35.55	32.733	wild	ISR	7	HID189	Others	Others	H07.Wild.ISR	2.45231	1.43469	-0.111482	0.0194998	0.464485
157	2	facultative	34.933	31.65	wild	ISR	7	HID190	Others	Others	H07.Wild.ISR	1.54054	2.02527	-0.60125	-0.602763	-0.484229
158	2	facultative	34.767	31.7	wild	ISR	4	HID191	Others	H04.Wild	H04.Wild.ISR	1.58922	2.41669	-0.616004	-0.844438	-0.343193
159	2	winter	35	32.283	wild	ISR	28	HID192	Others	Others	H28.Wild.ISR	1.43864	3.1769	0.519173	-0.85317	-0.354797
160	2	facultative	35.033	31.817	wild	ISR	7	HID194	Others	Others	H07.Wild.ISR	1.34708	2.29009	-0.0638868	-0.658784	-0.557114
161	2	facultative	35.1	33.067	wild	ISR	4	HID195	Others	H04.Wild	H04.Wild.ISR	1.09024	3.42853	0.518781	-1.0575	-0.048553
162	2	facultative	35.517	32.433	wild	ISR	7	HID196	Others	Others	H07.Wild.ISR	2.78827	0.873016	-0.710041	0.427299	0.407025
163	2	winter	34.817	32.217	wild	ISR	7	HID197	Others	Others	H07.Wild.ISR	1.44192	3.31712	0.232953	-0.881655	-0.301957
164	2	facultative	34.917	31.717	wild	ISR	28	HID198	Others	Others	H28.Wild.ISR	1.56401	2.29765	-0.350387	-0.59874	-0.464568
165	2	facultative	34.922	31.86	wild	ISR	7	HID199	Others	Others	H07.Wild.ISR	1.42631	2.57806	-0.0131123	-0.635572	-0.553445
166	2	winter	34.776	32.102	wild	ISR	28	HID200	Others	Others	H28.Wild.ISR	1.46858	3.1826	0.416433	-0.759052	-0.230722
167	2	winter	34.75	31.5	wild	ISR	18	HID201	Others	Others	Others	1.66342	1.9727	-1.19102	-0.872593	-0.314266
168	2	facultative	34.967	31.733	wild	ISR	26	HID202	Others	Others	Others	1.59367	2.17595	-0.354903	-0.537193	-0.438844
169	2	facultative	35.55	33.25	wild	ISR	34	HID204XXXV	Others	Others	Others	-0.0370542	3.13742	2.10497	-1.47916	-0.407038
170	2	facultative	35.517	32.6	wild	ISR	34	HID205	Others	Others	Others	2.20986	1.44521	-0.220601	-0.212303	0.31028
171	2	facultative	35.15	31.783	wild	ISR	28	HID207	Others	Others	H28.Wild.ISR	0.750732	1.82153	-0.122675	-0.914504	-0.969482
172	2	facultative	35.217	31.75	wild	ISR	7	HID208	Others	Others	H07.Wild.ISR	0.626686	1.54322	-0.297908	-0.963529	-1.05953
173	2	facultative	35.55	32.7	wild	ISR	7	HID210	Others	Others	H07.Wild.ISR	2.53957	1.30716	-0.303513	0.123807	0.447535
174	2	facultative	34.943	32.161	wild	ISR	14	HID211	Others	Others	Others	1.50283	2.9539	0.310429	-0.732101	-0.425958
175	2	winter	34.777	31.939	wild	ISR	7	HID212	Others	Others	H07.Wild.ISR	1.27457	2.99651	0.170796	-0.905612	-0.587226
176	2	facultative	34.6	31.4	wild	ISR	7	HID213	Others	Others	H07.Wild.ISR	1.69981	1.78542	-1.61427	-1.06547	-0.197541
177	2	facultative	35	31.75	wild	ISR	28	HID214	Others	Others	H28.Wild.ISR	1.53624	2.2936	-0.235482	-0.57478	-0.475291
178	2	facultative	35	31.767	wild	ISR	26	HID215	Others	Others	Others	1.53624	2.2936	-0.235482	-0.57478	-0.475291
179	2	winter	34.85	31.567	wild	ISR	28	HID216	Others	Others	H28.Wild.ISR	1.65917	1.87546	-0.997033	-0.653508	-0.433123
180	2	facultative	34.95	31.7	wild	ISR	28	HID217	Others	Others	H28.Wild.ISR	1.60746	2.15412	-0.501909	-0.575926	-0.442234
181	2	winter	34.75	31.5	wild	ISR	5	HID218	Others	Others	Others	1.66342	1.9727	-1.19102	-0.872593	-0.314266
182	2	facultative	62.917	32.617	wild	AFG	6	HID219	Others	Others	Others	1.85525	-3.16956	-1.03948	1.61131	-0.82323
183	2	winter	35.395	33.028	wild	ISR	4	HID220	Others	H04.Wild	H04.Wild.ISR	-0.528954	2.92443	2.4474	-1.82427	-0.601753
184	2	facultative	35.44	32.989	wild	ISR	4	HID221	Others	H04.Wild	H04.Wild.ISR	-0.40584	2.71695	2.10749	-1.7641	-0.606928
185	2	facultative	35.44	32.989	wild	ISR	4	HID222	Others	H04.Wild	H04.Wild.ISR	-0.40584	2.71695	2.10749	-1.7641	-0.606928
186	2	facultative	35.44	32.933	wild	ISR	4	HID223	Others	H04.Wild	H04.Wild.ISR	0.437167	2.72631	1.58346	-1.29554	-0.2681
187	2	winter	35.458	32.958	wild	ISR	7	HID224	Others	Others	H07.Wild.ISR	0.437167	2.72631	1.58346	-1.29554	-0.2681
188	2	facultative	35.167	32.8	wild	ISR	4	HID225	Others	H04.Wild	H04.Wild.ISR	1.20053	2.76341	0.625515	-1.08866	-0.0267129
189	2	facultative	35.063	32.717	wild	ISR	14	HID227	Others	Others	Others	0.531303	3.2107	1.06877	-1.26303	-0.33517
190	2	facultative	35.152	32.681	wild	ISR	7	HID228	Others	Others	H07.Wild.ISR	1.28695	2.45597	0.544525	-0.980978	-0.0515432
191	2	facultative	35.517	32.35	wild	ISR	35	HID229XXXVII	Others	Others	Others	2.8894	0.766662	-0.813952	0.49815	0.399052
192	2	winter	34.85	32.25	wild	ISR	5	HID230	Others	Others	Others	1.45535	3.41193	0.254758	-0.898348	-0.31453
193	2	winter	34.783	32.117	wild	ISR	5	HID231	Others	Others	Others	1.46858	3.1826	0.416433	-0.759052	-0.230722
194	2	facultative	34.705	31.936	wild	ISR	36	HID232XXXVIII	Others	Others	Others	1.34585	3.1136	0.00764558	-0.925093	-0.353635
195	2	facultative	34.705	31.936	wild	ISR	26	HID233	Others	Others	Others	1.34585	3.1136	0.00764558	-0.925093	-0.353635
196	2	facultative	34.985	31.897	wild	ISR	5	HID235	Others	Others	Others	1.4181	2.54359	0.0440486	-0.614865	-0.569372
197	2	facultative	34.767	31.817	wild	ISR	5	HID236	Others	Others	Others	1.43564	2.70529	-0.205946	-0.874446	-0.452101
198	2	facultative	34.983	31.667	wild	ISR	28	HID238	Others	Others	H28.Wild.ISR	1.57577	2.07955	-0.468543	-0.556755	-0.448622
199	2	facultative	35	31.683	wild	ISR	28	HID239	Others	Others	H28.Wild.ISR	1.57577	2.07955	-0.468543	-0.556755	-0.448622
200	2	facultative	35	31.683	wild	ISR	28	HID240	Others	Others	H28.Wild.ISR	1.57577	2.07955	-0.468543	-0.556755	-0.448622
201	2	facultative	35.05	30.917	wild	ISR	7	HID242	Others	Others	H07.Wild.ISR	2.28241	0.384142	-2.32594	-0.219944	-0.19477
202	2	facultative	35.05	30.917	wild	ISR	10	HID244	H10.Wild.ISR	H10.Wild.ISR	H10.Wild.ISR	2.28241	0.384142	-2.32594	-0.219944	-0.19477
203	2	facultative	35.05	30.917	wild	ISR	10	HID245	H10.Wild.ISR	H10.Wild.ISR	H10.Wild.ISR	2.28241	0.384142	-2.32594	-0.219944	-0.19477
204	2	facultative	35.05	30.917	wild	ISR	36	HID246	Others	Others	Others	2.28241	0.384142	-2.32594	-0.219944	-0.19477
205	2	facultative	35.05	30.917	wild	ISR	7	HID247	Others	Others	H07.Wild.ISR	2.28241	0.384142	-2.32594	-0.219944	-0.19477
206	2	facultative	50.792	30.359	wild	IRN	6	HID248	Others	Others	Others	2.73717	-1.23856	0.438846	1.14287	1.00598
207	2	winter	48.567	33.233	wild	IRN	6	HID249	Others	Others	Others	0.379705	-2.30726	0.331182	0.962155	-0.78417
208	2	winter	48.183	33.817	wild	IRN	6	HID250	Others	Others	Others	-0.205977	-2.37365	-0.118612	0.651299	-1.30107
209	2	winter	59.483	35.983	wild	IRN	6	HID251	Others	Others	Others	-1.17846	-2.72902	-1.36544	0.219248	-1.75136
210	2	winter	34.55	31.583	wild	ISR	7	HID252	Others	Others	H07.Wild.ISR	1.56598	2.54996	-1.15667	-1.22289	-0.0100281
211	2	winter	35.767	32.3	wild	JOR	7	HID253	Others	Others	Others	-0.282638	0.991146	0.0476495	-1.58959	-1.15279
212	2	facultative	53	32	wild	IRN	6	HID254	Others	Others	Others	1.46174	-3.41158	-1.20022	1.15852	-0.199903
213	2	winter	38	35	wild	SYR	13	HID255	Others	Others	Others	0.529906	-2.35433	-1.14864	0.11735	-0.512895
214	2	winter	34.917	31.883	wild	ISR	37	HID256XXXIX	Others	Others	Others	1.44722	2.62665	0.0175362	-0.620463	-0.582385
215	2	facultative	34.933	32.683	wild	ISR	28	HID258	Others	Others	H28.Wild.ISR	1.50354	3.00995	0.301834	-1.05002	0.233959
216	2	winter	34.583	31.667	wild	ISR	5	HID259	Others	Others	Others	1.47204	2.81754	-0.719313	-1.17421	-0.0892174
217	2	winter	35.533	32.867	wild	ISR	38	HID260XXXX	Others	Others	Others	2.35131	1.7559	-0.0274842	-0.113134	0.421166
218	2	winter	35.517	32.35	wild	ISR	7	HID261	Others	Others	H07.Wild.ISR	2.8894	0.766662	-0.813952	0.49815	0.399052
219	2	facultative	35.533	32.967	wild	ISR	39	HID262XXXXI	Others	Others	Others	-0.0540734	2.44529	1.6737	-1.52301	-0.521391
220	2	facultative	35.617	33.017	wild	ISR	39	HID263	Others	Others	Others	1.68416	2.04782	0.641263	-0.435106	0.188821
221	2	winter	35.417	33	wild	ISR	40	HID264XXXXII	Others	Others	Others	-0.192196	2.81044	2.13479	-1.61977	-0.476278
222	2	winter	35.5	32.5	wild	ISR	7	HID265	Others	Others	H07.Wild.ISR	2.45703	1.30503	-0.45112	-0.00784084	0.353782
223	2	facultative	35.383	31.833	wild	ISR	40	HID266	Others	Others	Others	2.6677	0.711453	-1.47355	0.13768	0.166115
224	2	winter	35.533	32.967	wild	ISR	28	HID267	Others	Others	H28.Wild.ISR	-0.0540734	2.44529	1.6737	-1.52301	-0.521391
225	2	facultative	53	32	wild	IRN	6	HID268	Others	Others	Others	1.46174	-3.41158	-1.20022	1.15852	-0.199903
226	2	facultative	53	32	wild	IRN	6	HID269	Others	Others	Others	1.46174	-3.41158	-1.20022	1.15852	-0.199903
227	2	winter	32.85	39.917	wild	TUR	41	HID270XXXXIII	Others	Others	Others	-2.69042	-1.61901	-1.93946	-0.15849	0.458399
228	2	winter	34.7	31.5	wild	ISR	28	HID272	Others	Others	H28.Wild.ISR	1.64655	2.0856	-1.20542	-0.974714	-0.280187
229	2	winter	35.017	32.3	wild	ISR	7	HID273	Others	Others	H07.Wild.ISR	1.36397	3.13342	0.315076	-0.625584	-0.387723
230	2	winter	35.606	33.204	wild	ISR	4	HID276	Others	H04.Wild	H04.Wild.ISR	1.49257	2.34679	0.813055	-0.597966	0.178835
231	2	winter	35.224	32.997	wild	ISR	4	HID277	Others	H04.Wild	H04.Wild.ISR	0.531718	3.50392	1.46578	-1.2229	-0.227902
232	2	winter	35.067	32.183	wild	ISR	42	HID278XXXXIV	Others	Others	Others	1.09319	2.85798	0.39091	-0.705105	-0.584518
233	2	winter	34.75	31.5	wild	ISR	7	HID279	Others	Others	H07.Wild.ISR	1.66342	1.9727	-1.19102	-0.872593	-0.314266
234	2	winter	40.85	37.5	wild	TUR	6	HID280	Others	Others	Others	-0.272901	-1.82636	2.08755	0.173626	0.342037
235	2	winter	53.033	36.622	wild	IRN	6	HID281	Others	Others	Others	-2.42454	1.39406	-1.0459	-0.532487	2.93688
236	2	facultative	46.168	33.1	wild	IRN	6	HID282	Others	Others	Others	3.24162	-2.00865	-0.161173	1.76495	1.12358
237	2	facultative	46.168	33.1	wild	IRN	6	HID283	Others	Others	Others	3.24162	-2.00865	-0.161173	1.76495	1.12358
238	2	facultative	46.168	33.1	wild	IRN	6	HID285	Others	Others	Others	3.24162	-2.00865	-0.161173	1.76495	1.12358
239	2	winter	53.033	36.622	wild	IRN	6	HID286	Others	Others	Others	-2.42454	1.39406	-1.0459	-0.532487	2.93688
240	2	facultative	46.168	33.1	wild	IRN	6	HID287	Others	Others	Others	3.24162	-2.00865	-0.161173	1.76495	1.12358
241	2	winter	53.033	36.622	wild	IRN	6	HID288	Others	Others	Others	-2.42454	1.39406	-1.0459	-0.532487	2.93688
242	2	facultative	48.402	32.383	wild	IRN	6	HID289	Others	Others	Others	3.82214	-1.41448	0.814444	2.3638	1.77213
243	2	winter	53.033	36.622	wild	IRN	6	HID291	Others	Others	Others	-2.42454	1.39406	-1.0459	-0.532487	2.93688
244	2	winter	53.033	36.622	wild	IRN	6	HID292	Others	Others	Others	-2.42454	1.39406	-1.0459	-0.532487	2.93688
245	2	winter	46.168	33.1	wild	IRN	6	HID293	Others	Others	Others	3.24162	-2.00865	-0.161173	1.76495	1.12358
246	2	facultative	46.168	33.1	wild	IRN	6	HID294	Others	Others	Others	3.24162	-2.00865	-0.161173	1.76495	1.12358
247	2	winter	41.82	38.189	wild	TUR	6	HID295	Others	Others	Others	-1.11997	-1.65587	1.89703	0.192656	0.569592
248	2	winter	39.443	37.759	wild	TUR	6	HID296	Others	Others	Others	-0.702198	-1.87111	1.75312	-0.355972	0.503652
249	2	facultative	49.833	32.55	wild	IRN	6	HID298	Others	Others	Others	-1.45636	-3.30545	-0.707782	0.199256	-2.6479
250	2	facultative	49.833	32.55	wild	IRN	6	HID299	Others	Others	Others	-1.45636	-3.30545	-0.707782	0.199256	-2.6479
251	2	facultative	49.833	32.55	wild	IRN	6	HID300	Others	Others	Others	-1.45636	-3.30545	-0.707782	0.199256	-2.6479
252	2	facultative	48.817	32.55	wild	IRN	6	HID302	Others	Others	Others	2.22212	-1.844	0.983887	1.68451	0.507546
253	2	facultative	48.817	31.533	wild	IRN	6	HID303	Others	Others	Others	4.31556	-1.39221	0.263749	2.31001	1.96446
254	2	facultative	48.258	32.189	wild	IRN	6	HID305	Others	Others	Others	3.95301	-1.48816	0.551854	2.31385	1.82811
255	2	facultative	48.82	31.53	wild	IRN	6	HID306	Others	Others	Others	4.31556	-1.39221	0.263749	2.31001	1.96446
256	2	facultative	48.817	31.533	wild	IRN	6	HID308	Others	Others	Others	4.31556	-1.39221	0.263749	2.31001	1.96446
257	2	facultative	48.817	31.533	wild	IRN	10	HID310	H10.Wild.IRN	H10.Wild.IRN	Others	4.31556	-1.39221	0.263749	2.31001	1.96446
258	2	facultative	21.717	32.767	wild	LBY	43	HID312XXXXVI	Others	Others	Others	-0.510235	2.25586	0.0115165	-1.74166	-1.49222
259	2	facultative	24.233	31.833	wild	LBY	43	HID316	Others	Others	Others	1.58611	0.868436	-2.87589	-1.23595	-0.0338984
260	2	winter	33.4	35.146	wild	CYP	28	HID320	Others	Others	Others	1.26422	-0.149541	-0.888993	0.1798	0.191553
261	2	facultative	33.4	35.146	wild	CYP	28	HID321	Others	Others	Others	1.26422	-0.149541	-0.888993	0.1798	0.191553
262	2	winter	34.017	34.983	wild	CYP	44	HID322HT47	Others	Others	Others	1.0095	1.35628	-0.182924	-0.477928	0.138555
263	2	winter	32.525	35	wild	CYP	8	HID323	Others	Others	Others	0.194257	2.14077	0.822658	-0.548163	-0.33146
264	2	winter	24.809	35.24	wild	GRC	4	HID325	Others	H04.Wild	Others	-4.44094	2.75275	2.05056	-2.94526	-1.37854
265	2	winter	37.617	55.75	wild	RUS	6	HID337	Others	Others	Others	-8.70304	-1.2339	-2.29833	-0.226501	1.93039
266	2	winter	58.384	37.942	wild	TKM	6	HID340	Others	Others	Others	0.0975186	-2.96405	-0.918959	1.07823	0.724772
267	2	facultative	35.23	31.77	wild	ISR	28	HID341	Others	Others	H28.Wild.ISR	0.626686	1.54322	-0.297908	-0.963529	-1.05953
268	2	facultative	35.539	32.925	wild	ISR	8	HID342	Others	Others	Others	0.785317	2.4353	1.19256	-1.06264	-0.193598
269	2	facultative	35.23	31.77	wild	ISR	7	HID344	Others	Others	H07.Wild.ISR	0.626686	1.54322	-0.297908	-0.963529	-1.05953
270	2	facultative	35.23	31.77	wild	ISR	4	HID345	Others	H04.Wild	H04.Wild.ISR	0.626686	1.54322	-0.297908	-0.963529	-1.05953
271	2	facultative	37.977	37.025	wild	TUR	6	HID346	Others	Others	Others	1.07984	-1.83847	0.513654	0.774437	0.154579
272	2	facultative	53	32	wild	IRN	6	HID347	Others	Others	Others	1.46174	-3.41158	-1.20022	1.15852	-0.199903
273	2	facultative	53	32	wild	IRN	6	HID348	Others	Others	Others	1.46174	-3.41158	-1.20022	1.15852	-0.199903
274	2	facultative	53	32	wild	IRN	6	HID349	Others	Others	Others	1.46174	-3.41158	-1.20022	1.15852	-0.199903
275	2	facultative	53	32	wild	IRN	6	HID350	Others	Others	Others	1.46174	-3.41158	-1.20022	1.15852	-0.199903
276	2	facultative	53	32	wild	IRN	6	HID351	Others	Others	Others	1.46174	-3.41158	-1.20022	1.15852	-0.199903
277	2	facultative	53	32	wild	IRN	6	HID353	Others	Others	Others	1.46174	-3.41158	-1.20022	1.15852	-0.199903
278	2	facultative	53	32	wild	IRN	6	HID354	Others	Others	Others	1.46174	-3.41158	-1.20022	1.15852	-0.199903
279	2	facultative	39.748	37.787	wild	TUR	6	HID355	Others	Others	Others	-1.23019	-1.91165	2.23304	-0.361684	0.0938008
280	2	winter	39.748	37.787	wild	TUR	6	HID356	Others	Others	Others	-1.23019	-1.91165	2.23304	-0.361684	0.0938008
281	2	winter	39.748	37.787	wild	TUR	6	HID357	Others	Others	Others	-1.23019	-1.91165	2.23304	-0.361684	0.0938008
282	2	winter	39.748	37.787	wild	TUR	6	HID358	Others	Others	Others	-1.23019	-1.91165	2.23304	-0.361684	0.0938008
283	2	facultative	34.867	31.383	wild	ISR	4	HID359	Others	H04.Wild	H04.Wild.ISR	1.54808	1.36835	-1.41738	-0.644215	-0.650629
284	2	winter	62.342	35.276	wild	TKM	6	HID360	Others	Others	Others	0.681799	-2.26335	0.0381078	0.727984	-1.02318
285	2	facultative	34.75	31.5	wild	ISR	7	HID361	Others	Others	H07.Wild.ISR	1.66342	1.9727	-1.19102	-0.872593	-0.314266
286	2	facultative	40.047	36.851	wild	TUR	6	HID362	Others	Others	Others	1.30349	-2.33978	0.405224	1.24331	0.126545
287	2	facultative	34.817	32.217	wild	ISR	5	HID363	Others	Others	Others	1.44192	3.31712	0.232953	-0.881655	-0.301957
288	2	facultative	53	32	wild	IRN	6	HID364	Others	Others	Others	1.46174	-3.41158	-1.20022	1.15852	-0.199903
289	2	winter	35	39	wild	TUR	6	HID365	Others	Others	Others	-3.11597	-1.64252	-2.06319	-0.507237	-0.95843
290	2	facultative	53	32	wild	IRN	9	HID366	Others	Others	Others	1.46174	-3.41158	-1.20022	1.15852	-0.199903
291	2	facultative	35.41	32.995	wild	ISR	6	HID369	Others	Others	H06.Wild.ISR	-0.810489	2.81396	2.44095	-2.00096	-0.76825
292	2	facultative	35.23	31.77	wild	ISR	28	HID370	Others	Others	H28.Wild.ISR	0.626686	1.54322	-0.297908	-0.963529	-1.05953
293	2	facultative	35.23	31.77	wild	ISR	39	HID371	Others	Others	Others	0.626686	1.54322	-0.297908	-0.963529	-1.05953
294	2	facultative	35.23	31.77	wild	ISR	39	HID372	Others	Others	Others	0.626686	1.54322	-0.297908	-0.963529	-1.05953
295	2	facultative	35.23	31.77	wild	ISR	46	HID374XXXXIX	Others	Others	Others	0.626686	1.54322	-0.297908	-0.963529	-1.05953
296	2	facultative	35.23	31.77	wild	ISR	28	375HD2	Others	Others	H28.Wild.ISR	0.626686	1.54322	-0.297908	-0.963529	-1.05953
297	2	facultative	35.23	31.77	wild	ISR	6	376HD1	Others	Others	H06.Wild.ISR	0.626686	1.54322	-0.297908	-0.963529	-1.05953
298	2	winter	35.445	32.743	wild	ISR	48	HID385LI	Others	Others	Others	1.61656	2.0372	0.31088	-0.538234	0.13277
299	2	winter	35.049	31.775	wild	ISR	7	HID386	Others	Others	H07.Wild.ISR	1.0095	2.06231	-0.113831	-0.820997	-0.781564
300	2	winter	37.164	37.33	wild	TUR	6	HP011	Others	Others	Others	-0.261948	-0.851686	1.57095	-0.120329	0.176426
301	2	winter	37.164	37.33	wild	TUR	6	HP012	Others	Others	Others	-0.261948	-0.851686	1.57095	-0.120329	0.176426
302	2	winter	37.164	37.33	wild	TUR	6	HP013	Others	Others	Others	-0.261948	-0.851686	1.57095	-0.120329	0.176426
303	2	winter	37.164	37.33	wild	TUR	6	HP014	Others	Others	Others	-0.261948	-0.851686	1.57095	-0.120329	0.176426
304	2	winter	37.164	37.33	wild	TUR	6	HP015	Others	Others	Others	-0.261948	-0.851686	1.57095	-0.120329	0.176426
305	2	winter	37.158	37.325	wild	TUR	4	HP021	Others	H04.Wild	Others	-0.261948	-0.851686	1.57095	-0.120329	0.176426
306	2	winter	37.158	37.325	wild	TUR	4	HP022	Others	H04.Wild	Others	-0.261948	-0.851686	1.57095	-0.120329	0.176426
307	2	winter	37.16	37.33	wild	TUR	4	HP023	Others	H04.Wild	Others	-0.261948	-0.851686	1.57095	-0.120329	0.176426
308	2	winter	37.158	37.325	wild	TUR	4	HP024	Others	H04.Wild	Others	-0.261948	-0.851686	1.57095	-0.120329	0.176426
309	2	winter	37.158	37.325	wild	TUR	4	HP025	Others	H04.Wild	Others	-0.261948	-0.851686	1.57095	-0.120329	0.176426
310	2	winter	37.158	37.325	wild	TUR	4	HP026	Others	H04.Wild	Others	-0.261948	-0.851686	1.57095	-0.120329	0.176426
311	2	winter	37.158	37.325	wild	TUR	4	HP027	Others	H04.Wild	Others	-0.261948	-0.851686	1.57095	-0.120329	0.176426
312	2	winter	37.158	37.325	wild	TUR	4	HP028	Others	H04.Wild	Others	-0.261948	-0.851686	1.57095	-0.120329	0.176426
313	2	winter	37.158	37.325	wild	TUR	4	HP029	Others	H04.Wild	Others	-0.261948	-0.851686	1.57095	-0.120329	0.176426
314	2	winter	37.189	37.288	wild	TUR	6	HP031	Others	Others	Others	-0.925616	-1.2541	1.46317	-0.329445	-0.310962
315	2	winter	37.19	37.29	wild	TUR	6	HP032	Others	Others	Others	-0.925616	-1.2541	1.46317	-0.329445	-0.310962
316	2	winter	37.189	37.288	wild	TUR	6	HP033	Others	Others	Others	-0.925616	-1.2541	1.46317	-0.329445	-0.310962
317	2	winter	37.189	37.288	wild	TUR	6	HP034	Others	Others	Others	-0.925616	-1.2541	1.46317	-0.329445	-0.310962
318	2	winter	37.189	37.288	wild	TUR	4	HP035	Others	H04.Wild	Others	-0.925616	-1.2541	1.46317	-0.329445	-0.310962
319	2	winter	37.189	37.288	wild	TUR	6	HP036	Others	Others	Others	-0.925616	-1.2541	1.46317	-0.329445	-0.310962
320	2	winter	37.189	37.288	wild	TUR	4	HP037	Others	H04.Wild	Others	-0.925616	-1.2541	1.46317	-0.329445	-0.310962
321	2	winter	37.195	37.282	wild	TUR	6	HP041	Others	Others	Others	-0.925616	-1.2541	1.46317	-0.329445	-0.310962
322	2	winter	37.195	37.282	wild	TUR	6	HP042	Others	Others	Others	-0.925616	-1.2541	1.46317	-0.329445	-0.310962
323	2	winter	37.195	37.282	wild	TUR	6	HP043	Others	Others	Others	-0.925616	-1.2541	1.46317	-0.329445	-0.310962
324	2	winter	37.195	37.282	wild	TUR	6	HP044	Others	Others	Others	-0.925616	-1.2541	1.46317	-0.329445	-0.310962
325	2	winter	37.195	37.282	wild	TUR	6	HP045	Others	Others	Others	-0.925616	-1.2541	1.46317	-0.329445	-0.310962
326	2	winter	37.245	37.292	wild	TUR	6	HP052	Others	Others	Others	-1.03064	-1.34593	1.41493	-0.345156	-0.406526
327	2	winter	37.245	37.292	wild	TUR	6	HP053	Others	Others	Others	-1.03064	-1.34593	1.41493	-0.345156	-0.406526
328	2	winter	37.245	37.292	wild	TUR	6	HP054	Others	Others	Others	-1.03064	-1.34593	1.41493	-0.345156	-0.406526
329	2	winter	37.245	37.292	wild	TUR	6	HP055	Others	Others	Others	-1.03064	-1.34593	1.41493	-0.345156	-0.406526
330	2	winter	37.245	37.292	wild	TUR	4	HP056	Others	H04.Wild	Others	-1.03064	-1.34593	1.41493	-0.345156	-0.406526
331	2	winter	37.245	37.292	wild	TUR	6	HP057	Others	Others	Others	-1.03064	-1.34593	1.41493	-0.345156	-0.406526
332	2	winter	37.245	37.292	wild	TUR	6	HP058	Others	Others	Others	-1.03064	-1.34593	1.41493	-0.345156	-0.406526
333	2	winter	37.275	37.329	wild	TUR	6	HP062	Others	Others	Others	-0.81166	-1.32588	1.43528	-0.245562	-0.259515
334	2	winter	37.275	37.329	wild	TUR	6	HP063	Others	Others	Others	-0.81166	-1.32588	1.43528	-0.245562	-0.259515
335	2	winter	37.275	37.329	wild	TUR	6	HP065	Others	Others	Others	-0.81166	-1.32588	1.43528	-0.245562	-0.259515
336	2	winter	37.281	37.424	wild	TUR	6	HP072	Others	Others	Others	-0.99371	-1.38437	1.40587	-0.287929	-0.413427
337	2	winter	37.283	37.424	wild	TUR	6	HP073	Others	Others	Others	-0.99371	-1.38437	1.40587	-0.287929	-0.413427
338	2	winter	37.283	37.424	wild	TUR	6	HP074	Others	Others	Others	-0.99371	-1.38437	1.40587	-0.287929	-0.413427
339	2	winter	37.309	37.368	wild	TUR	6	HP081	Others	Others	Others	-0.706398	-1.32572	1.44168	-0.187073	-0.195083
340	2	winter	37.309	37.368	wild	TUR	6	HP082	Others	Others	Others	-0.706398	-1.32572	1.44168	-0.187073	-0.195083
341	2	winter	36.518	36.757	wild	TUR	4	HP091	Others	H04.Wild	Others	-0.802079	0.619315	1.84239	-0.679872	0.60531
342	2	winter	36.518	36.757	wild	TUR	4	HP092	Others	H04.Wild	Others	-0.802079	0.619315	1.84239	-0.679872	0.60531
343	2	winter	36.467	36.256	wild	TUR	4	HP101	Others	H04.Wild	Others	0.0556007	0.747002	1.24594	-0.599105	0.708897
344	2	winter	36.467	36.256	wild	TUR	4	HP103	Others	H04.Wild	Others	0.0556007	0.747002	1.24594	-0.599105	0.708897
345	2	winter	36.467	36.256	wild	TUR	13	HP104	Others	Others	Others	0.0556007	0.747002	1.24594	-0.599105	0.708897
346	2	winter	36.467	36.256	wild	TUR	4	HP105	Others	H04.Wild	Others	0.0556007	0.747002	1.24594	-0.599105	0.708897
347	2	winter	36.525	36.248	wild	TUR	13	HP117	Others	Others	Others	0.116851	0.488804	1.15382	-0.535599	0.502386
348	2	winter	38.498	37.065	wild	TUR	6	HP121	Others	Others	Others	0.65113	-1.74257	1.05802	0.343148	0.288797
349	2	winter	38.498	37.065	wild	TUR	6	HP122	Others	Others	Others	0.65113	-1.74257	1.05802	0.343148	0.288797
350	2	winter	38.498	37.065	wild	TUR	6	HP123	Others	Others	Others	0.65113	-1.74257	1.05802	0.343148	0.288797
351	2	winter	38.498	37.065	wild	TUR	6	HP124	Others	Others	Others	0.65113	-1.74257	1.05802	0.343148	0.288797
352	2	winter	38.498	37.065	wild	TUR	6	HP125	Others	Others	Others	0.65113	-1.74257	1.05802	0.343148	0.288797
353	2	winter	38.68	37.123	wild	TUR	6	HP131	Others	Others	Others	0.437964	-1.70437	1.22196	0.206911	0.470883
354	2	winter	38.68	37.12	wild	TUR	16	HP132	Others	Others	Others	0.437964	-1.70437	1.22196	0.206911	0.470883
355	2	winter	38.68	37.123	wild	TUR	6	HP133	Others	Others	Others	0.437964	-1.70437	1.22196	0.206911	0.470883
356	2	winter	38.779	37.41	wild	TUR	6	HP141	Others	Others	Others	0.165443	-1.57778	1.63764	-0.0255852	0.619045
357	2	winter	38.779	37.41	wild	TUR	6	HP142	Others	Others	Others	0.165443	-1.57778	1.63764	-0.0255852	0.619045
358	2	winter	38.779	37.41	wild	TUR	6	HP143	Others	Others	Others	0.165443	-1.57778	1.63764	-0.0255852	0.619045
359	2	winter	38.877	37.493	wild	TUR	49	HP151LII	Others	Others	Others	0.00341109	-1.65861	1.62627	-0.106343	0.643597
360	2	winter	38.877	37.493	wild	TUR	6	HP152	Others	Others	Others	0.00341109	-1.65861	1.62627	-0.106343	0.643597
361	2	winter	38.877	37.493	wild	TUR	6	HP153	Others	Others	Others	0.00341109	-1.65861	1.62627	-0.106343	0.643597
362	2	winter	38.877	37.493	wild	TUR	49	HP154	Others	Others	Others	0.00341109	-1.65861	1.62627	-0.106343	0.643597
363	2	winter	38.877	37.493	wild	TUR	49	155HP1	Others	Others	Others	0.00341109	-1.65861	1.62627	-0.106343	0.643597
364	2	winter	38.877	37.493	wild	TUR	49	155HP2	Others	Others	Others	0.00341109	-1.65861	1.62627	-0.106343	0.643597
365	2	winter	38.877	37.493	wild	TUR	49	155HP3	Others	Others	Others	0.00341109	-1.65861	1.62627	-0.106343	0.643597
366	2	winter	38.877	37.493	wild	TUR	49	HP156	Others	Others	Others	0.00341109	-1.65861	1.62627	-0.106343	0.643597
367	2	winter	38.877	37.493	wild	TUR	49	HP157	Others	Others	Others	0.00341109	-1.65861	1.62627	-0.106343	0.643597
368	2	winter	38.877	37.493	wild	TUR	49	HP158	Others	Others	Others	0.00341109	-1.65861	1.62627	-0.106343	0.643597
369	2	winter	39.955	37.792	wild	TUR	50	HP161LIII	Others	Others	Others	-0.762771	-2.00907	2.07859	-0.0227247	0.134241
370	2	winter	39.96	37.79	wild	TUR	51	HP163LIV	Others	Others	Others	-0.740997	-2.04549	2.05476	0.0302963	0.110111
371	2	winter	39.955	37.792	wild	TUR	6	HP164	Others	Others	Others	-0.762771	-2.00907	2.07859	-0.0227247	0.134241
372	2	winter	39.955	37.792	wild	TUR	6	HP165	Others	Others	Others	-0.762771	-2.00907	2.07859	-0.0227247	0.134241
373	2	winter	39.993	37.821	wild	TUR	6	HP171	Others	Others	Others	-0.618147	-2.08682	1.95657	0.0700007	0.133492
374	2	winter	39.993	37.821	wild	TUR	6	HP172	Others	Others	Others	-0.618147	-2.08682	1.95657	0.0700007	0.133492
375	2	winter	39.993	37.821	wild	TUR	6	HP173	Others	Others	Others	-0.618147	-2.08682	1.95657	0.0700007	0.133492
376	2	winter	39.851	37.867	wild	TUR	6	HP181	Others	Others	Others	-1.00455	-1.92796	2.23288	-0.242783	0.0909011
377	2	winter	39.851	37.867	wild	TUR	6	HP183	Others	Others	Others	-1.00455	-1.92796	2.23288	-0.242783	0.0909011
378	2	winter	39.799	37.844	wild	TUR	6	HP191	Others	Others	Others	-1.22434	-1.88815	2.25867	-0.328542	0.111677
379	2	winter	39.799	37.844	wild	TUR	6	HP192	Others	Others	Others	-1.22434	-1.88815	2.25867	-0.328542	0.111677
380	2	winter	39.78	37.778	wild	TUR	4	HP201	Others	H04.Wild	Others	-1.66635	-1.88985	2.33965	-0.508778	-0.136722
381	2	winter	39.72	37.84	wild	TUR	6	HP211	Others	Others	Others	-0.906846	-1.91915	2.12957	-0.280602	0.202123
382	2	winter	39.723	37.839	wild	TUR	6	HP212	Others	Others	Others	-0.906846	-1.91915	2.12957	-0.280602	0.202123
383	2	winter	39.723	37.839	wild	TUR	6	HP213	Others	Others	Others	-0.906846	-1.91915	2.12957	-0.280602	0.202123
384	2	winter	39.723	37.839	wild	TUR	6	HP215	Others	Others	Others	-0.906846	-1.91915	2.12957	-0.280602	0.202123
385	2	winter	39.734	37.772	wild	TUR	6	HP221	Others	Others	Others	-1.23019	-1.91165	2.23304	-0.361684	0.0938008
386	2	winter	39.734	37.772	wild	TUR	41	HP222	Others	Others	Others	-1.23019	-1.91165	2.23304	-0.361684	0.0938008
387	2	winter	39.734	37.772	wild	TUR	41	HP223	Others	Others	Others	-1.23019	-1.91165	2.23304	-0.361684	0.0938008
388	2	winter	39.734	37.772	wild	TUR	41	HP224	Others	Others	Others	-1.23019	-1.91165	2.23304	-0.361684	0.0938008
389	2	winter	39.714	37.741	wild	TUR	6	HP231	Others	Others	Others	-1.2809	-1.89954	2.2279	-0.356435	0.0616124
390	2	winter	39.714	37.741	wild	TUR	6	HP232	Others	Others	Others	-1.2809	-1.89954	2.2279	-0.356435	0.0616124
391	2	winter	39.714	37.741	wild	TUR	6	HP233	Others	Others	Others	-1.2809	-1.89954	2.2279	-0.356435	0.0616124
392	2	winter	39.734	37.714	wild	TUR	6	HP241	Others	Others	Others	-1.2809	-1.89954	2.2279	-0.356435	0.0616124
393	2	winter	39.714	37.662	wild	TUR	6	HP252	Others	Others	Others	-1.18256	-1.90806	2.21551	-0.341814	-0.0372873
394	2	winter	39.728	37.608	wild	TUR	6	HP261	Others	Others	Others	-1.06908	-1.8927	2.152	-0.248212	-0.000429217
395	2	winter	39.728	37.608	wild	TUR	6	HP262	Others	Others	Others	-1.06908	-1.8927	2.152	-0.248212	-0.000429217
396	2	winter	39.74	37.59	wild	TUR	6	HP271	Others	Others	Others	-1.06908	-1.8927	2.152	-0.248212	-0.000429217
397	2	winter	39.743	37.586	wild	TUR	6	HP272	Others	Others	Others	-1.06908	-1.8927	2.152	-0.248212	-0.000429217
398	2	winter	39.743	37.586	wild	TUR	6	HP273	Others	Others	Others	-1.06908	-1.8927	2.152	-0.248212	-0.000429217
399	2	winter	39.743	37.586	wild	TUR	6	HP274	Others	Others	Others	-1.06908	-1.8927	2.152	-0.248212	-0.000429217
400	2	winter	39.702	37.553	wild	TUR	52	HP281LV	Others	Others	Others	-0.762642	-1.91072	1.96203	-0.115937	0.143583
401	2	winter	39.702	37.553	wild	TUR	52	HP282	Others	Others	Others	-0.762642	-1.91072	1.96203	-0.115937	0.143583
402	2	winter	39.702	37.553	wild	TUR	53	HP283LVI	Others	Others	Others	-0.762642	-1.91072	1.96203	-0.115937	0.143583
403	2	winter	39.702	37.553	wild	TUR	52	HP286	Others	Others	Others	-0.762642	-1.91072	1.96203	-0.115937	0.143583
404	2	winter	41.456	37.711	wild	TUR	6	HP291	Others	Others	Others	0.402148	-1.71033	1.28378	0.707092	1.02127
405	2	winter	41.456	37.711	wild	TUR	6	HP292	Others	Others	Others	0.402148	-1.71033	1.28378	0.707092	1.02127
406	2	winter	41.453	37.681	wild	TUR	6	HP301	Others	Others	Others	-0.126494	-1.60995	1.69124	0.424984	0.800062
407	2	winter	41.453	37.681	wild	TUR	6	HP302	Others	Others	Others	-0.126494	-1.60995	1.69124	0.424984	0.800062
408	2	winter	40.77	37.33	wild	TUR	6	HP311	Others	Others	Others	-0.12111	-1.67469	2.16988	0.159483	0.359579
409	2	winter	40.771	37.332	wild	TUR	6	HP312	Others	Others	Others	-0.12111	-1.67469	2.16988	0.159483	0.359579
410	2	winter	40.771	37.332	wild	TUR	6	HP313	Others	Others	Others	-0.12111	-1.67469	2.16988	0.159483	0.359579
411	2	winter	40.771	37.332	wild	TUR	6	HP314	Others	Others	Others	-0.12111	-1.67469	2.16988	0.159483	0.359579
412	2	winter	38.877	37.883	wild	TUR	6	HP321	Others	Others	Others	-0.685901	-1.98471	1.51985	-0.570367	0.575672
413	2	winter	38.6	37.859	wild	TUR	6	HP331	Others	Others	Others	-0.345449	-1.63515	1.76747	-0.367648	0.702937
414	2	winter	38.012	37.702	wild	TUR	6	HP341	Others	Others	Others	-0.277505	-1.37242	1.7857	-0.0595619	0.41054
415	2	winter	38.012	37.702	wild	TUR	6	HP342	Others	Others	Others	-0.277505	-1.37242	1.7857	-0.0595619	0.41054
416	2	winter	38.01	37.7	wild	TUR	6	HP343	Others	Others	Others	-0.277505	-1.37242	1.7857	-0.0595619	0.41054
417	2	winter	37.942	37.711	wild	TUR	6	HP351	Others	Others	Others	-0.496486	-1.58563	1.55399	-0.134803	0.241406
418	2	winter	37.915	37.706	wild	TUR	6	HP361	Others	Others	Others	-0.624027	-1.67127	1.51103	-0.149551	0.0933182
419	2	winter	37.915	37.706	wild	TUR	6	HP362	Others	Others	Others	-0.624027	-1.67127	1.51103	-0.149551	0.0933182
420	2	winter	37.915	37.706	wild	TUR	49	HP363	Others	Others	Others	-0.624027	-1.67127	1.51103	-0.149551	0.0933182
421	2	winter	37.915	37.706	wild	TUR	6	HP364	Others	Others	Others	-0.624027	-1.67127	1.51103	-0.149551	0.0933182
422	2	winter	37.865	37.679	wild	TUR	6	HP371	Others	Others	Others	-0.918289	-1.85736	1.35139	-0.258811	-0.138318
423	2	winter	37.865	37.679	wild	TUR	4	HP372	Others	H04.Wild	Others	-0.918289	-1.85736	1.35139	-0.258811	-0.138318
424	2	winter	37.865	37.679	wild	TUR	6	HP373	Others	Others	Others	-0.918289	-1.85736	1.35139	-0.258811	-0.138318
425	2	winter	37.865	37.679	wild	TUR	6	HP374	Others	Others	Others	-0.918289	-1.85736	1.35139	-0.258811	-0.138318
426	2	winter	37.865	37.679	wild	TUR	6	HP375	Others	Others	Others	-0.918289	-1.85736	1.35139	-0.258811	-0.138318
427	2	winter	37.865	37.679	wild	TUR	6	HP377	Others	Others	Others	-0.918289	-1.85736	1.35139	-0.258811	-0.138318
428	2	winter	37.865	37.679	wild	TUR	6	HP378	Others	Others	Others	-0.918289	-1.85736	1.35139	-0.258811	-0.138318
429	2	winter	37.865	37.679	wild	TUR	6	HP379	Others	Others	Others	-0.918289	-1.85736	1.35139	-0.258811	-0.138318
430	2	winter	37.787	37.658	wild	TUR	16	HP381	Others	Others	Others	-0.729796	-1.74351	1.35131	-0.15699	-0.0874951
431	2	winter	37.787	37.658	wild	TUR	6	HP382	Others	Others	Others	-0.729796	-1.74351	1.35131	-0.15699	-0.0874951
432	2	winter	37.787	37.658	wild	TUR	4	HP383	Others	H04.Wild	Others	-0.729796	-1.74351	1.35131	-0.15699	-0.0874951
433	2	winter	37.787	37.658	wild	TUR	6	HP384	Others	Others	Others	-0.729796	-1.74351	1.35131	-0.15699	-0.0874951
434	2	winter	37.787	37.658	wild	TUR	6	HP385	Others	Others	Others	-0.729796	-1.74351	1.35131	-0.15699	-0.0874951
435	2	winter	37.787	37.658	wild	TUR	6	HP386	Others	Others	Others	-0.729796	-1.74351	1.35131	-0.15699	-0.0874951
436	2	winter	37.787	37.658	wild	TUR	6	HP387	Others	Others	Others	-0.729796	-1.74351	1.35131	-0.15699	-0.0874951
437	2	winter	37.562	37.39	wild	TUR	6	HP391	Others	Others	Others	-0.0387115	-1.38035	1.33949	0.0789035	0.0602866
438	2	winter	37.562	37.39	wild	TUR	6	HP392	Others	Others	Others	-0.0387115	-1.38035	1.33949	0.0789035	0.0602866
439	2	winter	37.562	37.39	wild	TUR	6	HP393	Others	Others	Others	-0.0387115	-1.38035	1.33949	0.0789035	0.0602866
440	2	winter	37.562	37.39	wild	TUR	6	HP394	Others	Others	Others	-0.0387115	-1.38035	1.33949	0.0789035	0.0602866
441	2	winter	37.555	37.273	wild	TUR	6	HP401	Others	Others	Others	0.0177629	-1.44996	1.22932	0.105715	0.0509839
442	2	winter	37.555	37.273	wild	TUR	6	HP402	Others	Others	Others	0.0177629	-1.44996	1.22932	0.105715	0.0509839
443	2	winter	37.555	37.273	wild	TUR	6	HP403	Others	Others	Others	0.0177629	-1.44996	1.22932	0.105715	0.0509839
444	2	winter	37.555	37.273	wild	TUR	6	HP404	Others	Others	Others	0.0177629	-1.44996	1.22932	0.105715	0.0509839
445	2	winter	37.555	37.273	wild	TUR	6	HP405	Others	Others	Others	0.0177629	-1.44996	1.22932	0.105715	0.0509839
446	2	winter	37.555	37.273	wild	TUR	6	HP406	Others	Others	Others	0.0177629	-1.44996	1.22932	0.105715	0.0509839
447	2	winter	37.2	37.17	wild	TUR	4	HP412	Others	H04.Wild	Others	-1.19153	-1.33237	1.37114	-0.471363	-0.513904
448	2	winter	37.203	37.171	wild	TUR	6	HP413	Others	Others	Others	-1.19153	-1.33237	1.37114	-0.471363	-0.513904
449	2	winter	37.203	37.171	wild	TUR	4	HP415	Others	H04.Wild	Others	-1.19153	-1.33237	1.37114	-0.471363	-0.513904
450	2	winter	37.203	37.171	wild	TUR	6	HP416	Others	Others	Others	-1.19153	-1.33237	1.37114	-0.471363	-0.513904
451	2	winter	37.203	37.171	wild	TUR	6	HP417	Others	Others	Others	-1.19153	-1.33237	1.37114	-0.471363	-0.513904
452	2	winter	37.203	37.171	wild	TUR	4	HP418	Others	H04.Wild	Others	-1.19153	-1.33237	1.37114	-0.471363	-0.513904
453	2	winter	37.203	37.171	wild	TUR	6	HP419	Others	Others	Others	-1.19153	-1.33237	1.37114	-0.471363	-0.513904
454	2	winter	39.561	37.628	wild	TUR	6	HP421	Others	Others	Others	-0.569254	-1.88907	1.79116	-0.171567	0.348758
455	2	winter	39.561	37.628	wild	TUR	6	HP422	Others	Others	Others	-0.569254	-1.88907	1.79116	-0.171567	0.348758
456	6	facultative	87.085	27.313	landrace	NPL	7	G383G	Others	Others	Others	-5.2796	9.15085	2.52962	7.04264	-0.585482
457	2	facultative	51.417	35.7	landrace	IRN	1	G384A	H01	H01	Others	0.315363	-3.12274	-0.409714	0.303158	0.42696
458	6	facultative	-58.382	-34.6	landrace	ARG	8	G396I	Others	Others	Others	-5.79698	4.04998	-3.36124	1.10932	5.90268
459	6	facultative	38.75	9.02	landrace	ETH	1	G398H	H01	H01	Others	-2.01707	6.41938	-1.88785	2.44047	-2.62158
460	6	facultative	-6.83	34.02	landrace	MAR	7	G399H	Others	Others	Others	0.329373	2.82862	-1.33202	-1.29815	-0.323631
461	2	facultative	31.25	30.05	landrace	EGY	2	G400H	H02	H02	Others	3.12033	0.177941	-3.37122	0.408867	-0.192855
462	6	facultative	3.05	36.77	landrace	DZA	8	G401I	Others	Others	Others	-0.70976	2.5719	-0.0404845	-1.63329	1.19794
463	6	facultative	35.513	33.887	landrace	LBN	8	G403I	Others	Others	Others	0.584926	3.87982	2.00678	-1.43255	0.761712
464	6	facultative	88.8	31.8	landrace	CHN	45	G404H	Others	Others	Others	-6.39581	-1.6637	-3.69158	-0.390241	-6.23425
465	6	facultative	13.408	52.519	landrace	DEU	2	G406I	H02	H02	Others	-6.73998	0.505046	-3.37719	-0.798803	2.61227
466	2	facultative	36.8	-1.27	landrace	KEN	2	G408I	H02	H02	Others	-1.17766	6.4981	-3.16545	2.12326	-0.436921
467	2	facultative	32.85	39.917	landrace	TUR	1	G418H	H01	H01.NE	Others	-2.69042	-1.61901	-1.93946	-0.15849	0.458399
468	2	facultative	126.633	45.75	landrace	CHN	1	G419I	H01	H01	Others	-7.37965	-4.24725	-0.497568	3.65221	-2.77657
469	2	facultative	149.04	-35.35	landrace	AUS	3	G421H	Others	Others	Others	-5.98539	1.06034	-3.7094	0.625756	3.25556
470	intermedium	facultative	4.37	50.84	landrace	BEL	7	G422H	Others	Others	Others	-7.89666	1.46737	-3.3129	-1.31734	3.82562
471	deficiens	spring	38.75	9.02	landrace	ETH	2	G423H	H02	H02	Others	-2.01707	6.41938	-1.88785	2.44047	-2.62158
472	6	winter	73.06	33.72	landrace	PAK	45	G427G	Others	Others	Others	-1.69127	2.77686	0.193035	4.96461	2.60018
473	2	spring	7.851	46.314	landrace	CHE	1	G428I	H01	H01	Others	-11.728	2.69525	-3.47079	-0.15976	5.40311
474		spring	69.216	34.487	landrace	AFG	1	G430I	H01	H01	Others	-1.34561	-2.75886	-0.637547	0.754688	-1.68994
475	2	spring	36.8	-1.27	landrace	KEN	1	G431I	H01	H01	Others	-1.17766	6.4981	-3.16545	2.12326	-0.436921
476	6	facultative	33.37	35.17	landrace	CYP	2	G432I	H02	H02	Others	1.3877	-0.0836437	-0.840662	0.197123	0.28143
477	6	facultative	69.14	34.53	landrace	AFG	1	G433I	H01	H01	Others	-1.23865	-2.74564	-0.496822	0.641411	-1.9151
478	deficiens	facultative	38.75	9.02	landrace	ETH	2	G434H	H02	H02	Others	-2.01707	6.41938	-1.88785	2.44047	-2.62158
479	6	facultative	139.774	35.684	landrace	JPN	6	G435E	Others	Others	Others	-7.05641	3.25535	-0.55644	2.5534	5.34297
480	6	facultative	77.22	28.57	landrace	IND	7	G437G	Others	Others	Others	1.90451	2.89174	-0.28073	4.17037	1.35293
481	6	facultative	73.06	33.72	landrace	PAK	7	G438F	Others	Others	Others	-1.69127	2.77686	0.193035	4.96461	2.60018
482	2	winter	44.207	15.352	landrace	YEM	2	G439H	H02	H02	Others	0.49471	2.24851	-4.65692	1.40101	-2.40823
483		spring	44.207	15.352	landrace	YEM	2	G440E	H02	H02	Others	0.49471	2.24851	-4.65692	1.40101	-2.40823
484	2	facultative	-75.69	45.42	landrace	CAN	2	G441I	H02	H02	Others	-10.2352	-1.74428	-2.61044	1.13543	3.9775
485	2	facultative	13.408	52.519	landrace	DEU	2	G444F	H02	H02	Others	-6.73998	0.505046	-3.37719	-0.798803	2.61227
486	6	facultative	58.39	37.95	landrace	TKM	6	G451G	Others	Others	Others	0.0975186	-2.96405	-0.918959	1.07823	0.724772
487	6	facultative	141.5	-34.25	landrace	AUS	8	G452H	Others	Others	Others	-0.991179	0.0506969	-3.61598	0.505392	1.98483
488	2	facultative	35.617	33.018	wild	ISR	39	G1558A	Others	Others	Others	1.68416	2.04782	0.641263	-0.435106	0.188821
489	2	spring	66.96	39.654	landrace	UZB	4	G1568A	Others	H04	H04	-0.640201	-2.23231	-0.481421	0.173458	-0.541828
490	2	spring	29.983	39.417	landrace	TUR	4	G1572A	Others	H04	H04	-3.7164	-0.878558	-0.879321	-1.2295	-0.292592
491	2	facultative	36.463	36.117	landrace	SYR	7	G1573A	Others	Others	Others	-0.735062	0.687757	1.93447	-0.961438	-0.0806768
492	6	spring	126.633	45.75	landrace	CHN	6	G1574A	Others	Others	Others	-7.37965	-4.24725	-0.497568	3.65221	-2.77657
493	6	spring	19.82	41.326	landrace	ALB	3	G1580A	Others	Others	Others	-5.03221	2.63392	0.89196	-0.76712	3.50868
494	2		29.417	38.5	landrace	TUR	4	G1581A	Others	H04	H04	-2.60054	-0.695375	-0.602105	-0.79755	0.251336
495	2	facultative	35.306	31.699	wild	ISR	7	K5	Others	Others	H07.Wild.ISR	1.88409	1.06322	-1.25453	-0.264993	-0.421437
496	6	winter	112.231	30.968	landrace	CHN	3	BV01	Others	Others	Others	-4.5939	2.08184	-0.714247	2.82673	3.2934
497	2	spring	74.612	42.875	landrace	KGZ	1	BV02	H01	H01	Others	-3.18296	-2.90643	-1.00509	0.623693	0.373964
498	6	winter	2.683	42.733	landrace	ESP	3	BV03	Others	Others	Others	-4.33112	1.2552	-2.10148	-0.910307	3.48416
499	6	facultative	75.983	34.55	landrace	IND	45	BV04a	Others	Others	Others	-6.39631	-4.84897	-0.286091	-2.124	-2.32673
500	6	spring	75.983	34.55	landrace	IND	45	BV04b	Others	Others	Others	-6.39631	-4.84897	-0.286091	-2.124	-2.32673
501	6	facultative	60.15	41.6	landrace	UZB	58	BV05	Others	Others	Others	-0.638582	-4.25626	-1.21081	0.691558	0.488163
502	6	facultative	126.4	39.5	landrace	KOR	6	BV06	Others	Others	Others	-8.07706	0.850352	1.29374	5.43338	-1.78312
503	2	facultative	37.99	37.029	landrace	TUR	9	BV08FT525	Others	Others	Others	1.07984	-1.83847	0.513654	0.774437	0.154579
504	6	winter	45.717	36.75	landrace	IRN	6	BV09FT526	Others	Others	Others	-1.63316	-2.56397	0.223487	0.0828529	-0.982344
505	6	spring	45.717	36.75	landrace	IRN	1	BV10FT527	H01	H01.NE	Others	-1.63316	-2.56397	0.223487	0.0828529	-0.982344
506	6	spring	45.067	37.55	landrace	IRN	59	BV11FT528	Others	Others	Others	-1.95936	-2.27728	-0.636023	-0.0761531	-0.306767
507	6	winter	48.583	34.833	landrace	IRN	6	BV12FT529	Others	Others	Others	-1.06626	-2.24111	-0.812086	0.501089	-1.49391
508	6	facultative	38.947	36.711	landrace	TUR	4	BV13	Others	H04	H04	1.20889	-2.04935	-0.0676367	0.83366	0.125874
509	2	spring	30.546	38.531	landrace	TUR	4	BV14	Others	H04	H04	-3.23908	-1.34411	-1.22281	-1.04001	0.0690962
510	2	facultative	40.647	37.084	landrace	TUR	9	BV15	Others	Others	Others	0.911593	-1.90743	0.788482	0.760709	0.298141
511	2	winter	38.348	36.904	landrace	TUR	6	BV16	Others	Others	Others	0.886679	-1.87021	0.555845	0.545528	0.111163
512	6	spring	40.047	36.851	landrace	TUR	8	BV17	Others	Others	Others	1.30349	-2.33978	0.405224	1.24331	0.126545
513	6	spring	84	28	landrace	NPL	7	BV18	Others	Others	Others	-6.47254	12.5488	6.65866	11.8938	-1.88068
514	2	facultative	38.348	36.904	landrace	TUR	7	BV19	Others	Others	Others	0.886679	-1.87021	0.555845	0.545528	0.111163
515	2	facultative	39.067	36.883	landrace	TUR	10	BV20FT537	H10	H10	Others	1.18983	-1.97445	0.319234	0.738227	0.376863
516	2	spring	40.667	37.1	landrace	TUR	8	BV21FT538	Others	Others	Others	0.92916	-1.89604	0.825372	0.752676	0.351063
517	6	spring	44.283	37.572	landrace	TUR	1	BV22FT539	H01	H01.NE	Others	-4.71152	-2.82686	1.22697	-1.51964	-1.47984
518	6	spring	43.567	37.585	landrace	TUR	1	BV23FT540	H01	H01.NE	Others	-3.7809	-2.15359	1.35427	-1.24594	-1.08146
519	6	spring	43.567	37.585	landrace	TUR	1	BV24FT541	H01	H01.NE	Others	-3.7809	-2.15359	1.35427	-1.24594	-1.08146
520	2	winter	37.794	37.01	landrace	TUR	9	BV25	Others	Others	Others	0.724708	-1.7392	0.67881	0.490062	0.0464286
521	2	spring	39.433	37.05	landrace	TUR	60	BV26FT543	Others	Others	Others	0.706443	-2.06458	0.838633	0.595418	0.325867
522	2	facultative	36.309	33.51	landrace	SYR	7	BV27	Others	Others	Others	1.34668	-1.35062	-1.43731	0.446955	-0.909296
523	2	facultative	41	36.5	landrace	SYR	9	BV28	Others	Others	Others	1.64686	-2.02655	0.372376	0.845603	0.634167
524	2	winter	43.168	37.569	landrace	TUR	6	BV29	Others	Others	Others	-3.40995	-1.84327	1.52457	-1.18705	-0.975886
525	2	facultative	41.218	37.075	landrace	TUR	6	BV30FT547	Others	Others	Others	1.37048	-1.63077	1.0813	0.571873	0.970271
526	2	facultative	35.8	31.717	landrace	JOR	7	BV32	Others	Others	Others	0.49563	0.689398	-0.988389	-0.870435	-1.46184
527	6	winter	51.417	35.7	landrace	IRN	6	BV33	Others	Others	Others	0.315363	-3.12274	-0.409714	0.303158	0.42696
528	6	facultative	73.767	36.183	landrace	PAK	45	BV34	Others	Others	Others	-1.75745	-2.4128	-2.39247	0.0862915	-0.302927
529	2	spring	41.25	9.25	landrace	ETH	2	BV35	H02	H02	Others	-1.76355	6.80153	-2.92192	2.30376	-1.52433
530	2	facultative	35.233	31.767	landrace	ISR	7	BV36	Others	Others	Others	0.626686	1.54322	-0.297908	-0.963529	-1.05953
531	6	facultative	68.667	37.333	landrace	TJK	61	BV37	Others	Others	Others	0.899913	-2.33832	-0.287653	1.04369	0.218865
532	6	spring	41.167	39.183	landrace	TUR	8	BV38	Others	Others	Others	-4.49297	-2.47682	0.332923	-0.620245	-0.557272
533	6	facultative	28.649	38.546	landrace	TUR	8	BV39	Others	Others	Others	-2.28558	0.476025	0.534131	-0.926682	-0.248613
534	6	winter	32.85	39.917	landrace	TUR	8	BV40	Others	Others	Others	-2.69042	-1.61901	-1.93946	-0.15849	0.458399
535	2	winter	40.683	36.783	landrace	SYR	6	BV41FT558	Others	Others	Others	1.36722	-2.08036	0.446005	0.934966	0.343907
536	6	facultative	45.663	42.372	landrace	GEO	4	BV42FT559	Others	H04	H04	-8.6393	0.492722	-2.27043	0.625491	-0.867237
537	6	spring	45.3	42.2	landrace	GEO	4	BV43FT560	Others	H04	H04	-6.66181	0.535878	-2.15165	1.38248	1.99024
538	6	winter	80.917	29.25	landrace	NPL	6	BV44	Others	Others	Others	-2.52263	7.0265	2.1938	6.21015	1.01422
539	6	winter	44.383	33.333	landrace	IRQ	6	BV45	Others	Others	Others	3.40968	-2.29006	-0.669297	1.87167	1.40254
540	2	winter	36.317	33.483	wild	SYR	6	BS02FT563	Others	Others	Others	1.39451	-1.33575	-1.43297	0.470309	-0.873908
541	2	winter	40.033	36.85	wild	TUR	6	BS03FT565	Others	Others	Others	1.29045	-2.33308	0.400821	1.21673	0.132883
542	2	winter	56.683	38.417	wild	TKM	6	BS04FT566	Others	Others	Others	-0.892672	-3.17199	-1.06147	0.573501	0.420521
543	2	winter	61.883	41.05	wild	TKM	6	BS06FT567	Others	Others	Others	-0.21989	-4.07834	-1.09015	0.91954	0.54297
544	2	facultative	63.183	34.5	wild	AFG	6	BS08FT568	Others	Others	Others	-3.13834	-3.43728	-0.714281	-0.934715	-3.57997
545	2	facultative	35.717	32.65	wild	JOR	4	BS11FT571	Others	H04.Wild	Others	1.39177	1.2443	-0.185045	-0.585593	-0.236808
546	2	facultative	36.309	33.51	wild	SYR	13	BS13	Others	Others	Others	1.34668	-1.35062	-1.43731	0.446955	-0.909296
547	2	facultative	36.309	33.51	wild	SYR	15	BS14	Others	Others	Others	1.34668	-1.35062	-1.43731	0.446955	-0.909296
548	2	facultative	36.309	33.51	wild	SYR	4	BS15	Others	H04.Wild	Others	1.34668	-1.35062	-1.43731	0.446955	-0.909296
549	2	facultative	44.517	37.133	wild	TUR	6	BS17	Others	Others	Others	-4.09379	-2.73154	0.961975	-1.3309	-1.93251
550	2	winter	41.87	37.82	wild	TUR	6	BS20FT580	Others	Others	Others	0.328207	-1.59267	1.92678	0.473661	1.01017
551	2	winter	41.717	37.967	wild	TUR	6	BS21FT581	Others	Others	Others	-0.31663	-1.59535	1.77445	0.43461	0.87194
552	2	winter	41.358	37.532	wild	TUR	6	HP431	Others	Others	Others	-0.412417	-1.51863	2.0068	0.199245	0.696135
553	2	winter	41.358	37.532	wild	TUR	6	HP432	Others	Others	Others	-0.412417	-1.51863	2.0068	0.199245	0.696135
554	2	winter	41.358	37.532	wild	TUR	6	HP433	Others	Others	Others	-0.412417	-1.51863	2.0068	0.199245	0.696135
555	2	winter	41.358	37.532	wild	TUR	6	HP434	Others	Others	Others	-0.412417	-1.51863	2.0068	0.199245	0.696135
556	2	winter	41.358	37.532	wild	TUR	6	HP435	Others	Others	Others	-0.412417	-1.51863	2.0068	0.199245	0.696135
557	2	winter	41.358	37.532	wild	TUR	6	HP436	Others	Others	Others	-0.412417	-1.51863	2.0068	0.199245	0.696135
558	2	winter	41.358	37.532	wild	TUR	6	HP437	Others	Others	Others	-0.412417	-1.51863	2.0068	0.199245	0.696135
559	2	winter	41.358	37.532	wild	TUR	6	HP438	Others	Others	Others	-0.412417	-1.51863	2.0068	0.199245	0.696135
560	2	winter	40.523	37.532	wild	TUR	6	HP441	Others	Others	Others	-0.383167	-1.94658	2.11192	0.195667	0.125031
561	2	winter	40.523	37.532	wild	TUR	6	HP442	Others	Others	Others	-0.383167	-1.94658	2.11192	0.195667	0.125031
562	2	winter	40.523	37.532	wild	TUR	6	HP443	Others	Others	Others	-0.383167	-1.94658	2.11192	0.195667	0.125031
563	2	winter	40.523	37.532	wild	TUR	6	HP444	Others	Others	Others	-0.383167	-1.94658	2.11192	0.195667	0.125031
564	2	winter	36.706	37.031	wild	TUR	3	HP451	Others	Others	Others	-0.562526	0.101481	2.10736	-0.441404	0.389328
565	2	winter	36.706	37.031	wild	TUR	3	HP453	Others	Others	Others	-0.562526	0.101481	2.10736	-0.441404	0.389328
566	2	winter	36.73	36.98	wild	TUR	16	HP461	Others	Others	Others	-0.470751	0.0297954	1.97434	-0.428496	0.376023
567	2	winter	36.728	36.979	wild	TUR	16	HP462	Others	Others	Others	-0.470751	0.0297954	1.97434	-0.428496	0.376023
568	2	winter	36.728	36.979	wild	TUR	16	HP463	Others	Others	Others	-0.470751	0.0297954	1.97434	-0.428496	0.376023
569	2	winter	36.728	36.979	wild	TUR	16	HP464	Others	Others	Others	-0.470751	0.0297954	1.97434	-0.428496	0.376023
570	2	winter	36.728	36.979	wild	TUR	16	HP465	Others	Others	Others	-0.470751	0.0297954	1.97434	-0.428496	0.376023
571	2	winter	36.728	36.979	wild	TUR	16	HP466	Others	Others	Others	-0.470751	0.0297954	1.97434	-0.428496	0.376023
572	2	winter	36.903	36.973	wild	TUR	4	HP471	Others	H04.Wild	Others	-0.943954	-0.617136	1.69764	-0.579287	-0.194357
573	2	winter	36.903	36.973	wild	TUR	4	HP472	Others	H04.Wild	Others	-0.943954	-0.617136	1.69764	-0.579287	-0.194357
574	2	winter	36.903	36.973	wild	TUR	4	HP473	Others	H04.Wild	Others	-0.943954	-0.617136	1.69764	-0.579287	-0.194357
575	2	winter	36.903	36.973	wild	TUR	4	HP474	Others	H04.Wild	Others	-0.943954	-0.617136	1.69764	-0.579287	-0.194357
576	2	winter	36.903	36.973	wild	TUR	4	HP475	Others	H04.Wild	Others	-0.943954	-0.617136	1.69764	-0.579287	-0.194357
577	2	winter	36.903	36.973	wild	TUR	4	HP476	Others	H04.Wild	Others	-0.943954	-0.617136	1.69764	-0.579287	-0.194357
578	2	winter	36.952	36.866	wild	TUR	13	HP481	Others	Others	Others	-0.209082	-0.509127	1.43541	-0.407387	0.0905954
579	2	winter	36.952	36.866	wild	TUR	13	HP482	Others	Others	Others	-0.209082	-0.509127	1.43541	-0.407387	0.0905954
580	2	winter	36.952	36.866	wild	TUR	13	HP483	Others	Others	Others	-0.209082	-0.509127	1.43541	-0.407387	0.0905954
581	2	winter	36.952	36.866	wild	TUR	12	HP484	Others	Others	Others	-0.209082	-0.509127	1.43541	-0.407387	0.0905954
582	2	winter	36.952	36.866	wild	TUR	13	HP485	Others	Others	Others	-0.209082	-0.509127	1.43541	-0.407387	0.0905954
583	2	winter	36.952	36.866	wild	TUR	13	HP486	Others	Others	Others	-0.209082	-0.509127	1.43541	-0.407387	0.0905954
584	2	winter	36.952	36.866	wild	TUR	13	HP487	Others	Others	Others	-0.209082	-0.509127	1.43541	-0.407387	0.0905954
585	2	winter	37.336	36.838	wild	TUR	62	HP491	Others	Others	Others	0.174248	-1.39098	0.782621	-0.0272107	0.029053
586	2	winter	37.336	36.838	wild	TUR	3	HP492	Others	Others	Others	0.174248	-1.39098	0.782621	-0.0272107	0.029053
587	2	winter	37.336	36.838	wild	TUR	3	HP493	Others	Others	Others	0.174248	-1.39098	0.782621	-0.0272107	0.029053
588	2	winter	37.336	36.838	wild	TUR	62	HP494	Others	Others	Others	0.174248	-1.39098	0.782621	-0.0272107	0.029053
589	2	winter	37.336	36.838	wild	TUR	4	HP495	Others	H04.Wild	Others	0.174248	-1.39098	0.782621	-0.0272107	0.029053
590	2	winter	37.336	36.838	wild	TUR	4	HP496	Others	H04.Wild	Others	0.174248	-1.39098	0.782621	-0.0272107	0.029053
591	2	winter	37.336	36.838	wild	TUR	3	HP497	Others	Others	Others	0.174248	-1.39098	0.782621	-0.0272107	0.029053
592	2	winter	37.282	36.84	wild	TUR	4	HP501	Others	H04.Wild	Others	0.0209995	-1.26148	0.884549	-0.125556	0.0204522
593	2	winter	37.282	36.84	wild	TUR	4	HP502	Others	H04.Wild	Others	0.0209995	-1.26148	0.884549	-0.125556	0.0204522
594	2	winter	37.282	36.84	wild	TUR	3	HP503	Others	Others	Others	0.0209995	-1.26148	0.884549	-0.125556	0.0204522
595	2	winter	37.203	36.872	wild	TUR	17	HP511	Others	Others	Others	-0.219768	-1.1445	1.05618	-0.276683	-0.0925219
596	2	winter	37.203	36.872	wild	TUR	17	HP512	Others	Others	Others	-0.219768	-1.1445	1.05618	-0.276683	-0.0925219
597	2	winter	37.197	36.908	wild	TUR	3	HP521	Others	Others	Others	-0.297002	-1.16168	1.13454	-0.274314	-0.0794379
598	2	winter	37.197	36.908	wild	TUR	3	HP522	Others	Others	Others	-0.297002	-1.16168	1.13454	-0.274314	-0.0794379
599	2	winter	37.197	36.908	wild	TUR	3	HP523	Others	Others	Others	-0.297002	-1.16168	1.13454	-0.274314	-0.0794379
600	2	winter	37.197	36.908	wild	TUR	4	HP524	Others	H04.Wild	Others	-0.297002	-1.16168	1.13454	-0.274314	-0.0794379
601	2	winter	37.197	36.908	wild	TUR	3	HP525	Others	Others	Others	-0.297002	-1.16168	1.13454	-0.274314	-0.0794379
602	2	winter	37.197	36.908	wild	TUR	6	HP526	Others	Others	Others	-0.297002	-1.16168	1.13454	-0.274314	-0.0794379
603	2	winter	37.197	36.908	wild	TUR	3	HP527	Others	Others	Others	-0.297002	-1.16168	1.13454	-0.274314	-0.0794379
604	2	winter	37.197	36.908	wild	TUR	24	HP528	Others	Others	Others	-0.297002	-1.16168	1.13454	-0.274314	-0.0794379
605	2	winter	37.145	36.921	wild	TUR	4	HP531	Others	H04.Wild	Others	-0.595202	-1.1125	1.26265	-0.410133	-0.240662
606	2	winter	37.145	36.921	wild	TUR	4	HP532	Others	H04.Wild	Others	-0.595202	-1.1125	1.26265	-0.410133	-0.240662
607	2	winter	37.079	36.924	wild	TUR	3	HP541	Others	Others	Others	-0.211549	-0.847848	1.33839	-0.294563	0.0562145
608	2	winter	37.079	36.924	wild	TUR	4	HP542	Others	H04.Wild	Others	-0.211549	-0.847848	1.33839	-0.294563	0.0562145
609	2	winter	37.079	36.924	wild	TUR	4	HP543	Others	H04.Wild	Others	-0.211549	-0.847848	1.33839	-0.294563	0.0562145
610	2	winter	37.079	36.924	wild	TUR	16	HP544	Others	Others	Others	-0.211549	-0.847848	1.33839	-0.294563	0.0562145
611	2	winter	37.027	36.913	wild	TUR	3	HP551	Others	Others	Others	-0.170524	-0.728357	1.33865	-0.317838	0.0773044
612	2	winter	37.027	36.913	wild	TUR	3	HP552	Others	Others	Others	-0.170524	-0.728357	1.33865	-0.317838	0.0773044
613	2	winter	37.027	36.913	wild	TUR	3	HP553	Others	Others	Others	-0.170524	-0.728357	1.33865	-0.317838	0.0773044
614	2	winter	36.966	36.994	wild	TUR	4	HP561	Others	H04.Wild	Others	-0.83738	-0.767576	1.53311	-0.524018	-0.188255
615	2	winter	36.966	36.994	wild	TUR	4	HP562	Others	H04.Wild	Others	-0.83738	-0.767576	1.53311	-0.524018	-0.188255
616	2	winter	36.966	36.994	wild	TUR	4	HP563	Others	H04.Wild	Others	-0.83738	-0.767576	1.53311	-0.524018	-0.188255
617	2	winter	36.966	36.994	wild	TUR	4	HP564	Others	H04.Wild	Others	-0.83738	-0.767576	1.53311	-0.524018	-0.188255
618	2	winter	36.966	36.994	wild	TUR	4	HP565	Others	H04.Wild	Others	-0.83738	-0.767576	1.53311	-0.524018	-0.188255
619	2	winter	37.735	37.315	wild	TUR	4	HP571	Others	H04.Wild	Others	0.419309	-1.46446	1.14958	0.32409	0.289719
620	2	winter	37.735	37.315	wild	TUR	4	HP572	Others	H04.Wild	Others	0.419309	-1.46446	1.14958	0.32409	0.289719
621	2	winter	37.735	37.315	wild	TUR	4	HP573	Others	H04.Wild	Others	0.419309	-1.46446	1.14958	0.32409	0.289719
622	2	winter	37.735	37.315	wild	TUR	4	HP574	Others	H04.Wild	Others	0.419309	-1.46446	1.14958	0.32409	0.289719
623	2	winter	37.735	37.315	wild	TUR	4	HP575	Others	H04.Wild	Others	0.419309	-1.46446	1.14958	0.32409	0.289719
624	2	winter	37.735	37.315	wild	TUR	4	HP576	Others	H04.Wild	Others	0.419309	-1.46446	1.14958	0.32409	0.289719
625	2	winter	37.813	37.336	wild	TUR	6	HP581	Others	Others	Others	0.137136	-1.51427	1.31428	0.206792	0.167541
626	2	winter	37.813	37.336	wild	TUR	6	HP582	Others	Others	Others	0.137136	-1.51427	1.31428	0.206792	0.167541
627	2	winter	39.761	38.297	wild	TUR	6	HP591	Others	Others	Others	-1.69227	-1.97434	2.26511	-0.555353	0.116011
628	2	winter	39.761	38.297	wild	TUR	6	HP592	Others	Others	Others	-1.69227	-1.97434	2.26511	-0.555353	0.116011
629	2	winter	39.761	38.297	wild	TUR	6	HP593	Others	Others	Others	-1.69227	-1.97434	2.26511	-0.555353	0.116011
630	2	winter	39.761	38.297	wild	TUR	6	HP594	Others	Others	Others	-1.69227	-1.97434	2.26511	-0.555353	0.116011
631	2	winter	39.212	37.645	wild	TUR	6	HP604	Others	Others	Others	0.00873465	-1.79346	1.44736	-0.127621	0.756025
632	2	winter	39.759	38.297	wild	TUR	6	HP611	Others	Others	Others	-1.69227	-1.97434	2.26511	-0.555353	0.116011
633	2	winter	39.759	38.297	wild	TUR	41	HP612	Others	Others	Others	-1.69227	-1.97434	2.26511	-0.555353	0.116011
634	2	winter	39.759	38.297	wild	TUR	50	HP613	Others	Others	Others	-1.69227	-1.97434	2.26511	-0.555353	0.116011
635	2	winter	39.759	38.297	wild	TUR	6	HP614	Others	Others	Others	-1.69227	-1.97434	2.26511	-0.555353	0.116011
636	2	winter	39.765	38.291	wild	TUR	41	HP621	Others	Others	Others	-0.993056	-1.79301	2.38244	-0.331088	0.439246
637	2	winter	39.765	38.291	wild	TUR	41	HP622	Others	Others	Others	-0.993056	-1.79301	2.38244	-0.331088	0.439246
638	2	winter	40.001	36.95	wild	TUR	6	HP631	Others	Others	Others	1.13808	-2.31446	0.558876	1.15202	0.0956828
639	2	winter	40	36.95	wild	TUR	6	HP632	Others	Others	Others	1.12047	-2.3251	0.563457	1.12738	0.133187
640	2	winter	40.001	36.95	wild	TUR	6	HP633	Others	Others	Others	1.13808	-2.31446	0.558876	1.15202	0.0956828
641	2	winter	40.001	36.95	wild	TUR	6	HP634	Others	Others	Others	1.13808	-2.31446	0.558876	1.15202	0.0956828
642	2	winter	40.001	36.95	wild	TUR	6	HP636	Others	Others	Others	1.13808	-2.31446	0.558876	1.15202	0.0956828
643	2	winter	40.001	36.95	wild	TUR	6	HP637	Others	Others	Others	1.13808	-2.31446	0.558876	1.15202	0.0956828
644	2	winter	40.001	36.95	wild	TUR	6	HP638	Others	Others	Others	1.13808	-2.31446	0.558876	1.15202	0.0956828
645	2	winter	40.001	36.95	wild	TUR	6	HP639	Others	Others	Others	1.13808	-2.31446	0.558876	1.15202	0.0956828
646	2	winter	40.298	37.4	wild	TUR	6	HP641	Others	Others	Others	-0.791017	-1.78317	2.37126	0.0734906	0.0708065
647	2	winter	40.298	37.4	wild	TUR	6	HP642	Others	Others	Others	-0.791017	-1.78317	2.37126	0.0734906	0.0708065
648	2	winter	40.298	37.4	wild	TUR	6	HP643	Others	Others	Others	-0.791017	-1.78317	2.37126	0.0734906	0.0708065
649	2	winter	40.298	37.4	wild	TUR	6	HP644	Others	Others	Others	-0.791017	-1.78317	2.37126	0.0734906	0.0708065
650	2	winter	40.439	37.472	wild	TUR	6	HP651	Others	Others	Others	-0.391218	-1.9243	2.0891	0.196472	0.0890596
651	2	winter	40.439	37.472	wild	TUR	6	HP653	Others	Others	Others	-0.391218	-1.9243	2.0891	0.196472	0.0890596
652	2	winter	40.439	37.472	wild	TUR	6	HP654	Others	Others	Others	-0.391218	-1.9243	2.0891	0.196472	0.0890596
653	2	winter	40.271	37.298	wild	TUR	6	HP661	Others	Others	Others	0.363322	-2.13189	1.27539	0.646213	0.141428
654	2	winter	40.271	37.298	wild	TUR	6	HP662	Others	Others	Others	0.363322	-2.13189	1.27539	0.646213	0.141428
655	2	winter	40.271	37.298	wild	TUR	6	HP664	Others	Others	Others	0.363322	-2.13189	1.27539	0.646213	0.141428
656	2	winter	40.271	37.298	wild	TUR	6	HP665	Others	Others	Others	0.363322	-2.13189	1.27539	0.646213	0.141428
657	2	winter	39.841	37.134	wild	TUR	6	HP673	Others	Others	Others	0.796369	-2.19791	0.839309	0.853503	0.249987
658	2	winter	39.841	37.134	wild	TUR	6	HP674	Others	Others	Others	0.796369	-2.19791	0.839309	0.853503	0.249987
659	2	winter	39.841	37.134	wild	TUR	6	HP675	Others	Others	Others	0.796369	-2.19791	0.839309	0.853503	0.249987
660	2	facultative	39.841	37.134	wild	TUR	6	HP677	Others	Others	Others	0.796369	-2.19791	0.839309	0.853503	0.249987
661	2	winter	39.84	37.13	wild	TUR	6	HP678	Others	Others	Others	0.796369	-2.19791	0.839309	0.853503	0.249987
662	2	winter	39.84	37.13	wild	TUR	6	HP679	Others	Others	Others	0.796369	-2.19791	0.839309	0.853503	0.249987
663	2	winter	39.841	37.134	wild	TUR	6	HP6710	Others	Others	Others	0.796369	-2.19791	0.839309	0.853503	0.249987
664	2	winter	40.622	37.487	wild	TUR	52	HP682	Others	Others	Others	-0.445862	-1.81877	2.28582	0.106267	0.158232
665	2	winter	40.622	37.487	wild	TUR	52	HP684	Others	Others	Others	-0.445862	-1.81877	2.28582	0.106267	0.158232
666	2	winter	40.622	37.487	wild	TUR	50	HP685	Others	Others	Others	-0.445862	-1.81877	2.28582	0.106267	0.158232
667	2	winter	40.622	37.487	wild	TUR	50	HP686	Others	Others	Others	-0.445862	-1.81877	2.28582	0.106267	0.158232
668	2	winter	42.099	37.093	wild	SYR	6	SH011	Others	Others	Others	1.04584	-1.36776	1.90985	0.360716	1.11963
669	2	winter	40.862	36.772	wild	SYR	6	SH033	Others	Others	Others	1.46438	-1.97201	0.508666	0.860623	0.503524
670	2	winter	41.216	37.038	wild	SYR	6	SH043	Others	Others	Others	1.40059	-1.63424	0.999475	0.575753	0.959426
671	2	winter	36.737	34.935	wild	SYR	17	SH053	Others	Others	Others	0.731068	-0.258541	0.109128	-0.172721	-0.38646
672	2	winter	40.498	36.967	wild	SYR	6	SH082	Others	Others	Others	1.07807	-2.11201	0.637166	0.920615	0.175703
673	2	winter	40.999	37.082	wild	SYR	6	SH093	Others	Others	Others	1.27834	-1.79812	0.907204	0.749755	0.75056
674	2	winter	41.216	37.032	wild	SYR	6	SH102	Others	Others	Others	1.40059	-1.63424	0.999475	0.575753	0.959426
675	2	winter	40.881	36.82	wild	SYR	6	SH112	Others	Others	Others	1.4523	-1.93961	0.593635	0.827513	0.577848
676	2	winter	41.64	37.014	wild	SYR	6	SH121	Others	Others	Others	1.38748	-1.5487	1.36175	0.471264	1.18036
677	2	winter	42.071	37.078	wild	SYR	6	SH132	Others	Others	Others	1.08784	-1.43569	1.80862	0.353264	1.14159
678	2	winter	42.212	37.293	wild	SYR	6	SH143	Others	Others	Others	1.03009	-1.03883	2.4236	0.654984	1.03172
679	2	winter	40.343	36.38	wild	SYR	6	SH153	Others	Others	Others	0.716845	-2.21023	0.661247	0.727146	0.0931482
680	2	winter	36.474	34.822	wild	SYR	4	SH173	Others	H04.Wild	Others	-0.458298	1.65109	1.94035	-1.1714	-0.618598
681	2	winter	41.086	37.074	wild	SYR	6	SH233	Others	Others	Others	1.32248	-1.72909	1.00166	0.691569	0.914193
682	2	facultative	34.866	30.934	wild	ISR	10	FT001	H10.Wild.ISR	H10.Wild.ISR	H10.Wild.ISR	1.46397	0.600689	-2.13899	-0.749543	-0.684587
683	2	facultative	34.865	30.933	wild	ISR	10	FT002	H10.Wild.ISR	H10.Wild.ISR	H10.Wild.ISR	1.46397	0.600689	-2.13899	-0.749543	-0.684587
684	2	facultative	34.865	30.933	wild	ISR	10	FT003	H10.Wild.ISR	H10.Wild.ISR	H10.Wild.ISR	1.46397	0.600689	-2.13899	-0.749543	-0.684587
685	2	facultative	34.865	30.934	wild	ISR	28	FT004	Others	Others	H28.Wild.ISR	1.46397	0.600689	-2.13899	-0.749543	-0.684587
686	2	facultative	34.865	30.933	wild	ISR	28	FT005	Others	Others	H28.Wild.ISR	1.46397	0.600689	-2.13899	-0.749543	-0.684587
687	2	facultative	34.878	32.412	wild	ISR	28	FT006	Others	Others	H28.Wild.ISR	1.36919	3.51561	0.333997	-1.02044	-0.292715
688	2	facultative	34.88	32.414	wild	ISR	28	FT007	Others	Others	H28.Wild.ISR	1.36919	3.51561	0.333997	-1.02044	-0.292715
689	2	facultative	34.88	32.415	wild	ISR	28	FT008	Others	Others	H28.Wild.ISR	1.36919	3.51561	0.333997	-1.02044	-0.292715
690	2	facultative	35.306	31.835	wild	ISR	7	FT009	Others	Others	H07.Wild.ISR	1.50464	1.35123	-0.733828	-0.501072	-0.537661
691	2	facultative	35.305	31.834	wild	ISR	65	FT010	Others	Others	Others	1.50464	1.35123	-0.733828	-0.501072	-0.537661
692	2	facultative	35.305	31.835	wild	ISR	37	FT011	Others	Others	Others	1.50464	1.35123	-0.733828	-0.501072	-0.537661
693	2	facultative	35.304	31.834	wild	ISR	66	FT012	Others	Others	H66.Wild.ISR	1.50464	1.35123	-0.733828	-0.501072	-0.537661
694	2	facultative	35.469	31.926	wild	ISR	66	FT013	Others	Others	H66.Wild.ISR	3.61467	0.400244	-1.38183	0.628122	0.981841
695	2	facultative	35.469	31.926	wild	ISR	66	FT014	Others	Others	H66.Wild.ISR	3.61467	0.400244	-1.38183	0.628122	0.981841
696	2	facultative	35.468	31.926	wild	ISR	66	FT015	Others	Others	H66.Wild.ISR	3.61467	0.400244	-1.38183	0.628122	0.981841
697	2	facultative	35.468	31.926	wild	ISR	66	FT016	Others	Others	H66.Wild.ISR	3.61467	0.400244	-1.38183	0.628122	0.981841
698	2	facultative	35.398	32.069	wild	ISR	7	FT017	Others	Others	H07.Wild.ISR	2.15543	1.14419	-0.937708	-0.190442	-0.0653283
699	2	facultative	35.399	32.069	wild	ISR	66	FT018	Others	Others	H66.Wild.ISR	2.15543	1.14419	-0.937708	-0.190442	-0.0653283
700	2	facultative	35.4	32.069	wild	ISR	7	FT019	Others	Others	H07.Wild.ISR	2.15543	1.14419	-0.937708	-0.190442	-0.0653283
701	2	facultative	35.401	32.069	wild	ISR	67	FT020	Others	Others	Others	2.15543	1.14419	-0.937708	-0.190442	-0.0653283
702	2	facultative	35.516	32.342	wild	ISR	68	FT021	Others	Others	Others	2.8894	0.766662	-0.813952	0.49815	0.399052
703	2	facultative	35.516	32.343	wild	ISR	7	FT022	Others	Others	H07.Wild.ISR	2.8894	0.766662	-0.813952	0.49815	0.399052
704	2	facultative	35.517	32.343	wild	ISR	7	FT024-1	Others	Others	H07.Wild.ISR	2.8894	0.766662	-0.813952	0.49815	0.399052
705	2	facultative	35.548	32.284	wild	ISR	66	FT025	Others	Others	H66.Wild.ISR	3.30481	0.620645	-1.01593	0.710232	0.687119
706	2	facultative	35.548	32.284	wild	ISR	66	FT026	Others	Others	H66.Wild.ISR	3.30481	0.620645	-1.01593	0.710232	0.687119
707	2	facultative	35.548	32.283	wild	ISR	7	FT027	Others	Others	H07.Wild.ISR	3.30481	0.620645	-1.01593	0.710232	0.687119
708	2	facultative	35.548	32.282	wild	ISR	66	FT028	Others	Others	H66.Wild.ISR	3.30481	0.620645	-1.01593	0.710232	0.687119
709	2	facultative	35.549	32.284	wild	ISR	7	FT029	Others	Others	H07.Wild.ISR	3.30481	0.620645	-1.01593	0.710232	0.687119
710	2	winter	34.585	31.698	wild	ISR	7	FT030	Others	Others	H07.Wild.ISR	1.47423	2.78389	-0.68378	-1.11049	-0.136898
711	2	facultative	34.585	31.698	wild	ISR	26	FT031	Others	Others	Others	1.47423	2.78389	-0.68378	-1.11049	-0.136898
712	2	winter	34.584	31.699	wild	ISR	7	FT032	Others	Others	H07.Wild.ISR	1.47423	2.78389	-0.68378	-1.11049	-0.136898
713	2	facultative	34.585	31.698	wild	ISR	7	FT033	Others	Others	H07.Wild.ISR	1.47423	2.78389	-0.68378	-1.11049	-0.136898
714	2	facultative	34.584	31.697	wild	ISR	26	FT034	Others	Others	Others	1.47423	2.78389	-0.68378	-1.11049	-0.136898
715	2	facultative	34.584	31.697	wild	ISR	5	FT035	Others	Others	Others	1.47423	2.78389	-0.68378	-1.11049	-0.136898
716	2	facultative	34.474	31.402	wild	ISR	5	FT036	Others	Others	Others	1.66763	2.13822	-1.70274	-1.28789	0.0852413
717	2	facultative	34.473	31.401	wild	ISR	10	FT037	H10.Wild.ISR	H10.Wild.ISR	H10.Wild.ISR	1.66763	2.13822	-1.70274	-1.28789	0.0852413
718	2	facultative	34.473	31.402	wild	ISR	5	FT038	Others	Others	Others	1.66763	2.13822	-1.70274	-1.28789	0.0852413
719	2	facultative	34.473	31.402	wild	ISR	26	FT039	Others	Others	Others	1.66763	2.13822	-1.70274	-1.28789	0.0852413
720	2	facultative	34.63	30.89	wild	ISR	7	FT040	Others	Others	H07.Wild.ISR	1.77498	0.571865	-2.38518	-0.690686	-0.371438
721	2	facultative	34.631	30.89	wild	ISR	7	FT041	Others	Others	H07.Wild.ISR	1.77498	0.571865	-2.38518	-0.690686	-0.371438
722	2	facultative	34.631	30.89	wild	ISR	10	FT042	H10.Wild.ISR	H10.Wild.ISR	H10.Wild.ISR	1.77498	0.571865	-2.38518	-0.690686	-0.371438
723	2	facultative	34.632	30.89	wild	ISR	69	FT043	Others	Others	Others	1.77498	0.571865	-2.38518	-0.690686	-0.371438
724	2	facultative	35.437	31.673	wild	ISR	28	FT044	Others	Others	H28.Wild.ISR	3.48018	0.422316	-1.76128	0.499756	0.784038
725	2	winter	35.437	31.673	wild	ISR	66	FT045	Others	Others	H66.Wild.ISR	3.48018	0.422316	-1.76128	0.499756	0.784038
726	2	winter	35.435	31.675	wild	ISR	7	FT047	Others	Others	H07.Wild.ISR	3.48018	0.422316	-1.76128	0.499756	0.784038
727	2	facultative	35.68	32.852	wild	ISR	7	FT048	Others	Others	H07.Wild.ISR	2.10352	1.41058	0.0833683	-0.0973116	0.261932
728	2	facultative	35.68	32.852	wild	ISR	8	FT049	Others	Others	Others	2.10352	1.41058	0.0833683	-0.0973116	0.261932
729	2	facultative	35.68	32.852	wild	ISR	6	FT050	Others	Others	H06.Wild.ISR	2.10352	1.41058	0.0833683	-0.0973116	0.261932
730	2	winter	35.68	32.852	wild	ISR	8	FT051	Others	Others	Others	2.10352	1.41058	0.0833683	-0.0973116	0.261932
731	2	facultative	35.679	32.853	wild	ISR	7	FT052	Others	Others	H07.Wild.ISR	2.10352	1.41058	0.0833683	-0.0973116	0.261932
732	2	facultative	35.661	32.779	wild	ISR	7	FT053	Others	Others	H07.Wild.ISR	2.46809	1.28711	-0.17216	0.105351	0.419784
733	2	winter	35.66	32.779	wild	ISR	70	FT054	Others	Others	Others	2.46809	1.28711	-0.17216	0.105351	0.419784
734	2	facultative	35.66	32.78	wild	ISR	39	FT055	Others	Others	Others	2.46809	1.28711	-0.17216	0.105351	0.419784
735	2	facultative	35.662	32.691	wild	ISR	7	FT057	Others	Others	H07.Wild.ISR	2.41047	1.19344	-0.205089	0.0517134	0.397244
736	2	facultative	35.662	32.69	wild	ISR	72	FT058	Others	Others	Others	2.41047	1.19344	-0.205089	0.0517134	0.397244
737	2	winter	35.662	32.69	wild	ISR	39	FT059	Others	Others	Others	2.41047	1.19344	-0.205089	0.0517134	0.397244
738	2	facultative	35.122	31.347	wild	ISR	73	FT061	Others	Others	Others	0.9179	1.07317	-1.34047	-0.908657	-1.0541
739	2	winter	35.123	31.348	wild	ISR	66	FT062	Others	Others	H66.Wild.ISR	0.9179	1.07317	-1.34047	-0.908657	-1.0541
740	2	facultative	35.123	31.347	wild	ISR	74	FT063	Others	Others	Others	0.9179	1.07317	-1.34047	-0.908657	-1.0541
741	2	facultative	35.123	31.347	wild	ISR	28	FT064	Others	Others	H28.Wild.ISR	0.9179	1.07317	-1.34047	-0.908657	-1.0541
742	2	facultative	34.891	31.538	wild	ISR	28	FT066	Others	Others	H28.Wild.ISR	1.59231	1.67654	-1.10232	-0.617127	-0.549021
743	2	winter	34.89	31.537	wild	ISR	7	FT067	Others	Others	H07.Wild.ISR	1.59231	1.67654	-1.10232	-0.617127	-0.549021
744	2	facultative	34.89	31.538	wild	ISR	7	FT068	Others	Others	H07.Wild.ISR	1.59231	1.67654	-1.10232	-0.617127	-0.549021
745	2	facultative	34.89	31.538	wild	ISR	7	FT069	Others	Others	H07.Wild.ISR	1.59231	1.67654	-1.10232	-0.617127	-0.549021
746	2	facultative	34.89	31.539	wild	ISR	7	FT070	Others	Others	H07.Wild.ISR	1.59231	1.67654	-1.10232	-0.617127	-0.549021
747	2	facultative	34.888	31.437	wild	ISR	7	FT071	Others	Others	H07.Wild.ISR	1.48805	1.42232	-1.30594	-0.657024	-0.650928
748	2	facultative	34.888	31.436	wild	ISR	7	FT073	Others	Others	H07.Wild.ISR	1.48805	1.42232	-1.30594	-0.657024	-0.650928
749	2	facultative	34.889	31.437	wild	ISR	7	FT074	Others	Others	H07.Wild.ISR	1.48805	1.42232	-1.30594	-0.657024	-0.650928
750	2	facultative	34.888	31.437	wild	ISR	7	FT075	Others	Others	H07.Wild.ISR	1.48805	1.42232	-1.30594	-0.657024	-0.650928
751	2	facultative	35.022	31.918	wild	ISR	75	FT076	Others	Others	Others	1.37645	2.53414	0.103184	-0.637601	-0.580763
752	2	facultative	35.021	31.918	wild	ISR	7	FT077	Others	Others	H07.Wild.ISR	1.37645	2.53414	0.103184	-0.637601	-0.580763
753	2	facultative	35.02	31.918	wild	ISR	7	FT078	Others	Others	H07.Wild.ISR	1.37645	2.53414	0.103184	-0.637601	-0.580763
754	2	winter	35.021	31.918	wild	ISR	75	FT079	Others	Others	Others	1.37645	2.53414	0.103184	-0.637601	-0.580763
755	2	facultative	35.021	31.918	wild	ISR	7	FT080	Others	Others	H07.Wild.ISR	1.37645	2.53414	0.103184	-0.637601	-0.580763
756	2	facultative	34.931	32.618	wild	ISR	4	FT081	Others	H04.Wild	H04.Wild.ISR	1.39007	3.15625	0.367536	-1.078	0.0124977
757	2	facultative	34.932	32.618	wild	ISR	7	FT082	Others	Others	H07.Wild.ISR	1.39007	3.15625	0.367536	-1.078	0.0124977
758	2	facultative	34.932	32.617	wild	ISR	7	FT083	Others	Others	H07.Wild.ISR	1.39007	3.15625	0.367536	-1.078	0.0124977
759	2	winter	34.932	32.617	wild	ISR	7	FT084	Others	Others	H07.Wild.ISR	1.39007	3.15625	0.367536	-1.078	0.0124977
760	2	facultative	34.974	32.653	wild	ISR	4	FT085	Others	H04.Wild	H04.Wild.ISR	1.17079	3.08972	0.74531	-1.23162	-0.098166
761	2	winter	34.967	32.648	wild	ISR	39	FT086	Others	Others	Others	1.17079	3.08972	0.74531	-1.23162	-0.098166
762	2	facultative	34.968	32.648	wild	ISR	39	FT087	Others	Others	Others	1.17079	3.08972	0.74531	-1.23162	-0.098166
763	2	facultative	34.967	32.648	wild	ISR	39	FT088	Others	Others	Others	1.17079	3.08972	0.74531	-1.23162	-0.098166
764	2	winter	35.171	32.686	wild	ISR	7	FT089	Others	Others	H07.Wild.ISR	1.28688	2.37857	0.512261	-0.940265	-0.08294
765	2	facultative	35.171	32.686	wild	ISR	7	FT090	Others	Others	H07.Wild.ISR	1.28688	2.37857	0.512261	-0.940265	-0.08294
766	2	facultative	35.171	32.686	wild	ISR	7	FT091	Others	Others	H07.Wild.ISR	1.28688	2.37857	0.512261	-0.940265	-0.08294
767	2	facultative	35.171	32.685	wild	ISR	7	FT092	Others	Others	H07.Wild.ISR	1.28688	2.37857	0.512261	-0.940265	-0.08294
768	2	facultative	35.171	32.686	wild	ISR	39	FT093	Others	Others	Others	1.28688	2.37857	0.512261	-0.940265	-0.08294
769	2	facultative	34.973	31.957	wild	ISR	42	FT094	Others	Others	Others	1.38789	2.64776	0.127017	-0.646916	-0.595826
770	2	winter	34.972	31.956	wild	ISR	28	FT095	Others	Others	H28.Wild.ISR	1.38789	2.64776	0.127017	-0.646916	-0.595826
771	2	facultative	34.972	31.956	wild	ISR	7	FT096	Others	Others	H07.Wild.ISR	1.38789	2.64776	0.127017	-0.646916	-0.595826
772	2	facultative	34.972	31.955	wild	ISR	7	FT097	Others	Others	H07.Wild.ISR	1.38789	2.64776	0.127017	-0.646916	-0.595826
773	2	facultative	35.339	32.549	wild	ISR	76	FT098	Others	Others	Others	1.9055	1.85615	-0.0335677	-0.449048	0.0771562
774	2	facultative	35.34	32.549	wild	ISR	76	FT099	Others	Others	Others	1.9055	1.85615	-0.0335677	-0.449048	0.0771562
775	2	facultative	35.34	32.549	wild	ISR	42	FT100	Others	Others	Others	1.9055	1.85615	-0.0335677	-0.449048	0.0771562
776	2	facultative	35.34	32.549	wild	ISR	76	FT101	Others	Others	Others	1.9055	1.85615	-0.0335677	-0.449048	0.0771562
777	2	winter	35.339	32.549	wild	ISR	76	FT102	Others	Others	Others	1.9055	1.85615	-0.0335677	-0.449048	0.0771562
778	2	facultative	35.434	32.463	wild	ISR	77	FT103	Others	Others	Others	1.92668	1.51127	-0.330418	-0.429449	0.0808086
779	2	facultative	35.434	32.463	wild	ISR	77	FT104	Others	Others	Others	1.92668	1.51127	-0.330418	-0.429449	0.0808086
780	2	facultative	35.435	32.463	wild	ISR	77	FT105	Others	Others	Others	1.92668	1.51127	-0.330418	-0.429449	0.0808086
781	2	facultative	35.436	32.463	wild	ISR	78	FT106	Others	Others	Others	1.92668	1.51127	-0.330418	-0.429449	0.0808086
782	2	facultative	35.435	32.463	wild	ISR	77	FT107	Others	Others	Others	1.92668	1.51127	-0.330418	-0.429449	0.0808086
783	2	facultative	35.639	32.747	wild	ISR	39	FT109	Others	Others	Others	2.05697	1.3794	-0.047965	-0.173631	0.202533
784	2	facultative	35.639	32.747	wild	ISR	7	FT110	Others	Others	H07.Wild.ISR	2.05697	1.3794	-0.047965	-0.173631	0.202533
785	2	facultative	35.638	32.746	wild	ISR	39	FT111	Others	Others	Others	2.05697	1.3794	-0.047965	-0.173631	0.202533
786	2	facultative	35.638	32.746	wild	ISR	4	FT112	Others	H04.Wild	H04.Wild.ISR	2.05697	1.3794	-0.047965	-0.173631	0.202533
787	2	facultative	35.544	32.875	wild	ISR	7	FT113	Others	Others	H07.Wild.ISR	2.19963	1.81527	0.252357	-0.186344	0.428804
788	2	facultative	35.544	32.875	wild	ISR	4	FT114	Others	H04.Wild	H04.Wild.ISR	2.19963	1.81527	0.252357	-0.186344	0.428804
789	2	facultative	35.543	32.875	wild	ISR	4	FT115	Others	H04.Wild	H04.Wild.ISR	2.19963	1.81527	0.252357	-0.186344	0.428804
790	2	facultative	35.543	32.874	wild	ISR	80	FT116	Others	Others	Others	2.47252	1.60679	-0.152139	-0.0023501	0.462761
791	2	facultative	35.542	32.874	wild	ISR	7	FT117	Others	Others	H07.Wild.ISR	2.47252	1.60679	-0.152139	-0.0023501	0.462761
792	2	facultative	35.496	32.824	wild	ISR	39	FT118	Others	Others	Others	2.12258	1.93222	0.355693	-0.319962	0.446936
793	2	facultative	35.496	32.824	wild	ISR	7	FT119	Others	Others	H07.Wild.ISR	2.12258	1.93222	0.355693	-0.319962	0.446936
794	2	facultative	35.498	32.824	wild	ISR	7	FT120	Others	Others	H07.Wild.ISR	2.12258	1.93222	0.355693	-0.319962	0.446936
795	2	facultative	35.498	32.824	wild	ISR	7	FT121	Others	Others	H07.Wild.ISR	2.12258	1.93222	0.355693	-0.319962	0.446936
796	2	facultative	35.495	32.823	wild	ISR	4	FT122	Others	H04.Wild	H04.Wild.ISR	2.12258	1.93222	0.355693	-0.319962	0.446936
797	2	facultative	35.503	32.822	wild	ISR	7	FT123	Others	Others	H07.Wild.ISR	2.34841	1.72529	0.0489085	-0.113579	0.444387
798	2	facultative	35.504	32.823	wild	ISR	7	FT124	Others	Others	H07.Wild.ISR	2.34841	1.72529	0.0489085	-0.113579	0.444387
799	2	facultative	35.507	32.821	wild	ISR	7	FT125	Others	Others	H07.Wild.ISR	2.34841	1.72529	0.0489085	-0.113579	0.444387
800	2	facultative	34.977	32.715	wild	ISR	7	FT126	Others	Others	H07.Wild.ISR	1.10599	3.09744	0.8152	-1.30395	0.00492948
801	2	winter	34.976	32.716	wild	ISR	6	FT127	Others	Others	H06.Wild.ISR	1.10599	3.09744	0.8152	-1.30395	0.00492948
802	2	facultative	34.976	32.716	wild	ISR	39	FT128	Others	Others	Others	1.10599	3.09744	0.8152	-1.30395	0.00492948
803	2	winter	34.976	32.716	wild	ISR	6	FT129	Others	Others	H06.Wild.ISR	1.10599	3.09744	0.8152	-1.30395	0.00492948
804	2	facultative	34.975	32.715	wild	ISR	7	FT130	Others	Others	H07.Wild.ISR	1.10599	3.09744	0.8152	-1.30395	0.00492948
805	2	facultative	34.975	32.714	wild	ISR	39	FT131	Others	Others	Others	1.10599	3.09744	0.8152	-1.30395	0.00492948
806	2	winter	35.447	32.773	wild	ISR	7	FT133	Others	Others	H07.Wild.ISR	1.55883	2.15906	0.462602	-0.56826	0.132171
807	2	facultative	35.449	32.772	wild	ISR	7	FT135	Others	Others	H07.Wild.ISR	1.55883	2.15906	0.462602	-0.56826	0.132171
808	2	facultative	35.449	32.772	wild	ISR	7	FT136	Others	Others	H07.Wild.ISR	1.55883	2.15906	0.462602	-0.56826	0.132171
809	2	winter	35.471	32.578	wild	ISR	6	FT137	Others	Others	H06.Wild.ISR	2.2472	1.48276	-0.272178	-0.214214	0.295925
810	2	facultative	35.471	32.579	wild	ISR	10	FT138	H10.Wild.ISR	H10.Wild.ISR	H10.Wild.ISR	2.2472	1.48276	-0.272178	-0.214214	0.295925
811	2	facultative	35.472	32.578	wild	ISR	7	FT139	Others	Others	H07.Wild.ISR	2.2472	1.48276	-0.272178	-0.214214	0.295925
812	2	facultative	35.472	32.579	wild	ISR	7	FT140	Others	Others	H07.Wild.ISR	2.2472	1.48276	-0.272178	-0.214214	0.295925
813	2	winter	34.677	30.572	wild	ISR	37	FT142	Others	Others	Others	1.01922	0.323439	-2.28371	-1.07474	-0.883748
814	2	facultative	34.679	30.571	wild	ISR	4	FT143	Others	H04.Wild	H04.Wild.ISR	1.01922	0.323439	-2.28371	-1.07474	-0.883748
815	2	winter	34.68	30.572	wild	ISR	7	FT144	Others	Others	H07.Wild.ISR	1.01922	0.323439	-2.28371	-1.07474	-0.883748
816	2	winter	34.676	30.572	wild	ISR	39	FT145	Others	Others	Others	1.01922	0.323439	-2.28371	-1.07474	-0.883748
817	2	facultative	34.745	30.845	wild	ISR	7	FT146	Others	Others	H07.Wild.ISR	1.59037	0.53737	-2.29777	-0.755205	-0.570089
818	2	facultative	34.744	30.845	wild	ISR	10	FT147	H10.Wild.ISR	H10.Wild.ISR	H10.Wild.ISR	1.59037	0.53737	-2.29777	-0.755205	-0.570089
819	2	winter	34.745	30.845	wild	ISR	7	FT148	Others	Others	H07.Wild.ISR	1.59037	0.53737	-2.29777	-0.755205	-0.570089
820	2	facultative	34.745	30.845	wild	ISR	7	FT149	Others	Others	H07.Wild.ISR	1.59037	0.53737	-2.29777	-0.755205	-0.570089
821	2	facultative	34.746	30.845	wild	ISR	7	FT150	Others	Others	H07.Wild.ISR	1.59037	0.53737	-2.29777	-0.755205	-0.570089
822	2	winter	34.747	30.844	wild	ISR	7	FT151	Others	Others	H07.Wild.ISR	1.59037	0.53737	-2.29777	-0.755205	-0.570089
823	2	winter	34.899	31.597	wild	ISR	28	FT152	Others	Others	H28.Wild.ISR	1.64153	1.95178	-0.858023	-0.616359	-0.458461
824	2	facultative	34.899	31.596	wild	ISR	28	FT153	Others	Others	H28.Wild.ISR	1.64153	1.95178	-0.858023	-0.616359	-0.458461
825	2	facultative	34.899	31.596	wild	ISR	7	FT154	Others	Others	H07.Wild.ISR	1.64153	1.95178	-0.858023	-0.616359	-0.458461
826	2	facultative	34.899	31.595	wild	ISR	28	FT155	Others	Others	H28.Wild.ISR	1.64153	1.95178	-0.858023	-0.616359	-0.458461
827	2	facultative	34.9	31.595	wild	ISR	7	FT156	Others	Others	H07.Wild.ISR	1.64153	1.95178	-0.858023	-0.616359	-0.458461
828	2	winter	35.532	32.926	wild	ISR	4	FT157	Others	H04.Wild	H04.Wild.ISR	0.785317	2.4353	1.19256	-1.06264	-0.193598
829	2	winter	35.531	32.926	wild	ISR	80	FT158	Others	Others	Others	0.785317	2.4353	1.19256	-1.06264	-0.193598
830	2	facultative	35.532	32.926	wild	ISR	4	FT159	Others	H04.Wild	H04.Wild.ISR	0.785317	2.4353	1.19256	-1.06264	-0.193598
831	2	facultative	35.532	32.926	wild	ISR	81	FT160	Others	Others	Others	0.785317	2.4353	1.19256	-1.06264	-0.193598
832	2	facultative	35.607	32.906	wild	ISR	39	FT161	Others	Others	Others	2.44118	1.61757	-0.0522175	-0.00383885	0.468382
833	2	winter	35.606	32.91	wild	ISR	82	FT162	Others	Others	Others	2.44118	1.61757	-0.0522175	-0.00383885	0.468382
834	2	facultative	35.606	32.91	wild	ISR	39	FT163	Others	Others	Others	2.44118	1.61757	-0.0522175	-0.00383885	0.468382
835	2	facultative	35.605	32.91	wild	ISR	83	FT164	Others	Others	Others	2.44118	1.61757	-0.0522175	-0.00383885	0.468382
836	2	winter	35.605	32.911	wild	ISR	38	FT165	Others	Others	Others	2.44118	1.61757	-0.0522175	-0.00383885	0.468382
837	2	winter	35.702	32.944	wild	ISR	39	FT166	Others	Others	Others	1.95917	1.54865	0.238281	-0.180518	0.217043
838	2	winter	35.7	32.943	wild	ISR	38	FT167	Others	Others	Others	1.95917	1.54865	0.238281	-0.180518	0.217043
839	2	facultative	35.7	32.943	wild	ISR	39	FT168	Others	Others	Others	1.95917	1.54865	0.238281	-0.180518	0.217043
840	2	winter	35.769	33.071	wild	ISR	39	FT170	Others	Others	Others	-0.368291	1.83762	1.32759	-1.50399	-0.982759
841	2	winter	35.73	33.23	wild	ISR	7	FT171	Others	Others	H07.Wild.ISR	-0.599063	2.30713	1.84007	-1.61066	-0.932228
842	2	winter	35.731	33.229	wild	ISR	39	FT172	Others	Others	Others	-0.599063	2.30713	1.84007	-1.61066	-0.932228
843	2	winter	35.731	33.23	wild	ISR	38	FT173	Others	Others	Others	-0.599063	2.30713	1.84007	-1.61066	-0.932228
844	2	winter	35.648	33.252	wild	ISR	84	FT174	Others	Others	Others	0.764388	2.56921	1.36005	-0.922283	-0.17496
845	2	winter	35.646	33.251	wild	ISR	40	FT175	Others	Others	Others	0.764388	2.56921	1.36005	-0.922283	-0.17496
846	2	facultative	35.646	33.251	wild	ISR	4	FT176	Others	H04.Wild	H04.Wild.ISR	0.764388	2.56921	1.36005	-0.922283	-0.17496
847	2	facultative	35.645	33.251	wild	ISR	7	FT177	Others	Others	H07.Wild.ISR	0.764388	2.56921	1.36005	-0.922283	-0.17496
848	2	facultative	35.646	33.25	wild	ISR	4	FT178	Others	H04.Wild	H04.Wild.ISR	0.764388	2.56921	1.36005	-0.922283	-0.17496
849	2	facultative	35.63	33.14	wild	ISR	39	FT179	Others	Others	Others	1.50003	2.12935	0.717623	-0.520419	0.10565
850	2	winter	35.63	33.141	wild	ISR	85	FT181	Others	Others	Others	1.50003	2.12935	0.717623	-0.520419	0.10565
851	2	facultative	35.63	33.141	wild	ISR	4	FT182	Others	H04.Wild	H04.Wild.ISR	1.50003	2.12935	0.717623	-0.520419	0.10565
852	2	facultative	35.63	33.139	wild	ISR	84	FT183	Others	Others	Others	1.50003	2.12935	0.717623	-0.520419	0.10565
853	2	facultative	35.63	33.146	wild	ISR	39	FT184	Others	Others	Others	1.50003	2.12935	0.717623	-0.520419	0.10565
854	2	winter	35.556	33.131	wild	ISR	4	FT185	Others	H04.Wild	H04.Wild.ISR	0.926712	2.59237	1.21675	-0.931561	-0.0825003
855	2	facultative	35.557	33.131	wild	ISR	4	FT186	Others	H04.Wild	H04.Wild.ISR	0.926712	2.59237	1.21675	-0.931561	-0.0825003
856	2	facultative	35.558	33.133	wild	ISR	4	FT187	Others	H04.Wild	H04.Wild.ISR	0.926712	2.59237	1.21675	-0.931561	-0.0825003
857	2	facultative	35.558	33.132	wild	ISR	39	FT188	Others	Others	Others	0.926712	2.59237	1.21675	-0.931561	-0.0825003
858	2	winter	35.19	32.988	wild	ISR	4	FT189	Others	H04.Wild	H04.Wild.ISR	0.963584	3.29032	0.81452	-1.067	-0.0879266
859	2	winter	35.191	32.987	wild	ISR	7	FT191	Others	Others	H07.Wild.ISR	0.963584	3.29032	0.81452	-1.067	-0.0879266
860	2	winter	35.193	32.987	wild	ISR	4	FT192	Others	H04.Wild	H04.Wild.ISR	0.963584	3.29032	0.81452	-1.067	-0.0879266
861	2	facultative	35.192	32.987	wild	ISR	4	FT193	Others	H04.Wild	H04.Wild.ISR	0.963584	3.29032	0.81452	-1.067	-0.0879266
862	2	winter	35.192	32.987	wild	ISR	7	FT194	Others	Others	H07.Wild.ISR	0.963584	3.29032	0.81452	-1.067	-0.0879266
863	2	facultative	35.248	33.047	wild	ISR	4	FT195	Others	H04.Wild	H04.Wild.ISR	0.53488	3.70087	1.47854	-1.23789	-0.202173
864	2	winter	35.249	33.046	wild	ISR	4	FT196	Others	H04.Wild	H04.Wild.ISR	0.53488	3.70087	1.47854	-1.23789	-0.202173
865	2	facultative	35.249	33.046	wild	ISR	7	FT197	Others	Others	H07.Wild.ISR	0.53488	3.70087	1.47854	-1.23789	-0.202173
866	2	facultative	35.249	33.046	wild	ISR	7	FT198impu	Others	Others	H07.Wild.ISR	0.53488	3.70087	1.47854	-1.23789	-0.202173
867	2	facultative	35.503	32.87	wild	ISR	7	FT199	Others	Others	H07.Wild.ISR	2.35131	1.7559	-0.0274842	-0.113134	0.421166
868	2	winter	35.502	32.873	wild	ISR	4	FT200	Others	H04.Wild	H04.Wild.ISR	2.35131	1.7559	-0.0274842	-0.113134	0.421166
869	2	facultative	35.503	32.874	wild	ISR	7	FT201	Others	Others	H07.Wild.ISR	2.35131	1.7559	-0.0274842	-0.113134	0.421166
870	2	winter	35.502	32.874	wild	ISR	4	FT202	Others	H04.Wild	H04.Wild.ISR	2.35131	1.7559	-0.0274842	-0.113134	0.421166
871	2	facultative	35.503	32.872	wild	ISR	7	FT203	Others	Others	H07.Wild.ISR	2.35131	1.7559	-0.0274842	-0.113134	0.421166
872	2	facultative	35.011	31.839	wild	ISR	7	FT204	Others	Others	H07.Wild.ISR	1.49632	2.34313	-0.100966	-0.562781	-0.516102
873	2	winter	35.009	31.84	wild	ISR	7	FT205	Others	Others	H07.Wild.ISR	1.49632	2.34313	-0.100966	-0.562781	-0.516102
874	2	facultative	35.009	31.84	wild	ISR	28	FT206	Others	Others	H28.Wild.ISR	1.49632	2.34313	-0.100966	-0.562781	-0.516102
875	2	facultative	35.009	31.839	wild	ISR	7	FT207	Others	Others	H07.Wild.ISR	1.49632	2.34313	-0.100966	-0.562781	-0.516102
876	2	facultative	35.011	31.839	wild	ISR	7	FT208	Others	Others	H07.Wild.ISR	1.49632	2.34313	-0.100966	-0.562781	-0.516102
877	2	facultative	35.013	31.69	wild	ISR	4	FT209	Others	H04.Wild	H04.Wild.ISR	1.47641	1.95522	-0.502551	-0.589233	-0.535678
878	2	facultative	35.014	31.69	wild	ISR	5	FT210	Others	Others	Others	1.47641	1.95522	-0.502551	-0.589233	-0.535678
879	2	facultative	35.014	31.691	wild	ISR	7	FT211	Others	Others	H07.Wild.ISR	1.47641	1.95522	-0.502551	-0.589233	-0.535678
880	2	winter	35.013	31.691	wild	ISR	7	FT212	Others	Others	H07.Wild.ISR	1.47641	1.95522	-0.502551	-0.589233	-0.535678
881	2	facultative	35.013	31.691	wild	ISR	7	FT213	Others	Others	H07.Wild.ISR	1.47641	1.95522	-0.502551	-0.589233	-0.535678
882	2	facultative	35.113	31.77	wild	ISR	7	FT214	Others	Others	H07.Wild.ISR	0.815071	1.94305	-0.0754757	-0.906462	-0.913008
883	2	facultative	35.112	31.77	wild	ISR	42	FT215	Others	Others	Others	0.815071	1.94305	-0.0754757	-0.906462	-0.913008
884	2	winter	35.112	31.772	wild	ISR	7	FT216	Others	Others	H07.Wild.ISR	0.815071	1.94305	-0.0754757	-0.906462	-0.913008
885	2	winter	35.112	31.772	wild	ISR	28	FT217	Others	Others	H28.Wild.ISR	0.815071	1.94305	-0.0754757	-0.906462	-0.913008
886	2	winter	35.113	31.772	wild	ISR	26	FT218	Others	Others	Others	0.815071	1.94305	-0.0754757	-0.906462	-0.913008
887	2	winter	35.764	33.287	wild	ISR	4	FT219	Others	H04.Wild	H04.Wild.ISR	-1.84206	2.22361	2.51109	-2.19527	-1.50111
888	2	winter	35.763	33.287	wild	ISR	16	FT220	Others	Others	Others	-1.84206	2.22361	2.51109	-2.19527	-1.50111
889	2	winter	35.424	32.974	wild	ISR	4	FT221	Others	H04.Wild	H04.Wild.ISR	-0.40584	2.71695	2.10749	-1.7641	-0.606928
890	2	winter	35.424	32.974	wild	ISR	4	FT222	Others	H04.Wild	H04.Wild.ISR	-0.40584	2.71695	2.10749	-1.7641	-0.606928
891	2	facultative	35.217	31.783	landrace	ISR	2	FT224	H02	H02.NE	Others	0.626686	1.54322	-0.297908	-0.963529	-1.05953
892	6	facultative	35.217	31.783	landrace	ISR	1	FT225impu	H01	H01.NE	Others	0.626686	1.54322	-0.297908	-0.963529	-1.05953
893	2	spring	35.224	31.779	landrace	ISR	2	FT226	H02	H02.NE	Others	0.626686	1.54322	-0.297908	-0.963529	-1.05953
894	2	winter	44.15	36.4	wild	IRQ	5	FT229	Others	Others	Others	0.449284	-0.734392	3.51932	0.76292	0.322395
895	2	facultative	53	32	wild	IRN	9	FT240	Others	Others	Others	1.46174	-3.41158	-1.20022	1.15852	-0.199903
896	2	winter	49.8	34.083	wild	IRN	6	FT242	Others	Others	Others	-1.12545	-4.16122	0.3353	0.198212	-1.36354
897	2	facultative	37.117	36.717	wild	TUR	6	FT254	Others	Others	Others	-0.0838153	-0.974515	0.964046	-0.316319	0.0187771
898	2	facultative	36.932	36.839	wild	TUR	13	FT255	Others	Others	Others	-0.209082	-0.509127	1.43541	-0.407387	0.0905954
899	2	facultative	37.63	36.76	wild	TUR	6	FT259	Others	Others	Others	0.836558	-1.74556	0.306036	0.370468	-0.0332283
900	2	facultative	37.72	36.84	wild	TUR	6	FT260	Others	Others	Others	0.781327	-1.75911	0.427467	0.412723	-0.0292795
901	2	winter	36.05	32.217	wild	JOR	4	FT272	Others	H04.Wild	Others	1.05302	-0.187847	-1.56371	-0.45627	-1.0732
902	2	facultative	40.047	36.851	wild	TUR	6	FT281	Others	Others	Others	1.30349	-2.33978	0.405224	1.24331	0.126545
903	2	winter	50.833	30.067	wild	IRN	29	FT286	Others	Others	Others	2.82222	-0.866938	0.255812	0.964218	1.2819
904	2	facultative	34.967	31.8	wild	ISR	5	FT295	Others	Others	Others	1.48391	2.39732	-0.111669	-0.59431	-0.510024
905	2	facultative	35.096	32.753	wild	ISR	4	FT298	Others	H04.Wild	H04.Wild.ISR	1.3772	2.67639	0.458457	-1.04581	0.0939682
906	2	facultative	35.457	32.503	wild	ISR	28	FT302	Others	Others	H28.Wild.ISR	2.28209	1.46746	-0.32154	-0.14317	0.26308
907	2	facultative	35.517	32.433	wild	ISR	7	FT309	Others	Others	H07.Wild.ISR	2.78827	0.873016	-0.710041	0.427299	0.407025
908	2	facultative	35	31.767	wild	ISR	26	FT314	Others	Others	Others	1.53624	2.2936	-0.235482	-0.57478	-0.475291
909	2	facultative	35	31.683	wild	ISR	4	FT324	Others	H04.Wild	H04.Wild.ISR	1.57577	2.07955	-0.468543	-0.556755	-0.448622
910	2	facultative	35.05	30.917	wild	ISR	7	FT325	Others	Others	H07.Wild.ISR	2.28241	0.384142	-2.32594	-0.219944	-0.19477
911	2	facultative	35.05	30.917	wild	ISR	10	FT327	H10.Wild.ISR	H10.Wild.ISR	H10.Wild.ISR	2.28241	0.384142	-2.32594	-0.219944	-0.19477
912	2	facultative	35.05	30.917	wild	ISR	10	FT328	H10.Wild.ISR	H10.Wild.ISR	H10.Wild.ISR	2.28241	0.384142	-2.32594	-0.219944	-0.19477
913	2	facultative	34.933	32.683	wild	ISR	28	FT335	Others	Others	H28.Wild.ISR	1.50354	3.00995	0.301834	-1.05002	0.233959
914	2	facultative	35.533	32.967	wild	ISR	39	FT336	Others	Others	Others	-0.0540734	2.44529	1.6737	-1.52301	-0.521391
915	2	facultative	35.617	33.017	wild	ISR	39	FT337	Others	Others	Others	1.68416	2.04782	0.641263	-0.435106	0.188821
916	2	facultative	53	32	wild	IRN	9	FT339	Others	Others	Others	1.46174	-3.41158	-1.20022	1.15852	-0.199903
917	2	facultative	35.017	32.3	wild	ISR	7	FT341	Others	Others	H07.Wild.ISR	1.36397	3.13342	0.315076	-0.625584	-0.387723
918	2	winter	49.833	32.55	wild	IRN	6	FT347	Others	Others	Others	-1.45636	-3.30545	-0.707782	0.199256	-2.6479
919	2	facultative	126.633	45.75	landrace	CHN	1	FT407	H01	H01	Others	-7.37965	-4.24725	-0.497568	3.65221	-2.77657
920	deficiens	facultative	38.758	9.017	landrace	ETH	2	FT408	H02	H02	Others	-1.90581	6.52687	-1.99256	2.37545	-2.57578
921	deficiens	facultative	38.758	9.017	landrace	ETH	2	FT412	H02	H02	Others	-1.90581	6.52687	-1.99256	2.37545	-2.57578
922	2	facultative	44.207	15.352	landrace	YEM	2	FT414	H02	H02	Others	0.49471	2.24851	-4.65692	1.40101	-2.40823
923	2	facultative	53	32	wild	IRN	6	FT423	Others	Others	Others	1.46174	-3.41158	-1.20022	1.15852	-0.199903
924	6	facultative	-6.833	34.015	landrace	MAR	8	FT447	Others	Others	Others	0.329373	2.82862	-1.33202	-1.29815	-0.323631
925	6	facultative	-6.833	34.015	landrace	MAR	8	FT448	Others	Others	Others	0.329373	2.82862	-1.33202	-1.29815	-0.323631
926	6	winter	71.84	36.255	landrace	AFG	86	FT450	Others	Others	Others	-15.1572	-2.79175	-1.38594	-4.47896	-5.55852
927	2	spring	29.417	38.5	landrace	TUR	4	FT451	Others	H04	H04	-2.60054	-0.695375	-0.602105	-0.79755	0.251336
928	6	winter	32.85	39.917	landrace	TUR	8	FT557	Others	Others	Others	-2.69042	-1.61901	-1.93946	-0.15849	0.458399
929	2	winter	36.317	33.483	wild	SYR	4	FT563	Others	H04.Wild	Others	1.39451	-1.33575	-1.43297	0.470309	-0.873908
930	2	winter	56.683	38.417	wild	TKM	6	FT566	Others	Others	Others	-0.892672	-3.17199	-1.06147	0.573501	0.420521
931	2	facultative	39.967	36.983	wild	AFG	6	FT568	Others	Others	Others	1.03242	-2.28829	0.634415	1.0684	0.116205
932	2	facultative	42.099	37.093	wild	TUR	6	FT579	Others	Others	Others	1.04584	-1.36776	1.90985	0.360716	1.11963
933	2	winter	37.77	36.484	wild	SYR	6	FT582	Others	Others	Others	0.969033	-1.90021	-0.103688	0.470852	-0.142042
934	2	winter	36.474	34.822	wild	SYR	4	FT587	Others	H04.Wild	Others	-0.458298	1.65109	1.94035	-1.1714	-0.618598
935	2	winter	37.007	35.029	wild	SYR	88	FT588	Others	Others	Others	0.938252	-1.32072	-0.753695	0.289537	-0.574809
936	2	winter	41.086	37.074	wild	SYR	17	FT589	Others	Others	Others	1.32248	-1.72909	1.00166	0.691569	0.914193
937	2	winter	41.086	37.074	wild	SYR	6	FT592	Others	Others	Others	1.32248	-1.72909	1.00166	0.691569	0.914193
938	2	winter	44.4	33.33	wild	IRQ	6	FT597	Others	Others	Others	3.40968	-2.29006	-0.669297	1.87167	1.40254
939	2	winter	44.4	33.33	wild	IRQ	6	FT598	Others	Others	Others	3.40968	-2.29006	-0.669297	1.87167	1.40254
940	2	winter	44.4	33.33	wild	IRQ	6	FT599	Others	Others	Others	3.40968	-2.29006	-0.669297	1.87167	1.40254
941	2	winter	43.133	36.35	wild	IRQ	6	FT603	Others	Others	Others	2.06348	-1.92982	0.959448	1.87963	0.57641
942	2	winter	43.167	36.083	wild	IRQ	6	FT604	Others	Others	Others	2.18154	-2.11851	0.640536	1.68864	0.75215
943	2	facultative	53	32	wild	IRN	6	FT606	Others	Others	Others	1.46174	-3.41158	-1.20022	1.15852	-0.199903
944	2	facultative	53	32	wild	IRN	6	FT607	Others	Others	Others	1.46174	-3.41158	-1.20022	1.15852	-0.199903
945	2	facultative	53	32	wild	IRN	6	FT608	Others	Others	Others	1.46174	-3.41158	-1.20022	1.15852	-0.199903
946	2	facultative	53	32	wild	IRN	6	FT609	Others	Others	Others	1.46174	-3.41158	-1.20022	1.15852	-0.199903
947	2	facultative	53	32	wild	IRN	6	FT610	Others	Others	Others	1.46174	-3.41158	-1.20022	1.15852	-0.199903
948	2	facultative	48.817	31.533	wild	IRN	6	FT618	Others	Others	Others	4.31556	-1.39221	0.263749	2.31001	1.96446
949	2	winter	37.351	36.882	wild	TUR	6	FT619	Others	Others	Others	0.0869632	-1.40168	0.867914	-0.0413723	0.0065372
950	2	winter	37.464	36.691	wild	TUR	6	FT620	Others	Others	Others	0.741672	-1.61156	0.271622	0.202247	-0.0309265
951	2	winter	37.521	36.854	wild	TUR	6	FT621	Others	Others	Others	0.504064	-1.58331	0.580144	0.173015	-0.0147212
952	2	winter	37.182	36.921	wild	TUR	4	FT624	Others	H04.Wild	Others	-0.520257	-1.17894	1.20755	-0.356464	-0.230423
953	2	winter	35.717	32.1	wild	JOR	42	FT626	Others	Others	Others	0.358288	1.19524	0.143887	-1.05591	-1.02435
954	2	winter	36.697	32.867	wild	SYR	4	FT629	Others	H04.Wild	Others	-0.0907035	-0.606753	-1.1144	-0.911069	-1.41026
955	2	winter	35.867	33.467	wild	LBN	4	FT630	Others	H04.Wild	Others	-2.02397	1.92344	2.55993	-2.07998	-1.55535
956	2	winter	36.1	33.933	wild	LBN	4	FT631	Others	H04.Wild	Others	0.0123126	-0.164819	0.461071	-0.221536	-1.3329
957	2	facultative	35.55	32.733	wild	ISR	7	FT638	Others	Others	H07.Wild.ISR	2.45231	1.43469	-0.111482	0.0194998	0.464485
958	2	facultative	35.461	31.79	wild	ISR	10	FT639	H10.Wild.ISR	H10.Wild.ISR	H10.Wild.ISR	3.80516	0.298808	-1.68162	0.654668	1.15126
959	2	facultative	35.468	31.926	wild	ISR	66	FT640	Others	Others	H66.Wild.ISR	3.61467	0.400244	-1.38183	0.628122	0.981841
960	2	facultative	35.549	32.284	wild	ISR	89	FT641	Others	Others	Others	3.30481	0.620645	-1.01593	0.710232	0.687119
961	2	facultative	34.632	30.89	wild	ISR	26	FT642	Others	Others	Others	1.77498	0.571865	-2.38518	-0.690686	-0.371438
962	2	facultative	35.437	31.673	wild	ISR	6	FT643	Others	Others	H06.Wild.ISR	3.48018	0.422316	-1.76128	0.499756	0.784038
963	2	facultative	35.436	32.781	wild	ISR	90	FT644	Others	Others	Others	1.55883	2.15906	0.462602	-0.56826	0.132171
964	2	facultative	34.932	32.617	wild	ISR	28	FT645	Others	Others	H28.Wild.ISR	1.39007	3.15625	0.367536	-1.078	0.0124977
965	2	facultative	34.679	30.572	wild	ISR	4	FT646	Others	H04.Wild	H04.Wild.ISR	1.01922	0.323439	-2.28371	-1.07474	-0.883748
966	2	winter	35.606	32.91	wild	ISR	91	FT647	Others	Others	Others	2.44118	1.61757	-0.0522175	-0.00383885	0.468382
967	2	winter	35.7	32.943	wild	ISR	83	FT648	Others	Others	Others	1.95917	1.54865	0.238281	-0.180518	0.217043
968	2	winter	35.73	33.23	wild	ISR	4	FT649	Others	H04.Wild	H04.Wild.ISR	-0.599063	2.30713	1.84007	-1.61066	-0.932228
969	2	facultative	35.557	33.132	wild	ISR	4	FT650	Others	H04.Wild	H04.Wild.ISR	0.926712	2.59237	1.21675	-0.931561	-0.0825003
970	2	winter	35.763	33.287	wild	ISR	4	FT651	Others	H04.Wild	H04.Wild.ISR	-1.84206	2.22361	2.51109	-2.19527	-1.50111
971	2	winter	35.763	33.287	wild	ISR	4	FT652	Others	H04.Wild	H04.Wild.ISR	-1.84206	2.22361	2.51109	-2.19527	-1.50111
972	2	winter	35.424	32.974	wild	ISR	4	FT653	Others	H04.Wild	H04.Wild.ISR	-0.40584	2.71695	2.10749	-1.7641	-0.606928
973	2	winter	35.424	32.974	wild	ISR	6	FT654	Others	Others	H06.Wild.ISR	-0.40584	2.71695	2.10749	-1.7641	-0.606928
974	2	facultative	50.82	30.116	wild	IRN	6	FT656	Others	Others	Others	2.96833	-0.797261	0.283465	1.01092	1.377
975	2	facultative	50.752	30.361	wild	IRN	6	FT657	Others	Others	Others	2.68459	-1.27302	0.46132	1.15419	0.959532
976	2	winter	43.2	35.367	wild	IRQ	6	FT658	Others	Others	Others	2.61759	-2.36938	0.075167	1.52523	1.13199
977	2	winter	44.383	33.333	wild	IRQ	6	FT659	Others	Others	Others	3.40968	-2.29006	-0.669297	1.87167	1.40254
978	2	facultative	37.608	37.035	wild	TUR	6	FT663	Others	Others	Others	0.0774648	-1.64048	0.917801	0.104877	-0.0651156
979	2	facultative	37.333	37.253	wild	TUR	6	FT667	Others	Others	Others	-0.625034	-1.33133	1.3992	-0.178979	-0.165421
980	2	facultative	36.932	36.992	wild	TUR	3	FT670	Others	Others	Others	-1.34209	-0.836278	1.57847	-0.703322	-0.498971
981	2	winter	35.817	33.617	wild	LBN	23	FT672	Others	Others	Others	-1.64695	2.21956	2.66934	-1.70552	-1.37546
982	2	spring	13.408	52.519	landrace	DEU	2	FT723	H02	H02	Others	-6.73998	0.505046	-3.37719	-0.798803	2.61227
983	2	winter	37.158	37.325	wild	TUR	4	FT728	Others	H04.Wild	Others	-0.261948	-0.851686	1.57095	-0.120329	0.176426
984	2	winter	37.189	37.288	wild	TUR	6	FT729	Others	Others	Others	-0.925616	-1.2541	1.46317	-0.329445	-0.310962
985	2	winter	37.275	37.329	wild	TUR	6	FT730	Others	Others	Others	-0.81166	-1.32588	1.43528	-0.245562	-0.259515
986	2	winter	37.281	37.424	wild	TUR	6	FT731	Others	Others	Others	-0.99371	-1.38437	1.40587	-0.287929	-0.413427
987	2	winter	36.467	36.256	wild	TUR	4	FT732	Others	H04.Wild	Others	0.0556007	0.747002	1.24594	-0.599105	0.708897
988	2	winter	36.467	36.256	wild	TUR	4	FT733	Others	H04.Wild	Others	0.0556007	0.747002	1.24594	-0.599105	0.708897
989	2	winter	38.779	37.41	wild	TUR	6	FT734	Others	Others	Others	0.165443	-1.57778	1.63764	-0.0255852	0.619045
990	2	winter	39.955	37.792	wild	TUR	50	FT735	Others	Others	Others	-0.762771	-2.00907	2.07859	-0.0227247	0.134241
991	2	winter	39.955	37.792	wild	TUR	51	FT736	Others	Others	Others	-0.762771	-2.00907	2.07859	-0.0227247	0.134241
992	2	winter	39.993	37.821	wild	TUR	6	FT737	Others	Others	Others	-0.618147	-2.08682	1.95657	0.0700007	0.133492
993	2	winter	39.723	37.839	wild	TUR	6	FT738	Others	Others	Others	-0.906846	-1.91915	2.12957	-0.280602	0.202123
994	2	winter	39.723	37.839	wild	TUR	6	FT739	Others	Others	Others	-0.906846	-1.91915	2.12957	-0.280602	0.202123
995	2	winter	41.453	37.681	wild	TUR	6	FT741	Others	Others	Others	-0.126494	-1.60995	1.69124	0.424984	0.800062
996	2	winter	40.771	37.332	wild	TUR	6	FT742	Others	Others	Others	-0.12111	-1.67469	2.16988	0.159483	0.359579
997	2	winter	37.942	37.711	wild	TUR	6	FT743	Others	Others	Others	-0.496486	-1.58563	1.55399	-0.134803	0.241406
998	2	winter	37.787	37.658	wild	TUR	6	FT744	Others	Others	Others	-0.729796	-1.74351	1.35131	-0.15699	-0.0874951
999	2	winter	36.728	36.979	wild	TUR	16	FT745	Others	Others	Others	-0.470751	0.0297954	1.97434	-0.428496	0.376023
1000	2	facultative	65.75	34.633	landrace	AFG	7	FT762	Others	Others	Others	-4.14013	-4.76552	-1.40926	-0.150064	-4.52603
1001	2	spring	44.4	33.33	landrace	IRQ	3	FT763	Others	Others	Others	3.40968	-2.29006	-0.669297	1.87167	1.40254
1002	6	facultative	13.188	32.876	landrace	LBY	4	FT764	Others	H04	H04	1.43431	1.25289	-1.81695	-0.870185	0.374379
1003	6	spring	40.533	64.55	landrace	RUS	1	FT773	H01	H01	Others	-9.47127	-2.89131	-2.40249	-1.19605	-0.155249
1004	2	facultative	47.002	42.133	landrace	RUS	1	FT774	H01	H01	Others	-8.17167	-0.302985	-2.64529	-0.474617	-2.09429
1005	6	facultative	-4.65	34.433	landrace	MAR	8	FT775	Others	Others	Others	0.3781	0.398015	0.178211	0.0226917	0.616595
1006	6	spring	57.167	50.283	landrace	KAZ	3	FT776	Others	Others	Others	-7.25097	-5.14883	-2.87336	1.24445	0.899845
1007	2	facultative	74.567	42.867	landrace	KGZ	4	FT777	Others	H04	H04	-3.27852	-2.86415	-1.03453	0.596655	0.291763
1008	6	facultative	68.774	38.56	landrace	TJK	4	FT778	Others	H04	H04	-0.551963	-1.01959	0.865279	0.536762	-0.273483
1009	6	spring	58.384	37.942	landrace	TKM	3	FT779	Others	Others	Others	0.0975186	-2.96405	-0.918959	1.07823	0.724772
1010	6	facultative	23.323	42.697	landrace	BGR	4	FT782	Others	H04	H04	-6.21232	-0.0165423	-3.23222	0.0743927	2.26512
1011	6	spring	19.82	41.326	landrace	ALB	3	FT783	Others	Others	Others	-5.03221	2.63392	0.89196	-0.76712	3.50868
1012	2	facultative	21.797	40.314	landrace	GRC	1	FT784	H01	H01	Others	-4.50314	-0.942991	-1.96394	-0.232186	2.09937
1013	2	spring	12.483	41.883	landrace	ITA	2	FT785	H02	H02	Others	-2.69152	1.54898	-0.71491	-0.354578	2.3113
1014	6	facultative	57.333	22.667	landrace	OMN	8	FT786	Others	Others	Others	3.99875	1.80197	-2.7766	0.113869	2.14307
1015	6	facultative	73.767	36.183	landrace	PAK	45	FT787	Others	Others	Others	-1.75745	-2.4128	-2.39247	0.0862915	-0.302927
1016	2	facultative	36.463	36.117	landrace	SYR	7	FT788	Others	Others	Others	-0.735062	0.687757	1.93447	-0.961438	-0.0806768
1017	6	winter	68.774	38.56	landrace	TJK	4	FT789	Others	H04	H04	-0.551963	-1.01959	0.865279	0.536762	-0.273483
1018	intermedium	winter	83.736	28.356	landrace	NPL	7	FT795	Others	Others	Others	-8.57479	11.52	5.71415	10.4114	-3.73844
1019	6	winter	48.817	34.583	landrace	IRN	6	FT800	Others	Others	Others	-1.12356	-2.43132	-1.18544	0.346191	-1.46606
1020	6	spring	32.85	39.917	landrace	TUR	3	FT801	Others	Others	Others	-2.69042	-1.61901	-1.93946	-0.15849	0.458399
1021	2	facultative	29.417	38.5	landrace	TUR	4	FT802	Others	H04	H04	-2.60054	-0.695375	-0.602105	-0.79755	0.251336
1022	2	facultative	30.667	38.75	landrace	TUR	2	FT803	H02	H02.NE	Others	-3.19003	-1.18288	-1.9542	-0.654783	0.440851
1023	2	spring	32.85	39.917	landrace	TUR	3	FT804	Others	Others	Others	-2.69042	-1.61901	-1.93946	-0.15849	0.458399
1024	2	spring	51.423	35.696	landrace	IRN	4	FTBLACK	Others	H04	H04	0.315363	-3.12274	-0.409714	0.303158	0.42696
1025	2	spring	45.485	36.153	landrace	IRN	4	FTKC70115	Others	H04	H04	-1.74091	-2.09168	2.09945	-0.104598	-1.42304
1026	2	spring	50.005	36.28	landrace	IRN	1	FTKC70365	H01	H01	Others	-0.24194	-2.38864	-0.80904	0.873864	-0.827199
1027	2	facultative	47	35.31	landrace	IRN	9	FTTN3267	Others	Others	Others	-1.18147	-2.60881	0.405166	0.575984	-1.43775
1028	6	facultative	49.596	37.283	landrace	IRN	9	FTTN3821	Others	Others	Others	-5.1241	3.71903	1.07833	0.603313	3.96431
1029	2	facultative	49.596	37.283	landrace	IRN	1	FTTN3824	H01	H01	Others	-5.1241	3.71903	1.07833	0.603313	3.96431
1030	2	facultative	49.596	37.283	landrace	IRN	1	FTTN3826	H01	H01	Others	-5.1241	3.71903	1.07833	0.603313	3.96431
1031	6	facultative	49.596	37.283	landrace	IRN	1	FTTN3827	H01	H01	Others	-5.1241	3.71903	1.07833	0.603313	3.96431
1032	6	facultative	52.525	29.608	landrace	IRN	7	FTTN4537	Others	Others	Others	1.24405	-1.52295	-0.296293	1.0739	-1.15337
1033	2	facultative	50.834	28.962	landrace	IRN	9	FTTN4791	Others	Others	Others	3.18416	1.20994	-0.360451	-0.821411	1.93283
1034	2	facultative	50.834	28.962	landrace	IRN	9	FTTN4792	Others	Others	Others	3.18416	1.20994	-0.360451	-0.821411	1.93283
1035	2	facultative	50.834	28.962	landrace	IRN	9	FTTN4793	Others	Others	Others	3.18416	1.20994	-0.360451	-0.821411	1.93283
1036	2	facultative	57.333	37.475	landrace	IRN	7	FTTN4815	Others	Others	Others	-0.815923	-2.86728	-1.21221	0.752748	-0.0870356
1037	2	facultative	59.2	32.867	landrace	IRN	7	FTTN4817	Others	Others	Others	1.31848	-2.58988	-1.60755	1.08302	-0.79084
1038	6	facultative	59.2	32.867	landrace	IRN	6	FTTN4821	Others	Others	Others	1.31848	-2.58988	-1.60755	1.08302	-0.79084
1039	2	facultative	51.25	29.283	landrace	IRN	9	FTTN4854	Others	Others	Others	3.42715	0.282175	-0.298666	0.0819829	2.00459
1040	6	facultative	50.65	29.65	landrace	IRN	6	FTTN6363	Others	Others	Others	3.59811	0.316923	-0.198649	0.540239	2.13956
1041	6	facultative	49.606	31.278	landrace	IRN	8	FTTN6393	Others	Others	Others	3.98524	-1.01531	1.068	1.88897	1.84925
1042	6	facultative	49.606	31.278	landrace	IRN	93	FTTN6394	Others	Others	Others	3.98524	-1.01531	1.068	1.88897	1.84925
1043	6	facultative	50.267	30.583	landrace	IRN	8	FTTN6396	Others	Others	Others	3.61766	-0.580854	0.761276	1.74137	1.67996
1044	6	facultative	54.367	31.85	landrace	IRN	6	FTTN6415	Others	Others	Others	2.27484	-2.91042	-1.58267	1.45543	0.491462
1045	6	facultative	51.423	35.696	landrace	IRN	8	FTWHITE	Others	Others	Others	0.315363	-3.12274	-0.409714	0.303158	0.42696
1046	2	facultative	51.423	35.696	landrace	IRN	9	FTYELLOW	Others	Others	Others	0.315363	-3.12274	-0.409714	0.303158	0.42696
1047	2	facultative	65.75	34.633	landrace	AFG	7	BCC003	Others	Others	Others	-4.14013	-4.76552	-1.40926	-0.150064	-4.52603
1048	6	facultative	14.383	26.467	landrace	LBY	4	BCC118	Others	H04	H04	3.24651	-1.78153	-2.33622	1.36709	1.40975
1049	6	facultative	-8.283	29.667	landrace	MAR	7	BCC126	Others	Others	Others	1.58958	-1.04206	-2.00282	0.784818	0.0258765
1050	6	facultative	-6.283	33.633	landrace	MAR	8	BCC129	Others	Others	Others	0.849233	0.603812	-0.989857	0.105769	0.234953
1051	6	facultative	-3.05	32.05	landrace	MAR	8	BCC131	Others	Others	Others	1.20007	-2.19717	-1.76682	1.09311	1.85965
1052	2	spring	26.1	44.433	landrace	ROU	2	HOR1391	H02	H02	Others	-6.27353	-0.430221	-2.97148	0.879338	2.91411
1053	6	spring	40.533	64.55	landrace	RUS	1	BCC1479	H01	H01	Others	-9.47127	-2.89131	-2.40249	-1.19605	-0.155249
1054	2	spring	40.533	64.55	landrace	RUS	1	BCC1480	H01	H01	Others	-9.47127	-2.89131	-2.40249	-1.19605	-0.155249
1055	2	spring	34.35	61.783	landrace	RUS	1	BCC1481	H01	H01	Others	-8.96069	-1.77454	-2.50267	-0.889247	-0.169629
1056	2	spring	39.9	59.217	landrace	RUS	1	BCC1483	H01	H01	Others	-9.00233	-2.53342	-2.54109	-0.0915028	0.134238
1057	6	spring	40.933	57.767	landrace	RUS	1	BCC1484	H01	H01	Others	-8.53395	-1.99854	-2.21195	-0.237568	1.43125
1058	2	facultative	47.002	42.133	landrace	RUS	1	BCC1487	H01	H01	Others	-8.17167	-0.302985	-2.64529	-0.474617	-2.09429
1059	6	spring	37.618	55.751	landrace	RUS	1	BCC1488	H01	H01	Others	-8.70304	-1.2339	-2.29833	-0.226501	1.93039
1060	6	spring	129.733	62.033	landrace	RUS	56	BCC1491	Others	Others	Others	-11.8546	-10.7798	-1.48507	1.82052	-3.78642
1061	6	spring	57.167	50.283	landrace	KAZ	3	BCC1494	Others	Others	Others	-7.25097	-5.14883	-2.87336	1.24445	0.899845
1062	2	facultative	74.612	42.875	landrace	KGZ	4	BCC1497	Others	H04	H04	-3.18296	-2.90643	-1.00509	0.623693	0.373964
1063	6	spring	66.96	39.654	landrace	UZB	94	BCC1498	Others	Others	Others	-0.640201	-2.23231	-0.481421	0.173458	-0.541828
1064	6	facultative	-4.65	34.433	landrace	MAR	7	BCC149	Others	Others	Others	0.3781	0.398015	0.178211	0.0226917	0.616595
1065	6	facultative	68.774	38.56	landrace	TJK	4	BCC1500	Others	H04	H04	-0.551963	-1.01959	0.865279	0.536762	-0.273483
1066	6	spring	58.384	37.942	landrace	TKM	3	BCC1503	Others	Others	Others	0.0975186	-2.96405	-0.918959	1.07823	0.724772
1067	6	facultative	23.323	42.697	landrace	BGR	4	BCC1561	Others	H04	H04	-6.21232	-0.0165423	-3.23222	0.0743927	2.26512
1068	6	spring	19.82	41.326	landrace	ALB	7	BCC1565	Others	Others	Others	-5.03221	2.63392	0.89196	-0.76712	3.50868
1069	2	facultative	21.797	40.314	landrace	GRC	1	BCC1566	H01	H01	Others	-4.50314	-0.942991	-1.96394	-0.232186	2.09937
1070	2	spring	12.483	41.883	landrace	ITA	2	BCC1589	H02	H02	Others	-2.69152	1.54898	-0.71491	-0.354578	2.3113
1071	6	facultative	-2.333	34.95	landrace	MAR	8	BCC161	Others	Others	Others	0.455469	0.613377	-1.79003	-0.989728	0.877598
1072	6	facultative	57.333	22.667	landrace	OMN	8	BCC167a	Others	Others	Others	3.99875	1.80197	-2.7766	0.113869	2.14307
1073	6	facultative	73.233	36.133	landrace	PAK	7	BCC173	Others	Others	Others	-8.20357	-3.45022	-2.19649	-2.63778	-2.78592
1074	6	facultative	73.367	36.3	landrace	PAK	7	BCC182	Others	Others	Others	-5.18759	-3.33031	-2.41288	-1.44356	-1.73944
1075	2	facultative	40.072	36.833	landrace	SYR	9	BCC190	Others	Others	Others	1.35145	-2.34681	0.349727	1.24258	0.153483
1076	2	facultative	38.96	36.383	landrace	SYR	9	BCC192a	Others	Others	Others	1.49647	-2.1802	-0.504086	0.91081	0.0937232
1077	2	facultative	36.544	33.817	landrace	SYR	7	BCC195a	Others	Others	Others	-0.291375	-1.58237	-1.74099	-0.675007	-1.57087
1078	2	facultative	36.463	36.117	landrace	SYR	7	BCC197a	Others	Others	Others	-0.735062	0.687757	1.93447	-0.961438	-0.0806768
1079	6	facultative	68.774	38.56	landrace	TJK	7	BCC218	Others	Others	Others	-0.551963	-1.01959	0.865279	0.536762	-0.273483
1080	6	facultative	68.774	38.56	landrace	TJK	4	BCC219	Others	H04	H04	-0.551963	-1.01959	0.865279	0.536762	-0.273483
1081	6	facultative	85.317	27.717	landrace	NPL	7	BCC732	Others	Others	Others	-4.16263	7.31504	1.63618	6.69995	-1.24459
1082	6	facultative	85.317	27.717	landrace	NPL	7	BCC745	Others	Others	Others	-4.16263	7.31504	1.63618	6.69995	-1.24459
1083	6	facultative	85.317	27.717	landrace	NPL	10	BCC759	H10	H10	Others	-4.16263	7.31504	1.63618	6.69995	-1.24459
1084	6	spring	83.736	28.356	landrace	NPL	7	BCC761	Others	Others	Others	-8.57479	11.52	5.71415	10.4114	-3.73844
1085	intermedium	facultative	83.736	28.356	landrace	NPL	7	BCC766	Others	Others	Others	-8.57479	11.52	5.71415	10.4114	-3.73844
1086	intermedium	facultative	83.736	28.356	landrace	NPL	7	BCC768	Others	Others	Others	-8.57479	11.52	5.71415	10.4114	-3.73844
1087	6	spring	85.333	27.7	landrace	NPL	1	BCC776	H01	H01	Others	-3.88116	6.86291	1.26499	6.26235	-1.18321
1088	2	spring	44.383	33.333	landrace	IRQ	3	BCC93	Others	Others	Others	3.40968	-2.29006	-0.669297	1.87167	1.40254
1089	6	facultative	77.167	31.1	landrace	IND	7	HOR11403	Others	Others	Others	-5.69886	6.31524	1.94249	2.8784	0.100309
1090	6	facultative	38.087	36.701	landrace	SYR	8	HOR12830a	Others	Others	Others	1.36333	-1.87356	-0.042571	0.766572	0.090136
1091	6	facultative	71.15	35	landrace	AFG	7	HOR1804	Others	Others	Others	-6.85532	0.329638	0.207177	-0.659792	0.461011
1092	6	facultative	71.18	35.883	landrace	AFG	7	HOR1842	Others	Others	Others	-9.93953	-1.08909	0.0329558	-2.80252	-3.15986
1093	6	facultative	48.49	31.32	landrace	IRN	6	HOR2800	Others	Others	Others	4.19686	-1.54112	-0.248487	2.15647	1.80789
1094	2	facultative	48.817	34.583	landrace	IRN	1	HOR2828	H01	H01.NE	Others	-1.12356	-2.43132	-1.18544	0.346191	-1.46606
1095	2	facultative	48.817	34.583	landrace	IRN	1	HOR2829	H01	H01.NE	Others	-1.12356	-2.43132	-1.18544	0.346191	-1.46606
1096	6	facultative	48.49	34.35	landrace	IRN	1	HOR2835a	H01	H01.NE	Others	-0.506803	-2.08209	-0.964792	0.570038	-1.24099
1097	6	spring	32.85	39.917	landrace	TUR	3	HOR4727	Others	Others	Others	-2.69042	-1.61901	-1.93946	-0.15849	0.458399
1098	2	spring	29.417	38.5	landrace	TUR	4	HOR7985	Others	H04	H04	-2.60054	-0.695375	-0.602105	-0.79755	0.251336
1099	2	facultative	29.417	38.5	landrace	TUR	4	HOR8006	Others	H04	H04	-2.60054	-0.695375	-0.602105	-0.79755	0.251336
1100	2	facultative	30.667	38.75	landrace	TUR	2	HOR8050	H02	H02.NE	Others	-3.19003	-1.18288	-1.9542	-0.654783	0.440851
1101	2	spring	29.5	39.25	landrace	TUR	4	HOR8113	Others	H04	H04	-4.21865	-0.125331	-0.0584613	-1.19233	-0.335821
1102	2	facultative	29.5	39.25	landrace	TUR	1	HOR8160	H01	H01.NE	Others	-4.21865	-0.125331	-0.0584613	-1.19233	-0.335821
1103	6	spring	32.85	39.917	landrace	TUR	3	HOR930	Others	Others	Others	-2.69042	-1.61901	-1.93946	-0.15849	0.458399
1104	2	facultative	35.717	32.65	wild	JOR	4	PI420913E	Others	H04.Wild	Others	1.39177	1.2443	-0.185045	-0.585593	-0.236808
1105	2	winter	45.04	37.34	wild	IRN	6	F2529s	Others	Others	Others	-3.18659	-2.58812	-0.280697	-0.585112	-1.21746
1106	2	winter	51.402	35.792	wild	IRN	6	F25331	Others	Others	Others	-0.96346	-3.69641	-1.00555	0.209524	-0.909639
1107	2	winter	51.402	35.792	wild	IRN	6	F25332	Others	Others	Others	-0.96346	-3.69641	-1.00555	0.209524	-0.909639
1108	2	winter	51.402	35.792	wild	IRN	6	F25333	Others	Others	Others	-0.96346	-3.69641	-1.00555	0.209524	-0.909639
1109	2	winter	66.625	38.311	wild	UZB	6	F2098	Others	Others	Others	-0.859549	-2.36772	-0.748889	0.00083615	-1.02111
1110	2	winter	66.625	38.311	wild	UZB	6	F2099	Others	Others	Others	-0.859549	-2.36772	-0.748889	0.00083615	-1.02111
1111	2	winter	66.967	38.075	wild	UZB	6	F2105	Others	Others	Others	-0.588961	-2.32813	-0.736028	0.176917	-0.861744
1112	2	winter	67.55	40.35	wild	UZB	6	F2131	Others	Others	Others	-0.145195	-2.47214	-0.254388	0.486367	0.207431
1113	2	winter	46.019	34.443	wild	IRN	6	F2314	Others	Others	Others	-0.176236	-1.98891	1.41635	0.73668	-0.934246
1114	2	winter	45.943	34.526	wild	IRN	6	F2318	Others	Others	Others	0.711293	-1.6667	1.58072	0.99566	-0.168031
1115	2	winter	51.417	35.7	wild	IRN	6	F2327	Others	Others	Others	0.315363	-3.12274	-0.409714	0.303158	0.42696
1116	2	winter	48.21	33.3	wild	IRN	6	F2426	Others	Others	Others	-0.176719	-2.51143	0.0752736	0.772974	-1.32962
1117	2	winter	51.4	35.8	wild	IRN	6	F2494	Others	Others	Others	-0.96346	-3.69641	-1.00555	0.209524	-0.909639
1118	2	winter	68.61	38.62	wild	TJK	6	SJ050B	Others	Others	Others	-1.46496	-1.00144	0.451859	0.343005	-0.669799
1119	2	winter	68.614	38.624	wild	TJK	6	SJ051	Others	Others	Others	-1.46496	-1.00144	0.451859	0.343005	-0.669799
1120	2	winter	69.24	38.34	wild	TJK	6	SJ054B	Others	Others	Others	-1.56362	-1.07137	0.615203	0.520553	-0.619018
1121	2	winter	48.45	34.83	wild	IRN	6	F2296	Others	Others	Others	-1.50042	-2.43405	-0.89165	0.400322	-1.91618
1122	2	winter	46.68	34.24	wild	IRN	6	F2305	Others	Others	Others	-0.849656	-2.59884	0.377753	0.55079	-1.76533
1123	2	facultative	69	35.75	wild	AFG	6	PI2203411	Others	Others	Others	-2.25551	-1.12834	0.685842	-0.74166	-1.77451
1124	2	facultative	44.2	36.4	wild	IRQ	6	PI2539331	Others	Others	Others	-0.0675627	-0.787709	3.66036	0.534415	0.0385535
1125	2	facultative	57.083	30.283	wild	IRN	6	PI2682421	Others	Others	Others	0.945726	-2.43827	-1.79771	1.19165	-1.37329
1126	2	winter	56.683	38.417	wild	TKM	6	PI2934021	Others	Others	Others	-0.892672	-3.17199	-1.06147	0.573501	0.420521
1127	2	winter	61.883	41.05	wild	TKM	6	PI2934091	Others	Others	Others	-0.21989	-4.07834	-1.09015	0.91954	0.54297
1128	2	winter	68.78	37.836	wild	TJK	6	PI2934111	Others	Others	Others	0.688435	-2.01194	-0.438481	0.869942	0.0208351
1129	2	facultative	63.183	34.5	wild	AFG	6	PI3664461	Others	Others	Others	-3.13834	-3.43728	-0.714281	-0.934715	-3.57997
1130	2	facultative	48.183	33.817	wild	IRN	6	PI4013691	Others	Others	Others	-0.205977	-2.37365	-0.118612	0.651299	-1.30107
1131	2	facultative	59.483	35.983	wild	IRN	6	PI4013701	Others	Others	Others	-1.17846	-2.72902	-1.36544	0.219248	-1.75136
1132	2	facultative	39.967	36.983	wild	TUR	6	PI559556	Others	Others	Others	1.03242	-2.28829	0.634415	1.0684	0.116205
1133	2	winter	41.717	37.967	wild	TUR	6	PI560559E	Others	Others	Others	-0.31663	-1.59535	1.77445	0.43461	0.87194
1134	2	winter	36.317	33.483	wild	SYR	6	PI236388E	Others	Others	Others	1.39451	-1.33575	-1.43297	0.470309	-0.873908
1135	2	winter	40.033	36.85	wild	TUR	6	PI245740	Others	Others	Others	1.29045	-2.33308	0.400821	1.21673	0.132883
1136	2	facultative	35.85	32.56	wild	JOR	7	ICB181399	Others	Others	Others	0.651156	1.17937	-0.236218	-1.26736	-0.4492
1137	2	winter	28.14	36.21	wild	GRC	7	MR011	Others	Others	Others	-0.427625	3.70795	2.50825	-1.419	0.436083
1138	2	winter	28.14	36.21	wild	GRC	7	MR012	Others	Others	Others	-0.427625	3.70795	2.50825	-1.419	0.436083
1139	2	winter	28.14	36.21	wild	GRC	7	MR013	Others	Others	Others	-0.427625	3.70795	2.50825	-1.419	0.436083
1140	2	facultative	46.95	34.617	wild	IRN	28	PI401371E	Others	Others	Others	-0.460415	-2.4385	0.388325	0.614769	-1.31494
1141	2	facultative	34.7	31.5	wild	ISR	28	PI531851E	Others	Others	H28.Wild.ISR	1.64655	2.0856	-1.20542	-0.974714	-0.280187
1142	6	spring	8.267	34.017	landrace	TUN	6	L87	Others	Others	Others	2.20701	-1.65367	-1.89685	0.822709	2.11319
1143	6	spring	0.133	36.033	landrace	DZA	8	L761	Others	Others	Others	-0.0590682	1.7076	-1.44831	-2.20083	1.01565
1144	6	winter	49.983	40.367	landrace	AZE	6	L948	Others	Others	Others	-1.62201	-1.24886	-1.37223	-1.67998	2.21564
1145	6	spring	54.39	24.45	landrace	ARE	7	BCC21	Others	Others	Others	5.1816	1.13859	-2.1192	0.810164	1.4744
1146	6	winter	3.05	36.77	landrace	DZA	92	BCC33	Others	Others	Others	-0.70976	2.5719	-0.0404845	-1.63329	1.19794
1147	6	winter	3.05	36.77	landrace	DZA	3	BCC34	Others	Others	Others	-0.70976	2.5719	-0.0404845	-1.63329	1.19794
1148	6	winter	3.05	36.77	landrace	DZA	8	BCC35	Others	Others	Others	-0.70976	2.5719	-0.0404845	-1.63329	1.19794
1149	6	winter	3.05	36.77	landrace	DZA	3	BCC36	Others	Others	Others	-0.70976	2.5719	-0.0404845	-1.63329	1.19794
1150	6	winter	3.05	36.77	landrace	DZA	92	BCC38	Others	Others	Others	-0.70976	2.5719	-0.0404845	-1.63329	1.19794
1151	6	winter	3.05	36.77	landrace	DZA	92	BCC39	Others	Others	Others	-0.70976	2.5719	-0.0404845	-1.63329	1.19794
1152	6	winter	3.05	36.77	landrace	DZA	92	BCC40	Others	Others	Others	-0.70976	2.5719	-0.0404845	-1.63329	1.19794
1153	6	winter	3.05	36.77	landrace	DZA	92	BCC41	Others	Others	Others	-0.70976	2.5719	-0.0404845	-1.63329	1.19794
1154	2	winter	3.05	36.77	landrace	DZA	1	BCC42	H01	H01	Others	-0.70976	2.5719	-0.0404845	-1.63329	1.19794
1155	6	winter	3.05	36.77	landrace	DZA	7	BCC43	Others	Others	Others	-0.70976	2.5719	-0.0404845	-1.63329	1.19794
1156	6	winter	3.05	36.77	landrace	DZA	8	BCC44	Others	Others	Others	-0.70976	2.5719	-0.0404845	-1.63329	1.19794
1157	6	winter	3.567	36.75	landrace	DZA	8	BCC45	Others	Others	Others	-0.685642	2.18309	0.881421	-1.01612	0.956194
1158	6	winter	3.05	36.77	landrace	DZA	4	BCC46	Others	H04	H04	-0.70976	2.5719	-0.0404845	-1.63329	1.19794
1159	6	winter	5.783	35.8	landrace	DZA	7	BCC47	Others	Others	Others	-2.44429	-1.46198	-1.44543	-0.515029	0.44415
1160	6	winter	3.05	36.77	landrace	DZA	8	BCC48	Others	Others	Others	-0.70976	2.5719	-0.0404845	-1.63329	1.19794
1161	6	winter	3.05	36.77	landrace	DZA	7	BCC49	Others	Others	Others	-0.70976	2.5719	-0.0404845	-1.63329	1.19794
1162	6	spring	31.25	30.05	landrace	EGY	96	BCC50	Others	Others	Others	3.12033	0.177941	-3.37122	0.408867	-0.192855
1163	6	spring	31.25	30.05	landrace	EGY	7	BCC51	Others	Others	Others	3.12033	0.177941	-3.37122	0.408867	-0.192855
1164	6	spring	31.25	30.05	landrace	EGY	7	BCC52	Others	Others	Others	3.12033	0.177941	-3.37122	0.408867	-0.192855
1165	6	spring	31.25	30.05	landrace	EGY	7	BCC53	Others	Others	Others	3.12033	0.177941	-3.37122	0.408867	-0.192855
1166	6	spring	31.25	30.05	landrace	EGY	7	BCC54	Others	Others	Others	3.12033	0.177941	-3.37122	0.408867	-0.192855
1167	2	spring	31.25	30.05	landrace	EGY	2	BCC55	H02	H02	Others	3.12033	0.177941	-3.37122	0.408867	-0.192855
1168	2	spring	31.25	30.05	landrace	EGY	2	BCC56	H02	H02	Others	3.12033	0.177941	-3.37122	0.408867	-0.192855
1169	6	spring	31.25	30.05	landrace	EGY	45	BCC57	Others	Others	Others	3.12033	0.177941	-3.37122	0.408867	-0.192855
1170	6	spring	31.25	30.05	landrace	EGY	92	BCC58	Others	Others	Others	3.12033	0.177941	-3.37122	0.408867	-0.192855
1171	6	spring	31.25	30.05	landrace	EGY	7	BCC59	Others	Others	Others	3.12033	0.177941	-3.37122	0.408867	-0.192855
1172	2	winter	35.933	31.95	landrace	JOR	7	BCC97	Others	Others	Others	0.621332	0.245025	-0.824722	-0.724961	-1.15139
1173	6	winter	35.933	31.95	landrace	JOR	8	BCC98	Others	Others	Others	0.621332	0.245025	-0.824722	-0.724961	-1.15139
1174	2	winter	35.933	31.95	landrace	JOR	9	BCC99	Others	Others	Others	0.621332	0.245025	-0.824722	-0.724961	-1.15139
1175	2	winter	35.933	31.95	landrace	JOR	7	BCC100	Others	Others	Others	0.621332	0.245025	-0.824722	-0.724961	-1.15139
1176	6	winter	35.933	31.95	landrace	JOR	8	BCC101	Others	Others	Others	0.621332	0.245025	-0.824722	-0.724961	-1.15139
1177	2	winter	35.933	31.95	landrace	JOR	7	BCC102	Others	Others	Others	0.621332	0.245025	-0.824722	-0.724961	-1.15139
1178	6	winter	35.933	31.95	landrace	JOR	6	BCC103	Others	Others	Others	0.621332	0.245025	-0.824722	-0.724961	-1.15139
1179	2	winter	35.933	31.95	landrace	JOR	7	BCC104	Others	Others	Others	0.621332	0.245025	-0.824722	-0.724961	-1.15139
1180	2	winter	35.933	31.95	landrace	JOR	9	BCC105	Others	Others	Others	0.621332	0.245025	-0.824722	-0.724961	-1.15139
1181	2	winter	35.933	31.95	landrace	JOR	7	BCC106	Others	Others	Others	0.621332	0.245025	-0.824722	-0.724961	-1.15139
1182	2	winter	35.513	33.887	landrace	LBN	7	BCC107	Others	Others	Others	0.584926	3.87982	2.00678	-1.43255	0.761712
1183	6	winter	35.513	33.887	landrace	LBN	4	BCC108	Others	H04	H04	0.584926	3.87982	2.00678	-1.43255	0.761712
1184	6	winter	35.513	33.887	landrace	LBN	8	BCC109	Others	Others	Others	0.584926	3.87982	2.00678	-1.43255	0.761712
1185	6	winter	35.513	33.887	landrace	LBN	4	BCC110	Others	H04	H04	0.584926	3.87982	2.00678	-1.43255	0.761712
1186	6	winter	35.513	33.887	landrace	LBN	4	BCC111	Others	H04	H04	0.584926	3.87982	2.00678	-1.43255	0.761712
1187	2	spring	58.55	23.6	landrace	OMN	3	BCC163	Others	Others	Others	4.74437	2.40559	-2.01124	-0.764686	3.13966
1188	2	spring	58.55	23.6	landrace	OMN	2	BCC164	H02	H02	Others	4.74437	2.40559	-2.01124	-0.764686	3.13966
1189	6	spring	58.55	23.6	landrace	OMN	2	BCC165	H02	H02	Others	4.74437	2.40559	-2.01124	-0.764686	3.13966
1190	6	spring	58.55	23.6	landrace	OMN	2	BCC166	H02	H02	Others	4.74437	2.40559	-2.01124	-0.764686	3.13966
1191	6	facultative	58.55	23.6	landrace	OMN	8	BCC167b	Others	Others	Others	4.74437	2.40559	-2.01124	-0.764686	3.13966
1192	6	spring	58.55	23.6	landrace	OMN	8	BCC168	Others	Others	Others	4.74437	2.40559	-2.01124	-0.764686	3.13966
1193	6	facultative	46.717	24.633	landrace	SAU	6	BCC185	Others	Others	Others	4.61435	-0.281677	-2.03389	2.17643	1.98005
1194	6	winter	36.309	33.51	landrace	SYR	4	BCC186	Others	H04	H04	1.34668	-1.35062	-1.43731	0.446955	-0.909296
1195	6	winter	36.309	33.51	landrace	SYR	3	BCC187	Others	Others	Others	1.34668	-1.35062	-1.43731	0.446955	-0.909296
1196	6	winter	36.309	33.51	landrace	SYR	3	BCC188	Others	Others	Others	1.34668	-1.35062	-1.43731	0.446955	-0.909296
1197	6	spring	36.309	33.51	landrace	SYR	1	BCC189	H01	H01.NE	Others	1.34668	-1.35062	-1.43731	0.446955	-0.909296
1198	2	winter	36.309	33.51	landrace	SYR	7	BCC191	Others	Others	Others	1.34668	-1.35062	-1.43731	0.446955	-0.909296
1199	2	winter	36.309	33.51	landrace	SYR	9	BCC192b	Others	Others	Others	1.34668	-1.35062	-1.43731	0.446955	-0.909296
1200	2	winter	36.309	33.51	landrace	SYR	6	BCC193	Others	Others	Others	1.34668	-1.35062	-1.43731	0.446955	-0.909296
1201	2	winter	36.309	33.51	landrace	SYR	4	BCC194	Others	H04	H04	1.34668	-1.35062	-1.43731	0.446955	-0.909296
1202	2	winter	36.309	33.51	landrace	SYR	7	BCC195b	Others	Others	Others	1.34668	-1.35062	-1.43731	0.446955	-0.909296
1203	2	winter	36.309	33.51	landrace	SYR	7	BCC196	Others	Others	Others	1.34668	-1.35062	-1.43731	0.446955	-0.909296
1204	2	winter	36.309	33.51	landrace	SYR	7	BCC197b	Others	Others	Others	1.34668	-1.35062	-1.43731	0.446955	-0.909296
1205	2	winter	36.309	33.51	landrace	SYR	9	BCC198	Others	Others	Others	1.34668	-1.35062	-1.43731	0.446955	-0.909296
1206	2	winter	36.309	33.51	landrace	SYR	7	BCC199	Others	Others	Others	1.34668	-1.35062	-1.43731	0.446955	-0.909296
1207	2	winter	36.309	33.51	landrace	SYR	7	BCC200	Others	Others	Others	1.34668	-1.35062	-1.43731	0.446955	-0.909296
1208	6	winter	36.309	33.51	landrace	SYR	8	BCC201	Others	Others	Others	1.34668	-1.35062	-1.43731	0.446955	-0.909296
1209	6	winter	36.309	33.51	landrace	SYR	4	BCC202	Others	H04	H04	1.34668	-1.35062	-1.43731	0.446955	-0.909296
1210	6	winter	36.309	33.51	landrace	SYR	8	BCC203	Others	Others	Others	1.34668	-1.35062	-1.43731	0.446955	-0.909296
1211	6	winter	36.309	33.51	landrace	SYR	7	BCC204	Others	Others	Others	1.34668	-1.35062	-1.43731	0.446955	-0.909296
1212	6	winter	36.309	33.51	landrace	SYR	8	BCC205	Others	Others	Others	1.34668	-1.35062	-1.43731	0.446955	-0.909296
1213	2	winter	36.309	33.51	landrace	SYR	7	BCC206	Others	Others	Others	1.34668	-1.35062	-1.43731	0.446955	-0.909296
1214	6	winter	36.309	33.51	landrace	SYR	4	BCC207	Others	H04	H04	1.34668	-1.35062	-1.43731	0.446955	-0.909296
1215	2	winter	36.309	33.51	landrace	SYR	9	BCC208	Others	Others	Others	1.34668	-1.35062	-1.43731	0.446955	-0.909296
1216	2	winter	36.309	33.51	landrace	SYR	7	BCC209	Others	Others	Others	1.34668	-1.35062	-1.43731	0.446955	-0.909296
1217	2	winter	36.309	33.51	landrace	SYR	7	BCC210	Others	Others	Others	1.34668	-1.35062	-1.43731	0.446955	-0.909296
1218	6	winter	36.309	33.51	landrace	SYR	8	BCC211	Others	Others	Others	1.34668	-1.35062	-1.43731	0.446955	-0.909296
1219	6	winter	36.309	33.51	landrace	SYR	6	BCC212	Others	Others	Others	1.34668	-1.35062	-1.43731	0.446955	-0.909296
1220	2	winter	36.309	33.51	landrace	SYR	7	BCC213	Others	Others	Others	1.34668	-1.35062	-1.43731	0.446955	-0.909296
1221	6	winter	36.309	33.51	landrace	SYR	8	BCC214	Others	Others	Others	1.34668	-1.35062	-1.43731	0.446955	-0.909296
1222	2	winter	36.309	33.51	landrace	SYR	6	BCC216	Others	Others	Others	1.34668	-1.35062	-1.43731	0.446955	-0.909296
1223	2	spring	35.217	31.783	landrace	ISR	7	HOR178	Others	Others	Others	0.626686	1.54322	-0.297908	-0.963529	-1.05953
1224	2	winter	36.309	33.51	landrace	SYR	7	HOR20154	Others	Others	Others	1.34668	-1.35062	-1.43731	0.446955	-0.909296
1225	2	winter	39.95	36.733	landrace	SYR	7	HOR20155	Others	Others	Others	1.27438	-2.33219	0.344718	1.14264	0.146985
1226	2	winter	36.309	33.51	landrace	SYR	9	HOR20156	Others	Others	Others	1.34668	-1.35062	-1.43731	0.446955	-0.909296
1227	2	winter	36.309	33.51	landrace	SYR	7	HOR20161	Others	Others	Others	1.34668	-1.35062	-1.43731	0.446955	-0.909296
1228	2	winter	36.309	33.51	landrace	SYR	7	HOR21541	Others	Others	Others	1.34668	-1.35062	-1.43731	0.446955	-0.909296
1229	2	winter	36.883	34.683	landrace	SYR	9	HOR21542	Others	Others	Others	0.155005	-0.774498	-0.885768	-0.578081	-0.938955
1230	2	winter	36.309	33.51	landrace	SYR	7	HOR21552	Others	Others	Others	1.34668	-1.35062	-1.43731	0.446955	-0.909296
1231	2	winter	39.283	36.4	landrace	SYR	7	HOR21553	Others	Others	Others	1.46445	-2.25422	-0.309439	0.946464	0.140574
1232	2	winter	36.309	33.51	landrace	SYR	97	HOR21555	Others	Others	Others	1.34668	-1.35062	-1.43731	0.446955	-0.909296
1233	2	winter	39.117	35.933	landrace	SYR	6	HOR21556	Others	Others	Others	1.97697	-2.14127	-0.946861	0.99838	0.285028
1234	2	winter	36.309	33.51	landrace	SYR	9	HOR21557	Others	Others	Others	1.34668	-1.35062	-1.43731	0.446955	-0.909296
1235	2	winter	39.233	36.15	landrace	SYR	9	HOR21559	Others	Others	Others	1.74745	-2.21702	-0.674686	1.01216	0.263643
1236	2	winter	36.309	33.51	landrace	SYR	7	HOR21562	Others	Others	Others	1.34668	-1.35062	-1.43731	0.446955	-0.909296
1237	2	winter	36.309	33.51	landrace	SYR	9	HOR21565	Others	Others	Others	1.34668	-1.35062	-1.43731	0.446955	-0.909296
1238	2	winter	35.933	31.95	landrace	JOR	7	HOR21573	Others	Others	Others	0.621332	0.245025	-0.824722	-0.724961	-1.15139
1239	2	winter	36.309	33.51	landrace	SYR	7	HOR21576	Others	Others	Others	1.34668	-1.35062	-1.43731	0.446955	-0.909296
1240	2	winter	36.309	33.51	landrace	SYR	6	HOR21577	Others	Others	Others	1.34668	-1.35062	-1.43731	0.446955	-0.909296
1241	2	winter	36.309	33.51	landrace	SYR	9	HOR21578	Others	Others	Others	1.34668	-1.35062	-1.43731	0.446955	-0.909296
1242	2	winter	40.083	36.833	landrace	SYR	6	HOR21582	Others	Others	Others	1.35145	-2.34681	0.349727	1.24258	0.153483
1243	2	winter	36.309	33.51	landrace	SYR	9	HOR21583	Others	Others	Others	1.34668	-1.35062	-1.43731	0.446955	-0.909296
1244	2	winter	36.309	33.51	landrace	SYR	6	HOR21598	Others	Others	Others	1.34668	-1.35062	-1.43731	0.446955	-0.909296
1245	2	winter	39.067	36.383	landrace	SYR	9	HOR21600	Others	Others	Others	1.51555	-2.20115	-0.472537	0.929977	0.118696
1246	2?	winter	36.309	33.51	landrace	SYR	3	HOR21602	Others	Others	Others	1.34668	-1.35062	-1.43731	0.446955	-0.909296
1247	6	spring	3.05	36.77	landrace	DZA	8	HOR21603	Others	Others	Others	-0.70976	2.5719	-0.0404845	-1.63329	1.19794
1248	6	spring	15.072	12.116	landrace	TCD	4	HOR21641	Others	H04	H04	4.85275	4.13143	-1.77638	3.51369	0.533047
1249	deficiens	spring	44.207	15.352	landrace	YEM	2	HOR21690	H02	H02	Others	0.49471	2.24851	-4.65692	1.40101	-2.40823
1250	6	spring	44.207	15.352	landrace	YEM	1	HOR21692	H01	H01	Others	0.49471	2.24851	-4.65692	1.40101	-2.40823
1251	2	spring	44.207	15.352	landrace	YEM	6	HOR21704	Others	Others	Others	0.49471	2.24851	-4.65692	1.40101	-2.40823
1252	2	spring	36.883	34.683	landrace	SYR	9	HOR21716	Others	Others	Others	0.155005	-0.774498	-0.885768	-0.578081	-0.938955
1253	deficiens	spring	44.207	15.352	landrace	YEM	2	HOR21735	H02	H02	Others	0.49471	2.24851	-4.65692	1.40101	-2.40823
1254	2	spring	36.309	33.51	landrace	SYR	7	HOR4083	Others	Others	Others	1.34668	-1.35062	-1.43731	0.446955	-0.909296
1255	6	winter	3.05	36.77	landrace	DZA	1	HOR4147	H01	H01	Others	-0.70976	2.5719	-0.0404845	-1.63329	1.19794
1256	6	winter	3.05	36.77	landrace	DZA	3	HOR4148	Others	Others	Others	-0.70976	2.5719	-0.0404845	-1.63329	1.19794
1257	6	winter	3.05	36.77	landrace	DZA	3	HOR4149	Others	Others	Others	-0.70976	2.5719	-0.0404845	-1.63329	1.19794
1258	6	spring	3.05	36.77	landrace	DZA	8	HOR4150a	Others	Others	Others	-0.70976	2.5719	-0.0404845	-1.63329	1.19794
1259	6	spring	3.05	36.77	landrace	DZA	4	HOR4151	Others	H04	H04	-0.70976	2.5719	-0.0404845	-1.63329	1.19794
1260	2	spring	36.033	32.685	landrace	SYR	7	HOR4469	Others	Others	Others	1.26122	0.285184	-1.12569	-0.207484	-0.959423
1261	deficiens	spring	44.207	15.352	landrace	YEM	1	HOR4514	H01	H01	Others	0.49471	2.24851	-4.65692	1.40101	-2.40823
1262	6	spring	31.25	30.05	landrace	EGY	7	HOR7419	Others	Others	Others	3.12033	0.177941	-3.37122	0.408867	-0.192855
1263	6	spring	3.05	36.77	landrace	DZA	92	HOR4763	Others	Others	Others	-0.70976	2.5719	-0.0404845	-1.63329	1.19794
1264	2	spring	35.513	33.887	landrace	LBN	7	HOR4766	Others	Others	Others	0.584926	3.87982	2.00678	-1.43255	0.761712
1265	6	spring	44.207	15.352	landrace	YEM	6	HOR6957	Others	Others	Others	0.49471	2.24851	-4.65692	1.40101	-2.40823
1266	2	spring	44.207	15.352	landrace	YEM	9	HOR6958	Others	Others	Others	0.49471	2.24851	-4.65692	1.40101	-2.40823
1267	2	spring	36.309	33.51	landrace	SYR	7	HOR7400	Others	Others	Others	1.34668	-1.35062	-1.43731	0.446955	-0.909296
1268	6	spring	31.25	30.05	landrace	EGY	8	HOR819a	Others	Others	Others	3.12033	0.177941	-3.37122	0.408867	-0.192855
1269	6	spring	29.904	31.193	landrace	EGY	8	HOR8212	Others	Others	Others	2.15661	2.05494	-2.10348	-1.42869	0.324887
1270	2	spring	35.224	31.779	landrace	ISR	2	HOR9575	H02	H02.NE	Others	0.626686	1.54322	-0.297908	-0.963529	-1.05953
1271	6	spring	3.05	36.77	landrace	DZA	4	HOR9787	Others	H04	H04	-0.70976	2.5719	-0.0404845	-1.63329	1.19794
1272	6	spring	3.05	36.77	landrace	DZA	8	HOR9788	Others	Others	Others	-0.70976	2.5719	-0.0404845	-1.63329	1.19794
1273	6	spring	3.05	36.77	landrace	DZA	8	HOR9789	Others	Others	Others	-0.70976	2.5719	-0.0404845	-1.63329	1.19794
1274	2	spring	3.05	36.77	landrace	DZA	1	HOR10092	H01	H01	Others	-0.70976	2.5719	-0.0404845	-1.63329	1.19794
1275	2	spring	3.05	36.77	landrace	DZA	3	HOR10093	Others	Others	Others	-0.70976	2.5719	-0.0404845	-1.63329	1.19794
1276	2	spring	3.05	36.77	landrace	DZA	7	HOR10958	Others	Others	Others	-0.70976	2.5719	-0.0404845	-1.63329	1.19794
1277	2	spring	35.933	31.95	landrace	JOR	7	HOR11193	Others	Others	Others	0.621332	0.245025	-0.824722	-0.724961	-1.15139
1278	2	spring	38.25	36.55	landrace	SYR	9	HOR12826	Others	Others	Others	1.26078	-1.97277	-0.175816	0.728475	0.00171018
1279	2	spring	38.25	36.55	landrace	SYR	7	HOR12827	Others	Others	Others	1.26078	-1.97277	-0.175816	0.728475	0.00171018
1280	6	spring	47.442	31.005	landrace	SYR	92	HOR12828	Others	Others	Others	3.87651	-1.62575	-0.791031	1.6118	1.67675
1281	2	spring	36.833	36.338	landrace	SYR	9	HOR12829	Others	Others	Others	0.450455	-0.523158	0.490748	-0.230584	-0.0223936
1282	6	facultative	38.087	36.701	landrace	SYR	8	HOR12830b	Others	Others	Others	1.36333	-1.87356	-0.042571	0.766572	0.090136
1283	deficiens	spring	44.207	15.352	landrace	YEM	1	HOR13594	H01	H01	Others	0.49471	2.24851	-4.65692	1.40101	-2.40823
1284	2	winter	35.767	31.633	landrace	JOR	8	HOR13792	Others	Others	Others	0.719166	0.666654	-1.25089	-0.748351	-1.3969
1285	2	winter	35.833	31.683	landrace	JOR	7	HOR13795	Others	Others	Others	0.56432	0.64682	-1.21688	-0.845734	-1.48166
1286	2?	spring	38.783	35.75	landrace	SYR	9	HOR13809	Others	Others	Others	1.7098	-2.25397	-1.06947	0.890848	0.153146
1287	6	spring	35.224	31.779	landrace	ISR	2	HOR13814	H02	H02.NE	Others	0.626686	1.54322	-0.297908	-0.963529	-1.05953
1288	2	spring	35.224	31.779	landrace	ISR	7	HOR13839	Others	Others	Others	0.626686	1.54322	-0.297908	-0.963529	-1.05953
1289	2	winter	36.75	36.75	landrace	SYR	4	HOR14097	Others	H04	H04	-1.05678	-0.197453	1.88313	-0.839317	-0.340471
1290	2?	spring	36.309	33.51	landrace	SYR	9	HOR14100	Others	Others	Others	1.34668	-1.35062	-1.43731	0.446955	-0.909296
1291	2	spring	36.309	33.51	landrace	SYR	9	HOR14107	Others	Others	Others	1.34668	-1.35062	-1.43731	0.446955	-0.909296
1292	2?	spring	40.083	36.833	landrace	SYR	9	HOR14108	Others	Others	Others	1.35145	-2.34681	0.349727	1.24258	0.153483
1293	6	spring	18.05	20.78	landrace	TCD	13	HOR14153	Others	Others	Others	1.91512	-0.217991	-4.11425	1.38723	-0.387959
1294	6	spring	39.417	14.7	landrace	ERI	8	HOR14279	Others	Others	Others	0.451935	4.61373	-3.95328	1.5008	-2.53532
1295	6	spring	3.05	36.77	landrace	DZA	8	HOR14397	Others	Others	Others	-0.70976	2.5719	-0.0404845	-1.63329	1.19794
1296	6	spring	31.25	30.05	landrace	EGY	2	HOR14411	H02	H02	Others	3.12033	0.177941	-3.37122	0.408867	-0.192855
1297	2	winter	38.783	35.7	landrace	SYR	9	HOR18455	Others	Others	Others	1.76335	-2.25398	-1.08378	0.901729	0.178671
1298	2	winter	38.783	35.75	landrace	SYR	9	HOR18456	Others	Others	Others	1.7098	-2.25397	-1.06947	0.890848	0.153146
1299	2	winter	36.309	33.51	landrace	SYR	7	HOR19782	Others	Others	Others	1.34668	-1.35062	-1.43731	0.446955	-0.909296
1300	6	winter	39.4	35.8	landrace	SYR	6	HOR19786	Others	Others	Others	2.05825	-2.24458	-0.839001	1.08086	0.484122
1301	2	winter	39.217	36.15	landrace	SYR	9	HOR19788	Others	Others	Others	1.74745	-2.21702	-0.674686	1.01216	0.263643
1302	2	winter	39.45	36.45	landrace	SYR	9	HOR19818	Others	Others	Others	1.46208	-2.26727	-0.200411	0.979595	0.187024
1303	2	winter	36.309	33.51	landrace	SYR	7	HOR19819	Others	Others	Others	1.34668	-1.35062	-1.43731	0.446955	-0.909296
1304	2	winter	36.309	33.51	landrace	SYR	3	HOR19820	Others	Others	Others	1.34668	-1.35062	-1.43731	0.446955	-0.909296
1305	2	winter	36.309	33.51	landrace	SYR	7	HOR20118	Others	Others	Others	1.34668	-1.35062	-1.43731	0.446955	-0.909296
1306	2	winter	38.783	35.883	landrace	SYR	9	HOR20122	Others	Others	Others	1.67135	-2.24247	-1.01707	0.898809	0.116499
1307	2	winter	38.25	36.883	landrace	SYR	9	HOR20123	Others	Others	Others	0.781713	-1.90012	0.570179	0.528447	0.0202104
1308	2	winter	36.309	33.51	landrace	SYR	7	HOR20126	Others	Others	Others	1.34668	-1.35062	-1.43731	0.446955	-0.909296
1309	2	winter	36.309	33.51	landrace	SYR	6	HOR20130	Others	Others	Others	1.34668	-1.35062	-1.43731	0.446955	-0.909296
1310	2	winter	36.309	33.51	landrace	SYR	6	HOR20132	Others	Others	Others	1.34668	-1.35062	-1.43731	0.446955	-0.909296
1311	2	winter	36.309	33.51	landrace	SYR	9	HOR20134	Others	Others	Others	1.34668	-1.35062	-1.43731	0.446955	-0.909296
1313	2	winter	36.309	33.51	landrace	SYR	7	HOR20142	Others	Others	Others	1.34668	-1.35062	-1.43731	0.446955	-0.909296
1314	6	spring	21.332	52.406	landrace	POL	1	HOR10249	H01	H01	Others	-6.55664	-0.573538	-3.02028	-0.513435	1.02531
1315	deficiens	spring	37.317	9.1	landrace	ETH	2	HOR10334	H02	H02	Others	-3.54141	8.83908	1.99793	0.45062	-2.61082
1316	6	spring	36.35	8.45	landrace	ETH	2	HOR10350	H02	H02	Others	-2.61915	8.2634	0.551417	4.11863	-1.05686
1317	labile	spring	39.067	8.65	landrace	ETH	47	HOR10421	Others	Others	Others	0.274323	5.86714	-2.44282	2.59283	-1.90106
1318	2	spring	44.392	33.316	landrace	IRQ	6	HOR10484	Others	Others	Others	3.40968	-2.29006	-0.669297	1.87167	1.40254
1319	6	spring	38.25	6.8	landrace	ETH	2	HOR10508	H02	H02	Others	-1.86888	6.63919	-2.38451	1.75799	1.05826
1320	2	spring	43.257	36.443	landrace	IRQ	9	HOR10610	Others	Others	Others	1.80885	-1.6643	1.48101	1.6699	0.57775
1321	2	spring	13.883	41.902	landrace	ITA	2	HOR10782	H02	H02	Others	-7.57586	1.0454	-1.96486	-1.8565	3.15533
1322	deficiens	spring	38.25	6	landrace	ETH	2	HOR10800	H02	H02	Others	-3.55846	7.77092	-1.18236	1.79473	-0.545267
1323	2	spring	9.217	46.717	landrace	CHE	2	HOR12154	H02	H02	Others	-11.6332	3.24881	-2.69081	0.194095	3.90649
1324	6	spring	-8.833	31.05	landrace	MAR	7	HOR13416	Others	Others	Others	-2.26972	-0.129074	-1.83902	-0.823215	-1.58374
1325	6	spring	-9.05	30.883	landrace	MAR	8	HOR13420	Others	Others	Others	-0.669417	0.601625	-2.43091	-1.03362	-0.921592
1326	6	spring	-8.854	30.7	landrace	MAR	8	HOR13428	Others	Others	Others	-0.798889	0.0789809	-2.20866	-0.628667	-1.03311
1327	2	spring	71.15	35	landrace	AFG	1	HOR1431	H01	H01	Others	-6.85532	0.329638	0.207177	-0.659792	0.461011
1328	6	spring	71.18	35.883	landrace	AFG	45	HOR1463	Others	Others	Others	-9.93953	-1.08909	0.0329558	-2.80252	-3.15986
1329	2	spring	71.5	35.883	landrace	AFG	1	HOR1707	H01	H01	Others	-9.64111	-1.28616	-0.463633	-2.63451	-2.69459
1330	2	spring	18.05	59.325	landrace	SWE	2	HOR1732	H02	H02	Others	-6.91799	0.00269021	-2.92981	-1.63621	1.62242
1331	6	spring	71.15	35	landrace	AFG	6	HOR1758	Others	Others	Others	-6.85532	0.329638	0.207177	-0.659792	0.461011
1332	6	spring	71.15	35	landrace	AFG	45	HOR1805	Others	Others	Others	-6.85532	0.329638	0.207177	-0.659792	0.461011
1333	2	spring	15.2	45.1	landrace	HRV	2	HOR182	H02	H02	Others	-11.616	2.49285	-1.57737	-0.398543	6.75142
1334	6	spring	10.461	51.196	landrace	DEU	1	HOR1868	H01	H01	Others	-7.11543	0.898754	-3.8003	-0.832589	2.08835
1335	6	spring	71.15	35	landrace	AFG	6	HOR1968	Others	Others	Others	-6.85532	0.329638	0.207177	-0.659792	0.461011
1336	6	spring	21.857	23.311	landrace	LBY	4	HOR2766	Others	H04	H04	1.67786	-1.45805	-3.66086	1.47352	2.01762
1337	2	spring	47.8	37.633	landrace	IRN	1	HOR2777	H01	H01.NE	Others	-2.65221	-2.57136	-1.50364	-0.245174	-0.0518301
1338	6	spring	48.817	34.583	landrace	IRN	6	HOR2835b	Others	Others	Others	-1.12356	-2.43132	-1.18544	0.346191	-1.46606
1339	2	spring	19.05	47.5	landrace	HUN	2	HOR3759	H02	H02	Others	-5.84872	-0.0700536	-3.0473	-0.11503	2.95942
1340	2	spring	12.869	47.029	landrace	AUT	1	HOR3777	H01	H01	Others	-12.0874	2.10968	-3.00199	0.245223	2.24138
1341	6	spring	25.959	43.854	landrace	BGR	4	HOR383	Others	H04	H04	-6.09311	-0.313913	-3.03034	0.692222	3.1199
1342	6	spring	-16.629	28.291	landrace	ESP	8	HOR3938	Others	Others	Others	-4.15508	1.20868	-0.789559	-3.42805	-3.01884
1343	6	spring	12.645	47.272	landrace	AUT	1	HOR3959	H01	H01	Others	-10.2904	1.81872	-2.71045	1.11968	2.33648
1344	2	spring	17.008	43.827	landrace	BIH	2	HOR4016	H02	H02	Others	-9.14512	1.91878	-1.05954	-0.964126	4.44129
1345	2	spring	23.714	56.648	landrace	LVA	2	HOR4720	H02	H02	Others	-7.88705	-0.0245854	-2.7895	-1.18416	1.52501
1346	6	spring	12.579	55.676	landrace	DNK	45	HOR4815	Others	Others	Others	-7.20111	1.16846	-3.37832	-1.79415	2.65465
1347	6	spring	41.867	9.583	landrace	ETH	2	HOR5428	H02	H02	Others	1.41702	5.33929	-3.51574	2.03368	0.892379
1348	6	spring	37.85	8.986	landrace	ETH	8	HOR5593	Others	Others	Others	-0.682702	6.76174	-0.463758	0.549719	-1.9283
1349	2	spring	38.7	9.033	landrace	ETH	6	HOR5689	Others	Others	Others	-2.25157	6.3902	-1.78615	2.33375	-2.76923
1350	2	spring	36.833	7.667	landrace	ETH	2	HOR5702	H02	H02	Others	-3.12871	7.6313	-1.50285	4.3945	0.289932
1351	2	spring	39.533	9.683	landrace	ETH	2	HOR5811	H02	H02	Others	-1.86115	6.25845	-1.65358	1.71747	-3.46885
1352	deficiens	spring	38.7	6.2	landrace	ETH	2	HOR5895	H02	H02	Others	-3.91395	8.00933	-1.3426	3.10258	-0.204732
1353	6	spring	36.883	7.467	landrace	ETH	6	HOR6360	Others	Others	Others	-3.47015	8.21088	0.514829	1.44039	0.461921
1354	deficiens	spring	36.617	7.55	landrace	ETH	4	HOR6460	Others	H04	H04	-4.11195	8.88465	0.761785	2.10234	0.645088
1355	labile	spring	39.067	8.65	landrace	ETH	2	HOR6514	H02	H02	Others	0.274323	5.86714	-2.44282	2.59283	-1.90106
1356	6	spring	25.617	35.267	landrace	GRC	8	HOR676	Others	Others	Others	-0.802036	2.64247	0.514817	-2.65488	0.57034
1357	6	spring	22.183	37.667	landrace	GRC	7	HOR713	Others	Others	Others	-3.65071	1.38476	0.554751	-1.1818	0.0213652
1358	2	spring	18.663	48.563	landrace	SVK	2	HOR7338	H02	H02	Others	-8.93881	0.744023	-3.16304	0.130048	2.47051
1359	2	spring	21.333	49.044	landrace	SVK	2	HOR7361	H02	H02	Others	-7.59201	0.216742	-2.90978	0.386467	1.69833
1360	6	spring	18.832	49.52	landrace	CZE	2	HOR7380	H02	H02	Others	-9.27536	1.29754	-2.55418	0.628668	2.17084
1361	2	spring	18.226	49.417	landrace	CZE	1	HOR7387	H01	H01	Others	-8.40209	1.05732	-2.77933	0.231187	1.63235
1362	2	spring	20.303	49.41	landrace	POL	2	HOR7484	H02	H02	Others	-7.88364	0.510187	-2.67185	0.510466	0.715912
1363	6	spring	20.189	40.788	landrace	ALB	3	HOR756	Others	Others	Others	-4.92708	1.76722	0.2497	-0.726699	2.82232
1364	6	spring	62.167	34.367	landrace	AFG	45	HOR8265	Others	Others	Others	1.02506	-2.32466	-0.325013	0.915706	-1.03266
1365	6	spring	39.877	56.215	landrace	RUS	45	HOR8268	Others	Others	Others	-8.56269	-1.85809	-2.36675	-0.103139	1.0811
1366	2	spring	22.141	48.528	landrace	SVK	2	HOR8635	H02	H02	Others	-7.01275	0.146274	-2.89451	0.391687	3.16846
1367	2	spring	29.904	31.193	landrace	EGY	7	HOR8658	Others	Others	Others	2.15661	2.05494	-2.10348	-1.42869	0.324887
1368	2	spring	21.967	49.533	landrace	POL	1	HOR8813	H01	H01	Others	-8.49535	0.0485728	-2.80556	0.00415696	1.58415
1369	2	spring	20.948	49.624	landrace	POL	2	HOR8817	H02	H02	Others	-8.13131	0.467043	-2.63092	0.487143	1.59948
1370	6	spring	20.959	49.421	landrace	POL	1	HOR8826	H01	H01	Others	-9.46657	1.01187	-2.79894	0.187171	1.66268
1371	2	spring	20.6	49.633	landrace	POL	1	HOR8827	H01	H01	Others	-7.81755	0.358002	-2.531	0.599142	1.25071
1372	6	spring	14.951	41.443	landrace	ITA	3	HOR9309	Others	Others	Others	-4.70551	0.825255	-1.76682	-1.6776	3.17583
1373	2	spring	23.6	46.777	landrace	ROU	2	HOR9453	H02	H02	Others	-6.17045	-0.0891148	-2.92948	0.299507	0.917703
1374	2	spring	21.907	32.691	landrace	LBY	3	HOR9880	Others	Others	Others	-0.596265	1.64454	-1.08034	-1.78175	-1.89691
1375	2	spring	25.748	61.924	landrace	FIN	2	HOR9901	H02	H02	Others	-9.13428	-1.07	-2.61395	-0.9439	1.25721
1376	2	Masada	35.353	31.314	Masada	ISR	Masada	Masada	Masada	Masada	Masada	3.36091	0.32605	-2.19919	0.418425	0.623702
