# Supplementary material for: On the origin of the late-flowering ppd-H1 allele in barley
Source: Theor Appl Genet. 2025 Sep 10;138(10):246. doi: 10.1007/s00122-025-04981-1 (PMC12423146; doi:10.1007/s00122-025-04981-1)
Supplement: Supplementary file 14 — Supplementary file14 (XLSX 17 KB) [file 122_2025_4981_MOESM14_ESM.xlsx]

## Sheet: Table S14
Table S14: NCBI accession numbers corresponding to the 14 haplotypes found in the GWAS panel (1367 bp fragment).
Locus name and fragment	Haplotype number_this study	Haplotype number_NCBI	NCBI accession number
PPD-H1 (1367 bp fragment)	H3	H1	KF309158
	H2	H2	KF309159
	H4b	H3	KF309160
	H1	H4	KF309161
	H7a	H5	KF309162
	H8	H6	KF309163
	H4a	H7	KF309164
	H56	H8	KF309165
	H94	H9	KF309166
	H9	H10	KF309167
	H7b	H11	KF309168
	H6a	H12	KF309169
	H10	H13	KF309170
	H6b	H14	KF309171
