# Supplementary material for: On the origin of the late-flowering ppd-H1 allele in barley
Source: Theor Appl Genet. 2025 Sep 10;138(10):246. doi: 10.1007/s00122-025-04981-1 (PMC12423146; doi:10.1007/s00122-025-04981-1)
Supplement: Supplementary file 15 — Supplementary file15 (XLSX 18 KB) [file 122_2025_4981_MOESM15_ESM.xlsx]

## Sheet: Table S15
Table S15: NCBI accession numbers corresponding to the 90 haplotypes found in the Diversity panel (898 bp fragment).
Locus name and fragment	Haplotype Names	Accession number
PPD-H1 (898 bp fragment)	H1	KF309068
	H2	KF309069
	H3	KF309070
	H4	KF309071
	H5	KF309072
	H6	KF309073
	H7	KF309074
	H8	KF309075
	H9	KF309076
	H10	KF309077
	H11	KF309078
	H12	KF309079
	H13	KF309080
	H14	KF309081
	H15	KF309082
	H16	KF309083
	H17	KF309084
	H18	KF309085
	H19	KF309086
	H20	KF309087
	H21	KF309088
	H23	KF309089
	H24	KF309090
	H25	KF309091
	H26	KF309092
	H27	KF309093
	H28	KF309094
	H29	KF309095
	H30	KF309096
	H31	KF309097
	H33	KF309098
	H34	KF309099
	H35	KF309100
	H36	KF309101
	H37	KF309102
	H38	KF309103
	H39	KF309104
	H40	KF309105
	H41	KF309106
	H42	KF309107
	H43	KF309108
	H44	KF309109
	H45	KF309110
	H46	KF309111
	H47	KF309112
	H48	KF309113
	H49	KF309114
	H50	KF309115
	H51	KF309116
	H52	KF309117
	H53	KF309118
	H54	KF309119
	H55	KF309120
	H56	KF309121
	H57	KF309122
	H58	KF309123
	H59	KF309124
	H60	KF309125
	H61	KF309126
	H62	KF309127
	H65	KF309128
	H66	KF309129
	H67	KF309130
	H68	KF309131
	H69	KF309132
	H70	KF309133
	H72	KF309134
	H73	KF309135
	H74	KF309136
	H75	KF309137
	H76	KF309138
	H77	KF309139
	H78	KF309140
	H80	KF309141
	H81	KF309142
	H82	KF309143
	H83	KF309144
	H84	KF309145
	H85	KF309146
	H86	KF309147
	H88	KF309148
	H89	KF309149
	H90	KF309150
	H91	KF309151
	H92	KF309152
	H93	KF309153
	H94	KF309154
	H95	KF309155
	H96	KF309156
	H97	KF309157
